# Supplementary material for: A High-Level Fungal Diversity in the Intertidal Sediment of Chinese Seas Presents the Spatial Variation of Community Composition
Source: Front Microbiol. 2016 Dec 23;7:2098. doi: 10.3389/fmicb.2016.02098 (PMC5179519; doi:10.3389/fmicb.2016.02098)
Supplement: TABLE S1 — Detailed information of 43 sampling sites in the forms of longitude-latitude and α-diversity after read resampling. [file Table_1.XLSX]

## Sheet: Sheet1
Site	Longitude	Latitude	Habitat_type	sea_region	resampling OTU richness	resampling_ln OTU	resampling_Shannon	resampling_Simpson	resampling_evenness
1	120.823	40.6633	tourism	BHS	388	2.58883	5.27964	0.987052	0.885696
2	120.794	40.6048	tourism	BHS	427	2.63043	4.90542	0.976233	0.809905
3	120.786	40.6028	tourism	BHS	395	2.5966	3.27332	0.777351	0.54748
4	119.521	39.8472	tourism	BHS	330	2.51851	4.96746	0.982259	0.856593
5	119.514	39.8405	river_mouth	BHS	312	2.49415	3.18517	0.788245	0.554618
6	117.835	39.1762	dock	BHS	668	2.82478	4.27129	0.955447	0.656688
7	117.603	38.619	aquaculture	BHS	369	2.56703	4.55084	0.969579	0.769921
8	117.629	38.4902	river_mouth	BHS	534	2.72754	4.55609	0.964268	0.725447
10	119.163	37.7597	dock	BHS	451	2.65418	4.04304	0.912405	0.661549
11	119.142	37.7451	river_mouth	BHS	705	2.84819	4.90686	0.976292	0.748202
12	119.251	37.735	river_mouth	BHS	406	2.60853	2.518	0.760559	0.419222
13	119.009	37.2707	tourism	BHS	286	2.45637	4.09152	0.910532	0.723396
14	119.002	37.2687	plant	BHS	350	2.54407	3.51164	0.830833	0.599467
15	119.749	37.1378	aquaculture	BHS	290	2.4624	3.85074	0.916444	0.679158
17	120.702	37.8115	tourism	BHS	125	2.09691	3.52253	0.878514	0.729557
18	121.292	37.5729	river_mouth	YS	627	2.79727	5.23616	0.984562	0.812949
19	121.645	37.4791	aquaculture	YS	317	2.50106	5.14783	0.988943	0.89389
20	121.642	37.4765	aquaculture	YS	796	2.90091	2.95598	0.645616	0.442539
21	122.447	37.1	river_mouth	YS	637	2.80414	2.44235	0.634871	0.378262
22	120.69	36.3936	tourism	YS	132	2.12057	2.24217	0.575979	0.459197
23	120.684	36.3896	tourism	YS	237	2.37475	4.55686	0.974983	0.833359
24	120.338	36.0544	tourism	YS	329	2.5172	3.62611	0.822886	0.625617
25	119.424	35.2808	tourism	YS	871	2.94002	5.52049	0.987948	0.815478
26	119.426	35.2807	plant	YS	558	2.74663	1.37095	0.306538	0.216773
27	119.371	34.7554	dock	YS	621	2.79309	5.02124	0.975362	0.780746
28	119.365	34.7601	tourism	YS	420	2.62325	4.747	0.973767	0.785895
29	120.792	33.2395	plant	YS	571	2.75664	2.11766	0.613051	0.333626
30	121.232	31.7221	river_mouth	ES	681	2.83315	3.85349	0.901167	0.590704
31	121.233	31.7216	river_mouth	ES	645	2.80956	5.20026	0.983149	0.803843
32	121.777	29.971	dock	ES	636	2.80346	5.18358	0.985291	0.803008
33	121.908	29.7522	tourism	ES	828	2.91803	5.26605	0.981997	0.783753
34	121.428	28.6863	aquaculture	ES	1031	3.01326	5.77056	0.989997	0.831699
35	121.065	28.1619	dock	ES	636	2.80346	4.30195	0.914842	0.666432
36	121.013	28.104	plant	ES	995	2.99782	5.53888	0.984022	0.802417
37	120.062	26.8814	aquaculture	ES	623	2.79449	4.02789	0.918553	0.625978
39	119.163	25.4515	river_mouth	ES	818	2.91275	4.15811	0.887532	0.619978
40	119.171	25.377	aquaculture	ES	551	2.74115	5.5591	0.990779	0.880757
41	117.13	23.438	tourism	SS	440	2.64345	4.44305	0.967491	0.729952
42	116.758	23.3103	tourism	SS	568	2.75435	4.59591	0.953623	0.724664
44	113.95	22.5218	plant	SS	683	2.83442	3.82086	0.836036	0.585439
45	113.885	22.5415	plant	SS	717	2.85552	5.13785	0.978565	0.781412
47	110.303	20.0579	tourism	SS	299	2.47567	4.70306	0.974795	0.825034
48	108.581	21.7459	tourism	SS	474	2.67578	2.27784	0.701008	0.369706
