# Supplementary material for: A High-Level Fungal Diversity in the Intertidal Sediment of Chinese Seas Presents the Spatial Variation of Community Composition
Source: Front Microbiol. 2016 Dec 23;7:2098. doi: 10.3389/fmicb.2016.02098 (PMC5179519; doi:10.3389/fmicb.2016.02098)
Supplement: TABLE S2 — Primer identifier barcodes of 43 sampling sites. [file Table_2.XLSX]

## Sheet: SampleSeq_info
Site	Forward Identifer	Reverse Identifer
1	GGCCTG	GTTTCG
2	GGCCTG	CGTACG
3	GGCCTG	GAGTGG
4	GGCCTG	GGTAGC
5	GGCCTG	ACTGAT
6	GGCCTG	ATGAGC
7	GGCCTG	ATTCCT
8	GGCCTG	CAAAAG
10	GGCCTG	CACCGG
11	GGCCTG	CACGAT
12	GGCCTG	CACTCA
13	GGCCTG	CAGGCG
14	TCAAGT	CACTCA
15	GGCCTG	CATTTT
17	GGCCTG	CGGAAT
18	GGCCTG	CTAGCT
19	GGCCTG	CTATAC
20	GGCCTG	CTCAGA
21	GGCCTG	GATATA
22	GGCCTG	ATAATA
23	GGCCTG	GGTGCT
24	GGCCTG	TGTGGA
25	TTACTG	GTTTCG
26	TTACTG	CGTACG
27	TTACTG	GAGTGG
28	TTACTG	GGTAGC
29	TTACTG	ACTGAT
30	TTACTG	ATGAGC
31	TTACTG	ATTCCT
32	TTACTG	CAAAAG
33	TTACTG	CAACTA
34	TTACTG	CACCGG
35	TTACTG	CACGAT
36	TTACTG	CACTCA
37	TTACTG	CAGGCG
39	TTACTG	CATTTT
40	TTACTG	CCAACA
41	TTACTG	CGGAAT
42	TTACTG	CTAGCT
44	TTACTG	CTCAGA
45	TTACTG	GATATA
47	TTACTG	GGTGCT
48	TTACTG	TGTGGA
