# Supplementary material for: A High-Level Fungal Diversity in the Intertidal Sediment of Chinese Seas Presents the Spatial Variation of Community Composition
Source: Front Microbiol. 2016 Dec 23;7:2098. doi: 10.3389/fmicb.2016.02098 (PMC5179519; doi:10.3389/fmicb.2016.02098)
Supplement: TABLE S3 — OTU annotation and distribution of read counts across our sampling sites. [file Table_3.XLSX]

## Sheet: Sheet1
OTU_num	Representative sequence	Length of representative sequence	Reference	Kindom	Phylum	Class	Order	Family	Genus	Species	1	2	3	4	5	6	7	8	10	11	12	13	14	15	17	18	19	20	21	22	23	24	25	26	27	28	29	30	31	32	33	34	35	36	37	39	40	41	42
OTU_10029	5_11808	163	KM493018	Fungi	0	0	0	0	0	0	0	0	0	0	1	0	0	0	1	0	0	0	0	0	0	0	0	0	0	0	0	0	0	0	0	0	0	0	0	0	0	0	0	0	0	0	0	0	0
OTU_10044	7_64509	153	DQ900966	Fungi	0	0	0	0	0	0	0	0	0	0	0	0	1	0	0	0	0	0	0	0	0	0	0	0	0	0	0	0	0	0	0	0	0	0	0	0	0	0	0	0	0	0	0	0	0
OTU_10067	17_62200	156	KM493254	Fungi	0	0	0	0	0	0	0	0	0	0	0	0	0	0	0	0	0	0	0	0	2	0	0	0	0	0	0	0	0	0	0	0	0	0	0	0	0	0	0	0	0	0	0	0	0
OTU_10157	36_34011	197	KM493156	Fungi	0	0	0	0	0	0	0	0	0	0	0	0	0	0	0	0	0	0	0	0	0	0	1	0	0	0	0	0	0	0	0	0	0	0	0	0	0	0	0	1	0	0	0	0	0
OTU_10318	35_16458	193	DQ900966	Fungi	0	0	0	0	0	0	0	0	0	0	0	0	0	0	0	0	0	0	0	0	0	0	0	0	0	0	0	0	0	0	0	0	0	0	0	0	0	0	2	0	0	0	0	0	0
OTU_10350	40_16407	187	DQ900966	Fungi	0	0	0	0	0	0	0	0	0	0	0	0	0	0	0	0	0	0	0	0	0	0	0	0	0	0	0	0	0	0	0	0	0	0	0	0	1	0	0	0	0	0	1	0	0
OTU_10373	1_58688	197	KM493254	Fungi	0	0	0	0	0	0	1	0	0	0	0	0	0	0	0	0	0	0	0	0	0	0	0	0	0	0	0	0	0	0	0	0	0	0	0	0	1	0	0	0	0	0	0	0	0
OTU_10407	11_18861	195	KM493018	Fungi	0	0	0	0	0	0	0	0	0	0	0	0	0	0	0	2	0	0	0	0	0	0	0	0	0	0	0	0	0	0	0	0	0	0	0	0	0	0	0	0	0	0	0	0	0
OTU_10506	34_25592	159	KM493026	Fungi	0	0	0	0	0	0	0	0	0	0	0	0	0	0	0	0	0	0	0	0	0	0	0	0	0	0	0	0	0	0	0	0	0	0	0	0	0	2	0	0	0	0	0	0	0
OTU_10514	34_71009	195	KM493156	Fungi	0	0	0	0	0	0	0	0	0	0	0	0	0	0	0	0	0	0	0	0	0	0	0	0	0	0	0	0	1	0	0	0	0	0	0	0	0	1	0	0	0	0	0	0	0
OTU_10524	36_5952	192	KM493018	Fungi	0	0	0	0	0	0	0	0	0	0	0	0	0	0	0	0	0	0	1	0	0	0	0	0	0	0	0	0	0	0	0	0	0	0	0	0	0	0	0	1	0	0	0	0	0
OTU_10528	36_33691	191	KM493446	Fungi	0	0	0	0	0	0	0	0	0	0	0	0	0	0	0	0	0	0	0	0	0	0	0	0	0	0	0	1	0	0	0	0	0	0	0	0	0	0	0	1	0	0	0	0	0
OTU_10570	1_49330	191	KM493156	Fungi	0	0	0	0	0	0	1	1	0	0	0	0	0	0	0	0	0	0	0	0	0	0	0	0	0	0	0	0	0	0	0	0	0	0	0	0	0	0	0	0	0	0	0	0	0
OTU_10574	2_29537	194	KM493254	Fungi	0	0	0	0	0	0	0	1	0	0	0	0	0	1	0	0	0	0	0	0	0	0	0	0	0	0	0	0	0	0	0	0	0	0	0	0	0	0	0	0	0	0	0	0	0
OTU_10628	31_6335	195	KM493018	Fungi	0	0	0	0	0	0	0	0	0	0	0	0	0	0	0	0	0	0	0	0	0	0	0	0	0	0	0	0	0	0	0	0	0	0	1	0	1	0	0	0	0	0	0	0	0
OTU_1067	34_23751	200	KM493458	Fungi	0	0	0	0	0	0	0	0	0	0	0	0	0	0	0	0	0	0	0	0	0	0	0	0	0	0	0	0	0	0	0	0	0	0	0	0	0	2	0	0	0	0	0	0	0
OTU_10715	36_39343	179	KM493156	Fungi	0	0	0	0	0	0	0	0	0	0	0	0	0	0	0	0	0	0	0	0	0	0	0	0	0	0	0	0	0	0	0	0	0	0	0	0	0	0	1	1	0	0	0	0	0
OTU_10755	1_31154	190	KM493018	Fungi	0	0	0	0	0	0	1	0	0	0	0	0	0	0	0	0	0	0	0	0	0	0	0	0	0	0	0	0	0	0	0	0	0	0	0	0	0	0	0	0	0	0	0	0	0
OTU_10806	13_30802	193	KM493254	Fungi	0	0	0	0	0	0	0	0	0	0	0	0	0	0	0	0	0	1	0	0	0	0	0	0	0	0	0	0	1	0	0	0	0	0	0	0	0	0	0	0	0	0	0	0	0
OTU_10842	31_12828	183	KM493018	Fungi	0	0	0	0	0	0	0	0	0	0	0	0	0	0	0	0	0	0	0	0	0	0	0	0	0	0	0	0	0	0	0	0	0	0	2	0	0	0	0	0	0	0	0	0	0
OTU_10883	27_53795	155	DQ900967	Fungi	0	0	0	0	0	0	0	0	0	0	0	0	0	0	0	0	0	0	0	0	0	0	0	0	0	0	0	0	0	0	2	0	0	0	0	0	0	0	0	0	0	0	0	0	0
OTU_10929	35_65482	193	KM493018	Fungi	0	0	0	0	0	0	0	0	0	0	0	0	0	0	0	1	0	0	0	0	0	0	0	0	0	0	0	0	0	0	0	0	0	0	0	0	0	0	1	0	0	0	0	0	0
OTU_10933	35_92056	158	KM493201	Fungi	0	0	0	0	0	0	0	0	0	0	0	0	0	0	0	0	0	0	0	0	0	0	0	0	0	0	0	0	0	0	0	0	0	0	0	0	0	0	1	0	0	0	0	0	0
OTU_10934	36_3476	162	KM493018	Fungi	0	0	0	0	0	0	0	0	0	0	0	0	0	0	0	1	0	0	0	0	0	0	0	0	0	0	0	0	0	0	0	0	0	0	0	0	0	0	0	1	0	0	0	0	0
OTU_10970	41_63027	159	KM493254	Fungi	0	0	0	0	0	0	0	0	0	0	0	0	0	0	0	0	0	0	0	0	0	0	0	0	0	0	0	0	0	0	0	0	0	0	0	0	0	0	0	0	0	0	0	2	0
OTU_10986	1_45419	185	KM493254	Fungi	0	0	0	0	0	0	1	0	0	0	0	0	0	0	0	0	0	0	0	0	0	0	0	0	0	0	1	0	0	0	0	0	0	0	0	0	0	0	0	0	0	0	0	0	0
OTU_10987	1_51573	194	KM493018	Fungi	0	0	0	0	0	0	1	0	0	0	0	0	0	0	0	1	0	0	0	0	0	0	0	0	0	0	0	0	0	0	0	0	0	0	0	0	0	0	0	0	0	0	0	0	0
OTU_11014	6_32111	189	DQ900967	Fungi	0	0	0	0	0	0	0	0	0	0	0	1	0	0	0	0	0	0	0	0	0	0	0	0	0	0	0	0	0	0	0	0	0	0	1	0	0	0	0	0	0	0	0	0	0
OTU_11025	7_58165	153	KM493018	Fungi	0	0	0	0	0	0	0	0	0	0	0	0	2	0	0	0	0	0	0	0	0	0	0	0	0	0	0	0	0	0	0	0	0	0	0	0	0	0	0	0	0	0	0	0	0
OTU_11027	8_17977	135	JX974770	Fungi	0	0	0	0	0	0	0	0	0	0	0	0	0	1	0	0	0	0	0	0	0	0	1	0	0	0	0	0	0	0	0	0	0	0	0	0	0	0	0	0	0	0	0	0	0
OTU_11059	21_23907	195	KM493156	Fungi	0	0	0	0	0	0	0	0	0	0	0	0	0	0	0	0	0	0	0	0	0	0	0	0	1	0	0	0	0	1	0	0	0	0	0	0	0	0	0	0	0	0	0	0	0
OTU_11062	23_53239	180	KM493018	Fungi	0	0	0	0	0	0	0	1	0	0	0	0	0	0	0	0	0	0	0	0	0	0	0	0	0	0	1	0	0	0	0	0	0	0	0	0	0	0	0	0	0	0	0	0	0
OTU_11075	25_23648	190	KM493156	Fungi	0	0	0	0	0	0	0	0	0	0	0	0	0	0	0	0	1	0	0	0	0	0	0	0	0	0	0	0	1	0	0	0	0	0	0	0	0	0	0	0	0	0	0	0	0
OTU_11076	25_25025	195	KM493156	Fungi	0	0	0	0	0	0	0	0	0	0	0	0	0	0	0	0	0	0	0	0	0	0	0	0	0	0	0	0	1	0	0	0	0	0	1	0	0	0	0	0	0	0	0	0	0
OTU_11083	45_31663	192	KM493018	Fungi	0	0	0	0	0	0	0	0	0	0	0	0	0	0	0	0	0	0	0	0	0	0	0	0	0	0	0	0	0	0	0	0	0	0	0	0	0	0	0	0	0	0	0	0	0
OTU_11096	14_62357	161	KM493018	Fungi	0	0	0	0	0	0	0	0	0	0	0	0	0	0	0	0	0	0	1	0	0	0	0	0	0	0	0	0	0	0	0	0	0	0	0	0	0	0	0	1	0	0	0	0	0
OTU_11120	28_40656	184	KM493018	Fungi	0	0	0	0	0	0	0	0	0	0	0	0	0	0	0	0	0	0	0	0	0	0	0	0	0	0	0	0	0	0	0	1	0	0	0	0	0	0	0	0	0	1	0	0	0
OTU_11129	32_18199	151	KM493063	Fungi	0	0	0	0	0	0	0	0	0	0	0	0	0	0	0	0	0	0	0	0	0	0	0	0	0	0	0	0	0	0	0	0	0	0	0	2	0	0	0	0	0	0	0	0	0
OTU_11161	36_503	192	KM493200	Fungi	0	0	0	0	0	0	0	0	0	0	0	0	0	0	0	0	0	0	0	0	0	0	0	0	0	0	0	0	0	0	0	0	0	0	0	0	0	0	0	2	0	0	0	0	0
OTU_11219	3_15974	180	KM493200	Fungi	0	0	0	0	0	0	0	0	1	0	0	0	0	0	0	0	0	0	0	0	0	0	0	0	0	0	0	0	0	0	0	0	0	0	1	0	0	0	0	0	0	0	0	0	0
OTU_11237	7_59262	188	KM493018	Fungi	0	0	0	0	0	0	0	0	0	0	0	0	2	0	0	0	0	0	0	0	0	0	0	0	0	0	0	0	0	0	0	0	0	0	0	0	0	0	0	0	0	0	0	0	0
OTU_11249	11_30327	187	KM493018	Fungi	0	0	0	0	0	0	0	0	0	0	0	0	0	0	0	2	0	0	0	0	0	0	0	0	0	0	0	0	0	0	0	0	0	0	0	0	0	0	0	0	0	0	0	0	0
OTU_11387	4_1066	148	JQ312859	Fungi	0	0	0	0	0	0	0	0	0	1	0	0	0	0	0	0	0	0	0	0	0	0	0	0	0	0	1	0	0	0	0	0	0	0	0	0	0	0	0	0	0	0	0	0	0
OTU_11410	7_53755	192	KM493018	Fungi	0	0	0	0	0	0	0	0	0	0	0	0	2	0	0	0	0	0	0	0	0	0	0	0	0	0	0	0	0	0	0	0	0	0	0	0	0	0	0	0	0	0	0	0	0
OTU_11417	11_2833	159	KM493026	Fungi	0	0	0	0	0	0	0	0	0	0	0	0	0	0	0	1	0	0	0	0	0	0	0	0	0	0	0	0	0	0	1	0	0	0	0	0	0	0	0	0	0	0	0	0	0
OTU_11421	11_12859	193	KM493018	Fungi	0	0	0	0	0	0	0	0	0	0	0	0	0	0	0	1	0	0	0	0	0	0	0	0	0	0	0	1	0	0	0	0	0	0	0	0	0	0	0	0	0	0	0	0	0
OTU_11525	36_37061	194	KM493018	Fungi	0	0	0	0	0	0	0	0	0	0	0	0	1	0	0	0	0	0	0	0	0	0	0	0	0	0	0	0	0	0	0	0	0	0	0	0	0	0	0	1	0	0	0	0	0
OTU_11577	7_43086	97	KM493018	Fungi	0	0	0	0	0	0	0	0	0	0	0	0	1	0	0	0	0	0	0	0	0	0	0	0	0	0	0	0	0	0	0	0	0	0	1	0	0	0	0	0	0	0	0	0	0
OTU_11578	7_62046	179	KM493037	Fungi	0	0	0	0	0	0	0	0	1	0	0	0	1	0	0	0	0	0	0	0	0	0	0	0	0	0	0	0	0	0	0	0	0	0	0	0	0	0	0	0	0	0	0	0	0
OTU_11605	21_10974	186	KM493179	Fungi	0	0	0	0	0	0	0	0	0	0	0	0	0	0	0	1	0	0	0	0	0	0	0	0	1	0	0	0	0	0	0	0	0	0	0	0	0	0	0	0	0	0	0	0	0
OTU_11708	40_29273	152	KM493063	Fungi	0	0	0	0	0	0	0	0	0	0	0	0	0	0	0	0	0	0	0	0	0	0	0	0	0	0	0	0	1	0	0	0	0	0	0	0	0	0	0	0	0	0	1	0	0
OTU_11735	2_43305	97	KM493018	Fungi	0	0	0	0	0	0	0	1	0	0	0	0	0	0	0	0	0	0	0	0	0	0	0	1	0	0	0	0	0	0	0	0	0	0	0	0	0	0	0	0	0	0	0	0	0
OTU_11820	14_75226	138	KM493201	Fungi	0	0	0	0	0	0	0	0	0	0	0	0	0	0	0	0	0	0	1	0	0	0	0	0	0	0	0	0	0	0	1	0	0	0	0	0	0	0	0	0	0	0	0	0	0
OTU_11834	27_85633	184	JX974770	Fungi	0	0	0	0	0	0	0	0	0	0	0	0	0	0	0	1	0	0	0	0	0	0	0	0	0	0	0	0	0	0	1	0	0	0	0	0	0	0	0	0	0	0	0	0	0
OTU_11902	4_46217	97	KM493018	Fungi	0	0	0	0	0	0	0	0	0	1	0	0	1	0	0	0	0	0	0	0	0	0	0	0	0	0	0	0	0	0	0	0	0	0	0	0	0	0	0	0	0	0	0	0	0
OTU_11921	8_40013	153	KM493018	Fungi	0	0	0	0	0	0	0	0	0	0	0	0	0	1	0	0	0	0	0	0	0	0	0	0	0	0	1	0	0	0	0	0	0	0	0	0	0	0	0	0	0	0	0	0	0
OTU_11958	25_11229	143	JX974770	Fungi	0	0	0	0	0	0	0	0	0	0	0	0	0	0	0	0	0	0	0	0	0	0	0	0	0	0	0	0	1	0	0	0	0	0	0	0	1	0	0	0	0	0	0	0	0
OTU_12009	34_6010	168	KC869709	Fungi	0	0	0	0	0	0	0	0	0	0	0	0	0	0	0	0	0	0	0	0	0	0	0	0	0	0	0	0	0	0	0	0	0	0	0	0	0	2	0	0	0	0	0	0	0
OTU_12087	6_44176	136	JQ312937	Fungi	0	0	0	0	0	0	0	0	0	0	0	1	0	0	0	0	0	0	0	0	0	0	0	0	0	0	0	0	0	0	0	0	0	1	0	0	0	0	0	0	0	0	0	0	0
OTU_12117	8_61915	151	KM493063	Fungi	0	0	0	0	0	0	0	0	0	0	0	0	0	1	0	0	0	0	0	0	0	0	0	0	0	0	0	0	0	0	0	0	0	0	1	0	0	0	0	0	0	0	0	0	0
OTU_12119	11_7269	193	KM493018	Fungi	0	0	0	0	0	0	0	0	0	0	0	0	0	0	0	1	0	0	0	0	0	0	0	0	0	0	0	1	0	0	0	0	0	0	0	0	0	0	0	0	0	0	0	0	0
OTU_12236	35_25670	175	JX974770	Fungi	0	0	0	0	0	0	0	0	0	0	0	0	1	0	0	0	0	0	0	0	0	0	0	0	0	0	0	0	0	0	0	0	0	0	0	0	0	0	1	0	0	0	0	0	0
OTU_12297	1_63053	182	JX974770	Fungi	0	0	0	0	0	0	1	0	0	0	0	0	1	0	0	0	0	0	0	0	0	0	0	0	0	0	0	0	0	0	0	0	0	0	0	0	0	0	0	0	0	0	0	0	0
OTU_12342	7_25538	182	JX974770	Fungi	0	0	0	0	0	0	0	0	0	0	0	0	1	0	0	0	0	0	0	1	0	0	0	0	0	0	0	0	0	0	0	0	0	0	0	0	0	0	0	0	0	0	0	0	0
OTU_12390	18_54861	176	KM493037	Fungi	0	0	0	0	0	0	1	0	0	0	0	0	0	0	0	0	0	0	0	0	0	1	0	0	0	0	0	0	0	0	0	0	0	0	0	0	0	0	0	0	0	0	0	0	0
OTU_12486	35_92235	156	JX974770	Fungi	0	0	0	0	0	0	0	0	0	0	0	0	0	0	0	0	0	0	0	0	0	0	0	0	0	0	0	0	0	0	0	0	0	0	0	0	0	0	1	0	0	0	0	1	0
OTU_12549	4_8423	195	KM493018	Fungi	0	0	0	0	0	0	0	0	0	2	0	0	0	0	0	0	0	0	0	0	0	0	0	0	0	0	0	0	0	0	0	0	0	0	0	0	0	0	0	0	0	0	0	0	0
OTU_12587	7_27374	166	JX974770	Fungi	0	0	0	0	0	0	0	0	0	0	0	0	1	1	0	0	0	0	0	0	0	0	0	0	0	0	0	0	0	0	0	0	0	0	0	0	0	0	0	0	0	0	0	0	0
OTU_12591	7_35816	168	JX974770	Fungi	0	0	0	0	0	0	0	0	0	0	0	0	1	1	0	0	0	0	0	0	0	0	0	0	0	0	0	0	0	0	0	0	0	0	0	0	0	0	0	0	0	0	0	0	0
OTU_12592	7_40007	179	JX974770	Fungi	0	0	0	0	0	0	0	0	0	0	0	0	2	0	0	0	0	0	0	0	0	0	0	0	0	0	0	0	0	0	0	0	0	0	0	0	0	0	0	0	0	0	0	0	0
OTU_12641	18_55728	179	JX974770	Fungi	0	0	0	0	0	0	0	0	0	0	0	0	0	0	0	0	0	0	0	0	0	1	0	0	0	0	0	0	0	0	0	0	0	0	0	0	0	0	0	0	0	1	0	0	0
OTU_12702	27_90580	172	JX974770	Fungi	0	0	0	0	0	0	0	0	0	0	0	0	0	0	0	0	0	0	0	0	0	0	0	0	0	0	0	0	0	0	1	0	0	0	0	0	1	0	0	0	0	0	0	0	0
OTU_12740	35_2156	168	JX974770	Fungi	0	0	0	0	0	0	0	0	0	0	0	0	0	0	0	0	0	0	0	0	0	0	0	0	0	0	0	0	0	0	0	0	0	0	0	0	0	0	2	0	0	0	0	0	0
OTU_12760	39_78163	139	JX974770	Fungi	0	0	0	0	0	0	0	0	0	0	0	0	1	0	0	0	0	0	0	0	0	0	0	0	0	0	0	0	0	0	0	0	0	0	0	0	0	0	0	0	0	1	0	0	0
OTU_12782	1_34915	130	JX974770	Fungi	0	0	0	0	0	0	1	0	0	1	0	0	0	0	0	0	0	0	0	0	0	0	0	0	0	0	0	0	0	0	0	0	0	0	0	0	0	0	0	0	0	0	0	0	0
OTU_12796	2_40271	102	KM493446	Fungi	0	0	0	0	0	0	0	1	0	0	0	0	0	0	0	0	1	0	0	0	0	0	0	0	0	0	0	0	0	0	0	0	0	0	0	0	0	0	0	0	0	0	0	0	0
OTU_12800	3_9232	130	JX974770	Fungi	0	0	0	0	0	0	0	0	1	0	0	0	0	0	0	0	0	0	0	0	0	1	0	0	0	0	0	0	0	0	0	0	0	0	0	0	0	0	0	0	0	0	0	0	0
OTU_12803	3_21330	128	JX974770	Fungi	0	0	0	0	0	0	1	0	1	0	0	0	0	0	0	0	0	0	0	0	0	0	0	0	0	0	0	0	0	0	0	0	0	0	0	0	0	0	0	0	0	0	0	0	0
OTU_12818	4_721	177	KM493037	Fungi	0	0	0	0	0	0	0	0	0	1	0	0	0	1	0	0	0	0	0	0	0	0	0	0	0	0	0	0	0	0	0	0	0	0	0	0	0	0	0	0	0	0	0	0	0
OTU_12855	7_24979	130	JX974770	Fungi	0	0	0	0	0	0	0	0	0	0	0	0	2	0	0	0	0	0	0	0	0	0	0	0	0	0	0	0	0	0	0	0	0	0	0	0	0	0	0	0	0	0	0	0	0
OTU_12860	7_44423	142	JX974770	Fungi	0	0	0	0	0	0	0	0	0	0	0	0	2	0	0	0	0	0	0	0	0	0	0	0	0	0	0	0	0	0	0	0	0	0	0	0	0	0	0	0	0	0	0	0	0
OTU_12862	7_61503	133	JX974770	Fungi	0	0	0	0	0	0	0	0	0	0	0	0	2	0	0	0	0	0	0	0	0	0	0	0	0	0	0	0	0	0	0	0	0	0	0	0	0	0	0	0	0	0	0	0	0
OTU_12873	10_9353	172	JX974770	Fungi	0	0	0	0	0	0	0	0	0	0	0	0	0	0	1	0	0	0	0	1	0	0	0	0	0	0	0	0	0	0	0	0	0	0	0	0	0	0	0	0	0	0	0	0	0
OTU_12875	10_40364	150	JX974770	Fungi	0	0	0	0	0	0	0	0	0	0	0	0	0	0	1	0	0	0	0	0	0	0	0	0	0	0	0	0	0	0	0	0	0	0	0	0	0	0	1	0	0	0	0	0	0
OTU_12898	18_21463	166	JX974770	Fungi	0	0	0	0	0	0	0	0	0	0	0	0	0	0	0	0	0	0	0	0	0	1	0	0	0	0	0	0	0	0	0	0	0	0	0	1	0	0	0	0	0	0	0	0	0
OTU_12949	14_29933	146	KM493031	Fungi	0	0	0	0	0	0	1	0	0	0	0	0	0	0	0	0	0	0	1	0	0	0	0	0	0	0	0	0	0	0	0	0	0	0	0	0	0	0	0	0	0	0	0	0	0
OTU_12982	32_59279	139	KM493063	Fungi	0	0	0	0	0	0	0	0	0	0	0	0	0	0	0	0	0	0	0	0	0	0	0	0	0	0	0	0	0	0	0	0	0	0	0	2	0	0	0	0	0	0	0	0	0
OTU_13088	7_45407	99	KM493018	Fungi	0	0	0	0	0	0	0	0	0	0	0	0	1	0	0	0	0	0	0	0	0	0	0	0	0	0	0	0	0	0	0	0	0	0	1	0	0	0	0	0	0	0	0	0	0
OTU_13092	7_54602	135	JX974770	Fungi	0	0	0	0	0	0	0	0	0	0	0	0	2	0	0	0	0	0	0	0	0	0	0	0	0	0	0	0	0	0	0	0	0	0	0	0	0	0	0	0	0	0	0	0	0
OTU_13098	8_42759	136	JX974770	Fungi	0	0	0	0	0	0	0	0	0	0	0	0	0	1	0	0	0	0	0	0	0	0	0	0	0	0	1	0	0	0	0	0	0	0	0	0	0	0	0	0	0	0	0	0	0
OTU_13128	18_33688	146	JX974770	Fungi	0	0	0	0	0	0	0	0	0	0	0	0	0	0	0	0	0	0	0	0	0	2	0	0	0	0	0	0	0	0	0	0	0	0	0	0	0	0	0	0	0	0	0	0	0
OTU_13145	24_6022	182	JX974770	Fungi	0	0	0	0	0	0	0	0	0	0	0	0	0	0	0	0	0	0	0	0	0	0	0	0	0	0	0	2	0	0	0	0	0	0	0	0	0	0	0	0	0	0	0	0	0
OTU_13171	14_62522	136	AB507832	Fungi	0	0	0	0	0	0	0	0	0	0	0	0	0	0	0	0	1	0	1	0	0	0	0	0	0	0	0	0	0	0	0	0	0	0	0	0	0	0	0	0	0	0	0	0	0
OTU_13225	34_41201	190	DQ900966	Fungi	0	0	0	0	0	0	0	0	0	0	0	0	0	0	0	0	0	0	0	0	0	0	0	0	0	0	0	0	0	0	0	0	0	0	0	0	0	2	0	0	0	0	0	0	0
OTU_13276	1_18524	141	JX974770	Fungi	0	0	0	0	0	0	1	0	0	0	0	0	0	0	0	0	0	0	0	0	0	0	0	0	0	0	0	0	0	0	0	0	0	0	0	0	0	0	0	0	0	0	1	0	0
OTU_13305	2_8928	143	GU313657	Fungi	0	0	0	0	0	0	0	1	0	0	0	0	0	0	0	0	0	1	0	0	0	0	0	0	0	0	0	0	0	0	0	0	0	0	0	0	0	0	0	0	0	0	0	0	0
OTU_13306	2_12586	84	KM493200	Fungi	0	0	0	0	0	0	0	1	0	0	0	0	0	0	0	0	0	0	0	0	0	0	0	1	0	0	0	0	0	0	0	0	0	0	0	0	0	0	0	0	0	0	0	0	0
OTU_13322	4_501	148	JX974770	Fungi	0	0	0	0	0	0	0	0	0	1	0	0	0	0	0	0	0	0	0	0	0	0	1	0	0	0	0	0	0	0	0	0	0	0	0	0	0	0	0	0	0	0	0	0	0
OTU_13333	4_49070	166	JX974770	Fungi	0	0	0	0	0	0	0	0	0	1	0	0	0	1	0	0	0	0	0	0	0	0	0	0	0	0	0	0	0	0	0	0	0	0	0	0	0	0	0	0	0	0	0	0	0
OTU_13335	4_53802	95	KM493018	Fungi	0	0	0	0	0	0	0	0	0	1	0	0	0	0	0	1	0	0	0	0	0	0	0	0	0	0	0	0	0	0	0	0	0	0	0	0	0	0	0	0	0	0	0	0	0
OTU_13354	7_22015	141	JX974770	Fungi	0	0	0	0	0	0	0	0	0	0	0	0	2	0	0	0	0	0	0	0	0	0	0	0	0	0	0	0	0	0	0	0	0	0	0	0	0	0	0	0	0	0	0	0	0
OTU_13392	17_53639	151	JX974770	Fungi	0	0	0	0	0	0	0	0	0	0	0	0	0	0	0	0	0	0	0	0	1	0	0	0	0	0	0	0	0	0	0	0	0	0	0	0	0	0	0	0	0	0	0	1	0
OTU_13480	33_3171	178	KM493254	Fungi	0	0	0	0	0	0	0	0	0	0	0	0	0	0	0	0	0	0	0	0	0	0	0	0	1	0	0	0	0	0	0	0	0	0	0	0	1	0	0	0	0	0	0	0	0
OTU_13622	8_63206	140	JX974770	Fungi	0	0	0	0	0	0	0	0	0	1	0	0	0	1	0	0	0	0	0	0	0	0	0	0	0	0	0	0	0	0	0	0	0	0	0	0	0	0	0	0	0	0	0	0	0
OTU_13665	24_4150	180	JX974770	Fungi	0	0	0	0	0	0	0	0	0	0	0	0	0	1	0	0	0	0	0	0	0	0	0	0	0	0	0	1	0	0	0	0	0	0	0	0	0	0	0	0	0	0	0	0	0
OTU_13678	31_25006	142	JX974770	Fungi	0	0	0	0	0	0	0	0	1	0	0	0	0	0	0	0	0	0	0	0	0	0	0	0	0	0	0	0	0	0	0	0	0	0	1	0	0	0	0	0	0	0	0	0	0
OTU_13716	28_91965	144	KM493254	Fungi	0	0	0	0	0	0	0	0	0	1	0	0	0	0	0	0	0	0	0	0	0	0	0	0	0	0	0	0	0	0	0	1	0	0	0	0	0	0	0	0	0	0	0	0	0
OTU_13810	4_6048	143	JX974770	Fungi	0	0	0	0	0	0	1	0	0	1	0	0	0	0	0	0	0	0	0	0	0	0	0	0	0	0	0	0	0	0	0	0	0	0	0	0	0	0	0	0	0	0	0	0	0
OTU_13838	7_12740	130	JX974770	Fungi	0	0	0	0	0	0	0	0	0	0	0	0	1	0	0	0	0	0	0	0	0	0	0	0	0	0	0	0	0	0	0	0	0	0	1	0	0	0	0	0	0	0	0	0	0
OTU_13852	7_62473	95	KM493254	Fungi	0	0	0	0	0	0	0	0	0	0	0	0	1	0	0	1	0	0	0	0	0	0	0	0	0	0	0	0	0	0	0	0	0	0	0	0	0	0	0	0	0	0	0	0	0
OTU_13910	24_4236	194	KM493018	Fungi	0	0	0	0	0	0	0	0	0	0	0	0	0	0	0	0	1	0	0	0	0	0	0	0	0	0	0	1	0	0	0	0	0	0	0	0	0	0	0	0	0	0	0	0	0
OTU_13926	31_1932	100	KM493018	Fungi	0	0	0	0	0	0	0	0	0	0	0	0	0	0	0	0	0	0	0	0	0	0	0	0	0	0	0	0	0	0	0	0	0	0	1	0	0	0	0	0	0	0	1	0	0
OTU_13966	27_78371	143	JX974770	Fungi	0	0	0	0	0	0	0	0	0	0	0	0	0	0	0	0	0	0	0	0	0	0	0	0	0	0	0	0	0	0	1	1	0	0	0	0	0	0	0	0	0	0	0	0	0
OTU_14057	4_21384	177	KM493254	Fungi	0	0	0	0	0	0	0	0	0	2	0	0	0	0	0	0	0	0	0	0	0	0	0	0	0	0	0	0	0	0	0	0	0	0	0	0	0	0	0	0	0	0	0	0	0
OTU_14140	24_19005	186	KM493254	Fungi	0	0	0	0	0	0	0	0	0	0	0	0	0	0	0	0	0	0	0	0	0	0	0	0	0	0	0	2	0	0	0	0	0	0	0	0	0	0	0	0	0	0	0	0	0
OTU_14197	33_42397	187	KM493254	Fungi	0	0	0	0	0	0	0	0	0	0	0	0	0	0	0	0	0	0	0	0	0	0	0	0	0	0	0	1	0	0	0	0	0	0	0	0	1	0	0	0	0	0	0	0	0
OTU_14325	8_65720	140	JX974770	Fungi	0	0	0	0	0	0	0	0	0	0	0	0	0	2	0	0	0	0	0	0	0	0	0	0	0	0	0	0	0	0	0	0	0	0	0	0	0	0	0	0	0	0	0	0	0
OTU_14414	27_39038	132	KC869720	Fungi	0	0	0	0	0	0	0	0	0	0	0	0	0	0	0	0	0	0	0	0	0	0	0	0	0	0	0	0	0	0	1	0	0	0	0	0	1	0	0	0	0	0	0	0	0
OTU_14478	36_15728	175	KC869702	Fungi	0	0	0	0	0	0	0	0	0	0	0	0	0	0	0	0	0	0	0	0	0	0	0	0	0	0	0	0	0	0	0	0	0	0	0	0	0	0	0	2	0	0	0	0	0
OTU_14618	24_19414	92	KM493007	Fungi	0	0	0	0	0	0	0	0	0	0	0	0	0	0	0	0	0	0	0	0	0	0	0	0	0	0	0	1	0	0	0	0	0	0	0	0	0	0	1	0	0	0	0	0	0
OTU_14625	31_14030	138	KM493063	Fungi	0	0	0	0	0	0	0	0	0	0	0	0	0	0	0	0	0	0	0	0	0	0	0	0	0	0	0	0	0	0	0	0	0	0	2	0	0	0	0	0	0	0	0	0	0
OTU_1471	36_39363	252	JX974804	Fungi	0	0	0	0	0	0	0	0	0	0	0	0	0	1	0	0	0	0	0	0	0	0	0	0	0	0	0	0	0	0	0	0	0	0	0	0	0	0	0	1	0	0	0	0	0
OTU_14760	4_9202	141	KM493063	Fungi	0	0	0	0	0	0	0	0	0	1	0	0	0	1	0	0	0	0	0	0	0	0	0	0	0	0	0	0	0	0	0	0	0	0	0	0	0	0	0	0	0	0	0	0	0
OTU_14778	7_6655	152	KM493018	Fungi	0	0	0	0	0	0	0	0	0	0	0	0	1	1	0	0	0	0	0	0	0	0	0	0	0	0	0	0	0	0	0	0	0	0	0	0	0	0	0	0	0	0	0	0	0
OTU_14831	18_23136	68	KM493446	Fungi	0	0	0	0	0	0	0	0	0	0	0	0	0	0	0	0	0	0	0	0	0	2	0	0	0	0	0	0	0	0	0	0	0	0	0	0	0	0	0	0	0	0	0	0	0
OTU_17943	36_29400	159	KF493989	Fungi	0	0	0	0	0	0	0	0	0	0	0	0	0	0	0	0	0	0	0	0	0	0	0	0	0	0	0	0	0	0	0	0	0	0	0	0	0	0	0	2	0	0	0	0	0
OTU_18784	36_41179	150	EU480243	Fungi	0	0	0	0	0	0	0	0	0	0	0	0	0	0	0	0	0	0	0	0	0	0	0	0	0	0	0	0	0	0	0	0	0	0	0	0	0	0	0	2	0	0	0	0	0
OTU_19284	11_3687	154	KF800603	Fungi	0	0	0	0	0	0	0	0	0	0	0	0	0	0	0	2	0	0	0	0	0	0	0	0	0	0	0	0	0	0	0	0	0	0	0	0	0	0	0	0	0	0	0	0	0
OTU_20152	2_19032	151	EU480225	Fungi	0	0	0	0	0	0	0	1	0	0	0	0	0	0	0	0	0	0	0	0	0	0	0	0	0	0	0	1	0	0	0	0	0	0	0	0	0	0	0	0	0	0	0	0	0
OTU_21790	22_63908	136	EU516679	Fungi	0	0	0	0	0	0	0	0	0	0	0	0	0	0	0	0	0	0	0	0	0	0	0	0	0	2	0	0	0	0	0	0	0	0	0	0	0	0	0	0	0	0	0	0	0
OTU_21944	37_47450	135	GU392007	Fungi	0	0	0	0	0	0	0	0	0	0	0	0	0	0	0	0	0	0	0	0	0	0	0	0	0	0	0	0	0	0	0	0	0	0	0	0	0	0	0	0	2	0	0	0	0
OTU_21945	37_47882	98	KC965494	Fungi	0	0	0	0	0	0	0	0	0	0	0	0	0	0	0	0	0	0	0	0	0	0	0	0	0	0	0	0	0	0	0	0	0	0	0	0	0	0	0	0	2	0	0	0	0
OTU_22094	15_20886	115	JX436278	Fungi	0	0	0	0	0	0	0	0	0	0	0	0	0	0	1	0	0	0	0	1	0	0	0	0	0	0	0	0	0	0	0	0	0	0	0	0	0	0	0	0	0	0	0	0	0
OTU_2421	39_105938	221	KM493458	Fungi	0	0	0	0	0	0	1	0	0	0	0	0	0	0	0	0	0	0	0	0	0	0	0	0	0	0	0	0	0	0	0	0	0	0	0	0	0	0	0	0	0	1	0	0	0
OTU_2915	36_13048	186	KM493458	Fungi	0	0	0	0	0	0	0	0	0	0	0	0	0	0	0	0	0	0	0	0	0	0	0	0	0	0	0	0	0	0	0	0	0	0	0	0	0	0	0	2	0	0	0	0	0
OTU_3018	11_12977	228	KF296886	Fungi	0	0	0	0	0	0	0	0	0	0	0	0	0	0	0	1	0	0	0	0	0	0	0	0	0	0	0	0	0	0	0	0	0	0	1	0	0	0	0	0	0	0	0	0	0
OTU_3075	32_81490	226	KF296886	Fungi	0	0	0	0	0	0	0	0	0	0	0	0	1	0	0	0	0	0	0	0	0	0	0	0	0	0	0	0	0	0	0	0	0	0	0	1	0	0	0	0	0	0	0	0	0
OTU_318	31_19951	195	GU316272	Fungi	0	0	0	0	0	0	0	0	0	0	0	0	0	0	0	0	0	0	0	0	0	0	0	0	0	0	0	0	0	1	0	0	0	0	1	0	0	0	0	0	0	0	0	0	0
OTU_3469	35_73257	235	JX974770	Fungi	0	0	0	0	0	0	0	0	0	0	0	0	0	0	0	0	0	0	0	0	0	0	0	0	0	0	0	0	0	0	0	0	0	0	0	0	0	0	2	0	0	0	0	0	0
OTU_3490	36_60619	181	KM493018	Fungi	0	0	0	0	0	0	0	0	0	0	0	0	0	0	0	0	0	0	0	0	0	0	0	0	0	0	0	0	1	0	0	0	0	0	0	0	0	0	0	1	0	0	0	0	0
OTU_3652	39_2864	186	KM493026	Fungi	0	0	0	0	0	0	0	0	0	0	0	0	0	1	0	0	0	0	0	0	0	0	0	0	0	0	0	0	0	0	0	0	0	0	0	0	0	0	0	0	0	1	0	0	0
OTU_3667	48_50537	236	KM494352	Fungi	0	0	0	0	0	0	0	0	0	0	0	0	0	0	0	0	0	0	0	0	0	0	0	0	0	0	0	0	0	0	0	0	0	0	0	0	0	0	0	0	0	0	0	0	0
OTU_3668	1_16361	142	JX974770	Fungi	0	0	0	0	0	0	1	0	0	0	0	0	0	0	0	0	0	0	0	0	1	0	0	0	0	0	0	0	0	0	0	0	0	0	0	0	0	0	0	0	0	0	0	0	0
OTU_392	37_86958	201	HM487023	Fungi	0	0	0	0	0	0	0	0	0	0	0	0	0	0	0	0	0	0	0	0	0	0	0	0	0	0	0	0	0	1	0	0	0	0	0	0	0	0	0	0	1	0	0	0	0
OTU_3979	40_30137	237	KM493026	Fungi	0	0	0	0	0	0	0	0	0	0	0	0	0	0	0	0	0	0	0	0	0	0	0	0	0	0	0	0	0	0	0	0	0	0	0	0	0	0	0	0	0	0	1	0	0
OTU_4279	4_5789	232	JX974770	Fungi	0	0	0	0	0	0	0	0	0	1	0	0	1	0	0	0	0	0	0	0	0	0	0	0	0	0	0	0	0	0	0	0	0	0	0	0	0	0	0	0	0	0	0	0	0
OTU_4302	7_48282	192	KM493018	Fungi	0	0	0	0	0	0	0	0	0	0	0	0	1	0	0	1	0	0	0	0	0	0	0	0	0	0	0	0	0	0	0	0	0	0	0	0	0	0	0	0	0	0	0	0	0
OTU_4303	7_50001	232	JX974770	Fungi	0	0	0	0	0	0	0	0	0	0	0	0	1	0	0	0	0	0	0	0	1	0	0	0	0	0	0	0	0	0	0	0	0	0	0	0	0	0	0	0	0	0	0	0	0
OTU_4308	8_44159	232	JX974770	Fungi	0	0	0	0	0	0	0	0	0	0	0	0	0	1	0	1	0	0	0	0	0	0	0	0	0	0	0	0	0	0	0	0	0	0	0	0	0	0	0	0	0	0	0	0	0
OTU_4483	31_16225	231	JX974770	Fungi	0	0	0	0	0	0	0	0	0	0	0	0	1	0	0	0	0	0	0	0	0	0	0	0	0	0	0	0	0	0	0	0	0	0	1	0	0	0	0	0	0	0	0	0	0
OTU_4522	34_17003	186	FJ235865	Fungi	0	0	0	0	0	0	0	0	0	0	0	0	0	0	0	0	0	0	0	0	0	0	0	0	0	0	0	0	0	0	0	0	0	0	0	0	0	2	0	0	0	0	0	0	0
OTU_4637	14_29054	205	EF434096	Fungi	0	0	0	0	0	0	0	0	0	0	0	0	0	0	0	0	0	0	2	0	0	0	0	0	0	0	0	0	0	0	0	0	0	0	0	0	0	0	0	0	0	0	0	0	0
OTU_4788	10_38736	139	JX974770	Fungi	0	0	0	0	0	0	0	0	0	0	0	0	0	0	1	0	0	1	0	0	0	0	0	0	0	0	0	0	0	0	0	0	0	0	0	0	0	0	0	0	0	0	0	0	0
OTU_4830	31_29733	138	JX974770	Fungi	0	0	0	0	0	0	0	0	1	0	0	0	0	0	0	0	0	0	0	0	0	0	0	0	0	0	0	0	0	0	0	0	0	0	1	0	0	0	0	0	0	0	0	0	0
OTU_5124	11_19109	65	JX974770	Fungi	0	0	0	0	0	0	0	0	0	0	0	0	0	0	0	2	0	0	0	0	0	0	0	0	0	0	0	0	0	0	0	0	0	0	0	0	0	0	0	0	0	0	0	0	0
OTU_5207	34_64984	224	JX974770	Fungi	0	0	0	0	0	0	0	0	0	0	0	0	0	1	0	0	0	0	0	0	0	0	0	0	0	0	0	0	0	0	0	0	0	0	0	0	0	1	0	0	0	0	0	0	0
OTU_5252	1_60059	226	JX974770	Fungi	0	0	0	0	0	0	1	0	0	0	0	0	0	1	0	0	0	0	0	0	0	0	0	0	0	0	0	0	0	0	0	0	0	0	0	0	0	0	0	0	0	0	0	0	0
OTU_5269	4_16133	223	JX974770	Fungi	0	0	0	0	0	0	0	0	0	1	0	0	0	1	0	0	0	0	0	0	0	0	0	0	0	0	0	0	0	0	0	0	0	0	0	0	0	0	0	0	0	0	0	0	0
OTU_5287	7_2887	226	JX974770	Fungi	0	0	0	0	0	0	0	0	0	0	0	0	2	0	0	0	0	0	0	0	0	0	0	0	0	0	0	0	0	0	0	0	0	0	0	0	0	0	0	0	0	0	0	0	0
OTU_5302	7_42189	220	JX974770	Fungi	0	0	0	0	0	0	0	0	0	0	0	0	2	0	0	0	0	0	0	0	0	0	0	0	0	0	0	0	0	0	0	0	0	0	0	0	0	0	0	0	0	0	0	0	0
OTU_5314	8_44838	224	JX974770	Fungi	0	0	0	0	0	0	0	0	0	0	0	0	1	1	0	0	0	0	0	0	0	0	0	0	0	0	0	0	0	0	0	0	0	0	0	0	0	0	0	0	0	0	0	0	0
OTU_5317	8_57217	226	JX974770	Fungi	0	0	0	0	0	0	0	0	0	0	0	0	0	1	0	0	0	0	0	0	0	0	0	0	0	0	0	0	0	0	0	0	0	0	1	0	0	0	0	0	0	0	0	0	0
OTU_5322	10_21249	224	JX974770	Fungi	0	0	0	0	0	0	0	0	0	0	0	0	0	0	2	0	0	0	0	0	0	0	0	0	0	0	0	0	0	0	0	0	0	0	0	0	0	0	0	0	0	0	0	0	0
OTU_5329	11_12649	226	JX974770	Fungi	0	0	0	0	0	0	0	0	0	0	0	0	0	0	0	2	0	0	0	0	0	0	0	0	0	0	0	0	0	0	0	0	0	0	0	0	0	0	0	0	0	0	0	0	0
OTU_5345	12_35759	226	JX974770	Fungi	0	0	0	0	0	0	0	0	0	0	0	0	0	0	0	0	1	0	0	0	0	0	0	0	0	0	0	0	0	0	0	0	0	0	0	0	0	0	0	0	0	0	0	0	0
OTU_5350	13_26295	226	JX974770	Fungi	0	0	0	0	0	0	0	0	0	0	0	0	0	0	0	0	0	2	0	0	0	0	0	0	0	0	0	0	0	0	0	0	0	0	0	0	0	0	0	0	0	0	0	0	0
OTU_5368	19_36217	227	JX974770	Fungi	0	0	0	0	0	0	0	0	0	0	0	0	0	0	0	0	0	0	0	0	0	0	2	0	0	0	0	0	0	0	0	0	0	0	0	0	0	0	0	0	0	0	0	0	0
OTU_5371	20_12862	222	JX974770	Fungi	0	0	0	0	0	0	0	0	0	0	0	0	0	0	0	0	0	0	0	0	0	0	0	1	0	0	0	0	0	0	0	0	0	0	1	0	0	0	0	0	0	0	0	0	0
OTU_5374	20_59823	226	JX974770	Fungi	0	0	0	0	0	0	0	0	0	0	0	0	0	0	0	0	0	0	0	0	0	0	0	1	0	0	0	0	0	0	0	0	0	0	0	0	0	0	0	0	0	1	0	0	0
OTU_5395	31_34853	224	JX974770	Fungi	0	0	0	0	0	0	0	0	0	0	0	0	0	0	0	0	0	0	0	0	0	0	0	0	0	0	1	0	0	0	0	0	0	0	1	0	0	0	0	0	0	0	0	0	0
OTU_5396	31_36042	228	JX974770	Fungi	0	0	0	0	0	0	0	0	0	0	0	0	0	0	0	0	0	0	0	0	0	0	0	0	0	0	0	0	1	0	0	0	0	0	1	0	0	0	0	0	0	0	0	0	0
OTU_5462	36_58202	227	JX974770	Fungi	0	0	0	0	0	0	0	0	0	0	0	0	0	0	0	0	0	0	0	0	0	0	0	0	0	0	0	0	0	0	0	0	0	0	0	1	0	0	0	1	0	0	0	0	0
OTU_5524	7_10730	150	JX974770	Fungi	0	0	0	0	0	0	0	0	0	0	0	0	1	0	0	0	0	0	0	0	0	0	0	0	0	0	0	0	0	0	0	0	0	0	0	0	0	0	0	1	0	0	0	0	0
OTU_5535	7_28385	220	JX974770	Fungi	0	0	0	0	0	0	0	0	0	0	0	0	2	0	0	0	0	0	0	0	0	0	0	0	0	0	0	0	0	0	0	0	0	0	0	0	0	0	0	0	0	0	0	0	0
OTU_5546	8_1687	205	JX974770	Fungi	0	0	0	0	0	0	0	0	0	0	0	0	0	1	0	0	0	0	0	0	0	0	0	0	0	0	0	0	0	0	0	0	0	0	0	0	0	0	0	1	0	0	0	0	0
OTU_5579	15_40427	227	JX974770	Fungi	0	0	0	0	0	0	0	0	0	0	0	0	0	0	0	0	0	0	0	1	0	0	0	0	0	0	0	0	0	0	0	0	0	0	1	0	0	0	0	0	0	0	0	0	0
OTU_5624	28_5896	224	JX974770	Fungi	0	0	0	0	0	0	0	0	0	0	0	0	0	0	0	0	0	0	0	0	0	0	0	0	0	0	0	0	0	0	0	1	0	0	1	0	0	0	0	0	0	0	0	0	0
OTU_5665	36_20080	226	JX974770	Fungi	0	0	0	0	0	0	0	0	0	0	0	0	0	0	0	0	0	0	0	0	0	0	0	1	0	0	0	0	0	0	0	0	0	0	0	0	0	0	0	1	0	0	0	0	0
OTU_5677	39_6376	174	JX974770	Fungi	0	0	0	0	0	0	0	0	0	0	0	0	0	0	0	0	0	0	0	0	0	0	0	0	0	0	0	0	1	0	0	0	0	0	0	0	0	0	0	0	0	1	0	0	0
OTU_5686	41_5339	224	JX974770	Fungi	0	0	0	0	0	0	0	0	0	0	0	0	0	0	0	0	0	0	0	0	0	0	0	0	0	0	0	0	0	0	0	0	0	0	0	0	0	0	0	0	0	0	0	2	0
OTU_5696	1_60521	225	JX974770	Fungi	0	0	0	0	0	0	1	0	0	0	0	0	1	0	0	0	0	0	0	0	0	0	0	0	0	0	0	0	0	0	0	0	0	0	0	0	0	0	0	0	0	0	0	0	0
OTU_5705	3_48245	220	JX974770	Fungi	0	0	0	0	0	0	0	0	1	0	0	0	0	0	1	0	0	0	0	0	0	0	0	0	0	0	0	0	0	0	0	0	0	0	0	0	0	0	0	0	0	0	0	0	0
OTU_5734	7_56102	224	JX974770	Fungi	0	0	0	0	0	0	0	0	0	0	0	0	1	0	0	0	0	0	0	1	0	0	0	0	0	0	0	0	0	0	0	0	0	0	0	0	0	0	0	0	0	0	0	0	0
OTU_5735	8_1171	224	JX974770	Fungi	0	0	0	0	0	0	0	0	0	0	0	0	1	1	0	0	0	0	0	0	0	0	0	0	0	0	0	0	0	0	0	0	0	0	0	0	0	0	0	0	0	0	0	0	0
OTU_5819	28_48985	224	JX974770	Fungi	0	0	0	0	0	0	0	0	0	0	0	0	0	0	0	0	0	0	0	0	0	0	0	0	0	0	0	0	0	0	0	1	0	0	0	1	0	0	0	0	0	0	0	0	0
OTU_5859	36_46073	224	JX974770	Fungi	0	0	0	0	0	0	0	0	0	0	0	0	0	0	0	0	0	0	0	0	0	0	0	0	0	0	0	0	0	0	0	0	0	0	0	0	0	0	0	2	0	0	0	0	0
OTU_5897	41_51903	224	JX974770	Fungi	0	0	0	0	0	0	0	0	0	0	0	0	0	0	0	0	0	0	0	0	0	0	0	0	0	0	0	0	0	0	0	0	0	0	0	0	0	0	0	0	0	0	0	2	0
OTU_6010	31_23410	224	JX974770	Fungi	0	0	0	0	0	0	0	0	0	1	0	0	0	0	0	0	0	0	0	0	0	0	0	0	0	0	0	0	0	0	0	0	0	0	1	0	0	0	0	0	0	0	0	0	0
OTU_6152	7_21758	221	JX974770	Fungi	0	0	0	0	0	0	0	0	0	0	0	0	2	0	0	0	0	0	0	0	0	0	0	0	0	0	0	0	0	0	0	0	0	0	0	0	0	0	0	0	0	0	0	0	0
OTU_6161	8_38244	226	JX974770	Fungi	0	0	0	0	0	0	0	0	0	0	0	0	0	1	0	0	0	0	0	0	0	0	0	0	0	0	0	0	0	0	0	0	0	0	1	0	0	0	0	0	0	0	0	0	0
OTU_6182	12_41677	224	JX974770	Fungi	0	0	0	0	0	0	1	0	0	0	0	0	0	0	0	0	1	0	0	0	0	0	0	0	0	0	0	0	0	0	0	0	0	0	0	0	0	0	0	0	0	0	0	0	0
OTU_6214	31_17378	225	JX974770	Fungi	0	0	0	0	0	0	0	0	0	0	0	0	0	0	0	0	0	0	0	0	0	0	0	0	0	0	0	0	0	0	0	0	0	0	2	0	0	0	0	0	0	0	0	0	0
OTU_6230	22_18544	220	JX974770	Fungi	0	0	0	0	0	0	0	0	0	0	0	0	0	1	0	0	0	0	0	0	0	0	0	0	0	1	0	0	0	0	0	0	0	0	0	0	0	0	0	0	0	0	0	0	0
OTU_6242	28_70657	224	JX974770	Fungi	0	0	0	0	0	0	0	0	0	0	1	0	0	0	0	0	0	0	0	0	0	0	0	0	0	0	0	0	0	0	0	1	0	0	0	0	0	0	0	0	0	0	0	0	0
OTU_6270	35_89670	224	JX974770	Fungi	0	0	0	0	0	0	0	0	0	0	0	0	0	0	0	0	0	0	0	0	0	0	0	0	0	0	0	0	0	0	0	0	0	0	0	0	0	0	1	1	0	0	0	0	0
OTU_6286	39_34059	213	JX136586	Fungi	0	0	0	0	0	0	0	0	0	0	0	0	0	1	0	0	0	0	0	0	0	0	0	0	0	0	0	0	0	0	0	0	0	0	0	0	0	0	0	0	0	1	0	0	0
OTU_6314	1_47296	227	JX974770	Fungi	0	0	0	0	0	0	2	0	0	0	0	0	0	0	0	0	0	0	0	0	0	0	0	0	0	0	0	0	0	0	0	0	0	0	0	0	0	0	0	0	0	0	0	0	0
OTU_6344	7_21310	225	JX974770	Fungi	0	0	0	0	0	0	0	0	0	0	0	0	2	0	0	0	0	0	0	0	0	0	0	0	0	0	0	0	0	0	0	0	0	0	0	0	0	0	0	0	0	0	0	0	0
OTU_6353	8_31786	186	KM493254	Fungi	0	0	0	0	0	0	1	0	0	0	0	0	0	1	0	0	0	0	0	0	0	0	0	0	0	0	0	0	0	0	0	0	0	0	0	0	0	0	0	0	0	0	0	0	0
OTU_6443	31_24041	224	JX974770	Fungi	0	0	0	0	0	0	0	0	0	0	0	0	0	0	0	0	0	0	0	0	0	0	0	0	0	0	0	0	1	0	0	0	0	0	1	0	0	0	0	0	0	0	0	0	0
OTU_6598	18_15681	224	JX974770	Fungi	0	0	0	0	0	0	0	0	0	0	0	0	0	1	0	0	0	0	0	0	0	1	0	0	0	0	0	0	0	0	0	0	0	0	0	0	0	0	0	0	0	0	0	0	0
OTU_6792	32_10806	172	KF800603	Fungi	0	0	0	0	0	0	0	0	0	0	0	0	0	0	0	0	0	0	0	0	0	0	0	0	0	0	0	0	0	0	0	0	0	0	0	1	0	1	0	0	0	0	0	0	0
OTU_6989	35_50255	117	EU826922	Fungi	0	0	0	0	0	0	0	0	0	0	0	0	0	0	0	0	0	0	0	0	0	0	0	0	1	0	0	0	0	0	0	0	0	0	0	0	0	0	1	0	0	0	0	0	0
OTU_7014	41_73468	128	JX974770	Fungi	0	0	0	0	0	0	0	0	0	0	0	0	0	0	0	0	0	0	0	0	0	0	0	0	0	0	0	0	0	0	0	0	0	0	0	0	0	0	0	0	0	0	0	2	0
OTU_7026	2_54391	153	GU316272	Fungi	0	0	0	0	0	0	0	2	0	0	0	0	0	0	0	0	0	0	0	0	0	0	0	0	0	0	0	0	0	0	0	0	0	0	0	0	0	0	0	0	0	0	0	0	0
OTU_7581	27_31818	215	AB507841	Fungi	0	0	0	0	0	0	0	0	0	0	0	0	0	0	0	0	0	0	0	0	0	0	0	0	0	0	0	0	0	0	1	0	0	0	0	0	0	1	0	0	0	0	0	0	0
OTU_8078	26_37029	155	GU316272	Fungi	0	0	0	0	0	0	0	0	0	0	0	0	0	0	0	0	0	0	0	0	0	0	0	0	0	0	0	0	0	2	0	0	0	0	0	0	0	0	0	0	0	0	0	0	0
OTU_8855	36_39476	189	GU316499	Fungi	0	0	0	0	0	0	0	0	0	0	0	0	0	0	0	0	0	0	0	0	0	0	0	0	0	0	0	0	0	0	0	0	0	0	0	0	0	0	0	2	0	0	0	0	0
OTU_8923	12_1189	206	JX974772	Fungi	0	0	0	0	0	0	0	0	0	0	0	0	0	0	0	0	2	0	0	0	0	0	0	0	0	0	0	0	0	0	0	0	0	0	0	0	0	0	0	0	0	0	0	0	0
OTU_9367	32_71777	153	DQ900966	Fungi	0	0	0	0	0	0	0	0	0	0	0	0	0	0	0	0	0	0	0	0	0	0	0	0	0	0	0	0	0	0	0	0	0	0	0	1	0	0	0	0	0	0	0	1	0
OTU_9968	35_39665	197	KM493018	Fungi	0	0	0	0	0	0	0	0	0	0	0	0	0	0	0	0	0	0	0	0	0	0	0	0	0	0	0	0	0	0	0	0	0	0	0	0	0	0	1	0	0	0	0	1	0
OTU_10127	32_89299	197	KM493156	Fungi	0	0	0	0	0	0	0	0	0	0	0	0	0	0	0	0	0	0	0	0	0	0	0	0	0	0	0	0	0	0	0	0	0	0	0	1	0	0	0	0	0	0	0	0	0
OTU_10285	28_93310	196	KM493018	Fungi	0	0	0	0	0	0	0	0	0	0	0	0	0	0	0	0	0	0	0	0	0	0	0	1	0	0	0	0	0	0	0	1	0	0	1	0	0	0	0	0	0	0	0	0	0
OTU_10326	36_2710	190	KM493156	Fungi	0	0	0	0	0	0	0	0	0	0	0	0	0	0	0	0	0	0	0	0	0	0	0	0	0	0	0	0	0	0	0	0	0	0	0	0	0	0	0	3	0	0	0	0	0
OTU_10451	14_72298	183	KM493156	Fungi	0	0	0	0	0	0	0	0	0	0	0	0	0	0	0	0	0	0	1	0	0	0	0	0	0	0	0	0	0	0	0	0	0	0	0	0	0	2	0	0	0	0	0	0	0
OTU_10511	34_41677	157	KM493018	Fungi	0	0	0	0	0	0	0	0	0	0	0	0	0	0	0	0	0	0	0	0	0	0	0	0	0	0	0	0	0	0	0	0	0	0	0	0	0	3	0	0	0	0	0	0	0
OTU_10547	40_8569	157	KM493018	Fungi	0	0	0	0	0	0	0	0	0	0	0	0	0	0	0	0	0	0	0	0	0	0	0	0	0	0	0	0	0	0	0	0	0	0	0	0	0	0	0	0	0	0	3	0	0
OTU_10569	1_24490	195	KM493156	Fungi	0	0	0	0	0	0	1	0	0	1	0	0	0	0	0	0	0	0	0	0	0	0	0	0	0	0	0	0	1	0	0	0	0	0	0	0	0	0	0	0	0	0	0	0	0
OTU_10624	25_32236	192	KM493156	Fungi	0	0	0	0	0	0	0	0	0	0	0	0	0	0	0	0	0	0	0	0	0	0	0	0	0	0	0	0	1	0	0	0	0	1	0	0	0	0	0	0	0	0	0	0	0
OTU_10685	33_28974	195	KM493018	Fungi	0	0	0	0	0	0	0	0	0	0	0	0	0	0	0	0	0	0	0	0	0	0	0	0	0	0	0	0	0	0	0	0	0	0	0	0	3	0	0	0	0	0	0	0	0
OTU_10712	36_11179	194	KM493018	Fungi	0	0	0	0	0	0	0	0	0	0	0	0	0	0	0	0	0	0	0	0	0	0	0	0	0	0	0	0	0	0	0	0	0	0	0	0	0	0	0	2	0	0	0	0	0
OTU_10795	10_35495	194	KM493156	Fungi	0	0	0	0	0	0	0	0	0	0	0	0	0	0	1	0	0	0	0	0	0	0	0	2	0	0	0	0	0	0	0	0	0	0	0	0	0	0	0	0	0	0	0	0	0
OTU_10837	25_15939	195	KM493018	Fungi	0	0	0	0	0	0	0	0	0	0	0	0	0	0	0	0	0	0	1	0	0	0	0	1	0	0	0	0	1	0	0	0	0	0	0	0	0	0	0	0	0	0	0	0	0
OTU_10843	31_15147	155	KM493018	Fungi	0	0	0	0	0	0	0	0	0	0	0	0	0	0	0	0	0	0	0	0	0	0	0	0	0	0	0	0	0	0	0	0	0	0	1	0	0	0	2	0	0	0	0	0	0
OTU_10910	33_45901	148	KM493156	Fungi	0	0	0	0	0	0	0	0	0	0	0	0	0	0	0	0	0	0	0	0	0	0	0	0	0	0	0	0	0	0	0	0	0	0	0	0	1	0	0	2	0	0	0	0	0
OTU_10944	36_45549	196	KM493018	Fungi	0	0	0	0	0	0	0	0	0	0	0	0	0	0	0	0	0	0	0	0	0	0	0	2	0	0	0	0	0	0	0	0	0	0	0	0	0	0	0	1	0	0	0	0	0
OTU_10979	1_5911	179	KM493200	Fungi	0	0	0	0	0	0	1	0	0	0	0	0	0	0	0	2	0	0	0	0	0	0	0	0	0	0	0	0	0	0	0	0	0	0	0	0	0	0	0	0	0	0	0	0	0
OTU_11006	4_42775	192	KM493254	Fungi	0	0	0	0	0	0	0	0	0	1	0	0	1	0	0	0	0	0	0	0	0	0	0	0	0	0	0	1	0	0	0	0	0	0	0	0	0	0	0	0	0	0	0	0	0
OTU_11064	24_1920	192	KM493018	Fungi	0	0	0	0	0	0	0	0	0	0	0	0	0	0	0	0	0	0	0	0	0	0	0	0	0	0	0	2	0	0	0	0	0	0	0	0	0	0	0	0	0	0	0	0	1
OTU_11071	24_23721	192	KM493254	Fungi	0	0	0	0	0	0	0	0	0	0	0	0	0	0	0	0	0	0	0	0	0	0	0	0	0	0	0	3	0	0	0	0	0	0	0	0	0	0	0	0	0	0	0	0	0
OTU_11110	27_20040	153	KM493254	Fungi	0	0	0	0	0	0	0	0	0	0	0	0	0	0	0	0	0	0	0	0	0	0	0	0	0	0	0	0	0	0	3	0	0	0	0	0	0	0	0	0	0	0	0	0	0
OTU_11167	36_30151	144	KM493018	Fungi	0	0	0	0	0	0	0	0	0	0	0	0	1	0	0	0	0	0	0	0	0	0	0	0	0	0	1	0	0	0	0	0	0	0	0	0	0	0	0	1	0	0	0	0	0
OTU_11226	4_33227	189	KM493026	Fungi	0	0	0	0	0	0	0	0	0	2	0	0	0	0	0	0	0	0	0	0	0	0	0	0	0	0	1	0	0	0	0	0	0	0	0	0	0	0	0	0	0	0	0	0	0
OTU_11388	4_8928	140	KM493063	Fungi	0	0	0	0	0	0	0	0	0	3	0	0	0	0	0	0	0	0	0	0	0	0	0	0	0	0	0	0	0	0	0	0	0	0	0	0	0	0	0	0	0	0	0	0	0
OTU_11409	7_33816	194	KM493018	Fungi	0	0	0	0	0	0	0	0	0	0	0	0	3	0	0	0	0	0	0	0	0	0	0	0	0	0	0	0	0	0	0	0	0	0	0	0	0	0	0	0	0	0	0	0	0
OTU_11453	20_8227	177	KM493037	Fungi	0	0	0	0	0	0	0	0	0	0	0	0	1	0	0	0	0	0	0	0	0	0	0	1	0	0	0	0	0	0	0	0	0	0	0	0	0	0	0	0	0	0	0	0	0
OTU_11469	31_4039	192	KM493018	Fungi	0	0	0	0	0	0	0	0	0	0	0	0	0	0	0	0	0	0	0	0	0	0	0	0	0	0	0	0	0	0	0	0	0	0	3	0	0	0	0	0	0	0	0	0	0
OTU_11576	7_42472	188	KM493018	Fungi	0	0	0	0	0	0	0	0	0	0	0	0	1	0	0	1	0	0	0	0	0	0	0	0	0	0	1	0	0	0	0	0	0	0	0	0	0	0	0	0	0	0	0	0	0
OTU_11666	33_61711	144	JQ312859	Fungi	0	0	0	0	0	0	0	0	0	0	0	0	0	0	0	0	0	0	0	0	0	0	0	0	0	0	0	0	0	0	0	0	0	0	0	0	1	0	0	0	0	0	2	0	0
OTU_11697	37_59583	168	KM493031	Fungi	0	0	0	0	0	0	0	0	0	0	1	0	0	0	0	1	0	0	0	0	0	0	0	0	0	0	0	0	0	0	0	0	0	0	0	0	0	0	0	0	1	0	0	0	0
OTU_11711	41_25318	154	KM493018	Fungi	0	0	0	0	0	0	0	0	0	0	0	0	0	0	0	0	0	0	0	0	0	0	0	0	0	0	0	0	0	0	0	0	0	0	0	0	0	0	0	0	0	0	0	3	0
OTU_11790	20_41467	158	KM493201	Fungi	0	0	0	0	0	0	0	0	0	0	0	0	0	0	0	0	0	0	0	0	0	0	0	1	0	0	0	0	1	0	0	0	0	0	0	0	0	0	0	0	0	0	0	0	0
OTU_11893	3_2390	144	KM493018	Fungi	0	0	0	0	0	0	0	0	2	1	0	0	0	0	0	0	0	0	0	0	0	0	0	0	0	0	0	0	0	0	0	0	0	0	0	0	0	0	0	0	0	0	0	0	0
OTU_12072	3_46481	188	KM493018	Fungi	0	0	0	0	0	0	0	0	1	0	0	0	0	0	0	1	0	0	0	0	0	0	1	0	0	0	0	0	0	0	0	0	0	0	0	0	0	0	0	0	0	0	0	0	0
OTU_12104	7_42852	177	KM493037	Fungi	0	0	0	0	0	0	0	0	0	0	0	0	2	0	0	0	0	0	0	0	0	0	0	0	0	0	0	0	0	0	0	0	0	0	1	0	0	0	0	0	0	0	0	0	0
OTU_12208	32_50907	180	JX974770	Fungi	0	0	0	0	0	0	0	0	0	0	0	0	0	0	0	0	0	0	0	0	0	0	1	0	0	0	0	0	0	0	0	0	0	0	0	2	0	0	0	0	0	0	0	0	0
OTU_12348	7_46786	180	JX974770	Fungi	0	0	0	0	0	0	1	0	0	0	0	0	1	0	0	0	0	0	0	0	0	1	0	0	0	0	0	0	0	0	0	0	0	0	0	0	0	0	0	0	0	0	0	0	0
OTU_12647	20_40300	194	KM493018	Fungi	0	0	0	0	0	0	0	0	0	0	0	0	0	0	0	0	0	0	0	0	0	0	0	1	0	0	0	0	0	0	0	0	0	0	2	0	0	0	0	0	0	0	0	0	0
OTU_12708	28_86508	172	JX974770	Fungi	0	0	0	0	0	0	0	0	0	0	0	0	0	0	0	0	0	0	0	0	0	0	0	0	0	0	0	0	0	0	0	1	0	1	0	0	0	0	0	0	0	0	0	0	0
OTU_12717	32_17256	172	JX974770	Fungi	0	0	0	0	0	0	1	0	0	0	0	0	1	0	0	0	0	0	0	0	0	0	0	0	0	0	0	0	0	0	0	0	0	0	0	1	0	0	0	0	0	0	0	0	0
OTU_12718	32_27543	92	KM493007	Fungi	0	0	0	0	0	0	0	0	0	0	0	0	0	0	0	0	0	0	0	0	0	0	0	0	0	0	0	0	0	0	0	0	0	0	0	1	1	0	0	0	0	0	0	0	1
OTU_12725	33_3234	182	JX974770	Fungi	0	0	0	0	0	0	0	0	0	0	0	0	0	0	0	0	0	0	0	0	0	0	0	0	0	0	0	0	0	0	0	0	0	0	0	0	1	2	0	0	0	0	0	0	0
OTU_12809	3_31493	128	JX974770	Fungi	0	0	0	0	0	0	0	0	1	0	0	0	2	0	0	0	0	0	0	0	0	0	0	0	0	0	0	0	0	0	0	0	0	0	0	0	0	0	0	0	0	0	0	0	0
OTU_12872	8_62734	172	JX974770	Fungi	0	0	0	0	0	0	0	0	0	0	0	0	0	1	0	0	0	0	0	0	0	0	0	0	0	0	2	0	0	0	0	0	0	0	0	0	0	0	0	0	0	0	0	0	0
OTU_12899	18_48745	169	JX974770	Fungi	0	0	0	0	0	0	0	1	0	0	0	0	0	0	0	0	0	0	0	0	0	1	0	0	0	0	0	0	0	0	0	0	0	0	0	0	0	1	0	0	0	0	0	0	0
OTU_13047	1_60325	130	JX974770	Fungi	0	0	0	0	0	0	1	0	0	0	0	0	1	0	0	0	0	0	0	0	0	1	0	0	0	0	0	0	0	0	0	0	0	0	0	0	0	0	0	0	0	0	0	0	0
OTU_13050	2_5233	191	KM493156	Fungi	0	0	0	0	0	0	0	1	0	0	0	0	0	0	0	0	0	0	0	0	0	0	1	1	0	0	0	0	0	0	0	0	0	0	0	0	0	0	0	0	0	0	0	0	0
OTU_13062	4_1116	142	JX974770	Fungi	0	0	0	0	0	0	0	0	0	2	0	0	0	0	0	0	0	0	0	0	0	0	0	0	0	0	0	0	0	0	1	0	0	0	0	0	0	0	0	0	0	0	0	0	0
OTU_13063	4_12163	130	JX974770	Fungi	0	0	0	0	0	0	0	0	1	1	0	0	0	1	0	0	0	0	0	0	0	0	0	0	0	0	0	0	0	0	0	0	0	0	0	0	0	0	0	0	0	0	0	0	0
OTU_13093	7_55758	143	JX974770	Fungi	0	0	0	0	0	0	1	0	0	0	0	0	1	0	0	0	0	0	0	0	0	0	0	0	0	0	0	0	1	0	0	0	0	0	0	0	0	0	0	0	0	0	0	0	0
OTU_13149	24_16326	132	JX974770	Fungi	0	0	0	0	0	0	0	0	0	0	0	0	1	0	0	0	0	0	0	0	0	0	0	0	0	0	0	1	0	0	0	0	0	0	1	0	0	0	0	0	0	0	0	0	0
OTU_13208	32_81767	170	JX974770	Fungi	0	0	0	0	0	0	0	0	0	0	0	0	0	0	0	0	0	0	0	0	0	0	0	0	0	0	0	0	0	0	0	0	0	0	0	1	0	0	0	0	0	2	0	0	0
OTU_13291	1_51125	141	JX974770	Fungi	0	0	0	0	0	0	1	0	0	0	0	0	0	0	0	0	0	0	0	0	0	0	0	1	0	0	1	0	0	0	0	0	0	0	0	0	0	0	0	0	0	0	0	0	0
OTU_13294	1_55751	143	KM493254	Fungi	0	0	0	0	0	0	1	0	1	0	0	0	0	1	0	0	0	0	0	0	0	0	0	0	0	0	0	0	0	0	0	0	0	0	0	0	0	0	0	0	0	0	0	0	0
OTU_13318	3_30226	143	JX974770	Fungi	0	0	0	0	0	0	0	0	1	0	0	0	0	0	0	0	0	0	0	0	0	0	1	0	0	0	1	0	0	0	0	0	0	0	0	0	0	0	0	0	0	0	0	0	0
OTU_13351	7_10990	141	JX974770	Fungi	0	0	0	0	0	0	0	0	0	0	0	0	3	0	0	0	0	0	0	0	0	0	0	0	0	0	0	0	0	0	0	0	0	0	0	0	0	0	0	0	0	0	0	0	0
OTU_13406	23_28321	148	JX974770	Fungi	0	0	0	0	0	0	0	0	0	0	0	0	0	0	0	0	0	0	0	2	0	0	0	0	0	0	1	0	0	0	0	0	0	0	0	0	0	0	0	0	0	0	0	0	0
OTU_13489	34_15419	140	JX974770	Fungi	0	0	0	0	0	0	0	0	0	0	0	0	0	0	0	0	0	0	0	0	0	0	0	0	0	0	0	1	0	0	0	0	0	0	0	0	0	2	0	0	0	0	0	0	0
OTU_13572	4_31520	143	JX974770	Fungi	0	0	0	0	0	0	0	0	0	1	0	0	0	0	0	0	1	0	0	0	0	1	0	0	0	0	0	0	0	0	0	0	0	0	0	0	0	0	0	0	0	0	0	0	0
OTU_13592	7_3650	135	KM493007	Fungi	0	0	0	0	0	0	0	0	0	0	0	0	1	0	0	0	0	0	0	0	0	0	0	2	0	0	0	0	0	0	0	0	0	0	0	0	0	0	0	0	0	0	0	0	0
OTU_13594	7_6883	130	JX974770	Fungi	0	0	0	0	0	0	0	0	0	0	0	0	1	0	0	0	0	0	0	0	0	0	0	0	0	0	0	0	0	0	0	0	0	0	2	0	0	0	0	0	0	0	0	0	0
OTU_13617	8_33865	140	JX974770	Fungi	0	0	0	0	0	0	0	0	0	0	0	0	0	1	0	0	0	0	0	0	0	0	1	0	0	0	0	0	0	0	0	0	0	0	1	0	0	0	0	0	0	0	0	0	0
OTU_13822	4_54285	134	JX974770	Fungi	0	0	0	0	0	0	0	0	0	1	0	0	0	0	0	0	0	0	0	0	0	0	0	0	0	0	0	0	0	0	2	0	0	0	0	0	0	0	0	0	0	0	0	0	0
OTU_13841	7_27073	148	JX974770	Fungi	0	0	0	0	0	0	0	0	0	0	0	0	2	0	0	0	0	0	0	0	0	0	0	0	0	0	0	0	0	0	0	0	0	0	0	0	0	0	0	0	0	1	0	0	0
OTU_13870	11_45009	178	JX974770	Fungi	0	0	0	0	0	0	0	0	0	0	0	0	0	0	0	1	0	0	0	0	0	0	2	0	0	0	0	0	0	0	0	0	0	0	0	0	0	0	0	0	0	0	0	0	0
OTU_13902	23_22207	128	JX974770	Fungi	0	0	0	0	0	0	0	0	0	0	0	0	0	0	0	0	0	0	0	0	0	0	0	0	0	0	1	0	0	0	0	0	0	0	1	0	0	0	0	0	0	0	0	0	1
OTU_13975	28_72643	138	KM493063	Fungi	0	0	0	0	0	0	0	0	0	1	0	0	0	0	0	0	0	0	0	0	0	0	0	0	0	0	0	0	0	0	0	2	0	0	0	0	0	0	0	0	0	0	0	0	0
OTU_13978	28_83335	156	KM493018	Fungi	0	0	0	0	0	0	0	0	0	0	0	0	0	0	0	0	0	0	0	0	0	0	0	0	0	0	0	0	0	0	0	1	0	0	0	1	0	0	0	0	0	0	0	1	0
OTU_14055	3_39233	130	JX974770	Fungi	0	0	0	0	0	0	0	0	1	0	0	0	0	2	0	0	0	0	0	0	0	0	0	0	0	0	0	0	0	0	0	0	0	0	0	0	0	0	0	0	0	0	0	0	0
OTU_14064	4_45970	128	JX974770	Fungi	0	0	0	0	0	0	0	0	0	2	0	0	1	0	0	0	0	0	0	0	0	0	0	0	0	0	0	0	0	0	0	0	0	0	0	0	0	0	0	0	0	0	0	0	0
OTU_14087	7_44573	140	KM493063	Fungi	0	0	0	0	0	0	0	0	0	0	0	0	1	0	0	0	0	0	0	0	0	0	0	0	0	1	0	0	0	0	0	0	0	0	1	0	0	0	0	0	0	0	0	0	0
OTU_14103	11_4738	142	KM493018	Fungi	0	0	0	0	0	0	0	0	0	0	0	0	0	0	0	1	0	0	0	0	0	0	0	0	0	0	0	0	0	0	0	0	0	0	1	0	0	0	0	0	0	0	0	0	0
OTU_14131	20_15620	94	KM493156	Fungi	0	0	0	0	0	0	0	0	0	1	0	0	0	0	0	1	0	0	0	0	0	0	0	1	0	0	0	0	0	0	0	0	0	0	0	0	0	0	0	0	0	0	0	0	0
OTU_14189	32_80944	134	JX974770	Fungi	0	0	0	0	0	0	0	0	0	0	0	1	0	0	0	0	0	0	0	0	0	0	0	0	0	0	0	0	0	0	0	0	0	0	1	1	0	0	0	0	0	0	0	0	0
OTU_14233	39_101992	164	KC869701	Fungi	0	0	0	0	0	0	0	0	0	0	0	0	0	0	0	0	0	0	0	0	0	0	0	0	0	0	0	0	0	0	0	0	0	0	0	1	0	0	1	0	0	1	0	0	0
OTU_14470	35_35634	167	KC869701	Fungi	0	0	0	0	0	0	0	0	0	0	0	0	0	0	0	0	0	0	0	0	0	0	0	0	0	0	0	0	0	0	0	0	0	0	0	0	0	0	2	0	0	0	0	1	0
OTU_14570	7_57743	79	KM493007	Fungi	0	0	0	0	0	0	0	0	0	0	0	0	1	0	0	0	0	0	0	0	0	1	0	0	0	0	1	0	0	0	0	0	0	0	0	0	0	0	0	0	0	0	0	0	0
OTU_14792	7_44687	73	KM493018	Fungi	0	0	0	0	0	0	0	0	0	0	0	0	1	2	0	0	0	0	0	0	0	0	0	0	0	0	0	0	0	0	0	0	0	0	0	0	0	0	0	0	0	0	0	0	0
OTU_17286	14_48057	145	KM493452	Fungi	0	0	0	0	0	0	0	0	0	0	0	0	0	0	0	0	0	0	1	0	0	0	0	0	0	0	0	0	0	0	0	0	0	0	0	0	0	0	0	2	0	0	0	0	0
OTU_17802	11_21699	157	JX974770	Fungi	0	0	0	0	0	0	0	0	0	0	0	0	0	0	0	3	0	0	0	0	0	0	0	0	0	0	0	0	0	0	0	0	0	0	0	0	0	0	0	0	0	0	0	0	0
OTU_18107	27_8410	115	KM493290	Fungi	0	0	0	0	0	0	0	0	0	0	0	0	0	0	0	0	0	0	0	0	0	0	0	0	0	0	0	0	0	0	3	0	0	0	0	0	0	0	0	0	0	0	0	0	0
OTU_21873	22_46662	108	KC966163	Fungi	0	0	0	0	0	0	0	0	0	0	0	0	0	0	0	0	0	0	0	0	0	0	0	0	0	1	0	0	0	0	0	0	0	0	0	0	0	0	0	2	0	0	0	0	0
OTU_22340	27_53930	123	KC869738	Fungi	0	0	0	0	0	0	0	0	0	0	0	0	0	0	0	0	0	0	0	0	0	0	0	0	0	0	0	0	0	0	2	0	0	0	0	0	0	0	1	0	0	0	0	0	0
OTU_22679	36_33802	105	JX675146	Fungi	0	0	0	0	0	0	0	0	0	0	0	0	0	0	0	0	0	0	0	0	0	0	0	0	0	0	0	0	0	0	0	0	0	0	0	0	0	0	0	3	0	0	0	0	0
OTU_3064	29_18380	177	KF296886	Fungi	0	0	0	0	0	0	0	0	0	0	0	1	0	0	0	0	0	0	0	0	0	0	0	0	1	0	0	0	0	0	0	0	1	0	0	0	0	0	0	0	0	0	0	0	0
OTU_3807	36_53164	186	KM493026	Fungi	0	0	0	0	0	0	0	0	0	0	0	0	0	0	0	0	0	0	0	1	0	0	0	0	0	0	0	0	0	0	0	0	0	0	0	0	0	0	0	1	0	0	0	0	0
OTU_4314	11_3619	232	JX974770	Fungi	0	0	0	0	0	0	0	0	0	0	0	0	0	0	0	3	0	0	0	0	0	0	0	0	0	0	0	0	0	0	0	0	0	0	0	0	0	0	0	0	0	0	0	0	0
OTU_4508	32_77290	165	KM493441	Fungi	0	0	0	0	0	0	0	0	0	0	0	0	0	1	0	0	0	0	0	0	0	0	0	0	0	0	0	0	0	0	0	0	0	0	0	2	0	0	0	0	0	0	0	0	0
OTU_4833	31_41428	153	DQ900966	Fungi	0	0	0	0	0	0	0	0	0	0	0	0	0	0	0	0	0	0	0	0	1	0	0	0	0	0	0	0	0	0	0	0	0	0	1	0	0	0	0	0	0	0	0	1	0
OTU_50	39_85726	258	JX974803	Fungi	0	0	0	0	0	0	0	0	0	0	0	0	0	0	0	0	0	0	0	2	0	0	0	0	0	0	0	0	0	0	0	0	0	0	0	0	0	0	0	0	0	1	0	0	0
OTU_5013	28_73752	226	JX974778	Fungi	0	0	0	0	0	0	1	0	0	1	0	0	0	0	0	0	0	0	0	0	0	0	0	0	0	0	0	0	0	0	0	1	0	0	0	0	0	0	0	0	0	0	0	0	0
OTU_5227	39_31622	224	JX974770	Fungi	0	0	0	0	0	0	0	0	0	0	0	0	1	0	0	0	0	0	0	0	0	0	0	0	0	0	0	0	0	0	0	0	0	0	0	0	0	0	0	0	0	2	0	0	0
OTU_5251	1_53798	226	JX974770	Fungi	0	0	0	0	0	0	1	0	0	0	0	0	2	0	0	0	0	0	0	0	0	0	0	0	0	0	0	0	0	0	0	0	0	0	0	0	0	0	0	0	0	0	0	0	0
OTU_5283	6_19421	226	JX974770	Fungi	0	0	0	0	0	0	0	0	0	0	0	1	2	0	0	0	0	0	0	0	0	0	0	0	0	0	0	0	0	0	0	0	0	0	0	0	0	0	0	0	0	0	0	0	0
OTU_5330	11_15076	226	JX974770	Fungi	0	0	0	0	0	0	0	0	0	0	0	0	1	0	0	2	0	0	0	0	0	0	0	0	0	0	0	0	0	0	0	0	0	0	0	0	0	0	0	0	0	0	0	0	0
OTU_5388	31_1194	224	JX974770	Fungi	0	0	0	0	0	0	0	0	0	0	0	0	1	0	0	0	0	0	0	0	0	0	0	0	0	0	0	0	0	0	0	0	0	0	2	0	0	0	0	0	0	0	0	0	0
OTU_5391	31_21790	224	JX974770	Fungi	0	0	0	0	0	0	0	0	0	0	0	0	0	0	0	0	0	0	0	0	0	0	0	0	0	0	0	1	0	0	0	0	0	0	2	0	0	0	0	0	0	0	0	0	0
OTU_5423	32_78866	220	JX974770	Fungi	0	0	0	0	0	0	0	0	0	0	0	0	0	1	0	0	0	0	0	0	0	0	0	0	0	0	0	0	0	0	0	0	0	0	1	1	0	0	0	0	0	0	0	0	0
OTU_5430	33_28590	226	JX974770	Fungi	0	0	0	0	0	0	0	0	0	0	0	0	0	0	0	0	0	0	0	0	0	0	0	0	0	0	0	0	0	0	0	0	0	0	0	0	3	0	0	0	0	0	0	0	0
OTU_5497	3_8172	227	JX974770	Fungi	0	0	0	0	0	0	0	0	1	0	0	0	2	0	0	0	0	0	0	0	0	0	0	0	0	0	0	0	0	0	0	0	0	0	0	0	0	0	0	0	0	0	0	0	0
OTU_5498	3_17676	227	JX974770	Fungi	0	0	0	0	0	0	0	0	1	0	0	0	1	1	0	0	0	0	0	0	0	0	0	0	0	0	0	0	0	0	0	0	0	0	0	0	0	0	0	0	0	0	0	0	0
OTU_5531	7_23465	225	JX974770	Fungi	0	0	0	0	0	0	0	0	0	0	0	0	2	1	0	0	0	0	0	0	0	0	0	0	0	0	0	0	0	0	0	0	0	0	0	0	0	0	0	0	0	0	0	0	0
OTU_5567	13_22776	226	JX974770	Fungi	0	0	0	0	0	0	0	0	0	0	0	0	0	0	0	0	0	2	0	0	0	1	0	0	0	0	0	0	0	0	0	0	0	0	0	0	0	0	0	0	0	0	0	0	0
OTU_5584	19_2969	226	JX974770	Fungi	0	0	0	0	0	0	0	0	0	0	0	0	0	0	0	0	0	0	0	0	0	0	2	1	0	0	0	0	0	0	0	0	0	0	0	0	0	0	0	0	0	0	0	0	0
OTU_5710	4_43298	218	JX974770	Fungi	0	0	0	0	0	0	0	0	0	1	0	0	1	0	1	0	0	0	0	0	0	0	0	0	0	0	0	0	0	0	0	0	0	0	0	0	0	0	0	0	0	0	0	0	0
OTU_5724	7_8667	226	JX974770	Fungi	0	0	0	0	0	0	1	0	0	0	0	0	2	0	0	0	0	0	0	0	0	0	0	0	0	0	0	0	0	0	0	0	0	0	0	0	0	0	0	0	0	0	0	0	0
OTU_5727	7_30735	226	JX974770	Fungi	0	0	0	0	0	0	0	0	0	0	0	0	1	0	0	0	0	0	0	2	0	0	0	0	0	0	0	0	0	0	0	0	0	0	0	0	0	0	0	0	0	0	0	0	0
OTU_5733	7_55100	226	JX974770	Fungi	0	0	0	0	0	0	0	0	0	0	0	0	1	1	1	0	0	0	0	0	0	0	0	0	0	0	0	0	0	0	0	0	0	0	0	0	0	0	0	0	0	0	0	0	0
OTU_5749	8_54775	221	JX974770	Fungi	0	0	0	0	0	0	0	0	0	0	0	0	0	2	0	0	0	0	0	0	0	0	1	0	0	0	0	0	0	0	0	0	0	0	0	0	0	0	0	0	0	0	0	0	0
OTU_5915	3_34151	220	JX974770	Fungi	0	0	0	0	0	0	1	0	1	0	0	0	0	0	0	0	0	0	0	0	0	0	0	0	0	0	1	0	0	0	0	0	0	0	0	0	0	0	0	0	0	0	0	0	0
OTU_6052	33_4181	183	KM494081	Fungi	0	0	0	0	0	0	0	0	0	0	0	0	0	0	0	0	0	0	0	0	0	0	0	0	0	0	0	0	0	0	0	0	0	0	0	0	3	0	0	0	0	0	0	0	0
OTU_6103	39_91791	224	JX974770	Fungi	0	0	0	0	0	0	0	0	1	0	0	0	0	0	0	0	0	0	0	0	0	0	0	0	0	0	0	0	0	0	0	0	0	0	0	0	0	0	0	0	0	2	0	0	0
OTU_6121	1_35081	220	JX974770	Fungi	0	0	0	0	0	0	2	0	0	0	0	0	0	0	0	0	0	0	0	1	0	0	0	0	0	0	0	0	0	0	0	0	0	0	0	0	0	0	0	0	0	0	0	0	0
OTU_6234	27_50597	224	JX974770	Fungi	0	0	0	0	0	0	0	0	0	0	0	0	1	0	0	0	0	0	0	1	0	0	0	0	0	0	0	0	0	0	1	0	0	0	0	0	0	0	0	0	0	0	0	0	0
OTU_6441	31_13556	221	JX974770	Fungi	0	0	0	0	0	0	0	0	0	0	0	0	1	1	0	0	0	0	0	0	0	0	0	0	0	0	0	0	0	0	0	0	0	0	1	0	0	0	0	0	0	0	0	0	0
OTU_6537	3_23752	220	JX974770	Fungi	0	0	0	0	0	0	0	0	1	0	0	0	0	1	0	0	0	0	0	0	0	0	0	0	0	0	1	0	0	0	0	0	0	0	0	0	0	0	0	0	0	0	0	0	0
OTU_6538	3_50936	220	JX974770	Fungi	0	0	0	0	0	0	0	0	1	0	0	0	0	0	0	1	0	0	0	0	0	0	0	0	0	0	0	0	0	0	0	0	0	0	1	0	0	0	0	0	0	0	0	0	0
OTU_6705	4_48597	224	JX974770	Fungi	0	0	0	0	0	0	0	0	0	1	0	0	1	0	0	0	0	0	0	0	1	0	0	0	0	0	0	0	0	0	0	0	0	0	0	0	0	0	0	0	0	0	0	0	0
OTU_7200	11_36089	142	JX974770	Fungi	0	0	0	0	0	0	0	0	0	0	0	0	0	0	0	1	0	0	0	0	0	0	0	0	0	0	0	2	0	0	0	0	0	0	0	0	0	0	0	0	0	0	0	0	0
OTU_8074	26_12512	166	GU316272	Fungi	0	0	0	0	0	0	0	0	0	0	0	0	0	0	0	0	0	0	0	0	0	0	0	0	0	0	0	0	0	3	0	0	0	0	0	0	0	0	0	0	0	0	0	0	0
OTU_9948	33_27770	189	KM493026	Fungi	0	0	0	0	0	0	0	0	0	0	0	0	0	0	0	0	0	0	0	0	0	0	0	0	0	0	0	0	0	0	0	0	0	0	0	0	1	0	0	2	0	0	0	0	0
OTU_10260	22_13684	195	DQ900966	Fungi	0	0	0	0	0	0	0	0	0	0	0	0	0	0	0	0	0	0	0	0	0	0	0	0	0	1	0	0	0	0	0	0	0	0	0	0	0	0	0	0	0	0	3	0	0
OTU_10310	34_18645	187	KM493026	Fungi	0	0	0	0	0	0	1	0	0	0	0	0	0	0	0	0	0	0	0	0	0	0	0	0	1	0	0	1	0	0	0	0	0	0	0	0	0	1	0	0	0	0	0	0	0
OTU_10405	11_3197	195	KM493254	Fungi	0	0	0	0	0	0	0	0	0	0	0	0	0	0	0	4	0	0	0	0	0	0	0	0	0	0	0	0	0	0	0	0	0	0	0	0	0	0	0	0	0	0	0	0	0
OTU_10754	1_27291	189	KM493254	Fungi	0	0	0	0	0	0	2	0	0	0	1	0	0	0	0	0	0	0	0	0	0	0	0	0	0	0	0	0	1	0	0	0	0	0	0	0	0	0	0	0	0	0	0	0	0
OTU_10844	31_25544	187	KM493026	Fungi	0	0	0	0	0	0	0	0	0	0	0	0	0	0	0	0	0	0	0	0	0	0	0	0	0	0	0	0	0	0	0	0	0	0	3	0	0	0	0	0	0	0	0	0	0
OTU_11056	20_28716	189	KM493156	Fungi	0	0	0	0	0	0	0	0	0	0	0	0	0	0	0	0	0	0	3	0	0	0	0	1	0	0	0	0	0	0	0	0	0	0	0	0	0	0	0	0	0	0	0	0	0
OTU_11099	22_7329	194	KM493018	Fungi	0	0	0	0	0	0	0	0	0	0	0	0	0	0	0	0	0	0	0	0	0	0	0	0	0	4	0	0	0	0	0	0	0	0	0	0	0	0	0	0	0	0	0	0	0
OTU_1124	34_26384	92	JX974803	Fungi	0	0	0	0	0	0	0	0	0	0	0	0	0	0	0	0	0	0	0	0	0	0	0	0	0	0	0	0	0	0	0	0	0	0	1	0	0	2	0	0	0	0	0	1	0
OTU_11264	20_4869	181	KM493200	Fungi	0	0	0	0	0	0	0	0	0	0	0	0	0	0	0	0	0	0	0	0	0	0	0	4	0	0	0	0	0	0	0	0	0	0	0	0	0	0	0	0	0	0	0	0	0
OTU_11619	25_6118	140	KM493446	Fungi	0	0	0	0	0	0	0	0	0	0	0	0	0	0	0	0	0	0	0	0	0	0	0	0	0	0	0	0	4	0	0	0	0	0	0	0	0	0	0	0	0	0	0	0	0
OTU_12469	34_584	173	JX974770	Fungi	0	0	0	0	0	0	0	0	0	0	0	0	0	0	0	0	0	0	0	0	0	0	0	0	0	0	0	0	0	0	0	0	0	0	1	1	0	1	0	1	0	0	0	0	0
OTU_12783	1_36369	172	JX974770	Fungi	0	0	0	0	0	0	3	0	1	0	0	0	0	0	0	0	0	0	0	0	0	0	0	0	0	0	0	0	0	0	0	0	0	0	0	0	0	0	0	0	0	0	0	0	0
OTU_12849	7_8649	187	KM493026	Fungi	0	0	0	0	0	0	0	0	0	0	0	0	4	0	0	0	0	0	0	0	0	0	0	0	0	0	0	0	0	0	0	0	0	0	0	0	0	0	0	0	0	0	0	0	0
OTU_12929	31_39458	98	JX974770	Fungi	0	0	0	0	0	0	0	0	0	0	0	0	0	0	0	0	0	0	0	0	0	0	0	0	0	0	0	0	0	0	0	0	0	0	1	0	0	0	0	0	0	1	0	1	0
OTU_13096	8_17898	167	KC869720	Fungi	0	0	0	0	0	0	0	0	0	0	0	0	0	1	0	0	0	0	0	0	0	0	0	0	0	0	0	0	0	0	0	0	0	0	0	0	0	0	0	0	0	0	0	0	0
OTU_13107	11_19937	143	JX974770	Fungi	0	0	0	0	0	0	1	0	0	0	0	0	1	1	0	1	0	0	0	0	0	0	0	0	0	0	0	0	0	0	0	0	0	0	0	0	0	0	0	0	0	0	0	0	0
OTU_13125	18_13174	146	JX974770	Fungi	0	0	0	0	0	0	0	0	0	0	0	0	0	0	0	0	1	0	0	0	0	3	0	0	0	0	0	0	0	0	0	0	0	0	0	0	0	0	0	0	0	0	0	0	0
OTU_13237	35_44355	134	KC869712	Fungi	0	0	0	0	0	0	0	0	0	0	0	0	0	0	0	1	1	0	0	0	0	0	0	0	0	0	0	0	0	0	0	0	0	0	0	0	0	0	2	0	0	0	0	0	0
OTU_13347	7_1534	141	JX974770	Fungi	0	0	0	0	0	0	0	0	0	0	0	0	4	0	0	0	0	0	0	0	0	0	0	0	0	0	0	0	0	0	0	0	0	0	0	0	0	0	0	0	0	0	0	0	0
OTU_13348	7_5407	148	JX974770	Fungi	0	0	0	0	0	0	0	0	0	0	0	0	1	0	0	0	0	0	0	0	0	0	0	0	0	0	0	0	0	0	0	0	0	0	0	0	0	0	2	0	0	1	0	0	0
OTU_13357	7_23128	130	JX974770	Fungi	0	0	0	0	0	0	0	0	1	0	0	0	3	0	0	0	0	0	0	0	0	0	0	0	0	0	0	0	0	0	0	0	0	0	0	0	0	0	0	0	0	0	0	0	0
OTU_13518	37_11130	167	KC869720	Fungi	0	0	0	0	0	0	0	0	0	0	0	0	0	0	0	0	0	0	0	0	0	0	0	0	0	0	0	0	0	0	0	0	0	1	0	0	0	0	0	0	2	1	0	0	0
OTU_13619	8_36087	140	JX974770	Fungi	0	0	0	0	0	0	0	0	0	0	0	0	0	2	0	1	0	1	0	0	0	0	0	0	0	0	0	0	0	0	0	0	0	0	0	0	0	0	0	0	0	0	0	0	0
OTU_13976	28_73869	145	KM493018	Fungi	0	0	0	0	0	0	0	0	0	0	0	0	0	0	0	0	0	0	0	0	0	0	0	0	0	0	0	0	0	0	0	3	0	0	0	1	0	0	0	0	0	0	0	0	0
OTU_14231	39_70677	166	KC869720	Fungi	0	0	0	0	0	0	0	0	0	0	0	0	0	0	0	0	0	0	0	0	0	0	0	0	0	0	0	0	0	0	0	0	0	0	0	3	0	0	0	0	0	1	0	0	0
OTU_14459	34_35050	150	KC869712	Fungi	0	0	0	0	0	0	0	0	0	0	0	0	0	0	0	0	0	0	0	0	0	0	0	0	0	0	0	0	0	0	0	0	0	0	2	0	0	2	0	0	0	0	0	0	0
OTU_14528	4_11389	138	KM493063	Fungi	0	0	0	0	0	0	0	0	0	3	0	0	1	0	0	0	0	0	0	0	0	0	0	0	0	0	0	0	0	0	0	0	0	0	0	0	0	0	0	0	0	0	0	0	0
OTU_15045	27_13233	99	JX898611	Fungi	0	0	0	0	0	0	0	0	0	0	0	0	0	0	0	0	1	0	0	0	0	0	0	0	0	0	0	0	0	0	3	0	0	0	0	0	0	0	0	0	0	0	0	0	0
OTU_15125	4_35841	170	KM493018	Fungi	0	0	0	0	0	0	0	0	0	1	0	0	1	0	0	0	0	0	0	0	0	0	0	0	0	0	0	1	0	0	0	0	0	0	1	0	0	0	0	0	0	0	0	0	0
OTU_16088	11_13313	151	EU690819	Fungi	0	0	0	0	0	0	0	0	0	0	0	0	0	0	0	1	3	0	0	0	0	0	0	0	0	0	0	0	0	0	0	0	0	0	0	0	0	0	0	0	0	0	0	0	0
OTU_16165	33_22048	121	KF297204	Fungi	0	0	0	0	0	0	0	0	0	0	0	0	0	0	0	0	0	0	0	0	0	0	0	0	0	0	0	0	0	0	0	0	0	0	0	0	4	0	0	0	0	0	0	0	0
OTU_17832	25_8072	159	EU479942	Fungi	0	0	0	0	0	0	1	0	0	0	0	0	0	0	0	0	0	1	0	0	0	0	0	0	0	0	0	0	2	0	0	0	0	0	0	0	0	0	0	0	0	0	0	0	0
OTU_18260	3_20219	143	JX974770	Fungi	0	0	0	0	0	0	0	0	1	0	0	0	3	0	0	0	0	0	0	0	0	0	0	0	0	0	0	0	0	0	0	0	0	0	0	0	0	0	0	0	0	0	0	0	0
OTU_18452	36_14174	137	KM493290	Fungi	0	0	0	0	0	0	0	0	0	0	0	0	0	0	0	0	0	0	0	0	0	0	0	1	0	0	0	0	0	0	0	0	0	0	0	0	0	0	0	2	0	0	1	0	0
OTU_18547	11_18019	138	KM493290	Fungi	0	0	0	0	0	0	0	0	0	0	0	0	0	0	0	1	0	1	0	2	0	0	0	0	0	0	0	0	0	0	0	0	0	0	0	0	0	0	0	0	0	0	0	0	0
OTU_18774	36_6728	155	KC966255	Fungi	0	0	0	0	0	0	0	0	0	0	0	0	0	0	0	0	0	0	0	0	0	0	0	0	0	0	0	0	0	0	0	0	0	0	0	0	0	0	0	4	0	0	0	0	0
OTU_20437	14_51606	113	KM493870	Fungi	0	0	0	0	0	0	0	0	0	0	0	0	0	0	0	1	0	0	1	0	0	0	0	0	0	0	0	0	0	1	0	0	0	0	0	0	0	0	1	0	0	0	0	0	0
OTU_21917	35_5278	132	KC965494	Fungi	0	0	0	0	0	0	0	0	0	0	0	0	0	0	0	0	0	0	0	0	0	0	0	0	0	0	0	0	0	0	0	0	0	0	0	0	0	0	3	0	0	1	0	0	0
OTU_22004	32_25607	117	KC965494	Fungi	0	0	0	0	0	0	0	0	0	0	0	0	0	0	0	0	0	0	0	0	0	0	0	0	0	0	0	0	0	0	0	0	0	0	0	3	0	0	1	0	0	0	0	0	0
OTU_2554	34_85582	242	KF296886	Fungi	0	0	0	0	0	0	0	0	0	0	0	0	0	0	0	0	0	0	0	0	0	0	0	0	0	0	0	0	0	0	0	0	0	0	2	0	0	1	0	0	0	1	0	0	0
OTU_402	44_5531	211	HM487023	Fungi	0	0	0	0	0	0	0	0	0	0	0	0	0	0	0	0	0	0	0	0	0	0	0	0	0	0	0	0	0	0	0	0	0	0	0	0	0	0	0	0	0	0	0	0	0
OTU_4301	7_46910	232	JX974770	Fungi	0	0	0	0	0	0	0	0	0	0	0	0	2	0	0	0	0	0	0	0	0	1	1	0	0	0	0	0	0	0	0	0	0	0	0	0	0	0	0	0	0	0	0	0	0
OTU_4689	32_92573	229	JX974770	Fungi	0	0	0	0	0	0	0	0	0	0	0	0	0	1	0	0	0	0	0	0	0	0	0	0	0	0	0	0	0	0	0	0	0	0	0	1	0	2	0	0	0	0	0	0	0
OTU_5241	41_48984	224	JX974770	Fungi	0	0	0	0	0	0	0	0	0	0	0	0	0	0	0	0	0	0	0	0	0	0	0	0	0	0	0	0	0	0	0	0	0	0	0	0	0	0	1	0	0	0	0	3	0
OTU_5285	6_46896	226	JX974770	Fungi	0	0	0	0	0	0	0	0	0	0	0	4	0	0	0	0	0	0	0	0	0	0	0	0	0	0	0	0	0	0	0	0	0	0	0	0	0	0	0	0	0	0	0	0	0
OTU_5286	7_1329	224	JX974770	Fungi	0	0	0	0	0	0	1	0	1	0	0	0	1	0	0	0	0	0	0	0	0	0	0	0	0	0	0	0	0	0	0	0	0	0	1	0	0	0	0	0	0	0	0	0	0
OTU_5295	7_19099	226	JX974770	Fungi	0	0	0	0	0	0	0	0	0	0	0	0	3	0	0	0	0	0	0	0	0	0	0	0	0	0	1	0	0	0	0	0	0	0	0	0	0	0	0	0	0	0	0	0	0
OTU_5328	11_12460	226	JX974770	Fungi	0	0	0	0	0	0	0	0	0	0	0	0	0	0	0	1	0	0	0	0	0	1	0	1	0	0	0	0	0	0	0	0	0	0	1	0	0	0	0	0	0	0	0	0	0
OTU_5364	17_19353	224	JX974770	Fungi	0	0	0	0	0	0	0	0	0	0	0	0	0	0	0	0	0	0	0	0	2	0	0	0	0	0	0	0	0	0	0	0	0	0	1	0	0	1	0	0	0	0	0	0	0
OTU_5483	1_7904	220	JX974770	Fungi	0	0	0	0	0	0	1	0	1	0	0	0	0	0	0	1	0	0	0	0	0	0	0	0	0	0	0	0	0	0	0	0	0	0	1	0	0	0	0	0	0	0	0	0	0
OTU_5489	1_59485	223	JX974770	Fungi	0	0	0	0	0	0	1	0	0	0	0	1	1	1	0	0	0	0	0	0	0	0	0	0	0	0	0	0	0	0	0	0	0	0	0	0	0	0	0	0	0	0	0	0	0
OTU_5540	7_48199	224	JX974770	Fungi	0	0	0	0	0	0	0	0	0	0	0	0	1	0	0	0	0	0	0	0	0	0	0	0	0	0	1	0	0	0	0	0	0	0	0	0	0	0	0	0	0	0	0	0	0
OTU_5548	8_20968	220	JX974770	Fungi	0	0	0	0	0	0	1	0	0	0	0	0	0	3	0	0	0	0	0	0	0	0	0	0	0	0	0	0	0	0	0	0	0	0	0	0	0	0	0	0	0	0	0	0	0
OTU_5678	39_49388	226	JX974770	Fungi	0	0	0	0	0	0	0	0	0	0	0	0	2	0	0	0	0	0	0	1	0	0	0	0	0	0	0	0	0	0	0	0	0	0	0	0	0	0	0	0	0	1	0	0	0
OTU_5694	1_5049	226	JX974770	Fungi	0	0	0	0	0	0	1	0	0	0	0	0	1	0	0	0	1	0	0	1	0	0	0	0	0	0	0	0	0	0	0	0	0	0	0	0	0	0	0	0	0	0	0	0	0
OTU_5731	7_44438	225	JX974770	Fungi	0	0	0	0	0	0	1	0	0	0	0	0	2	1	0	0	0	0	0	0	0	0	0	0	0	0	0	0	0	0	0	0	0	0	0	0	0	0	0	0	0	0	0	0	0
OTU_5769	13_25751	224	JX974770	Fungi	0	0	0	0	0	0	0	0	0	0	0	0	0	0	0	0	0	2	0	0	0	0	0	0	0	0	1	0	0	0	0	0	0	0	0	0	0	0	0	0	0	1	0	0	0
OTU_5828	32_78161	220	JX974770	Fungi	0	0	0	0	0	0	1	0	0	0	0	0	1	0	0	1	0	0	0	0	0	0	0	0	0	0	0	0	0	0	0	0	0	0	0	1	0	0	0	0	0	0	0	0	0
OTU_5886	41_3671	223	KF675434	Fungi	0	0	0	0	0	0	0	0	0	0	0	0	0	0	0	0	0	0	0	0	0	0	0	0	0	0	0	0	0	0	0	0	0	0	0	0	0	0	0	0	0	0	0	4	0
OTU_5891	41_16843	224	JX974770	Fungi	0	0	0	0	0	0	0	0	0	0	0	0	0	0	0	0	0	0	0	0	0	0	0	0	0	0	0	0	0	0	0	0	0	0	0	0	0	0	0	0	0	0	0	4	0
OTU_5916	3_45966	224	JX974770	Fungi	0	0	0	0	0	0	0	0	2	1	0	0	1	0	0	0	0	0	0	0	0	0	0	0	0	0	0	0	0	0	0	0	0	0	0	0	0	0	0	0	0	0	0	0	0
OTU_5949	8_22557	220	JX974770	Fungi	0	0	0	0	0	0	0	0	0	0	0	0	0	4	0	0	0	0	0	0	0	0	0	0	0	0	0	0	0	0	0	0	0	0	0	0	0	0	0	0	0	0	0	0	0
OTU_5979	15_46408	224	JX974770	Fungi	0	0	0	0	0	0	0	0	0	0	0	1	1	0	0	0	0	0	0	1	0	0	0	0	0	0	0	0	0	0	0	0	0	0	1	0	0	0	0	0	0	0	0	0	0
OTU_6302	48_20553	221	JF697064	Fungi	0	0	0	0	0	0	0	0	0	0	0	0	0	0	0	0	0	0	0	0	0	0	0	0	0	0	0	0	0	0	0	0	0	0	0	0	0	0	0	0	0	0	0	0	0
OTU_6366	15_9794	224	JX974770	Fungi	0	0	0	0	0	0	0	0	0	0	0	0	0	0	0	0	0	0	0	1	0	0	1	0	0	0	0	1	0	0	0	0	0	0	1	0	0	0	0	0	0	0	0	0	0
OTU_7602	34_11052	190	GU316499	Fungi	0	0	0	0	0	0	0	0	0	0	0	0	0	0	1	0	0	0	0	0	0	0	0	1	0	0	0	0	0	0	0	0	0	0	0	0	0	1	0	1	0	0	0	0	0
OTU_7655	2_22992	184	GU316272	Fungi	0	0	0	0	0	0	0	2	0	0	0	0	0	0	0	0	0	0	0	0	0	0	0	0	0	0	0	0	0	0	0	0	0	0	2	0	0	0	0	0	0	0	0	0	0
OTU_7904	31_12935	173	KF800603	Fungi	0	0	0	0	0	0	0	0	0	0	0	0	0	0	0	0	2	0	0	0	0	0	0	0	0	0	0	0	0	0	0	0	0	0	1	0	0	1	0	0	0	0	0	0	0
OTU_8712	48_48900	171	KF800603	Fungi	0	0	0	0	0	0	0	1	0	0	0	0	0	0	0	0	0	0	0	1	0	0	0	0	0	0	0	0	0	0	1	0	0	0	0	0	0	0	0	0	0	0	0	0	0
OTU_8851	36_14815	206	JX974772	Fungi	0	0	0	0	0	0	0	0	0	0	0	0	0	0	0	0	0	0	0	0	0	0	0	0	0	0	0	0	0	0	0	0	0	0	0	0	0	0	0	4	0	0	0	0	0
OTU_8913	8_27090	207	JX974772	Fungi	0	0	0	0	0	0	0	0	0	0	0	0	0	1	0	2	0	0	0	0	0	1	0	0	0	0	0	0	0	0	0	0	0	0	0	0	0	0	0	0	0	0	0	0	0
OTU_9251	34_9038	205	JX974772	Fungi	0	0	0	0	0	0	0	0	0	0	0	0	0	0	0	0	0	0	0	0	0	0	0	0	0	0	0	0	0	0	0	0	0	0	0	0	0	3	0	0	0	0	0	1	0
OTU_9505	33_21328	148	DQ900967	Fungi	0	0	0	0	0	0	0	0	0	3	0	0	0	0	0	0	0	0	0	0	0	0	0	0	0	0	0	0	0	0	0	0	0	0	0	0	1	0	0	0	0	0	0	0	0
OTU_9663	35_1882	193	KC965876	Fungi	0	0	0	0	0	0	0	0	0	0	0	0	0	0	0	1	0	0	0	0	0	0	0	0	0	0	0	0	0	0	0	0	0	0	0	0	0	0	3	0	0	0	0	0	0
OTU_9918	22_8941	153	DQ900966	Fungi	0	0	0	0	0	0	0	0	0	2	0	0	0	0	0	0	0	0	0	0	0	1	0	0	0	1	0	0	0	0	0	0	0	0	0	0	0	0	0	0	0	0	0	0	0
OTU_10022	3_2573	153	DQ900966	Fungi	0	0	0	0	0	0	0	0	1	0	0	0	2	0	0	0	0	0	0	0	0	0	0	0	0	0	0	1	1	0	0	0	0	0	0	0	0	0	0	0	0	0	0	0	0
OTU_10093	31_11344	195	KM493254	Fungi	0	0	0	0	0	0	0	0	0	0	0	0	1	0	0	0	0	0	0	0	0	0	0	0	0	0	0	0	0	0	0	0	0	0	4	0	0	0	0	0	0	0	0	0	0
OTU_10105	14_20432	194	KM493018	Fungi	0	0	0	0	0	0	0	0	0	0	0	0	0	0	0	0	0	0	1	0	0	0	0	0	0	0	0	3	0	0	0	0	0	0	0	0	0	0	0	0	0	0	0	0	0
OTU_10332	36_19789	161	KM493018	Fungi	0	0	0	0	0	0	0	0	0	0	0	0	0	0	0	0	0	0	0	0	0	0	0	0	0	0	0	0	0	0	0	0	0	0	0	0	0	0	0	5	0	0	0	0	0
OTU_10368	1_14729	191	KM493446	Fungi	0	0	0	0	0	0	2	1	0	0	0	0	0	0	0	0	1	0	0	0	0	0	0	0	0	0	0	0	1	0	0	0	0	0	0	0	0	0	0	0	0	0	0	0	0
OTU_10559	41_22875	194	KM493007	Fungi	0	0	0	0	0	0	0	0	0	0	0	0	0	0	0	0	0	0	0	0	0	0	0	0	0	0	0	1	0	0	0	0	0	0	0	0	0	0	0	0	0	0	0	1	0
OTU_10674	32_83899	184	KM493018	Fungi	0	0	0	0	0	0	0	0	0	0	0	0	0	0	0	0	0	0	0	0	0	0	0	0	0	0	0	0	3	0	0	0	0	0	1	1	0	0	0	0	0	0	0	0	0
OTU_10770	4_33713	179	KM493254	Fungi	0	0	0	0	0	0	0	0	0	2	0	0	1	1	0	0	0	0	0	0	0	0	0	0	0	0	0	0	0	0	0	0	0	0	1	0	0	0	0	0	0	0	0	0	0
OTU_10818	18_23505	159	KM493018	Fungi	0	0	0	0	0	0	0	0	0	0	0	0	0	0	0	0	1	0	0	0	0	1	0	3	0	0	0	0	0	0	0	0	0	0	0	0	0	0	0	0	0	0	0	0	0
OTU_10950	39_15514	195	KM493156	Fungi	0	0	0	0	0	0	0	0	0	0	0	0	0	0	0	0	0	0	0	0	0	0	0	0	0	0	0	0	0	0	0	0	0	0	0	0	0	0	0	0	0	5	0	0	0
OTU_11209	1_26125	190	DQ900967	Fungi	0	0	0	0	0	0	1	0	0	4	0	0	0	0	0	0	0	0	0	0	0	0	0	0	0	0	0	0	0	0	0	0	0	0	0	0	0	0	0	0	0	0	0	0	0
OTU_11263	20_4687	159	KM493254	Fungi	0	0	0	0	0	0	0	0	0	0	0	0	0	0	0	1	0	0	0	0	0	0	0	4	0	0	0	0	0	0	0	0	0	0	0	0	0	0	0	0	0	0	0	0	0
OTU_11301	28_33444	159	DQ900966	Fungi	0	0	0	0	0	0	0	0	0	0	0	0	0	0	0	0	0	0	0	0	1	2	0	0	0	0	0	0	0	0	0	1	0	0	0	0	0	0	0	0	0	0	0	0	1
OTU_11328	34_4749	160	KM493018	Fungi	0	0	0	0	0	0	0	0	0	0	0	0	0	0	0	1	0	0	0	0	0	0	0	1	0	0	0	0	0	0	0	0	0	0	0	0	0	1	0	1	0	0	0	0	0
OTU_11441	17_49899	196	KM493156	Fungi	0	0	0	0	0	0	0	0	0	1	0	0	0	0	0	0	0	0	0	0	1	0	0	1	0	0	0	0	0	0	0	1	0	0	0	0	0	0	0	0	0	0	0	0	0
OTU_11723	1_5857	190	KM493200	Fungi	0	0	0	0	0	0	1	1	0	0	0	0	0	1	0	0	0	0	0	0	0	1	0	1	0	0	0	0	0	0	0	0	0	0	0	0	0	0	0	0	0	0	0	0	0
OTU_11906	7_981	144	KM493018	Fungi	0	0	0	0	0	0	0	0	0	0	0	0	3	0	0	0	0	0	0	0	0	0	0	0	0	0	1	1	0	0	0	0	0	0	0	0	0	0	0	0	0	0	0	0	0
OTU_12076	4_34160	152	KM493018	Fungi	0	0	0	0	0	0	0	0	0	1	0	0	3	0	0	0	1	0	0	0	0	0	0	0	0	0	0	0	0	0	0	0	0	0	0	0	0	0	0	0	0	0	0	0	0
OTU_12268	39_56537	180	JX974770	Fungi	0	0	0	0	0	0	1	0	0	0	0	0	2	0	0	0	0	0	0	0	0	0	0	0	0	0	0	0	0	0	0	0	0	0	0	0	0	0	0	0	0	2	0	0	0
OTU_12812	3_39048	174	JX974770	Fungi	0	0	0	0	0	0	0	0	1	3	0	0	0	0	0	0	0	0	1	0	0	0	0	0	0	0	0	0	0	0	0	0	0	0	0	0	0	0	0	0	0	0	0	0	0
OTU_13133	19_23745	146	JX974770	Fungi	0	0	0	0	0	0	0	0	0	0	0	0	0	0	0	0	0	0	0	0	0	0	1	0	0	0	0	0	0	0	0	0	0	0	0	1	0	1	0	0	0	2	0	0	0
OTU_13360	7_29415	130	JX974770	Fungi	0	0	0	0	0	0	0	0	0	0	0	0	3	0	0	1	0	0	0	0	0	1	0	0	0	0	0	0	0	0	0	0	0	0	0	0	0	0	0	0	0	0	0	0	0
OTU_13593	7_6669	140	JX974770	Fungi	0	0	0	0	0	0	0	0	0	0	0	0	4	0	0	0	0	0	0	0	0	0	0	0	0	0	0	0	0	0	0	0	0	0	0	0	0	0	0	0	0	1	0	0	0
OTU_13644	17_62430	195	KM493156	Fungi	0	0	0	0	0	0	0	0	0	0	0	0	0	0	0	0	0	0	0	0	1	0	0	4	0	0	0	0	0	0	0	0	0	0	0	0	0	0	0	0	0	0	0	0	0
OTU_13732	33_30158	164	KC869720	Fungi	0	0	0	0	0	0	0	0	0	0	0	0	0	0	0	0	0	0	0	0	0	0	0	0	0	0	0	0	0	0	0	0	0	0	0	0	1	4	0	0	0	0	0	0	0
OTU_13787	1_13695	99	KM493018	Fungi	0	0	0	0	0	0	2	0	0	1	0	0	1	0	0	0	0	0	0	0	0	0	0	0	0	0	0	1	0	0	0	0	0	0	0	0	0	0	0	0	0	0	0	0	0
OTU_13812	4_12649	136	JX974770	Fungi	0	0	0	0	0	0	0	0	0	1	0	0	1	0	0	0	0	2	1	0	0	0	0	0	0	0	0	0	0	0	0	0	0	0	0	0	0	0	0	0	0	0	0	0	0
OTU_14042	1_66415	140	JX974770	Fungi	0	0	0	0	0	0	1	0	0	0	0	0	0	4	0	0	0	0	0	0	0	0	0	0	0	0	0	0	0	0	0	0	0	0	0	0	0	0	0	0	0	0	0	0	0
OTU_14048	2_15026	153	KC965607	Fungi	0	0	0	0	0	0	0	1	0	0	0	1	0	0	0	1	1	0	0	0	0	0	0	0	0	0	0	0	0	0	0	0	0	0	0	0	0	0	0	0	0	0	1	0	0
OTU_16974	34_749	145	GU312007	Fungi	0	0	0	0	0	0	0	0	0	0	0	0	0	0	0	0	0	0	0	0	0	0	0	0	0	0	0	0	0	0	0	0	0	0	0	0	0	5	0	0	0	0	0	0	0
OTU_170	34_8783	280	JX974803	Fungi	0	0	0	0	0	0	1	0	0	0	0	0	0	0	1	0	0	0	0	0	0	0	0	0	0	0	0	0	0	0	0	0	0	0	0	0	0	3	0	0	0	0	0	0	0
OTU_18706	32_81779	153	GU311463	Fungi	0	0	0	0	0	0	0	0	0	0	0	0	0	0	0	0	0	0	0	0	0	0	0	0	0	0	0	0	0	0	0	0	0	0	0	2	0	3	0	0	0	0	0	0	0
OTU_19837	36_17839	152	JQ247400	Fungi	0	0	0	0	0	0	0	0	0	0	0	0	1	1	0	0	0	0	0	0	0	0	0	0	0	0	0	0	0	0	0	0	0	0	0	0	1	0	0	2	0	0	0	0	0
OTU_21939	35_1067	117	KC965494	Fungi	0	0	0	0	0	0	0	0	0	0	0	0	0	0	0	0	0	0	0	0	0	0	0	0	0	0	0	0	0	0	0	0	0	0	0	0	0	0	2	3	0	0	0	0	0
OTU_22671	14_7505	97	KF675306	Fungi	0	0	0	0	0	0	0	0	0	0	0	0	0	0	0	0	0	0	2	0	0	0	0	0	0	0	0	0	0	0	0	0	0	0	0	0	0	0	0	3	0	0	0	0	0
OTU_3699	7_22169	142	JX974770	Fungi	0	0	0	0	0	0	0	0	0	0	0	0	3	0	0	1	0	0	0	0	0	0	0	0	1	0	0	0	0	0	0	0	0	0	0	0	0	0	0	0	0	0	0	0	0
OTU_4453	12_9486	139	JX974770	Fungi	0	0	0	0	0	0	1	0	0	0	0	0	0	0	0	0	1	0	0	1	0	0	1	0	0	0	1	0	0	0	0	0	0	0	0	0	0	0	0	0	0	0	0	0	0
OTU_4601	11_13837	183	KM493820	Fungi	0	0	0	0	0	0	0	0	0	0	0	0	0	0	0	1	0	0	0	0	0	1	0	0	1	0	0	0	0	0	0	0	0	0	0	0	0	2	0	0	0	0	0	0	0
OTU_4763	7_22334	139	JX974770	Fungi	0	0	0	0	0	0	0	0	0	0	0	0	4	0	0	0	0	0	0	0	0	0	0	0	0	0	0	0	0	0	0	0	0	0	1	0	0	0	0	0	0	0	0	0	0
OTU_4994	31_40140	227	JX974770	Fungi	0	0	0	0	0	0	0	0	0	0	0	0	1	0	0	0	0	0	0	0	0	0	0	1	0	0	0	0	0	0	0	0	0	0	2	0	0	0	1	0	0	0	0	0	0
OTU_5174	27_69332	224	JX974770	Fungi	0	0	0	0	0	0	0	0	0	0	0	0	0	0	0	0	0	0	0	0	0	1	0	0	0	0	0	0	0	0	1	0	0	0	1	2	0	0	0	0	0	0	0	0	0
OTU_5248	1_45720	226	JX974770	Fungi	0	0	0	0	0	0	1	0	0	0	0	0	3	0	0	0	0	0	0	0	0	0	0	0	0	0	0	1	0	0	0	0	0	0	0	0	0	0	0	0	0	0	0	0	0
OTU_5265	3_33527	226	JX974770	Fungi	0	0	0	0	0	0	0	0	1	0	0	0	4	0	0	0	0	0	0	0	0	0	0	0	0	0	0	0	0	0	0	0	0	0	0	0	0	0	0	0	0	0	0	0	0
OTU_5318	8_60190	226	JX974770	Fungi	0	0	0	0	0	0	0	0	0	0	0	0	1	1	0	1	0	0	0	0	0	0	2	0	0	0	0	0	0	0	0	0	0	0	0	0	0	0	0	0	0	0	0	0	0
OTU_5471	39_89379	227	JX974770	Fungi	0	0	0	0	0	0	1	0	0	0	0	0	2	0	0	1	0	0	0	0	0	0	0	0	0	0	0	0	0	0	0	0	0	0	0	0	0	0	0	0	0	1	0	0	0
OTU_5528	7_16440	227	JX974770	Fungi	0	0	0	0	0	0	0	0	0	0	0	0	3	0	0	0	0	0	0	0	0	0	0	0	0	0	1	0	0	0	0	0	0	0	1	0	0	0	0	0	0	0	0	0	0
OTU_5582	18_29433	220	JX974770	Fungi	0	0	0	0	0	0	0	0	0	0	0	0	1	2	0	0	0	0	0	0	0	1	0	0	0	1	0	0	0	0	0	0	0	0	0	0	0	0	0	0	0	0	0	0	0
OTU_5627	32_2453	161	EU825622	Fungi	0	0	0	0	0	0	0	0	0	0	0	0	0	0	0	0	0	0	0	0	0	0	0	0	0	0	0	0	0	0	0	0	0	0	0	5	0	0	0	0	0	0	0	0	0
OTU_5702	3_16742	226	JX974770	Fungi	0	0	0	0	0	0	0	0	1	0	0	0	4	0	0	0	0	0	0	0	0	0	0	0	0	0	0	0	0	0	0	0	0	0	0	0	0	0	0	0	0	0	0	0	0
OTU_5703	3_30593	227	JX974770	Fungi	0	0	0	0	0	0	0	0	1	0	0	0	3	0	0	0	0	0	0	0	0	0	0	0	0	0	0	0	1	0	0	0	0	0	0	0	0	0	0	0	0	0	0	0	0
OTU_5725	7_9240	224	JX974770	Fungi	0	0	0	0	0	0	0	0	0	0	0	0	5	0	0	0	0	0	0	0	0	0	0	0	0	0	0	0	0	0	0	0	0	0	0	0	0	0	0	0	0	0	0	0	0
OTU_5970	13_55390	92	HM487023	Fungi	0	0	0	0	0	0	0	0	0	0	0	0	0	0	0	0	0	1	0	4	0	0	0	0	0	0	0	0	0	0	0	0	0	0	0	0	0	0	0	0	0	0	0	0	0
OTU_6120	1_28207	226	JX974770	Fungi	0	0	0	0	0	0	1	0	0	1	1	0	0	0	0	0	0	0	0	0	1	1	0	0	0	0	0	0	0	0	0	0	0	0	0	0	0	0	0	0	0	0	0	0	0
OTU_6246	32_11488	224	JX974770	Fungi	0	0	0	0	0	0	0	0	0	0	0	0	0	0	0	0	0	0	0	0	0	0	0	0	0	0	0	0	0	0	0	0	0	0	0	1	0	0	0	1	0	0	0	3	0
OTU_7969	36_59769	171	KF800603	Fungi	0	0	0	0	0	0	0	0	0	0	0	0	0	0	0	0	3	0	0	1	0	0	0	0	0	0	0	0	0	0	0	0	0	0	0	0	0	0	0	1	0	0	0	0	0
OTU_9292	2_2478	166	GU316272	Fungi	0	0	0	0	0	0	0	2	0	0	0	0	0	0	0	0	0	0	0	0	0	0	0	0	0	0	0	0	0	3	0	0	0	0	0	0	0	0	0	0	0	0	0	0	0
OTU_9612	24_561	148	DQ900967	Fungi	0	0	0	0	0	0	0	0	0	0	0	0	0	0	0	0	0	0	0	0	0	0	0	0	0	0	0	5	0	0	0	0	0	0	0	0	0	0	0	0	0	0	0	0	0
OTU_9722	11_34556	190	DQ900966	Fungi	0	0	0	0	0	0	0	0	0	0	2	0	0	0	0	1	0	0	0	0	0	0	0	0	2	0	0	0	0	0	0	0	0	0	0	0	0	0	0	0	0	0	0	0	0
OTU_10684	33_17045	195	KM493018	Fungi	0	0	0	0	0	0	0	0	0	0	0	0	0	0	0	0	0	0	0	0	0	0	1	0	0	0	0	0	0	0	0	0	0	0	0	0	3	0	0	2	0	0	0	0	0
OTU_10873	22_25727	194	KM493018	Fungi	0	0	0	0	0	0	0	0	0	0	0	0	0	1	0	0	0	0	1	0	0	0	0	0	0	1	0	0	0	0	0	0	0	0	0	0	1	0	0	2	0	0	0	0	0
OTU_10983	1_30170	193	KM493018	Fungi	0	0	0	0	0	0	3	0	0	0	0	0	1	0	0	1	0	0	0	1	0	0	0	0	0	0	0	0	0	0	0	0	0	0	0	0	0	0	0	0	0	0	0	0	0
OTU_11009	4_54394	159	KM493254	Fungi	0	0	0	0	0	0	0	0	0	1	0	0	0	4	0	1	0	0	0	0	0	0	0	0	0	0	0	0	0	0	0	0	0	0	0	0	0	0	0	0	0	0	0	0	0
OTU_11165	36_18662	188	DQ900966	Fungi	0	0	0	0	0	0	0	0	0	0	0	0	0	0	0	0	1	0	0	0	0	0	0	0	0	0	0	0	0	0	0	0	0	0	0	0	0	0	0	4	0	0	0	1	0
OTU_11173	36_49461	192	KM493018	Fungi	0	0	0	0	0	0	0	0	0	0	0	0	0	0	0	0	2	0	0	0	0	0	0	0	1	0	0	0	0	0	0	0	0	0	0	0	0	0	0	3	0	0	0	0	0
OTU_11471	31_15229	152	KM493018	Fungi	0	0	0	0	0	0	0	0	0	1	0	0	1	2	0	0	0	0	0	0	0	0	0	1	0	0	0	0	0	0	0	0	0	0	1	0	0	0	0	0	0	0	0	0	0
OTU_11586	11_27631	186	KM493254	Fungi	0	0	0	0	0	0	0	0	0	2	0	0	0	0	0	3	1	0	0	0	0	0	0	0	0	0	0	0	0	0	0	0	0	0	0	0	0	0	0	0	0	0	0	0	0
OTU_11638	14_58587	190	KM493179	Fungi	0	0	0	0	0	0	0	5	0	0	0	0	0	0	0	0	0	0	1	0	0	0	0	0	0	0	0	0	0	0	0	0	0	0	0	0	0	0	0	0	0	0	0	0	0
OTU_11652	27_78770	153	DQ900966	Fungi	0	0	0	0	0	0	0	1	0	0	0	0	0	0	0	0	0	0	0	0	0	0	0	0	0	0	0	0	0	0	1	0	0	0	1	0	0	0	0	0	0	0	0	3	0
OTU_12075	4_34105	179	KM493037	Fungi	0	0	0	0	0	0	0	0	0	1	0	0	1	0	0	0	0	0	0	0	0	0	0	0	0	0	0	0	0	0	0	0	0	0	4	0	0	0	0	0	0	0	0	0	0
OTU_12167	31_22684	157	KM493446	Fungi	0	0	0	0	0	0	0	0	0	0	0	0	0	0	0	0	0	0	0	0	0	0	0	0	0	0	0	0	0	0	0	0	0	0	1	0	1	0	0	0	0	0	0	4	0
OTU_1262	33_6863	237	KM493920	Fungi	0	0	0	0	0	0	0	0	0	0	0	0	0	0	0	0	0	0	0	0	0	0	0	0	0	0	0	0	0	0	0	0	0	0	0	0	5	0	0	0	0	1	0	0	0
OTU_12762	39_91048	167	KC869720	Fungi	0	0	0	0	0	0	0	0	0	0	0	0	0	0	0	0	0	0	0	0	0	0	0	0	0	0	0	0	0	0	0	0	0	0	0	0	0	0	0	0	0	6	0	0	0
OTU_12802	3_12092	133	JX974770	Fungi	0	0	0	0	0	0	1	0	4	0	0	0	0	0	0	0	0	0	0	0	0	0	0	0	0	0	0	0	1	0	0	0	0	0	0	0	0	0	0	0	0	0	0	0	0
OTU_12805	3_22039	170	JX974770	Fungi	0	0	0	0	0	0	0	0	1	0	0	0	0	0	0	0	0	1	1	1	0	0	0	0	0	0	0	0	0	0	0	0	0	0	1	0	1	0	0	0	0	0	0	0	0
OTU_12807	3_25828	172	JX974770	Fungi	0	0	0	0	0	0	0	0	1	1	0	0	0	0	0	0	1	0	0	0	0	1	0	0	0	0	1	0	0	0	0	0	0	0	0	0	0	0	0	0	0	0	0	0	1
OTU_12820	4_33361	172	JX974770	Fungi	0	0	0	0	0	0	1	0	0	1	0	0	1	0	0	0	0	0	0	0	0	0	3	0	0	0	0	0	0	0	0	0	0	0	0	0	0	0	0	0	0	0	0	0	0
OTU_12984	32_93591	168	KC869709	Fungi	0	0	0	0	0	0	0	0	0	0	0	0	0	0	0	0	5	0	0	0	0	0	0	0	0	0	0	0	0	0	0	0	0	0	0	1	0	0	0	0	0	0	0	0	0
OTU_13010	35_85274	176	KM493037	Fungi	0	0	0	0	0	0	2	0	0	0	0	0	0	0	0	0	0	0	0	0	0	1	0	0	0	0	0	0	0	0	0	0	0	0	0	0	0	0	1	0	0	2	0	0	0
OTU_13085	7_37247	133	JX974770	Fungi	0	0	0	0	0	0	2	0	0	1	0	0	3	0	0	0	0	0	0	0	0	0	0	0	0	0	0	0	0	0	0	0	0	0	0	0	0	0	0	0	0	0	0	0	0
OTU_13301	1_66681	172	JX974770	Fungi	0	0	0	0	0	0	1	0	0	1	0	0	2	1	0	0	0	0	0	0	0	1	0	0	0	0	0	0	0	0	0	0	0	0	0	0	0	0	0	0	0	0	0	0	0
OTU_13302	1_67412	143	KM493254	Fungi	0	0	0	0	0	0	1	0	0	0	0	0	1	1	0	0	1	0	0	0	0	1	0	0	0	0	0	0	0	1	0	0	0	0	0	0	0	0	0	0	0	0	0	0	0
OTU_13404	23_14423	143	JX974770	Fungi	0	0	0	0	0	0	3	0	0	0	0	0	0	0	0	0	0	0	0	0	0	0	0	0	0	0	3	0	0	0	0	0	0	0	0	0	0	0	0	0	0	0	0	0	0
OTU_13464	28_89822	176	KF800592	Fungi	0	0	0	0	0	0	0	0	0	0	1	0	0	0	0	0	0	0	0	0	0	0	0	0	0	0	0	0	0	0	0	1	2	0	0	0	0	0	1	0	0	0	0	0	0
OTU_13924	30_22514	167	KC869720	Fungi	0	0	0	0	0	0	0	0	0	0	0	0	0	0	0	0	0	1	3	0	0	0	0	0	0	0	0	0	0	0	0	0	0	1	0	0	0	1	0	0	0	0	0	0	0
OTU_14439	32_5436	169	KC869701	Fungi	0	0	0	0	0	0	0	0	0	0	0	0	0	0	0	0	0	0	0	0	0	0	0	0	0	0	0	0	0	0	0	0	0	0	0	6	0	0	0	0	0	0	0	0	0
OTU_19557	40_69495	153	GU308747	Fungi	0	0	0	0	0	0	0	1	0	0	0	0	0	0	0	0	1	0	0	0	0	1	0	0	0	0	0	0	0	1	0	0	0	0	0	0	0	0	0	0	0	0	2	0	0
OTU_5288	7_3481	224	JX974770	Fungi	0	0	0	0	0	0	0	0	0	0	0	0	6	0	0	0	0	0	0	0	0	0	0	0	0	0	0	0	0	0	0	0	0	0	0	0	0	0	0	0	0	0	0	0	0
OTU_5297	7_30667	224	JX974770	Fungi	0	0	0	0	0	0	0	0	0	0	0	0	3	0	0	0	0	0	0	0	0	0	1	0	0	0	1	0	0	0	0	0	0	0	1	0	0	0	0	0	0	0	0	0	0
OTU_5543	7_58688	220	JX974770	Fungi	0	0	0	0	0	0	0	0	0	0	0	0	1	3	0	0	0	0	0	0	0	0	0	0	0	0	0	0	0	0	0	0	0	0	2	0	0	0	0	0	0	0	0	0	0
OTU_5573	15_723	226	JX974770	Fungi	0	0	0	0	0	0	0	0	0	0	0	1	3	0	0	0	0	0	0	2	0	0	0	0	0	0	0	0	0	0	0	0	0	0	0	0	0	0	0	0	0	0	0	0	0
OTU_5695	1_19850	224	JX974770	Fungi	0	0	0	0	0	0	4	0	1	0	0	0	0	0	0	0	0	0	0	0	0	0	0	0	0	0	1	0	0	0	0	0	0	0	0	0	0	0	0	0	0	0	0	0	0
OTU_5741	8_30478	224	JX974770	Fungi	0	0	0	0	0	0	0	0	0	0	0	0	0	5	0	0	0	0	0	0	0	0	0	0	0	0	1	0	0	0	0	0	0	0	0	0	0	0	0	0	0	0	0	0	0
OTU_5843	34_21046	181	KM493820	Fungi	0	0	0	0	0	0	0	0	0	0	0	0	0	0	0	0	0	0	0	0	0	0	0	0	0	0	0	0	0	0	0	0	0	0	0	0	0	6	0	0	0	0	0	0	0
OTU_5938	7_9320	227	JX974770	Fungi	0	0	0	0	0	0	0	0	0	0	0	0	3	0	0	0	0	0	0	0	0	2	0	0	0	0	0	0	1	0	0	0	0	0	0	0	0	0	0	0	0	0	0	0	0
OTU_5994	21_38874	182	KM494081	Fungi	0	0	0	0	0	0	0	0	0	0	0	0	0	0	0	0	0	0	0	0	0	0	0	0	1	0	0	0	0	0	0	0	0	0	0	0	0	0	0	0	0	0	0	0	0
OTU_8075	26_15740	166	GU316272	Fungi	0	0	0	0	0	0	0	0	0	0	0	0	0	0	0	0	0	0	0	0	0	0	0	0	0	0	0	0	0	6	0	0	0	0	0	0	0	0	0	0	0	0	0	0	0
OTU_9922	27_6145	153	DQ900966	Fungi	0	0	0	0	0	0	0	0	0	0	0	0	0	0	0	0	0	0	0	0	0	0	0	0	0	0	0	0	4	0	2	0	0	0	0	0	0	0	0	0	0	0	0	0	0
OTU_10446	14_10589	163	KM493018	Fungi	0	0	0	0	0	0	0	0	0	0	0	0	0	0	0	0	0	0	4	0	0	0	0	0	0	0	0	0	0	0	0	0	0	0	0	0	0	1	0	2	0	0	0	0	0
OTU_10510	34_39053	160	KM493018	Fungi	0	0	0	0	0	0	0	0	0	0	0	0	0	0	0	0	1	0	0	0	0	0	1	1	0	0	0	0	0	0	0	0	0	0	0	0	0	2	0	2	0	0	0	0	0
OTU_10618	21_29729	195	KM493156	Fungi	0	0	0	0	0	0	0	0	0	0	0	0	0	0	1	0	0	0	0	0	0	0	0	1	1	0	0	1	1	0	0	0	0	0	1	0	0	0	0	0	0	0	0	0	0
OTU_10849	42_18884	195	KM493018	Fungi	0	0	0	0	0	0	0	0	0	0	0	0	0	0	0	0	0	0	0	0	0	0	0	0	0	0	0	0	2	0	0	0	0	0	0	0	0	0	0	0	0	0	0	0	5
OTU_10968	41_19009	161	KM493254	Fungi	0	0	0	0	0	0	0	0	0	0	0	0	0	0	0	0	0	0	0	0	0	0	0	0	0	0	0	0	0	0	0	0	0	0	0	0	0	0	0	0	0	0	0	7	0
OTU_11001	4_2526	195	KM493156	Fungi	0	0	0	0	0	0	0	0	0	2	4	1	0	0	0	0	0	0	0	0	0	0	0	0	0	0	0	0	0	0	0	0	0	0	0	0	0	0	0	0	0	0	0	0	0
OTU_11171	36_45495	146	KM493200	Fungi	0	0	0	0	0	0	1	0	1	0	0	0	0	0	1	0	0	0	0	0	0	0	0	0	0	0	0	1	0	0	0	0	0	0	0	0	0	0	0	1	0	0	1	0	0
OTU_11188	40_5509	160	KM493200	Fungi	0	0	0	0	0	0	0	0	0	0	0	0	0	0	0	0	0	0	0	0	0	0	0	0	0	0	0	0	0	0	0	0	0	0	0	0	0	0	0	0	0	0	7	0	0
OTU_12209	32_73330	182	JX974770	Fungi	0	0	0	0	0	0	0	0	0	0	0	0	0	0	0	0	0	0	0	0	0	0	0	0	0	0	0	0	0	0	0	0	0	0	0	1	0	3	0	3	0	0	0	0	0
OTU_12775	1_9301	172	JX974770	Fungi	0	0	0	0	0	0	4	0	0	0	0	0	3	0	0	0	0	0	0	0	0	0	0	0	0	0	0	0	0	0	0	0	0	0	0	0	0	0	0	0	0	0	0	0	0
OTU_12781	1_30981	130	JX974770	Fungi	0	0	0	0	0	0	5	0	1	0	0	0	1	0	0	0	0	0	0	0	0	0	0	0	0	0	0	0	0	0	0	0	0	0	0	0	0	0	0	0	0	0	0	0	0
OTU_12823	4_40601	168	JX974770	Fungi	0	0	0	0	0	0	1	0	0	1	0	0	0	0	0	1	0	0	0	0	0	0	0	0	0	0	0	0	0	0	0	0	0	0	0	0	0	0	0	0	0	4	0	0	0
OTU_13081	7_4098	137	JX974770	Fungi	0	0	0	0	0	0	0	0	0	0	0	0	6	1	0	0	0	0	0	0	0	0	0	0	0	0	0	0	0	0	0	0	0	0	0	0	0	0	0	0	0	0	0	0	0
OTU_13350	7_9339	143	JX974770	Fungi	0	0	0	0	0	0	0	0	1	0	0	0	4	1	0	0	0	1	0	0	0	0	0	0	0	0	0	0	0	0	0	0	0	0	0	0	0	0	0	0	0	0	0	0	0
OTU_13476	32_77441	142	JX974770	Fungi	0	0	0	0	0	0	1	0	0	0	0	0	1	0	0	0	0	0	1	0	0	0	0	0	0	0	0	0	0	0	0	0	0	0	0	1	3	0	0	0	0	0	0	0	0
OTU_13656	20_22907	194	KM493018	Fungi	0	0	0	0	0	0	1	0	0	0	0	0	0	0	0	0	0	0	0	0	0	0	0	3	0	3	0	0	0	0	0	0	0	0	0	0	0	0	0	0	0	0	0	0	0
OTU_13766	36_68348	80	KM493007	Fungi	0	0	0	0	0	0	0	0	0	0	0	0	0	0	0	0	1	0	0	0	0	1	0	0	0	0	0	0	0	0	0	0	0	2	0	0	0	0	0	3	0	0	0	0	0
OTU_14094	8_28718	140	JX974770	Fungi	0	0	0	0	0	0	0	0	0	0	0	0	0	6	0	0	0	0	0	0	0	0	0	0	0	0	0	0	0	0	0	0	0	0	0	0	1	0	0	0	0	0	0	0	0
OTU_15211	32_1319	174	KJ734967	Fungi	0	0	0	0	0	0	0	0	0	0	0	0	0	0	0	0	0	0	0	0	0	0	0	0	0	0	0	0	0	0	0	0	0	0	0	7	0	0	0	0	0	0	0	0	0
OTU_15817	27_31912	155	EU690819	Fungi	0	0	0	0	0	0	0	0	0	0	0	0	0	0	0	0	0	0	0	0	0	0	0	0	0	0	0	2	0	0	4	0	0	0	0	0	0	0	1	0	0	0	0	0	0
OTU_21837	27_5344	135	KF296909	Fungi	0	0	0	0	0	0	0	0	0	0	0	0	0	0	0	0	0	0	0	0	0	0	0	0	0	0	0	0	0	0	5	0	0	0	0	0	0	0	0	0	0	0	1	0	0
OTU_21849	36_3527	126	GU392007	Fungi	0	0	0	0	0	0	0	0	0	0	0	0	0	0	0	0	0	0	0	0	0	0	0	0	0	0	0	0	0	0	0	0	0	0	0	0	0	0	0	7	0	0	0	0	0
OTU_22088	11_5053	104	KC965494	Fungi	0	0	0	0	0	0	0	0	0	0	0	0	0	0	0	2	3	0	0	2	0	0	0	0	0	0	0	0	0	0	0	0	0	0	0	0	0	0	0	0	0	0	0	0	0
OTU_3163	6_59002	241	KF296886	Fungi	0	0	0	0	0	0	0	0	0	0	0	1	0	0	0	2	0	0	0	0	0	0	0	0	0	0	0	0	1	0	0	0	0	1	2	0	0	0	0	0	0	0	0	0	0
OTU_5298	7_35944	224	JX974770	Fungi	0	0	0	0	0	0	0	0	0	0	0	0	4	0	0	0	0	0	0	0	0	0	0	0	0	0	0	0	0	0	0	0	0	0	3	0	0	0	0	0	0	0	0	0	0
OTU_5530	7_22919	220	JX974770	Fungi	0	0	0	0	0	0	0	0	0	0	0	0	4	0	0	0	0	1	0	0	0	0	0	0	0	0	0	0	0	0	0	0	0	0	2	0	0	0	0	0	0	0	0	0	0
OTU_5877	39_104569	224	JX974770	Fungi	0	0	0	0	0	0	0	0	0	0	0	0	0	0	0	0	0	0	0	0	0	0	0	0	0	0	0	0	0	0	0	0	0	0	0	0	0	0	0	0	0	1	0	6	0
OTU_6324	4_50791	137	JX974770	Fungi	0	0	0	0	0	0	1	0	0	1	0	0	2	1	0	0	0	0	0	0	0	0	0	0	0	0	0	1	0	0	0	0	0	0	1	0	0	0	0	0	0	0	0	0	0
OTU_8327	34_84182	150	GU316272	Fungi	0	0	0	0	0	0	0	0	0	0	0	0	0	0	0	0	0	0	0	0	0	0	0	0	0	0	0	0	0	6	0	0	0	0	0	0	0	1	0	0	0	0	0	0	0
OTU_9105	27_23149	185	EU825622	Fungi	0	0	0	0	0	0	0	0	0	0	0	0	0	0	0	0	0	0	0	0	0	0	0	0	0	0	0	0	0	0	1	0	0	0	0	0	0	4	0	0	0	0	0	0	0
OTU_9923	27_6980	153	DQ900966	Fungi	0	0	0	0	0	0	0	0	1	0	0	0	0	0	0	1	0	0	0	0	0	0	0	0	0	0	0	0	0	0	4	0	0	0	0	0	0	1	0	0	0	0	0	0	0
OTU_10344	39_44858	196	KM493156	Fungi	0	0	0	0	0	0	0	4	0	0	0	0	0	0	0	0	0	0	0	0	0	0	0	0	0	0	0	0	0	0	1	0	0	0	0	0	0	0	0	0	0	1	2	0	0
OTU_10427	23_32069	196	KM493018	Fungi	0	0	0	0	0	0	0	0	0	0	0	0	0	0	0	0	0	0	0	0	0	0	0	0	0	1	1	0	0	0	0	0	0	0	0	1	5	0	0	0	0	0	0	0	0
OTU_10977	48_72131	142	KM493254	Fungi	0	0	0	0	0	0	0	0	0	0	0	5	0	0	0	0	0	0	0	0	0	0	0	0	0	0	0	0	0	0	0	0	0	1	1	0	0	0	0	0	0	0	0	0	0
OTU_11117	27_81716	190	DQ900967	Fungi	0	0	0	0	0	0	0	0	0	1	0	0	0	0	0	0	0	0	0	0	0	0	0	0	0	0	0	0	1	0	1	3	0	0	0	2	0	0	0	0	0	0	0	0	0
OTU_11412	7_63139	190	KM493018	Fungi	0	0	0	0	0	0	0	0	0	0	0	0	2	1	0	0	0	0	0	0	0	0	0	0	0	0	0	0	0	0	0	0	0	0	5	0	0	0	0	0	0	0	0	0	0
OTU_11716	48_10179	152	KM493063	Fungi	0	0	0	0	0	0	0	0	0	0	0	0	0	0	0	0	0	0	0	0	0	0	0	0	0	0	0	0	0	0	0	0	0	0	1	0	0	0	0	0	0	0	0	0	0
OTU_11720	1_980	168	KM493031	Fungi	0	0	0	0	0	0	1	0	1	0	0	0	0	0	0	0	0	0	0	0	0	0	0	5	1	0	0	0	0	0	0	0	0	0	0	0	0	0	0	0	0	0	0	0	0
OTU_12113	7_59311	152	KM493018	Fungi	0	0	0	0	0	0	1	0	0	1	0	0	6	0	0	0	0	0	0	0	0	0	0	0	0	0	0	0	0	0	0	0	0	0	0	0	0	0	0	0	0	0	0	0	0
OTU_12691	22_57858	174	JX974770	Fungi	0	0	0	0	0	0	3	0	1	1	0	0	0	0	0	0	0	0	0	0	0	0	0	0	0	1	0	0	1	0	0	0	0	0	0	0	1	0	0	0	0	0	0	0	0
OTU_13570	4_22820	140	JX974770	Fungi	0	0	0	0	0	0	0	0	0	2	0	0	2	1	0	0	0	0	0	0	0	0	0	0	0	0	2	0	0	0	0	0	0	0	1	0	0	0	0	0	0	0	0	0	0
OTU_13632	12_489	103	DQ900966	Fungi	0	0	0	0	0	0	1	0	0	1	0	0	1	0	0	0	1	0	0	0	0	0	1	0	0	0	0	0	0	0	0	0	0	0	2	0	1	0	0	0	0	0	0	0	0
OTU_14190	32_86800	182	GU309209	Fungi	0	0	0	0	0	0	0	0	0	1	0	0	0	0	1	1	0	0	0	0	0	0	0	0	0	0	0	0	0	0	0	0	0	1	0	1	0	3	0	0	0	0	0	0	0
OTU_14289	4_11792	143	JX974770	Fungi	0	0	0	0	0	0	0	0	0	1	0	0	1	3	0	0	1	0	0	0	0	0	0	0	0	0	1	0	0	0	0	0	0	0	1	0	0	0	0	0	0	0	0	0	0
OTU_21792	27_43994	139	KF296909	Fungi	0	0	0	0	0	0	0	0	0	0	0	0	0	0	0	0	0	0	0	0	0	0	0	0	0	0	0	0	0	0	6	0	0	0	0	0	0	0	0	0	0	2	0	0	0
OTU_3093	34_58867	185	EU826922	Fungi	0	0	0	0	0	0	0	0	0	0	0	0	0	0	0	1	0	0	0	0	0	0	0	0	1	0	0	0	0	0	0	0	0	0	0	0	0	1	4	0	1	0	0	0	0
OTU_4786	8_59910	229	JX974770	Fungi	0	0	0	0	0	0	0	0	0	0	0	0	2	4	0	0	0	0	0	0	0	0	0	0	0	0	0	0	1	0	0	0	0	0	0	0	0	0	0	0	0	0	1	0	0
OTU_5200	34_15095	226	LK052815	Fungi	0	0	0	0	0	0	0	0	0	0	0	0	0	0	0	0	0	0	0	0	0	0	0	0	0	0	0	0	0	0	0	0	0	0	0	0	0	8	0	0	0	0	0	0	0
OTU_5239	41_8773	224	JX974770	Fungi	0	0	0	0	0	0	0	0	0	0	0	0	4	0	0	0	0	0	0	0	0	0	0	0	0	0	0	0	0	0	0	0	0	0	0	0	0	0	0	0	0	0	0	4	0
OTU_5310	8_11059	224	JX974770	Fungi	0	0	0	0	0	0	0	0	0	0	0	0	0	8	0	0	0	0	0	0	0	0	0	0	0	0	0	0	0	0	0	0	0	0	0	0	0	0	0	0	0	0	0	0	0
OTU_5367	19_9757	224	JX974770	Fungi	0	0	0	0	0	0	0	0	0	0	0	0	0	2	0	0	0	0	0	0	0	0	4	0	0	0	0	2	0	0	0	0	0	0	0	0	0	0	0	0	0	0	0	0	0
OTU_5380	23_12933	224	JX974770	Fungi	0	0	0	0	0	0	0	0	0	0	0	0	0	0	0	0	0	0	0	0	0	0	0	0	0	0	1	0	0	0	0	0	0	0	6	0	0	1	0	0	0	0	0	0	0
OTU_5754	11_1606	226	JX974770	Fungi	0	0	0	0	0	0	0	0	0	0	0	0	0	0	0	8	0	0	0	0	0	0	0	0	0	0	0	0	0	0	0	0	0	0	0	0	0	0	0	0	0	0	0	0	0
OTU_7771	35_18333	155	EU825622	Fungi	0	0	0	0	0	0	0	0	0	0	0	0	0	0	0	0	0	0	0	5	0	0	0	0	0	0	0	0	0	0	0	0	0	0	0	0	0	0	3	0	0	0	0	0	0
OTU_9971	36_4155	198	KM493018	Fungi	0	0	0	0	0	0	0	0	0	0	0	0	0	0	0	0	0	0	0	0	0	0	0	0	0	0	0	0	0	0	0	0	0	0	0	0	0	0	0	8	0	0	0	0	0
OTU_9997	41_33463	156	DQ900966	Fungi	0	0	0	0	0	0	0	0	0	0	0	0	0	0	0	0	0	0	0	0	3	0	0	0	0	0	0	0	0	0	0	0	0	0	0	0	0	0	0	0	0	0	0	5	0
OTU_10243	31_18348	196	KM493156	Fungi	0	0	0	0	0	0	0	0	0	0	0	0	0	0	0	0	0	0	0	0	0	0	0	0	0	0	0	0	1	0	0	2	0	0	1	1	0	1	0	0	1	0	0	1	1
OTU_10328	36_10344	154	KM493156	Fungi	0	0	0	0	0	0	0	0	0	0	0	0	0	0	0	0	0	0	0	0	0	0	0	6	0	0	1	0	0	0	0	0	0	0	0	0	0	0	0	1	0	0	0	0	0
OTU_10751	1_14834	195	KM493156	Fungi	0	0	0	0	0	0	9	0	0	0	0	0	0	0	0	0	0	0	0	0	0	0	0	0	0	0	0	0	0	0	0	0	0	0	0	0	0	0	0	0	0	0	0	0	0
OTU_10924	35_18099	191	KM493018	Fungi	0	0	0	0	0	0	0	0	0	0	0	0	0	0	0	1	0	0	0	0	0	0	0	0	0	0	0	0	0	0	0	0	0	0	0	0	0	0	7	0	0	0	0	1	0
OTU_11097	14_75149	181	KM493200	Fungi	0	0	0	0	0	0	2	0	0	0	0	0	0	0	0	0	1	0	1	0	0	0	0	0	0	0	0	0	0	0	1	0	0	0	1	0	0	0	0	1	0	0	2	0	0
OTU_11169	36_38485	192	KM493200	Fungi	0	0	0	0	0	0	5	0	0	0	0	0	0	0	0	0	0	0	0	0	0	0	0	0	0	0	0	0	0	0	0	0	0	0	0	0	0	0	0	2	0	1	0	0	0
OTU_11217	2_38248	192	DQ900966	Fungi	0	0	0	0	0	0	0	1	0	1	0	0	1	0	0	1	0	5	0	0	0	0	0	0	0	0	0	0	0	0	0	0	0	0	0	0	0	0	0	0	0	0	0	0	0
OTU_11781	17_43691	157	KM493018	Fungi	0	0	0	0	0	0	0	0	0	2	0	0	0	1	0	0	0	0	0	0	6	0	0	0	0	0	0	0	0	0	0	0	0	0	0	0	0	0	0	0	0	0	0	0	0
OTU_11825	27_3979	152	KM493446	Fungi	0	0	0	0	0	0	0	0	0	0	0	0	0	0	0	0	0	0	0	0	0	1	0	0	0	0	0	0	0	0	2	0	0	0	0	0	0	0	0	0	0	0	0	0	6
OTU_12467	33_16337	138	HM131999	Fungi	0	0	0	0	0	0	0	0	0	0	0	0	0	0	0	0	0	0	0	0	0	2	0	0	0	0	0	0	0	0	0	0	0	0	1	0	2	0	0	0	0	0	0	1	2
OTU_12524	1_50851	146	JX974770	Fungi	0	0	0	0	0	0	1	0	0	0	0	0	6	0	0	1	0	0	0	0	0	1	0	0	0	0	0	0	0	0	0	0	0	0	0	0	0	0	0	0	0	0	0	0	0
OTU_12709	28_88860	172	JX974770	Fungi	0	0	0	0	0	0	4	0	1	0	0	0	0	0	0	0	0	0	0	0	0	1	0	0	0	0	0	0	0	0	0	1	0	0	0	1	0	0	0	0	0	1	0	0	0
OTU_12749	37_89276	185	GU312227	Fungi	0	0	0	0	0	0	0	2	0	0	0	0	0	0	0	0	0	0	0	0	0	1	0	0	0	0	0	0	0	4	0	0	0	0	0	0	0	0	0	0	1	0	0	0	1
OTU_17426	20_24584	135	GU316609	Fungi	0	0	0	0	0	0	0	0	0	0	0	0	0	0	0	0	0	0	0	0	0	0	0	1	0	0	0	0	0	0	0	0	0	0	0	0	0	0	0	0	0	0	0	0	0
OTU_324	34_25880	278	HM487023	Fungi	0	0	0	0	0	0	0	0	0	0	0	0	0	0	0	0	0	0	0	0	0	0	0	0	0	0	0	0	0	0	0	0	0	0	0	0	0	6	0	2	0	1	0	0	0
OTU_4628	30_17397	230	JX974770	Fungi	0	0	0	0	0	0	0	0	0	0	0	0	0	0	0	0	0	0	0	0	0	0	0	0	0	1	0	0	0	0	4	3	0	1	0	0	0	0	0	0	0	0	0	0	0
OTU_5020	32_91033	229	JX974770	Fungi	0	0	0	0	0	0	0	0	0	0	0	0	0	1	0	0	0	1	1	0	0	1	0	0	0	0	0	0	0	0	2	0	0	0	0	3	0	0	0	0	0	0	0	0	0
OTU_5191	33_3231	226	JX974770	Fungi	0	0	0	0	0	0	1	0	0	0	0	1	4	0	0	0	0	0	0	0	0	0	0	1	0	0	1	0	0	0	0	0	0	0	0	0	1	0	0	0	0	0	0	0	0
OTU_5296	7_27344	224	JX974770	Fungi	0	0	0	0	0	0	0	0	0	0	0	0	8	0	0	0	0	0	0	0	0	0	0	0	0	0	0	0	0	0	0	0	0	0	1	0	0	0	0	0	0	0	0	0	0
OTU_5355	13_54713	226	JX974770	Fungi	0	0	0	0	0	0	0	0	1	0	0	0	0	0	0	0	0	3	0	0	0	0	1	1	0	0	2	1	0	0	0	0	0	0	0	0	0	0	0	0	0	0	0	0	0
OTU_5372	20_36911	226	JX974770	Fungi	0	0	0	0	0	0	0	0	1	2	0	0	1	0	0	0	0	0	0	1	1	0	0	2	0	0	0	0	0	0	0	0	0	0	0	0	0	0	0	0	0	0	0	1	0
OTU_5536	7_31221	227	JX974770	Fungi	0	0	0	0	0	0	1	0	0	0	0	0	4	0	0	1	0	0	0	0	0	0	1	0	0	0	0	0	0	0	0	0	0	0	0	0	0	1	0	0	1	0	0	0	0
OTU_5729	7_37915	219	JX974770	Fungi	0	0	0	0	0	0	0	0	0	0	0	0	5	0	0	0	0	0	0	0	0	0	0	0	0	0	0	0	3	0	0	0	0	0	1	0	0	0	0	0	0	0	0	0	0
OTU_5753	11_1568	226	JX974770	Fungi	0	0	0	0	0	0	0	0	0	0	0	0	0	0	0	9	0	0	0	0	0	0	0	0	0	0	0	0	0	0	0	0	0	0	0	0	0	0	0	0	0	0	0	0	0
OTU_5881	41_285	224	JX974770	Fungi	0	0	0	0	0	0	0	0	0	0	0	0	0	0	0	0	0	0	0	0	0	0	0	0	0	0	0	0	0	0	0	0	0	0	0	0	0	0	0	0	0	0	0	9	0
OTU_7543	15_2557	215	KF800603	Fungi	0	0	0	0	0	0	0	0	0	0	0	0	0	0	0	0	0	0	0	7	1	0	0	0	0	0	0	0	0	0	0	0	0	0	0	0	0	0	0	0	0	0	0	0	0
OTU_7814	2_39881	172	GU316272	Fungi	0	0	0	0	0	0	0	1	0	0	0	0	0	0	0	0	0	0	0	0	0	0	0	0	0	0	0	0	0	8	0	0	0	0	0	0	0	0	0	0	0	0	0	0	0
OTU_8350	39_87041	176	EU825622	Fungi	0	0	0	0	0	0	0	0	0	0	0	0	0	0	0	0	0	0	0	6	0	0	0	0	0	0	0	0	0	0	0	0	0	0	0	0	0	0	0	0	0	1	0	0	0
OTU_9698	2_78	153	DQ900966	Fungi	0	0	0	0	0	0	0	3	0	0	0	0	0	0	0	0	0	0	0	0	5	0	1	0	0	0	0	0	0	0	0	0	0	0	0	0	0	0	0	0	0	0	0	0	0
OTU_9759	14_558	199	KM493018	Fungi	0	0	0	0	0	0	0	0	0	0	0	0	0	0	0	0	0	0	7	0	0	0	0	0	0	0	0	0	0	0	0	0	0	0	0	0	0	0	0	2	0	0	0	0	0
OTU_11002	4_17726	159	KM493254	Fungi	0	0	0	0	0	0	0	0	0	1	0	0	0	0	0	0	0	0	5	0	0	0	0	0	0	4	0	0	0	0	0	0	0	0	0	0	0	0	0	0	0	0	0	0	0
OTU_11181	37_85360	158	DQ900966	Fungi	0	0	0	0	0	0	0	0	2	0	0	0	0	0	0	1	0	0	0	0	0	0	0	0	5	0	0	0	0	0	0	0	0	0	0	0	0	0	0	0	1	0	0	0	0
OTU_11405	7_14116	194	KM493018	Fungi	0	0	0	0	0	0	0	0	0	0	0	0	8	0	0	0	0	0	0	0	0	0	0	0	0	0	0	1	0	0	0	0	0	0	1	0	0	0	0	0	0	0	0	0	0
OTU_14668	32_8326	165	KC869720	Fungi	0	0	0	0	0	0	0	0	0	0	0	0	0	0	0	1	0	0	0	0	0	0	0	0	0	0	0	0	0	0	0	0	0	0	1	3	0	3	1	1	0	0	0	0	0
OTU_21758	2_11531	129	KF412398	Fungi	0	0	0	0	0	0	0	1	0	1	0	0	0	0	0	1	0	0	0	0	0	0	2	0	1	0	0	0	0	0	0	0	0	0	4	0	0	0	0	0	0	0	0	0	0
OTU_4275	3_36149	232	JX974770	Fungi	0	0	0	0	0	0	0	0	1	0	0	0	7	1	0	0	0	0	0	0	0	1	0	0	0	0	0	0	0	0	0	0	0	0	0	0	0	0	0	0	0	0	0	0	0
OTU_5325	11_1878	226	JX974770	Fungi	0	0	0	0	0	0	0	0	0	0	0	0	0	0	0	10	0	0	0	0	0	0	0	0	0	0	0	0	0	0	0	0	0	0	0	0	0	0	0	0	0	0	0	0	0
OTU_6012	31_34024	224	JX974770	Fungi	0	0	0	0	0	0	0	0	1	0	0	0	2	3	0	0	0	0	0	0	0	2	0	0	0	0	0	0	0	0	0	0	0	0	2	0	0	0	0	0	0	0	0	0	0
OTU_8342	36_33742	198	KF800603	Fungi	0	0	0	0	0	0	0	0	0	0	0	0	0	0	0	0	0	0	0	0	0	0	0	0	0	0	0	0	0	0	0	0	0	0	8	0	0	0	0	2	0	0	0	0	0
OTU_10282	28_73251	185	KM493156	Fungi	0	0	0	0	0	0	0	0	0	0	0	0	0	0	0	0	0	0	0	0	0	0	0	0	0	0	0	2	0	0	0	1	0	0	0	0	0	0	0	0	0	0	0	0	0
OTU_10702	35_423	196	KM493156	Fungi	0	0	0	0	0	0	0	0	0	0	0	0	0	0	0	0	0	0	0	0	0	0	0	0	0	0	0	0	0	1	0	0	0	0	1	0	0	0	1	0	0	0	8	0	0
OTU_11206	1_13978	192	KM493200	Fungi	0	0	0	0	0	0	2	1	0	0	0	0	0	0	0	0	0	0	0	0	0	0	0	1	1	0	0	0	4	0	0	0	0	0	0	0	0	0	0	0	0	0	0	0	1
OTU_11432	13_39279	150	JQ312859	Fungi	0	0	0	0	0	0	0	0	0	0	0	0	0	0	0	0	0	2	0	0	0	0	0	0	0	0	0	1	0	0	0	0	0	0	0	0	2	0	0	0	6	0	0	0	0
OTU_11657	28_87418	152	KM493063	Fungi	0	0	0	0	0	0	0	0	0	0	0	0	0	0	0	0	0	0	0	0	0	0	0	0	0	0	0	0	0	0	0	1	0	0	1	0	0	0	0	0	0	2	5	0	0
OTU_1227	7_41189	256	KF296886	Fungi	0	0	0	0	0	0	0	0	0	0	0	0	1	0	2	0	0	0	0	0	0	0	0	0	0	0	0	0	0	0	0	0	0	0	2	1	0	2	2	0	0	1	0	0	0
OTU_13296	1_57226	144	KM493254	Fungi	0	0	0	0	0	0	1	0	1	0	0	0	4	0	1	0	0	0	0	0	0	1	0	0	0	0	3	0	0	0	0	0	0	0	0	0	0	0	0	0	0	0	0	0	0
OTU_13647	18_45981	146	JX974770	Fungi	0	0	0	0	0	0	3	0	0	0	0	0	1	0	0	0	0	0	0	0	0	1	4	0	0	0	0	0	0	0	0	0	0	0	0	1	0	0	0	0	0	1	0	0	0
OTU_13906	23_45216	130	JX974770	Fungi	0	0	0	0	0	0	0	0	0	0	0	0	0	0	0	1	0	4	0	2	0	0	0	0	0	0	1	0	0	0	0	1	0	0	0	0	1	0	0	0	1	0	0	0	0
OTU_14205	34_49660	168	KC869701	Fungi	0	0	0	0	0	0	0	0	0	0	0	0	0	0	0	0	2	0	0	0	0	0	0	0	0	0	0	0	0	0	0	0	0	0	1	2	0	2	0	3	0	1	0	0	0
OTU_14686	34_1452	164	KC869720	Fungi	0	0	0	0	0	0	0	0	0	0	1	0	1	0	1	0	0	0	0	0	0	0	0	0	0	0	0	0	0	0	0	0	0	0	1	0	0	1	5	1	0	0	0	0	0
OTU_1769	27_10157	147	EU826922	Fungi	0	0	0	0	0	0	0	0	0	0	0	0	0	0	0	0	0	0	0	0	0	0	0	0	0	0	0	0	0	0	1	0	0	0	0	5	0	0	1	1	1	1	1	0	0
OTU_17895	29_10528	158	JX436237	Fungi	0	0	0	0	0	0	0	0	0	0	1	0	0	0	0	0	0	0	0	0	0	0	0	0	0	0	0	0	0	0	0	0	3	2	0	0	0	0	1	0	0	2	0	0	1
OTU_21875	28_53110	98	KC965494	Fungi	0	0	0	0	0	0	0	0	0	1	0	1	0	0	0	0	2	0	0	1	0	0	0	1	0	0	0	0	0	0	0	4	0	0	1	0	0	0	0	0	0	0	0	0	0
OTU_21928	8_1418	120	KC869733	Fungi	0	0	0	0	0	0	0	0	0	0	0	0	0	10	0	1	0	0	0	0	0	0	0	0	0	0	0	0	0	0	0	0	0	0	0	0	0	0	0	0	0	0	0	0	0
OTU_21936	27_18930	135	KC965494	Fungi	0	0	0	0	0	0	0	0	0	0	0	0	0	0	1	0	0	0	0	0	0	0	0	0	0	0	0	0	0	0	1	0	0	0	0	0	0	7	1	1	0	0	0	0	0
OTU_21946	39_87517	99	KC965494	Fungi	0	0	0	0	0	0	0	0	0	0	0	0	0	0	0	0	0	0	0	0	0	3	0	0	0	0	1	1	0	0	0	0	0	0	0	0	0	0	0	0	0	1	0	5	0
OTU_5189	32_87850	224	JX974770	Fungi	0	0	0	0	0	0	0	0	1	0	0	0	5	1	0	0	0	0	0	0	0	0	0	0	0	0	0	0	0	0	0	0	0	0	2	1	0	0	0	0	0	1	0	0	0
OTU_5247	1_45299	224	JX974770	Fungi	0	0	0	0	0	0	2	0	0	1	0	0	7	0	0	0	0	0	0	0	0	0	0	0	0	0	0	0	0	0	0	0	0	0	1	0	0	0	0	0	0	0	0	0	0
OTU_5301	7_41719	226	JX974770	Fungi	0	0	0	0	0	0	0	0	0	0	0	0	7	0	0	0	0	0	0	0	0	0	0	1	0	0	0	0	0	0	0	0	0	0	3	0	0	0	0	0	0	0	0	0	0
OTU_5332	11_25306	219	JX974770	Fungi	0	0	0	0	0	0	0	0	0	0	0	0	0	0	0	11	0	0	0	0	0	0	0	0	0	0	0	0	0	0	0	0	0	0	0	0	0	0	0	0	0	0	0	0	0
OTU_5848	34_81830	224	JX974770	Fungi	0	0	0	0	0	0	0	0	1	2	0	0	2	1	0	0	0	0	0	0	0	1	0	0	0	0	0	0	0	0	0	0	0	0	1	1	0	1	0	1	0	0	0	0	0
OTU_9511	34_18867	201	AB615535	Fungi	0	0	0	0	0	0	0	0	0	0	0	0	0	0	0	0	0	0	0	0	0	0	0	0	0	0	0	0	0	0	0	0	0	0	0	0	0	1	0	0	0	0	0	10	0
OTU_9613	24_2653	154	DQ900966	Fungi	0	0	0	0	0	0	0	0	0	1	0	0	0	0	0	0	0	0	0	0	0	0	0	0	0	0	0	1	0	0	0	0	0	0	1	0	0	0	0	0	0	0	0	8	0
OTU_10268	27_12994	158	KM493018	Fungi	0	0	0	0	0	0	0	0	0	0	0	0	0	0	0	0	0	0	0	0	0	0	0	0	0	0	0	0	1	0	1	0	0	0	1	0	0	0	0	1	0	0	7	0	0
OTU_10295	33_6653	159	KM493446	Fungi	0	0	0	0	0	0	0	0	0	0	0	0	0	0	0	0	0	0	0	0	0	0	0	0	0	0	0	0	0	0	0	0	0	0	0	0	12	0	0	0	0	0	0	0	0
OTU_10327	36_3821	196	KM493156	Fungi	0	0	0	0	0	0	0	0	0	0	0	0	0	0	0	0	0	0	0	0	0	0	0	0	0	0	0	0	0	0	0	0	0	0	0	0	0	0	0	1	0	0	10	0	0
OTU_10411	12_11929	196	KM493156	Fungi	0	0	0	0	0	0	0	0	0	0	0	0	1	0	0	0	2	0	0	0	0	0	0	5	0	0	1	0	1	0	0	0	0	0	1	0	0	0	0	0	0	0	0	0	0
OTU_10701	35_372	183	DQ900966	Fungi	0	0	0	0	0	0	0	0	0	0	0	0	0	0	0	0	0	0	0	0	0	0	0	0	0	0	0	0	0	0	0	0	0	0	0	0	0	0	12	0	0	0	0	0	0
OTU_12692	22_72137	172	JX974770	Fungi	0	0	0	0	0	0	2	0	1	1	0	0	2	4	0	0	0	0	0	0	0	1	0	0	0	1	0	0	0	0	0	0	0	0	0	0	0	0	0	0	0	0	0	0	0
OTU_12814	3_45278	128	JX974770	Fungi	0	0	0	0	0	0	3	0	3	1	0	0	3	1	0	0	0	0	0	0	0	0	0	0	0	0	1	0	0	0	0	0	0	0	0	0	0	0	0	0	0	0	0	0	0
OTU_13443	22_74897	142	JX974770	Fungi	0	0	0	0	0	0	2	0	0	2	0	0	3	3	0	0	0	0	0	0	0	0	0	0	0	1	0	0	0	0	0	0	0	0	1	0	0	0	0	0	0	0	0	0	0
OTU_13642	17_16675	140	JX974770	Fungi	0	0	0	0	0	0	2	0	1	0	0	0	2	4	0	0	0	0	0	0	1	0	1	0	0	0	0	0	0	0	0	0	0	0	0	1	0	0	0	0	0	0	0	0	0
OTU_14699	35_12356	172	KC869702	Fungi	0	0	0	0	0	0	0	0	0	0	0	0	0	0	0	0	0	0	0	0	0	0	0	0	0	0	0	0	1	0	0	0	0	0	0	0	0	0	4	5	2	0	0	0	0
OTU_18714	32_97799	155	GU309933	Fungi	0	0	0	0	0	0	0	0	0	0	0	0	0	0	0	0	0	0	0	0	0	0	0	1	0	0	0	0	0	0	0	0	0	0	0	1	2	0	0	0	1	4	2	0	1
OTU_3871	11_3459	195	KM493018	Fungi	0	0	0	0	0	0	3	0	1	0	0	0	2	0	0	1	0	0	0	0	0	1	0	0	0	0	1	0	0	0	0	0	0	0	3	0	0	0	0	0	0	0	0	0	0
OTU_5264	3_15539	224	JX974770	Fungi	0	0	0	0	0	0	1	0	1	0	0	0	4	3	0	0	0	0	0	0	0	0	0	1	0	0	1	0	0	0	0	0	0	0	1	0	0	0	0	0	0	0	0	0	0
OTU_6635	28_11799	211	KM494360	Fungi	0	0	0	0	0	0	0	0	0	0	0	2	0	0	0	0	0	0	0	0	0	0	0	0	0	0	0	0	0	0	0	10	0	0	0	0	0	0	0	0	0	0	0	0	0
OTU_8780	15_32740	195	EU825622	Fungi	0	0	0	0	0	0	0	0	0	0	0	0	0	0	0	1	0	0	0	9	0	0	0	0	0	1	0	1	0	0	0	0	0	0	0	0	0	0	0	0	0	0	0	0	0
OTU_8987	35_7959	205	JX974772	Fungi	0	0	0	0	0	0	0	0	0	0	0	0	0	0	0	0	1	0	0	0	0	0	0	0	0	0	0	0	0	0	0	0	0	0	0	0	0	0	6	5	0	0	0	0	0
OTU_10261	22_35853	157	KM493018	Fungi	0	0	0	0	0	0	1	0	0	0	0	0	0	0	0	0	0	0	0	0	0	0	0	1	0	2	0	0	0	0	2	6	0	0	0	0	1	0	0	0	0	0	0	0	0
OTU_10887	27_81885	158	KM493026	Fungi	0	0	0	0	0	0	0	0	0	0	0	0	0	0	0	0	0	0	0	0	0	0	0	0	0	0	0	0	0	0	1	0	0	0	1	0	1	0	0	0	0	0	0	0	0
OTU_11092	14_30228	155	KM493156	Fungi	0	0	0	0	0	0	1	0	0	0	0	0	0	0	0	0	2	0	3	0	0	0	0	3	0	0	0	0	0	0	0	0	0	0	0	0	0	0	0	4	0	0	0	0	0
OTU_13248	39_49726	180	JX974770	Fungi	0	0	0	0	0	0	0	0	0	0	0	0	0	0	0	0	0	0	0	0	0	0	0	0	0	0	0	0	1	0	0	0	0	0	0	0	0	0	0	0	0	11	1	0	0
OTU_13577	4_55572	140	JX974770	Fungi	0	0	0	0	0	0	1	0	0	1	0	1	4	3	0	0	0	0	0	0	1	0	0	0	0	0	0	1	0	0	0	0	0	0	0	0	0	0	1	0	0	0	0	0	0
OTU_2350	30_10169	228	KF296886	Fungi	0	0	0	0	0	0	0	0	0	0	0	0	0	0	0	0	0	0	0	0	0	0	0	0	0	0	0	0	0	0	0	1	1	4	4	2	1	0	0	0	0	0	0	0	0
OTU_5431	33_30525	218	JX974770	Fungi	0	0	0	0	0	0	1	0	0	0	0	0	0	0	0	3	0	3	1	3	0	0	0	0	0	0	0	0	0	0	0	0	0	0	0	0	2	0	0	0	0	0	0	0	0
OTU_5501	3_40817	220	JX974770	Fungi	0	0	0	0	0	0	0	0	1	0	0	0	7	4	0	0	0	0	0	0	0	0	0	0	0	0	0	0	0	0	0	0	0	0	1	0	0	0	0	0	0	0	0	0	0
OTU_5740	8_27268	224	JX974770	Fungi	0	0	0	0	0	0	0	0	0	0	0	0	0	2	0	0	0	0	0	5	0	0	0	0	0	0	0	0	0	0	0	0	0	0	6	0	0	0	0	0	0	0	0	0	0
OTU_6605	23_21779	142	JX974770	Fungi	0	0	0	0	0	0	1	0	1	1	1	0	2	1	0	0	0	0	0	0	0	1	2	0	0	0	2	0	0	0	0	0	0	0	0	1	0	0	0	0	0	0	0	0	0
OTU_6741	15_43296	119	KF800603	Fungi	0	0	0	0	0	0	0	0	0	0	0	0	0	0	0	0	0	0	0	13	0	0	0	0	0	0	0	0	0	0	0	0	0	0	0	0	0	0	0	0	0	0	0	0	0
OTU_8621	30_48805	190	GU316478	Fungi	0	0	0	0	0	0	0	0	0	0	0	0	0	0	0	0	0	0	0	0	0	0	0	0	0	0	0	0	0	0	0	0	0	1	0	0	0	0	0	0	0	0	0	0	0
OTU_10580	4_38166	195	KM493156	Fungi	0	0	0	0	0	0	0	0	0	1	0	0	0	1	0	0	0	0	0	0	0	0	0	7	0	0	0	3	1	0	0	0	0	0	0	0	0	0	0	0	0	0	0	0	0
OTU_10639	14_3217	193	KM493156	Fungi	0	0	0	0	0	0	0	0	0	0	0	0	0	0	0	0	3	0	9	0	0	0	0	0	0	0	0	0	0	0	0	0	0	0	0	0	0	0	0	2	0	0	0	0	0
OTU_11164	36_17747	192	KM493200	Fungi	0	0	0	0	0	0	1	0	0	0	0	0	0	4	0	0	2	0	0	0	0	0	0	2	0	0	0	0	0	0	0	0	0	0	0	0	0	0	0	4	0	0	0	0	0
OTU_11656	28_79070	189	GU311987	Fungi	0	0	0	0	0	0	0	0	0	0	0	0	1	0	0	0	0	0	0	0	0	0	2	0	0	0	0	0	4	0	0	1	0	4	0	0	0	0	0	0	1	1	0	0	0
OTU_12870	8_60299	166	JX974770	Fungi	0	0	0	0	0	0	0	0	0	0	0	0	1	2	0	0	0	0	0	0	0	2	6	0	0	0	0	0	0	0	0	0	0	0	0	0	0	0	0	0	0	2	0	0	1
OTU_21793	28_26172	139	UDB020359	Fungi	0	0	0	0	0	0	0	0	0	0	0	0	1	0	0	0	0	0	0	0	0	0	0	2	0	0	0	0	0	0	0	1	0	0	0	0	1	0	0	2	0	1	0	0	0
OTU_21921	36_61607	118	KF296909	Fungi	0	0	0	0	0	0	0	0	0	0	0	0	0	0	0	0	0	0	0	0	0	0	0	0	0	0	0	0	1	0	0	0	0	0	0	0	0	0	0	2	0	0	0	11	0
OTU_5233	39_83741	199	JX974770	Fungi	0	0	0	0	0	0	0	0	0	0	0	0	0	0	0	0	0	0	0	0	0	0	0	0	0	0	0	0	0	0	0	0	0	0	0	0	0	0	0	0	0	1	0	13	0
OTU_5419	29_21847	228	JX974770	Fungi	0	0	0	0	0	0	0	0	2	3	0	0	4	1	0	0	0	0	0	0	0	0	0	0	0	0	1	0	0	0	0	0	1	0	2	0	0	0	0	0	0	0	0	0	0
OTU_6915	19_53276	220	JX974770	Fungi	0	0	0	0	0	0	0	0	1	0	0	0	2	2	0	1	1	0	0	0	0	1	3	1	0	0	0	2	0	0	0	0	0	0	0	0	0	0	0	0	0	0	0	0	0
OTU_10104	14_17394	195	KM493254	Fungi	0	0	0	0	0	0	0	0	0	0	0	0	0	0	0	0	2	0	6	0	0	0	0	6	0	0	0	0	0	0	0	0	0	0	0	0	0	0	0	0	0	0	0	0	0
OTU_10284	28_88140	161	KM493018	Fungi	0	0	0	0	0	0	0	0	0	3	0	0	0	0	0	0	0	0	0	0	0	0	0	0	0	0	0	0	1	0	0	1	0	0	2	1	1	1	1	1	0	0	2	0	0
OTU_11400	7_1603	181	KM493018	Fungi	0	0	0	0	0	0	0	0	0	0	0	0	15	0	0	0	0	0	0	0	0	0	0	0	0	0	0	0	0	0	0	0	0	0	0	0	0	0	0	0	0	0	0	0	0
OTU_11486	14_66123	159	KM493131	Fungi	0	0	0	0	0	0	1	0	0	2	0	0	0	0	0	0	2	0	1	0	0	0	1	2	0	0	0	0	0	0	0	0	0	0	0	0	0	0	0	5	0	0	0	0	0
OTU_1426	26_4676	192	GU316272	Fungi	0	0	0	0	0	0	0	1	0	0	0	0	0	0	0	0	0	0	0	0	0	0	0	0	0	0	0	0	0	14	0	0	0	0	0	0	0	0	0	0	0	0	0	0	0
OTU_18092	14_66517	157	KM493290	Fungi	0	0	0	0	0	0	0	0	0	0	0	0	0	0	0	0	0	0	1	0	0	0	0	0	0	1	0	0	0	0	0	1	0	0	0	0	1	1	1	5	0	0	1	0	0
OTU_4075	32_59192	233	JX974770	Fungi	0	0	0	0	0	0	1	1	1	0	0	0	3	2	0	2	1	0	0	1	0	0	0	0	0	0	2	0	0	0	0	0	0	0	0	1	0	0	0	0	0	0	0	0	0
OTU_5048	36_6189	183	KF296886	Fungi	0	0	0	0	0	0	0	0	0	0	0	0	0	0	0	0	0	0	0	0	0	0	0	0	0	0	0	0	0	0	0	0	0	0	0	0	0	0	0	14	0	0	1	0	0
OTU_6534	3_5107	142	JX974770	Fungi	0	0	0	0	0	0	1	0	1	2	0	0	6	3	0	0	1	0	0	0	0	0	0	0	0	0	0	1	0	0	0	0	0	0	0	0	0	0	0	0	0	0	0	0	0
OTU_10899	32_77902	192	KM493018	Fungi	0	0	0	0	0	0	0	0	0	0	0	0	0	11	0	1	1	0	0	0	0	0	0	0	0	0	0	1	0	0	0	0	0	0	0	2	0	0	0	0	0	0	0	0	0
OTU_11842	33_10449	188	AB615578	Fungi	0	0	0	0	0	0	1	0	0	0	0	0	0	0	0	0	0	0	4	0	0	0	0	0	0	0	0	0	0	0	4	1	0	1	0	1	1	0	1	0	1	0	1	0	0
OTU_21402	33_2316	115	GU309081	Fungi	0	0	0	0	0	0	0	0	0	0	0	0	0	0	1	0	0	0	0	0	0	1	0	5	0	0	0	0	0	0	0	0	0	0	0	0	1	0	0	8	0	0	0	0	0
OTU_4006	7_7916	84	JX974770	Fungi	0	0	0	0	0	0	3	0	0	0	0	0	4	3	0	0	2	0	0	1	0	0	1	1	0	0	0	0	0	0	0	0	0	0	1	0	0	0	0	0	0	0	0	0	0
OTU_5306	7_50049	226	JX974770	Fungi	0	0	0	0	0	0	1	0	1	0	0	0	2	4	0	0	0	0	0	0	0	0	0	0	0	0	1	0	1	0	0	0	0	0	6	0	0	0	0	0	0	0	0	0	0
OTU_5502	3_44326	225	JX974770	Fungi	0	0	0	0	0	0	0	0	2	0	0	0	12	0	0	0	0	0	0	1	0	0	0	0	0	0	1	0	0	0	0	0	0	0	0	0	0	0	0	0	0	0	0	0	0
OTU_1038	10_15973	195	KM493018	Fungi	0	0	0	0	0	0	5	1	6	0	0	0	1	1	1	0	0	0	0	0	0	0	0	0	0	0	1	0	0	0	0	0	0	0	1	0	0	0	0	0	0	0	0	0	0
OTU_10786	7_59394	194	KM493018	Fungi	0	0	0	0	0	0	0	0	0	0	0	0	1	8	0	0	2	0	0	0	0	0	0	3	0	0	1	0	0	0	1	0	0	0	0	0	0	0	0	0	0	0	0	0	0
OTU_11132	32_78993	192	KM493200	Fungi	0	0	0	0	0	0	0	0	0	0	0	0	0	0	0	0	0	0	0	0	0	0	0	0	0	0	0	0	0	0	0	0	0	0	0	1	0	0	0	1	0	0	0	1	0
OTU_11403	7_13462	192	KM493018	Fungi	0	0	0	0	0	0	0	0	1	0	0	0	12	0	0	0	0	0	0	0	0	0	1	0	0	0	0	0	0	0	0	0	0	0	3	0	0	0	0	0	0	0	0	0	0
OTU_11571	7_993	193	KM493018	Fungi	0	0	0	0	0	0	0	0	0	0	0	0	1	0	0	0	0	0	0	0	0	0	0	0	14	0	0	0	0	0	0	0	0	0	0	0	0	0	0	0	0	0	0	0	0
OTU_13525	39_22369	140	JX974770	Fungi	0	0	0	0	0	0	2	0	0	1	0	0	1	0	0	0	0	0	0	0	0	1	1	0	0	0	0	1	0	0	0	0	0	0	1	0	0	0	1	0	0	8	0	0	0
OTU_13629	11_28158	177	KF800655	Fungi	0	0	0	0	0	0	0	7	1	0	0	0	0	0	0	1	0	0	0	0	0	0	0	1	0	0	0	0	0	7	0	0	0	0	0	0	0	0	0	0	0	0	0	0	0
OTU_6130	3_6499	220	JX974770	Fungi	0	0	0	0	0	0	1	0	2	0	0	1	6	5	0	0	0	1	0	0	0	1	0	0	0	0	0	0	0	0	0	0	0	0	0	0	0	0	0	0	0	0	0	0	0
OTU_8429	15_51552	201	KC965876	Fungi	0	0	0	0	0	0	0	0	0	0	0	0	1	0	0	2	0	1	0	3	0	0	0	0	0	0	0	0	0	0	0	0	0	0	0	0	0	0	0	0	0	10	0	0	0
OTU_8512	36_10011	208	JX974772	Fungi	0	0	0	0	0	0	0	0	0	0	0	0	0	0	0	0	0	0	0	0	0	0	0	0	0	0	0	0	0	0	0	0	0	0	0	0	0	0	1	16	0	0	0	0	0
OTU_10445	14_10083	161	KM493018	Fungi	0	0	0	0	0	0	0	0	0	0	0	0	0	0	0	0	0	4	3	0	0	0	0	0	0	0	0	1	1	0	0	0	0	0	0	0	0	0	0	2	0	1	0	0	0
OTU_11483	44_59635	160	KM493018	Fungi	0	0	0	0	0	0	0	0	0	0	0	0	0	0	0	0	0	0	0	0	0	0	0	1	0	0	0	0	0	0	0	0	0	0	0	2	0	0	0	0	0	0	14	0	0
OTU_12773	1_4078	128	JX974770	Fungi	0	0	0	0	0	0	8	0	6	1	0	0	1	0	0	0	0	0	0	0	0	0	0	0	0	0	0	0	1	0	0	0	0	1	0	0	0	0	0	0	0	0	0	0	0
OTU_15714	39_80737	170	EU825629	Fungi	0	0	0	0	0	0	0	0	0	0	0	0	3	0	0	0	0	1	0	9	0	0	0	0	0	0	0	0	0	0	0	0	0	0	0	0	0	0	0	0	0	1	0	0	0
OTU_5202	34_25853	226	JX974770	Fungi	0	0	0	0	0	0	0	0	0	0	0	0	0	0	1	0	0	0	0	0	0	0	0	0	0	0	0	0	1	0	1	0	0	0	0	0	1	8	0	4	0	1	1	0	0
OTU_5331	11_17863	226	JX974770	Fungi	0	0	0	0	0	0	0	0	0	0	0	0	0	0	0	18	0	0	0	0	0	0	0	0	0	0	0	0	0	0	0	0	0	0	0	0	0	0	0	0	0	0	0	0	0
OTU_5622	27_34843	224	JX974770	Fungi	0	0	0	0	0	0	2	0	1	0	0	0	8	0	0	0	0	0	0	0	0	0	0	0	0	0	0	0	0	0	1	2	0	0	2	1	0	0	0	0	0	1	0	0	0
OTU_9138	36_1482	204	JX974813	Fungi	0	0	0	0	0	0	1	0	0	0	0	0	2	0	0	0	0	1	0	0	0	0	0	0	0	0	0	0	0	0	0	0	0	0	0	0	0	0	0	13	0	0	0	1	0
OTU_10657	27_78603	194	KM493018	Fungi	0	0	0	0	0	0	0	0	0	0	0	0	0	0	0	0	0	0	0	0	0	0	0	0	0	0	0	3	0	0	1	0	0	0	1	0	0	0	0	0	0	0	0	0	0
OTU_10939	36_23218	157	KM493018	Fungi	0	0	0	0	0	0	0	0	0	0	0	0	0	0	0	0	0	0	0	0	1	0	0	5	0	0	0	0	0	0	0	0	0	0	0	0	0	0	0	12	0	0	0	0	0
OTU_15812	27_8379	155	EU690819	Fungi	0	0	0	0	0	0	0	0	0	0	0	0	0	0	0	0	0	0	0	0	0	0	0	0	0	0	0	0	0	0	1	0	0	0	0	0	0	0	0	0	16	0	0	1	0
OTU_17275	26_23386	131	GU316272	Fungi	0	0	0	0	0	0	0	0	0	0	0	0	0	0	0	0	0	0	0	0	0	0	0	0	0	0	0	0	0	19	0	0	0	0	0	0	0	0	0	0	0	0	0	0	0
OTU_19388	27_10747	153	AB520241	Fungi	0	0	0	0	0	0	0	0	1	0	0	0	0	0	0	0	0	0	0	0	0	0	0	0	0	0	0	0	0	0	15	1	0	1	0	1	0	0	0	0	0	0	0	0	0
OTU_5253	1_60681	226	JX974770	Fungi	0	0	0	0	0	0	1	0	0	0	0	0	0	0	0	17	0	0	0	0	0	0	1	0	0	0	0	0	0	0	0	0	0	0	0	0	0	0	0	0	0	0	0	0	0
OTU_5402	22_3367	226	JX974770	Fungi	0	0	0	0	0	0	0	0	0	0	0	0	0	1	0	0	0	0	0	0	0	0	0	0	0	16	1	0	0	0	0	0	0	0	0	0	0	0	0	0	0	0	0	0	0
OTU_5473	39_98206	226	JX974770	Fungi	0	0	0	0	0	0	0	0	0	0	0	0	0	0	0	0	0	0	0	0	1	0	0	0	0	0	0	0	0	0	0	0	0	0	0	0	0	0	0	0	0	1	0	17	0
OTU_11531	37_88582	94	KM493201	Fungi	0	0	0	0	0	0	0	0	0	0	0	0	0	0	0	0	0	0	0	0	0	0	0	0	0	0	0	1	0	0	0	0	0	0	0	0	0	0	0	0	1	0	0	0	0
OTU_12705	28_75299	182	JX974770	Fungi	0	0	0	0	0	0	0	0	0	0	0	0	0	0	0	0	0	0	0	0	0	0	0	2	0	0	0	0	0	0	0	1	0	0	0	0	0	0	0	0	0	0	0	0	0
OTU_13606	7_47669	138	JX974770	Fungi	0	0	0	0	0	0	2	0	0	0	0	0	4	4	0	0	0	1	0	0	1	0	4	0	0	0	0	0	0	0	0	0	0	0	0	0	1	0	0	1	0	2	0	0	0
OTU_22536	14_77498	114	GU306233	Fungi	0	0	0	0	0	0	0	3	1	0	0	1	0	0	0	0	0	0	3	0	0	1	0	1	1	0	0	0	0	4	0	0	0	0	0	1	0	1	0	0	0	0	3	0	0
OTU_5244	1_2394	226	JX974770	Fungi	0	0	0	0	0	0	3	2	0	1	0	0	11	0	0	1	1	0	0	0	0	0	0	0	0	0	0	1	0	0	0	0	0	0	0	0	0	0	0	0	0	0	0	0	0
OTU_5775	15_3759	218	JX974770	Fungi	0	0	0	0	0	0	0	0	0	0	0	0	0	0	0	0	0	0	0	19	0	0	0	0	0	0	1	0	0	0	0	0	0	0	0	0	0	0	0	0	0	0	0	0	0
OTU_6035	27_5217	98	AB615578	Fungi	0	0	0	0	0	0	0	0	0	0	0	0	0	0	0	0	0	0	0	0	0	0	0	0	0	0	0	0	0	0	5	0	0	0	0	0	14	1	0	0	0	0	0	0	0
OTU_8073	26_1327	166	GU316272	Fungi	0	0	0	0	0	0	0	0	0	0	0	0	0	0	0	0	0	0	0	0	0	0	0	0	0	0	0	0	0	20	0	0	0	0	0	0	0	0	0	0	0	0	0	0	0
OTU_8080	26_49362	166	GU316272	Fungi	0	0	0	0	0	0	0	3	0	0	0	0	0	0	0	0	0	0	0	0	0	0	0	0	0	0	0	0	0	17	0	0	0	0	0	0	0	0	0	0	0	0	0	0	0
OTU_855	14_41032	220	FJ386865	Fungi	0	0	0	0	0	0	0	0	0	0	0	0	0	0	0	0	0	0	2	0	0	0	0	0	0	0	0	0	1	1	0	0	0	0	0	0	0	0	0	0	0	0	0	16	0
OTU_10735	40_25063	158	KM493018	Fungi	0	0	0	0	0	0	0	0	0	0	0	0	0	0	0	0	0	0	0	0	0	0	0	0	0	0	0	0	0	0	0	0	0	0	0	0	0	0	0	0	0	0	3	18	0
OTU_10872	22_21970	190	KM493018	Fungi	0	0	0	0	0	0	0	0	0	0	0	0	0	0	0	1	0	0	0	0	0	0	0	0	0	2	0	0	0	0	0	0	0	0	0	0	3	0	8	0	1	0	0	6	0
OTU_10874	22_28907	196	DQ900966	Fungi	0	0	0	0	0	0	0	0	0	0	0	0	0	0	0	0	2	0	0	0	0	0	0	1	3	4	0	0	1	0	0	0	0	0	0	0	0	3	0	7	0	0	0	0	0
OTU_13538	41_74816	183	EU480247	Fungi	0	0	0	0	0	0	0	0	0	0	4	0	0	0	0	0	0	0	0	0	0	0	0	0	0	0	0	0	1	2	0	0	9	0	0	1	1	0	0	0	1	0	0	1	0
OTU_18433	34_34057	156	JN195800	Fungi	0	0	0	0	0	0	0	1	0	0	0	8	0	0	0	0	0	0	0	0	0	0	0	0	0	0	0	0	0	0	0	0	0	1	0	0	0	8	0	1	0	0	0	0	0
OTU_21282	33_12697	146	KC965205	Fungi	0	0	0	0	0	0	0	0	0	0	0	0	0	0	0	0	0	0	0	2	0	0	0	0	0	0	0	0	0	0	0	0	0	0	0	0	2	3	0	0	6	5	3	0	0
OTU_5246	1_41438	224	JX974770	Fungi	0	0	0	0	0	0	2	2	1	9	0	0	0	0	0	6	0	0	0	0	0	0	0	0	0	0	0	0	1	0	0	0	0	0	0	0	0	0	0	0	0	0	0	0	0
OTU_11090	14_22367	173	KM493200	Fungi	0	0	0	0	0	0	4	0	1	1	0	0	1	2	0	0	1	0	1	0	0	0	0	2	0	3	1	0	0	0	0	0	0	0	0	0	0	5	0	0	0	0	0	0	0
OTU_11160	36_26	146	KM493200	Fungi	0	0	0	0	0	0	1	0	1	0	0	0	0	0	0	0	0	0	0	0	0	0	0	0	0	0	0	0	1	0	0	0	0	0	0	0	0	0	0	19	0	0	0	0	0
OTU_13189	28_58728	185	KM493026	Fungi	0	0	0	0	0	0	1	0	5	13	0	0	0	0	0	0	0	0	0	0	0	0	0	0	0	0	0	0	0	0	0	2	0	0	0	0	0	0	0	0	1	0	0	0	0
OTU_15234	34_32498	155	KC869704	Fungi	0	0	0	0	0	0	0	0	0	0	0	0	0	0	0	4	0	0	0	0	0	0	0	0	0	0	0	0	0	0	0	0	0	0	0	0	0	1	0	0	0	0	0	11	0
OTU_5262	3_9441	220	JX974770	Fungi	0	0	0	0	0	0	0	0	3	1	0	0	15	0	1	0	0	0	0	0	0	0	0	0	0	0	2	0	0	0	0	0	0	0	0	0	0	0	0	0	0	0	0	0	0
OTU_5384	24_29588	224	JX974770	Fungi	0	0	0	0	0	0	1	0	0	3	0	0	4	5	0	1	0	0	0	0	0	1	1	1	0	0	0	1	1	0	0	0	0	0	1	0	0	0	0	0	0	2	0	0	0
OTU_5485	1_20279	226	JX974770	Fungi	0	0	0	0	0	0	2	0	1	1	0	0	15	0	0	1	0	0	0	0	0	0	0	0	0	0	1	0	0	0	0	0	0	0	1	0	0	0	0	0	0	0	0	0	0
OTU_10102	14_14211	197	KM493018	Fungi	0	0	0	0	0	0	1	0	2	0	0	0	0	1	0	1	0	0	3	0	0	0	0	8	0	1	0	0	0	0	0	1	0	0	0	0	0	1	0	3	0	0	0	0	0
OTU_10480	32_86573	195	KM493156	Fungi	0	0	0	0	0	0	0	0	0	0	0	0	0	0	0	0	0	0	0	0	0	0	0	0	0	0	0	0	1	0	0	0	0	0	2	1	17	0	0	0	0	1	0	1	0
OTU_11290	14_50170	188	KM493200	Fungi	0	0	0	0	0	0	1	1	1	0	0	0	0	1	0	0	1	0	1	1	0	0	0	10	0	1	0	0	0	0	0	0	0	0	0	0	0	0	0	2	0	0	0	0	0
OTU_13028	39_37309	180	JX974770	Fungi	0	0	0	0	0	0	0	0	0	0	0	0	0	0	0	0	0	0	0	0	0	0	0	0	0	0	0	0	0	0	0	1	0	0	0	1	1	0	0	0	5	15	0	0	0
OTU_4285	6_13172	233	HQ257443	Fungi	0	0	0	0	0	0	0	0	0	0	0	3	0	0	0	0	0	0	0	18	0	0	0	0	0	0	0	0	0	0	0	0	0	0	0	0	0	0	0	0	0	1	0	0	0
OTU_10465	27_53914	195	KM493156	Fungi	0	0	0	0	0	0	1	0	0	1	0	0	1	0	0	1	0	0	0	1	0	0	0	0	0	0	0	0	0	0	2	0	0	0	0	1	0	10	0	4	0	0	0	1	0
OTU_10903	33_8430	195	KM493156	Fungi	0	0	0	0	0	0	4	0	0	0	0	0	0	0	0	0	0	1	0	0	0	0	0	0	0	0	0	0	0	0	0	0	0	0	1	0	17	0	0	0	0	0	0	0	0
OTU_10982	1_29085	193	KM493200	Fungi	0	0	0	0	0	0	1	0	1	0	0	2	0	0	0	0	0	0	2	0	0	0	0	0	0	0	0	4	3	1	0	0	0	0	1	0	0	0	0	0	0	0	0	0	0
OTU_3511	4_39976	237	JX489834	Fungi	0	0	0	0	0	0	2	0	1	2	0	0	0	0	2	0	1	5	0	1	0	1	1	0	3	0	0	0	0	0	0	0	0	0	0	1	1	0	0	0	2	0	0	0	0
OTU_5383	24_29195	224	JX974770	Fungi	0	0	0	0	0	0	1	0	1	0	0	0	1	15	0	1	1	0	0	1	0	0	0	1	0	0	0	2	0	0	0	0	0	0	0	0	0	0	0	0	0	0	0	0	0
OTU_8076	26_27033	162	GU316272	Fungi	0	0	0	0	0	0	0	0	0	0	0	0	0	0	0	0	0	0	0	0	0	0	0	0	0	0	0	0	0	23	0	0	1	0	0	0	0	0	0	0	0	0	0	0	0
OTU_10640	14_4140	180	KM493018	Fungi	0	0	0	0	0	0	0	0	0	1	0	0	1	0	0	0	3	0	5	0	0	0	0	0	2	0	0	0	0	0	0	0	0	0	0	0	1	4	0	8	0	0	0	0	0
OTU_11113	27_54553	193	KM493018	Fungi	0	0	0	0	0	0	0	0	0	0	0	0	0	0	0	0	0	0	0	0	0	0	0	0	0	0	0	4	1	0	2	0	0	0	0	0	0	0	1	0	0	0	0	0	1
OTU_12453	32_3864	168	KC869709	Fungi	0	0	0	0	0	0	0	0	0	0	0	0	0	0	0	0	1	0	0	9	0	0	0	0	0	0	0	0	0	0	0	0	0	0	1	5	0	10	0	0	0	0	0	0	0
OTU_12520	1_41374	161	JX974770	Fungi	0	0	0	0	0	0	3	4	1	1	0	0	0	0	0	1	1	10	0	0	0	0	0	0	0	0	0	0	2	0	1	1	0	0	0	1	0	0	0	0	0	0	0	0	0
OTU_13311	3_493	141	JX974770	Fungi	0	0	0	0	0	0	2	0	1	0	0	0	20	0	0	0	0	0	0	0	0	0	0	0	0	0	0	0	0	0	0	0	0	0	3	0	0	0	0	0	0	0	0	0	0
OTU_13676	31_10127	140	JX974770	Fungi	0	0	0	0	0	0	3	0	2	1	0	0	2	6	0	0	0	0	0	0	0	0	0	0	0	0	3	0	0	0	0	0	0	0	5	4	0	0	0	0	0	0	0	0	0
OTU_6249	32_31411	224	JX974770	Fungi	0	0	0	0	0	0	0	0	0	0	0	0	0	0	0	1	0	0	0	0	0	0	0	0	0	0	0	0	1	0	0	0	0	0	0	1	1	0	20	1	1	0	0	0	0
OTU_10670	32_51600	181	KM493200	Fungi	0	0	0	0	0	0	0	1	0	0	0	0	0	0	0	0	1	0	1	0	0	0	0	3	0	0	0	1	1	0	1	1	0	0	0	3	0	0	1	0	0	1	0	0	0
OTU_10726	39_56083	194	KM493018	Fungi	0	0	0	0	0	0	0	0	2	0	1	0	0	0	0	0	0	0	0	0	0	0	0	0	0	0	0	0	0	0	0	0	1	0	0	0	0	0	0	0	0	1	19	1	0
OTU_22017	6_38594	133	FM177680	Fungi	0	0	0	0	0	0	0	0	0	0	0	1	0	0	0	0	0	0	0	0	0	0	0	0	0	0	0	0	1	0	20	1	0	0	0	1	1	0	1	0	1	1	0	0	0
OTU_11205	1_5988	194	KM493156	Fungi	0	0	0	0	0	0	1	20	0	0	0	0	0	0	0	0	0	0	0	0	0	0	0	1	0	0	0	0	0	7	0	0	0	0	0	0	0	0	0	0	0	0	0	0	0
OTU_1141	2_5615	224	GU316272	Fungi	0	0	0	0	0	0	0	19	0	0	0	0	0	0	0	0	0	0	0	0	0	0	0	0	0	0	0	0	0	9	0	0	1	0	0	0	0	0	0	0	0	0	0	0	0
OTU_6709	5_46869	226	JX974770	Fungi	0	0	0	0	0	0	1	0	0	1	1	0	0	1	0	0	0	0	0	22	0	0	1	1	0	0	1	0	0	0	0	0	0	0	0	0	0	0	0	0	0	0	0	0	0
OTU_10205	7_37788	194	KM493018	Fungi	0	0	0	0	0	0	0	1	2	0	0	1	15	0	0	1	1	0	0	0	0	2	0	1	0	0	2	0	0	0	0	0	0	0	3	0	0	0	0	1	0	0	0	0	0
OTU_10283	28_84316	189	KM493026	Fungi	0	0	0	0	0	0	0	0	0	0	0	0	0	0	0	0	1	0	0	0	0	0	0	0	0	0	0	3	1	0	0	1	0	0	1	0	1	0	0	0	0	0	0	1	0
OTU_3829	41_68922	187	DQ900966	Fungi	0	0	0	0	0	0	0	0	0	1	0	0	1	0	0	0	0	1	0	0	0	0	0	10	0	0	0	0	1	0	0	0	0	0	0	0	0	0	0	0	0	0	15	1	0
OTU_9142	36_53955	208	KM493018	Fungi	0	0	0	0	0	0	1	0	1	1	0	0	1	1	0	0	0	1	4	0	0	0	1	13	1	0	0	0	0	0	0	0	0	0	0	0	0	0	0	5	0	0	0	0	0
OTU_19427	29_12123	140	GU309355	Fungi	0	0	0	0	0	0	0	0	0	0	0	0	0	0	0	0	0	0	0	0	0	0	0	0	0	0	0	1	0	0	0	0	1	0	0	0	1	0	1	0	1	2	1	0	0
OTU_5636	32_97617	224	JX974770	Fungi	0	0	0	0	0	0	0	0	0	0	0	0	0	0	0	0	0	3	0	0	0	0	0	0	0	0	0	0	1	0	0	0	0	0	1	1	0	1	1	1	22	0	0	0	0
OTU_12438	27_29068	188	DQ900966	Fungi	0	0	0	0	0	0	2	0	0	1	0	0	0	0	0	0	0	0	0	0	0	0	0	0	0	0	0	0	0	0	12	0	0	0	0	0	13	0	0	0	0	3	0	1	0
OTU_13710	28_82524	182	GU309209	Fungi	0	0	0	0	0	0	0	0	0	0	0	0	0	0	0	0	0	1	0	0	0	0	0	0	0	0	0	0	0	0	0	1	1	1	0	3	0	0	0	0	0	0	0	24	0
OTU_10643	14_37934	162	KM493018	Fungi	0	0	0	0	0	0	0	0	0	0	0	0	0	0	1	0	3	1	3	1	0	0	4	2	1	1	0	1	1	0	0	0	0	0	1	0	0	0	0	10	0	1	0	0	0
OTU_19735	22_72445	152	EU516774	Fungi	0	0	0	0	0	0	0	0	0	0	0	0	0	0	0	0	0	1	0	0	0	0	0	0	0	1	0	0	0	0	0	0	0	1	0	0	25	1	0	2	0	0	0	2	0
OTU_10612	20_29287	195	KM493156	Fungi	0	0	0	0	0	0	0	0	0	0	0	0	0	0	0	0	0	0	6	0	0	0	0	3	0	3	0	0	0	0	1	2	0	0	0	0	0	1	16	0	0	0	0	0	0
OTU_15358	32_50916	151	EU690819	Fungi	0	0	0	0	0	0	0	0	0	0	0	0	0	0	0	2	0	0	0	29	0	0	0	0	0	0	0	0	0	0	0	0	0	0	0	1	0	0	0	1	0	1	0	0	0
OTU_5234	39_96044	222	JX974770	Fungi	0	0	0	0	0	0	2	0	1	1	0	0	2	7	0	0	0	0	0	1	0	2	0	0	0	0	0	0	1	0	0	0	0	0	3	0	1	1	0	0	0	7	2	3	1
OTU_7366	12_53945	216	KF800603	Fungi	0	0	0	0	0	0	0	0	0	0	0	0	0	0	1	25	1	0	0	0	0	0	0	0	0	0	0	0	0	0	0	0	0	0	2	1	0	5	0	0	0	0	0	0	0
OTU_10214	12_6633	197	KM493018	Fungi	0	0	0	0	0	0	1	0	0	1	0	0	0	0	0	0	1	0	0	0	0	0	0	13	1	0	0	0	1	0	0	1	0	0	0	0	4	1	1	9	1	0	0	0	0
OTU_2207	30_45955	248	KF296886	Fungi	0	0	0	0	0	0	0	0	0	0	0	2	4	1	0	6	0	0	0	0	0	0	0	1	0	0	0	0	0	0	0	0	1	7	6	1	0	0	4	2	0	1	0	0	0
OTU_4992	31_30445	228	JX974770	Fungi	0	0	0	0	0	0	0	0	0	0	0	0	12	3	0	0	0	0	0	0	0	0	0	1	0	0	0	1	0	0	2	0	0	0	4	1	0	1	1	0	0	9	0	1	0
OTU_10868	14_50769	179	KM493200	Fungi	0	0	0	0	0	0	2	19	0	0	0	0	0	0	1	0	1	0	1	0	0	0	1	0	0	1	0	0	0	3	0	0	0	0	0	0	0	1	0	5	1	1	0	0	0
OTU_14007	35_34763	132	KC869720	Fungi	0	0	0	0	0	0	0	0	0	0	0	0	0	0	0	0	0	0	0	0	0	0	0	0	0	0	0	0	0	0	4	0	0	0	2	1	23	0	4	0	1	1	0	0	1
OTU_19101	33_66372	154	EU480243	Fungi	0	0	0	0	0	0	0	0	0	0	0	2	0	0	0	4	6	0	4	0	0	0	1	0	1	0	0	0	0	0	0	1	1	0	0	0	8	1	1	3	0	0	0	0	0
OTU_7273	34_7270	181	KF800603	Fungi	0	0	0	0	0	0	0	0	0	0	0	0	0	0	0	1	1	1	0	24	0	0	0	0	0	0	0	0	0	0	6	0	0	0	0	0	1	3	0	0	0	0	0	0	0
OTU_10969	41_34424	159	KM493254	Fungi	0	0	0	0	0	0	0	0	0	0	0	0	0	0	5	22	0	0	1	0	0	0	0	0	0	0	0	0	0	0	0	0	1	0	0	0	0	4	3	0	0	0	0	2	0
OTU_11108	27_11404	188	DQ900966	Fungi	0	0	0	0	0	0	0	0	0	0	0	0	0	0	0	0	0	0	0	0	0	0	0	0	0	0	0	5	3	0	1	1	0	0	0	0	0	0	1	0	0	0	1	0	0
OTU_12515	48_22090	159	KM493022	Fungi	0	0	0	0	0	0	7	26	0	0	0	0	1	0	0	0	0	0	0	0	0	0	0	0	0	0	0	0	0	1	0	0	0	0	0	0	0	0	0	0	0	0	0	0	0
OTU_6376	21_9298	224	JX974770	Fungi	0	0	0	0	0	0	0	0	0	0	0	0	0	0	0	0	0	1	0	0	0	0	0	0	3	0	0	0	1	0	0	0	0	0	2	0	0	0	0	0	0	0	0	0	0
OTU_10077	20_9937	158	KM493018	Fungi	0	0	0	0	0	0	3	0	0	0	0	0	0	1	0	0	0	0	2	0	0	0	0	12	2	0	0	0	1	0	0	0	0	0	0	0	1	0	1	4	0	1	10	0	1
OTU_11093	14_30556	195	KM493156	Fungi	0	0	0	0	0	0	0	0	0	2	0	0	0	0	0	0	2	0	8	0	0	0	0	3	0	0	0	0	2	0	0	0	0	0	1	1	19	0	0	0	0	1	0	0	0
OTU_5985	17_23402	226	JX974770	Fungi	0	0	0	0	0	0	0	0	0	0	0	0	0	0	0	0	0	0	0	0	1	0	0	0	0	0	0	0	1	0	0	0	0	0	0	0	0	0	0	1	0	0	0	37	0
OTU_7241	14_20491	215	KJ173590	Fungi	0	0	0	0	0	0	0	0	0	0	0	0	0	0	0	0	0	0	1	0	0	0	0	0	0	0	0	0	0	0	0	0	0	0	0	0	0	5	1	0	3	2	28	0	0
OTU_11261	19_33957	173	KM493200	Fungi	0	0	0	0	0	0	0	0	0	0	0	0	0	0	0	0	0	0	0	0	0	0	1	0	34	0	0	1	0	0	0	0	0	0	0	0	0	0	0	0	0	0	0	0	0
OTU_18091	14_50852	152	GU309363	Fungi	0	0	0	0	0	0	0	0	0	0	0	0	0	0	0	0	0	0	2	0	0	0	0	0	0	0	0	0	0	0	0	0	0	0	0	0	1	2	1	1	1	0	1	33	0
OTU_9601	15_48254	201	JX974779	Fungi	0	0	0	0	0	0	0	0	0	0	0	0	2	1	1	0	0	0	0	38	0	0	0	0	0	0	0	0	0	0	0	0	0	0	0	0	0	0	0	0	0	0	0	0	0
OTU_10527	36_33662	195	KM493156	Fungi	0	0	0	0	0	0	1	0	0	0	0	0	0	0	0	0	2	0	0	0	1	0	0	6	3	0	0	0	0	0	0	0	0	0	1	0	0	0	0	1	0	1	0	27	0
OTU_10641	14_12135	194	KM493018	Fungi	0	0	0	0	0	0	0	0	0	0	1	0	0	0	0	0	1	0	9	0	0	0	0	0	0	6	0	0	0	0	5	0	0	0	0	4	10	4	3	0	0	0	0	0	0
OTU_11806	31_2484	144	KM493254	Fungi	0	0	0	0	0	0	0	0	0	0	0	0	0	0	0	0	0	0	0	0	0	0	0	0	0	0	0	4	0	0	0	1	0	0	5	1	1	0	0	0	1	0	0	1	0
OTU_12946	14_6969	102	KP235623	Fungi	0	0	0	0	0	0	0	0	0	0	0	0	0	0	0	0	0	0	12	0	0	0	0	0	0	1	0	0	0	0	0	0	0	0	0	0	1	1	0	30	1	0	0	0	0
OTU_5409	27_85861	224	JX974770	Fungi	0	0	0	0	0	0	7	3	10	3	0	0	0	1	2	11	0	0	0	1	1	1	1	0	0	0	1	1	2	0	1	0	0	0	0	0	0	0	0	0	0	0	0	0	0
OTU_14871	31_28267	156	KM493018	Fungi	0	0	0	0	0	0	0	0	0	0	0	0	0	0	0	0	0	0	0	0	1	0	0	0	0	0	0	0	1	0	0	0	0	0	1	0	0	1	0	0	0	0	0	43	0
OTU_10864	14_30472	189	DQ900967	Fungi	0	0	0	0	0	0	0	0	0	0	0	0	0	0	0	0	0	0	2	0	0	0	0	0	0	11	0	0	0	0	33	0	0	0	0	1	0	0	0	1	0	0	0	0	0
OTU_17907	33_68269	158	HG327972	Fungi	0	0	0	0	0	0	0	15	0	0	0	0	0	1	0	0	0	1	0	0	0	6	1	0	4	0	0	1	1	7	0	0	0	0	0	0	3	0	0	0	0	0	0	0	7
OTU_10274	27_84524	191	DQ900966	Fungi	0	0	0	0	0	0	0	0	0	0	0	0	2	0	0	0	0	0	0	0	0	0	0	0	0	0	0	0	10	1	3	3	0	1	19	1	0	0	1	1	0	2	1	1	2
OTU_10444	14_4990	195	KM493018	Fungi	0	0	0	0	0	0	1	0	0	2	0	0	0	0	0	0	0	0	2	0	0	0	2	3	0	0	1	1	0	0	1	0	0	0	1	2	0	0	0	0	0	0	3	0	1
OTU_12793	2_33942	148	KM493063	Fungi	0	0	0	0	0	0	0	16	3	4	0	1	5	4	0	2	1	0	0	1	0	2	0	0	0	0	4	0	0	6	0	0	0	0	0	0	0	0	0	0	0	0	0	0	0
OTU_18383	27_91872	156	AJ877204	Fungi	0	0	0	0	0	0	0	0	0	0	0	0	0	0	0	0	0	0	0	0	0	0	0	1	1	0	0	0	0	0	2	4	0	0	0	0	3	5	0	1	1	3	0	0	0
OTU_6388	25_1405	227	JX974770	Fungi	0	0	0	0	0	0	0	0	0	0	0	0	0	0	0	0	0	0	0	0	0	0	0	0	0	0	0	0	50	0	0	0	0	0	0	0	0	0	0	0	0	0	0	0	0
OTU_13724	32_953	167	KC869720	Fungi	0	0	0	0	0	0	0	0	0	0	0	0	0	0	0	0	0	0	0	0	0	0	0	0	0	0	0	0	0	0	0	0	0	0	7	8	0	22	4	0	1	0	0	1	0
OTU_6210	26_44137	166	GU316272	Fungi	0	0	0	0	0	0	0	0	0	0	0	0	0	0	0	0	0	0	0	0	0	0	0	0	0	0	0	0	0	52	0	0	1	0	0	0	0	0	0	0	0	0	0	0	0
OTU_10298	33_20599	196	DQ900967	Fungi	0	0	0	0	0	0	0	0	0	0	0	2	0	0	0	0	0	3	0	0	0	0	0	0	0	0	0	0	2	1	0	0	0	3	1	0	2	0	0	0	38	0	0	0	1
OTU_10560	41_25320	157	KM493018	Fungi	0	0	0	0	0	0	0	0	0	0	0	0	0	0	0	3	0	0	0	0	0	0	0	0	0	1	0	0	0	0	0	0	0	0	1	0	0	0	39	0	0	0	1	9	0
OTU_11693	36_61428	189	KM493201	Fungi	0	0	0	0	0	0	9	0	1	0	0	0	0	1	1	3	27	2	0	0	0	0	1	0	1	0	0	1	0	0	0	0	0	0	0	0	0	0	0	7	0	0	0	0	0
OTU_5337	11_36017	226	JX974770	Fungi	0	0	0	0	0	0	0	0	1	0	0	0	1	0	0	19	2	0	2	1	1	2	1	0	0	0	0	1	13	1	0	0	0	2	8	0	0	0	0	0	0	0	0	0	0
OTU_5623	27_86230	224	JX974770	Fungi	0	0	0	0	0	0	0	0	0	0	0	0	0	0	0	0	0	0	0	0	0	0	0	0	0	0	0	4	1	0	1	0	0	0	2	1	0	0	0	0	0	1	0	0	1
OTU_6004	25_23930	224	JX974770	Fungi	0	0	0	0	0	0	29	0	0	0	0	0	0	0	0	0	0	0	0	0	0	0	0	0	0	0	0	0	2	0	8	6	0	0	0	5	0	0	1	0	2	2	0	0	0
OTU_10564	48_24416	195	KM493156	Fungi	0	0	0	0	0	0	4	8	2	1	1	0	0	0	0	0	0	0	0	0	0	0	1	0	4	0	0	4	2	0	0	0	0	0	1	0	0	0	0	0	6	0	0	0	0
OTU_9667	35_24212	191	KM493254	Fungi	0	0	0	0	0	0	1	0	0	0	0	0	0	0	0	8	0	0	0	0	0	3	0	0	0	0	0	0	1	0	0	0	0	1	0	1	1	0	39	0	0	0	0	0	1
OTU_10255	14_22659	197	KM493018	Fungi	0	0	0	0	0	0	2	0	0	2	0	6	0	1	3	0	1	0	4	0	0	0	2	1	1	2	0	7	0	0	1	0	0	0	2	0	0	0	0	13	0	0	0	1	0
OTU_10522	36_2010	195	KM493156	Fungi	0	0	0	0	0	0	1	0	0	0	0	0	2	0	0	1	2	0	0	0	0	0	1	2	0	0	0	0	1	0	0	0	0	0	0	0	0	0	0	38	0	2	5	1	0
OTU_10481	32_93454	195	KM493156	Fungi	0	0	0	0	0	0	0	0	2	1	0	0	1	0	0	2	5	0	7	0	0	1	0	4	1	0	0	5	2	0	1	0	0	0	0	1	0	0	0	6	0	0	0	0	0
OTU_10705	35_30317	194	KM493156	Fungi	0	0	0	0	0	0	2	7	0	0	0	0	0	0	0	5	1	0	0	0	0	2	0	9	0	0	0	0	1	0	0	0	0	0	1	0	0	0	17	12	0	1	1	1	1
OTU_2771	41_31415	241	HQ021892	Fungi	0	0	0	0	0	0	0	0	0	0	0	0	0	0	0	0	0	0	0	0	0	0	0	0	0	0	0	0	0	0	2	0	0	0	0	1	1	1	0	0	1	0	0	58	0
OTU_11372	1_25451	148	KM493031	Fungi	0	0	0	0	0	0	20	10	0	0	0	0	0	0	0	0	0	0	1	2	0	1	0	3	1	0	0	0	17	5	0	0	0	0	0	0	0	0	0	0	0	5	0	0	0
OTU_4698	34_12169	185	KM493820	Fungi	0	0	0	0	0	0	0	1	0	0	0	0	0	0	0	0	6	0	0	0	0	0	0	0	0	0	0	0	0	0	0	0	0	0	0	0	0	8	48	0	1	1	1	0	0
OTU_10477	32_69756	151	KM493254	Fungi	0	0	0	0	0	0	0	0	0	0	0	0	0	0	0	0	0	0	0	0	0	0	0	0	0	2	0	0	0	0	13	9	0	0	0	44	0	0	1	0	0	0	0	0	0
OTU_15824	28_24623	129	JX043071	Fungi	0	0	0	0	0	0	1	0	0	0	0	0	0	0	1	0	0	0	0	0	0	0	0	0	0	0	0	0	0	0	0	6	0	1	0	0	1	24	1	1	0	0	0	33	0
OTU_15816	27_20825	158	EU825629	Fungi	0	0	0	0	0	0	0	0	0	0	0	0	0	0	0	0	0	1	0	5	4	0	0	0	0	0	0	8	0	0	14	0	0	0	0	1	1	1	3	4	0	0	0	27	0
OTU_4828	31_9676	224	JX974770	Fungi	0	0	0	0	0	0	3	0	4	2	0	3	36	7	1	1	0	0	0	5	0	1	1	0	0	0	1	1	0	0	0	0	0	0	4	0	0	0	0	0	0	0	0	0	0
OTU_12954	27_764	183	AB615578	Fungi	0	0	0	0	0	0	0	0	0	0	0	0	1	0	0	0	2	2	32	0	0	0	0	0	0	0	1	0	1	0	22	0	0	0	0	0	2	4	0	3	3	0	0	0	0
OTU_5229	39_62585	226	JX974770	Fungi	0	0	0	0	0	0	0	1	6	4	0	0	18	16	0	0	0	0	0	0	0	2	2	0	0	0	0	0	0	0	0	0	0	0	6	0	1	7	0	0	0	8	2	0	0
OTU_10571	1_52759	195	KM493156	Fungi	0	0	0	0	0	0	2	6	0	4	0	0	0	1	2	3	1	5	0	0	0	0	1	11	2	0	0	2	7	0	0	0	0	0	1	0	0	0	0	0	25	1	0	0	0
OTU_10884	27_72477	190	KM493254	Fungi	0	0	0	0	0	0	0	0	0	0	0	0	0	0	0	0	0	0	0	0	0	0	0	0	24	0	0	0	4	2	1	2	0	0	2	1	0	0	0	1	0	0	0	0	1
OTU_3727	11_39325	180	KM493254	Fungi	0	0	0	0	0	0	5	1	2	2	50	2	3	0	0	3	0	0	0	1	0	0	1	1	0	0	0	2	0	0	0	0	5	0	0	0	0	0	0	0	0	0	0	0	0
OTU_10568	1_17777	195	KM493156	Fungi	0	0	0	0	0	0	15	27	0	0	0	0	1	0	0	1	2	1	1	0	0	1	1	2	2	0	0	0	11	8	1	0	0	0	0	0	0	0	2	2	0	0	0	0	0
OTU_5196	34_643	205	JX974770	Fungi	0	0	0	0	0	0	0	0	0	0	0	0	0	0	0	0	0	0	0	0	2	0	0	0	0	0	0	0	5	0	0	0	0	1	0	0	0	1	1	0	0	1	0	67	1
OTU_5313	8_40773	224	JX974770	Fungi	0	0	0	0	0	0	0	0	0	0	0	0	0	21	1	30	0	0	0	0	0	0	1	0	0	0	10	1	6	0	0	0	0	0	5	0	0	0	0	0	0	0	0	0	0
OTU_11651	27_65644	189	KM493201	Fungi	0	0	0	0	0	0	4	1	0	0	0	0	0	0	0	4	2	0	0	2	1	0	0	1	1	0	0	6	2	0	2	1	0	0	1	0	2	3	1	6	0	2	2	0	0
OTU_5634	32_78927	224	JX974770	Fungi	0	0	0	0	0	0	1	0	2	0	0	0	30	33	0	0	0	1	0	1	0	0	0	0	1	0	1	1	0	0	0	0	0	0	6	5	0	0	0	0	0	0	0	0	0
OTU_10856	44_110	197	DQ900966	Fungi	0	0	0	0	0	0	0	0	0	0	2	0	0	0	0	0	0	0	0	0	0	0	0	2	0	0	0	0	2	0	1	1	0	0	1	1	3	0	0	0	26	0	27	0	0
OTU_21828	12_51227	117	KC965494	Fungi	0	0	0	0	0	0	0	0	0	2	0	0	0	0	4	3	14	3	1	30	1	0	0	6	1	1	0	2	0	0	1	0	0	0	1	0	0	0	0	1	0	13	0	0	0
OTU_5334	11_33471	226	JX974770	Fungi	0	0	0	0	0	0	0	0	0	0	0	0	1	0	0	14	0	4	0	7	1	1	1	0	0	0	1	1	34	0	0	0	0	1	16	0	1	0	0	0	0	0	0	0	0
OTU_4827	31_7432	229	JX974770	Fungi	0	0	0	0	0	0	3	0	2	1	0	0	10	18	0	0	0	0	0	0	1	0	17	1	0	0	0	1	0	0	0	3	0	0	2	5	0	6	0	4	1	8	3	0	0
OTU_8619	26_29581	161	GU316272	Fungi	0	0	0	0	0	0	0	1	0	0	0	0	0	0	0	0	0	0	3	0	0	0	0	0	0	0	0	0	0	80	0	0	0	1	0	0	0	0	0	0	0	1	0	0	0
OTU_10100	14_1689	197	KM493018	Fungi	0	0	0	0	0	0	1	0	1	1	0	0	0	0	0	4	3	0	9	1	0	0	0	1	3	2	0	0	3	0	1	0	0	0	2	0	6	0	37	14	0	0	0	0	0
OTU_11466	26_41548	162	GU316272	Fungi	0	0	0	0	0	0	0	0	0	0	0	0	0	0	0	0	0	0	1	0	0	0	0	0	0	0	0	0	0	87	0	0	2	0	1	0	0	0	0	0	0	0	0	0	0
OTU_21119	14_31060	147	KC965205	Fungi	0	0	0	0	0	0	0	0	2	0	0	0	0	1	1	0	0	0	1	0	0	1	0	0	0	0	0	0	0	0	40	5	0	0	0	11	0	2	11	3	1	12	0	0	0
OTU_10708	35_77902	197	KM493018	Fungi	0	0	0	0	0	0	14	1	4	1	0	0	3	2	0	50	0	0	0	0	0	0	0	0	0	0	0	0	0	0	0	0	0	0	0	0	0	0	13	0	6	0	0	0	0
OTU_6877	7_45838	189	GU316272	Fungi	0	0	0	0	0	0	0	25	0	0	0	0	50	0	0	0	1	0	0	0	0	0	0	0	0	0	0	0	0	0	0	0	0	0	20	0	0	0	0	0	0	0	0	0	0
OTU_18382	27_91505	144	GU315848	Fungi	0	0	0	0	0	0	0	0	0	0	0	0	0	0	0	0	0	0	0	0	0	0	0	0	13	0	0	0	2	5	1	1	4	5	1	2	5	1	0	0	2	1	0	1	2
OTU_5231	39_69576	226	JX974770	Fungi	0	0	0	0	0	0	6	0	3	2	0	0	2	0	0	0	0	1	0	1	0	1	0	1	0	0	0	1	1	0	0	0	0	0	1	0	0	0	1	0	0	76	0	0	0
OTU_7156	1_38372	216	KM493179	Fungi	0	0	0	0	0	0	20	1	3	3	0	1	4	4	0	31	0	0	0	0	0	0	1	2	0	0	0	5	7	0	2	0	0	0	0	0	0	0	3	0	1	0	0	2	1
OTU_7400	31_18453	186	GU316272	Fungi	0	0	0	0	0	0	0	1	0	0	0	0	0	0	0	0	0	0	1	0	0	0	0	0	0	0	0	0	0	95	0	0	0	0	1	0	0	0	0	0	0	0	0	0	0
OTU_10710	36_2235	194	KM493018	Fungi	0	0	0	0	0	0	10	2	0	0	1	2	0	5	1	1	4	1	0	0	1	19	1	12	0	2	0	0	0	0	0	1	0	0	0	0	1	0	0	28	2	3	0	1	0
OTU_5289	7_5093	226	JX974770	Fungi	0	0	0	0	0	0	0	0	0	0	0	0	50	3	0	39	0	1	0	0	0	0	0	0	0	0	1	0	0	0	0	0	0	0	6	0	0	0	0	0	0	0	0	0	0
OTU_12919	26_14259	152	KM493007	Fungi	0	0	0	0	0	0	9	51	3	8	1	0	5	2	1	4	0	0	0	0	0	4	0	2	0	0	1	1	0	9	0	0	0	0	0	0	0	0	0	0	0	0	0	0	0
OTU_10378	2_20988	196	KM493156	Fungi	0	0	0	0	0	0	8	36	2	0	0	0	0	0	0	0	1	0	2	0	0	3	0	2	1	1	0	1	2	10	4	0	0	0	0	0	1	13	7	8	0	0	1	0	0
OTU_10638	14_1291	194	KM493018	Fungi	0	0	0	0	0	0	0	0	0	0	3	1	0	0	0	0	1	0	12	0	0	0	0	0	0	3	0	0	1	0	1	1	3	0	4	1	44	6	2	5	0	6	2	0	0
OTU_11582	10_43819	186	JX974770	Fungi	0	0	0	0	0	0	2	0	3	0	1	0	31	11	5	0	0	0	0	0	0	0	1	0	0	0	0	0	0	0	0	1	0	0	7	2	0	36	0	6	0	0	0	0	0
OTU_9625	31_25754	184	KC869701	Fungi	0	0	0	0	0	0	0	0	0	0	0	0	3	0	0	0	0	1	0	0	0	0	0	0	0	0	0	0	0	2	2	1	0	6	94	3	2	1	0	5	4	4	0	0	0
OTU_18588	26_8846	125	GU316272	Fungi	0	0	0	0	0	0	0	3	0	0	0	0	0	0	0	0	0	0	2	0	0	0	0	0	0	0	0	0	0	125	0	0	3	0	0	0	0	0	0	0	0	0	0	0	0
OTU_11091	14_23589	189	DQ900967	Fungi	0	0	0	0	0	0	0	0	0	0	0	0	0	0	0	0	0	0	8	0	0	0	0	0	0	7	0	0	0	0	1	0	0	0	0	49	0	0	58	32	0	1	0	1	0
OTU_10646	14_81230	156	KM493254	Fungi	0	0	0	0	0	0	6	6	1	0	0	0	1	1	0	0	0	1	1	0	0	0	0	0	0	8	0	3	2	0	2	0	0	0	1	1	0	0	0	1	1	0	15	85	0
OTU_5176	27_81277	226	JX974770	Fungi	0	0	0	0	0	0	0	0	0	0	0	0	0	6	0	0	0	0	0	0	0	0	0	0	0	0	0	0	3	0	1	3	0	0	5	129	2	3	2	1	1	1	1	3	1
OTU_5797	25_12294	227	JX974770	Fungi	0	0	0	0	0	0	14	0	8	8	0	5	0	0	0	0	0	0	0	0	0	0	0	0	0	0	0	0	137	0	0	1	0	0	3	2	0	0	0	0	0	0	0	0	1
OTU_3612	34_35878	192	KM493018	Fungi	0	0	0	0	0	0	17	10	3	0	0	1	3	2	2	2	7	1	6	1	0	1	1	9	2	9	1	10	13	6	1	0	0	0	4	1	1	23	1	32	0	11	1	1	0
OTU_5271	4_22375	226	JX974770	Fungi	0	0	0	0	0	0	1	0	0	2	1	0	74	2	1	28	0	1	0	10	0	1	2	3	0	0	3	0	9	1	0	0	0	0	25	0	0	2	0	1	0	0	0	0	2
OTU_10379	2_37122	196	KM493018	Fungi	0	0	0	0	0	0	13	11	2	5	0	1	1	2	0	5	12	0	4	2	0	1	0	2	0	9	0	0	4	1	3	7	0	0	0	4	12	2	17	35	0	13	20	1	1
OTU_5177	27_89052	226	JX974770	Fungi	0	0	0	0	0	0	6	0	0	3	0	0	1	0	0	0	0	0	0	0	0	1	0	35	0	0	1	2	0	0	1	83	0	0	0	5	3	3	4	9	5	9	20	1	0
OTU_6315	1_48889	227	JX974770	Fungi	0	0	0	0	0	0	16	2	16	14	0	47	61	18	3	1	0	1	0	0	0	0	0	0	0	0	9	0	5	0	0	0	0	0	1	0	0	0	0	0	0	0	0	0	0
OTU_10486	33_1428	190	DQ900967	Fungi	0	0	0	0	0	0	0	0	0	0	0	0	0	0	0	0	0	0	0	0	0	0	0	0	0	3	0	0	0	0	0	0	0	0	0	0	192	0	0	0	1	0	0	0	0
OTU_9489	27_3977	202	AB615578	Fungi	0	0	0	0	0	0	0	0	2	0	0	0	0	1	0	0	0	0	4	0	0	0	0	0	0	0	0	0	0	0	36	5	0	0	1	2	126	17	2	5	0	1	1	0	0
OTU_10741	41_20737	191	KM493254	Fungi	0	0	0	0	0	0	0	0	0	0	0	0	0	1	0	0	0	0	0	0	0	0	0	5	0	0	0	0	1	0	0	0	0	0	2	0	0	0	0	1	0	2	0	12	0
OTU_11424	11_25735	195	KM493018	Fungi	0	0	0	0	0	0	0	0	0	0	0	0	0	0	0	190	1	13	0	0	0	2	0	1	0	0	0	4	0	0	0	0	0	0	0	0	0	0	2	0	0	0	0	0	0
OTU_5129	12_47852	171	KF800603	Fungi	0	0	0	0	0	0	0	1	0	0	0	0	0	0	0	1	64	0	0	0	0	0	0	0	0	0	0	0	0	0	1	1	0	0	1	0	4	129	10	4	0	0	0	1	0
OTU_10113	27_6831	186	KM493254	Fungi	0	0	0	0	0	0	0	0	0	0	0	0	0	0	0	0	0	13	0	0	0	0	0	0	0	0	0	0	3	0	2	5	0	0	4	3	2	2	5	2	170	4	1	2	0
OTU_10775	6_32320	194	KM493254	Fungi	0	0	0	0	0	0	1	0	1	0	21	1	0	0	0	0	5	2	5	0	1	0	3	6	1	0	2	2	5	0	4	4	86	0	10	0	1	0	2	2	0	0	1	37	2
OTU_6091	37_79972	224	JX974770	Fungi	0	0	0	0	0	0	5	2	5	1	0	0	9	3	0	1	1	167	0	1	1	3	1	2	10	0	0	2	1	0	1	0	0	0	1	0	2	0	0	1	14	0	0	0	0
OTU_6347	7_44014	227	JX974770	Fungi	0	0	0	0	0	0	0	0	0	0	0	0	21	48	9	9	2	4	0	1	0	2	4	1	2	0	120	4	23	0	0	0	0	0	0	0	0	0	0	0	0	0	0	0	0
OTU_21267	27_54018	140	GU306974	Fungi	0	0	0	0	0	0	2	2	1	0	6	0	13	19	1	1	5	2	0	3	0	0	1	3	2	0	0	0	1	3	1	0	0	0	5	2	160	0	1	8	1	3	2	2	1
OTU_6392	25_23651	226	JX974770	Fungi	0	0	0	0	0	0	0	0	0	0	0	0	0	0	0	0	0	0	0	0	0	0	0	0	0	0	0	0	254	1	1	0	0	0	16	0	0	0	0	0	0	0	0	0	0
OTU_6240	28_25413	225	JX974770	Fungi	0	0	0	0	0	0	13	0	7	8	0	0	51	1	0	0	1	0	0	0	0	1	1	1	0	0	3	0	3	0	0	45	0	1	16	12	5	56	26	2	3	11	8	0	0
OTU_11098	22_165	193	DQ900967	Fungi	0	0	0	0	0	0	0	0	0	0	0	0	0	0	0	0	0	0	0	0	0	0	0	0	0	9	0	0	0	0	0	0	0	0	0	1	0	0	0	0	0	274	0	0	0
OTU_11102	22_74825	190	KM493254	Fungi	0	0	0	0	0	0	1	0	0	75	8	14	0	0	0	86	0	0	0	0	0	0	0	1	19	1	0	0	0	0	0	49	0	10	3	2	3	0	13	1	0	0	0	0	0
OTU_10442	14_1373	195	KM493156	Fungi	0	0	0	0	0	0	10	18	0	6	0	1	1	0	0	2	4	1	26	0	0	0	1	28	1	3	0	3	5	2	4	22	0	0	4	7	4	1	0	83	1	3	3	2	0
OTU_6389	25_4697	227	JX974770	Fungi	0	0	0	0	0	0	0	0	0	0	0	0	0	0	0	0	0	0	0	0	0	0	0	0	0	0	0	0	290	0	0	0	0	0	2	0	0	0	0	0	0	0	0	0	0
OTU_3887	15_15575	183	KM493254	Fungi	0	0	0	0	0	0	33	4	22	26	2	1	88	7	0	11	3	2	0	5	2	6	2	12	0	1	8	10	0	0	0	0	0	0	56	0	0	0	0	0	0	0	0	0	0
OTU_12301	2_11325	186	DQ421255	Fungi	0	0	0	0	0	0	2	10	11	3	12	14	3	9	12	9	13	6	0	4	0	2	5	96	23	1	0	4	0	5	0	0	0	0	0	16	2	0	2	1	0	0	0	1	0
OTU_11323	33_22972	191	KM493018	Fungi	0	0	0	0	0	0	18	0	1	1	0	1	1	1	0	16	6	0	3	2	0	0	2	65	7	0	0	2	10	0	0	0	0	0	1	0	8	11	71	72	1	1	1	1	1
OTU_10823	19_18933	194	KM493018	Fungi	0	0	0	0	0	0	8	3	4	1	0	3	4	0	0	2	4	0	23	1	0	2	7	67	9	7	0	9	23	5	4	2	0	0	10	4	20	2	6	21	0	1	1	2	41
OTU_7748	27_51929	207	KM493254	Fungi	0	0	0	0	0	0	0	0	0	0	0	0	0	0	0	0	0	0	0	0	0	0	0	0	0	12	0	0	0	0	305	0	0	0	0	0	0	0	0	0	0	0	0	0	0
OTU_6115	41_65421	224	JX974770	Fungi	0	0	0	0	0	0	0	0	0	0	0	0	0	0	0	0	0	0	0	0	0	0	0	0	0	0	0	0	2	0	17	17	0	0	0	17	13	7	14	17	5	20	7	223	1
OTU_5188	32_80675	224	JX974770	Fungi	0	0	0	0	0	0	0	0	0	0	0	0	1	0	0	0	0	2	0	4	0	0	0	0	0	0	1	0	6	0	0	0	0	0	7	5	1	0	1	1	41	284	0	3	1
OTU_10717	37_56127	195	JF697116	Fungi	0	0	0	0	0	0	0	0	0	0	0	0	0	0	0	0	0	0	0	0	0	0	0	0	0	0	0	0	0	0	0	0	0	0	0	1	1	0	0	0	74	294	0	0	0
OTU_3916	28_10826	186	KM493037	Fungi	0	0	0	0	0	0	0	0	0	0	0	0	0	0	0	0	0	0	0	0	0	0	0	0	0	0	0	32	13	2	2	7	0	2	8	10	6	0	1	0	0	1	1	2	4
OTU_14403	22_10173	177	JX456652	Fungi	0	0	0	0	0	0	2	0	1	0	0	1	1	4	0	0	1	1	0	1	2	0	1	0	0	1	1	0	0	0	137	2	0	0	0	76	54	43	0	9	12	1	23	51	0
OTU_10257	14_76952	193	DQ900966	Fungi	0	0	0	0	0	0	35	2	17	15	1	1	12	8	1	11	237	7	4	0	8	5	4	1	0	1	5	5	0	0	0	0	0	0	0	0	7	0	2	51	0	0	0	0	0
OTU_5597	31_13908	229	JX974770	Fungi	0	0	0	0	0	0	18	0	9	8	1	1	84	7	1	1	0	2	0	3	1	0	0	1	0	79	2	2	5	0	92	15	0	0	15	40	1	55	7	5	0	4	5	1	0
OTU_12945	14_484	167	KC869720	Fungi	0	0	0	0	0	0	0	0	0	0	0	0	0	0	0	0	3	61	414	1	0	0	0	0	0	0	0	0	0	0	0	0	0	0	0	0	0	0	0	2	2	0	0	0	0
OTU_12022	35_34336	97	KM493446	Fungi	0	0	0	0	0	0	0	0	0	0	0	0	0	25	0	0	0	0	0	1	0	0	0	0	0	0	0	0	16	0	12	12	0	2	26	342	7	2	3	11	3	18	10	0	0
OTU_5001	22_12324	227	EU826922	Fungi	0	0	0	0	0	0	0	0	1	0	0	0	0	0	0	0	1	0	0	0	0	0	0	1	19	7	0	0	0	0	56	22	0	0	6	75	48	45	19	55	53	49	33	32	0
OTU_6055	33_13662	218	KM493018	Fungi	0	0	0	0	0	0	12	0	8	5	1	0	3	1	3	19	15	0	43	2	0	2	4	71	11	14	2	0	9	0	5	5	0	0	10	3	38	17	59	132	1	1	69	3	2
OTU_15490	14_48268	171	KC966218	Fungi	0	0	0	0	0	0	3	16	1	55	4	28	2	6	3	31	32	2	20	0	0	1	34	94	20	0	0	0	8	12	0	58	6	45	3	2	7	5	9	20	7	0	11	1	0
OTU_18997	22_80550	154	KF800166	Fungi	0	0	0	0	0	0	4	4	2	0	9	1	1	15	3	2	2	4	0	4	0	1	2	4	13	1	0	0	12	11	15	10	7	5	5	279	33	64	32	19	6	20	21	7	7
OTU_6336	6_12428	224	JX974770	Fungi	0	0	0	0	0	0	0	0	0	0	0	46	6	4	0	3	0	1	0	2	1	1	3	2	1	0	112	0	476	0	0	0	0	2	0	0	0	0	0	0	0	0	0	0	0
OTU_9211	17_24363	210	KM493018	Fungi	0	0	0	0	0	0	29	4	19	26	2	0	23	12	2	19	6	4	0	3	437	9	5	1	1	1	10	5	0	0	0	0	0	0	0	0	0	0	0	0	0	0	0	65	0
OTU_6034	22_60485	225	JX974770	Fungi	0	0	0	0	0	0	26	7	5	22	0	3	376	140	0	7	7	2	0	2	0	5	2	5	2	2	7	5	0	0	0	0	0	0	51	9	0	0	0	1	0	0	0	0	0
OTU_12843	6_21997	145	JX974770	Fungi	0	0	0	0	0	0	23	2	16	22	2	1	556	15	0	6	3	3	0	5	5	5	3	1	1	3	12	6	0	0	0	0	0	0	46	0	0	0	0	0	0	1	0	0	0
OTU_13191	28_92904	167	KC869720	Fungi	0	0	0	0	0	0	0	0	0	0	0	0	6	3	0	0	4	2	0	0	0	0	0	0	0	0	0	0	3	1	2	2	1	8	335	300	6	11	6	13	20	27	1	1	1
OTU_5179	28_30568	226	JX974770	Fungi	0	0	0	0	0	0	4	0	2	1	0	0	9	6	1	12	1	1	0	1	0	0	0	1	0	0	1	1	1	0	0	10	1	0	8	15	5	55	482	15	16	174	0	0	0
OTU_15641	27_2401	170	EU825629	Fungi	0	0	0	0	0	0	0	0	0	0	0	0	0	1	0	0	0	0	0	1	0	0	0	0	0	0	0	0	0	0	17	1	0	1	0	1013	5	4	5	11	2	4	1	3	0
OTU_10349	40_14152	185	KM493026	Fungi	0	0	0	0	0	0	4	11	9	4	0	1	1	0	0	0	2	99	0	0	0	0	0	0	1	0	0	1	29	6	67	17	0	3	32	18	6	5	4	15	816	10	16	3	3
OTU_4460	15_14412	235	KM493018	Fungi	0	0	0	0	0	0	64	9	32	26	1	3	830	21	6	19	9	6	1	10	2	10	11	4	2	2	21	19	2	0	0	0	0	0	94	1	1	0	1	38	0	1	0	1	0
OTU_5112	8_11423	229	JX974770	Fungi	0	0	0	0	0	0	12	3	3	7	1	2	13	766	1	28	12	3	61	9	2	3	4	3	2	0	2	5	3	0	2	3	0	0	5	48	4	1	288	9	2	5	0	2	0
OTU_6296	41_538	221	JX974770	Fungi	0	0	0	0	0	0	0	0	0	0	0	0	0	0	0	0	0	0	0	0	0	0	0	0	0	0	0	0	0	0	0	0	0	0	0	0	0	0	0	0	0	0	0	1819	0
OTU_8622	31_25471	153	DQ900966	Fungi	0	0	0	0	0	0	3	27	1	3	0	0	3	3	0	1	1	0	0	2	77	1	0	0	0	1	1	2	34	10	14	17	0	0	41	17	8	3	5	2	3	9	4	1774	4
OTU_7613	35_42400	214	KM493254	Fungi	0	0	0	0	0	0	1	0	0	0	0	0	1	1	0	231	0	0	0	0	1	0	0	0	0	0	0	0	56	1	23	27	0	3	77	63	21	6	1629	14	6	14	8	15	5
OTU_4191	31_12976	233	JX974770	Fungi	0	0	0	0	0	0	0	0	0	0	0	0	1	0	0	0	0	0	0	0	0	182	0	0	0	0	0	0	76	7	28	55	2	4	97	49	31	11	19	24	8	33	17	31	1587
OTU_6555	6_37662	138	KM493223	Fungi	0	0	0	0	0	0	50	4	21	27	2	46	22	27	2	8	168	9	4	5	2	174	11	1	1	1	63	6	71	0	28	41	1	18	61	43	20	6	9	1312	28	25	16	7	85
OTU_16740	28_39532	164	KC965494	Fungi	0	0	0	0	0	0	2	2	11	18	1	36	5	3	18	37	59	7	19	30	1	1	0	6	6	2	5	1	5	3	10	153	0	21	13	63	59	67	107	1706	18	86	372	7	0
OTU_9119	32_86179	181	KM493254	Fungi	0	0	0	0	0	0	2	0	0	1	0	0	1	0	0	359	0	1	0	1	1	19	1	0	0	0	1	0	70	1	21	32	2	2	55	31	23	14	2431	22	9	13	12	20	14
OTU_8180	3_47216	149	KC965876	Fungi	0	0	0	0	0	0	0	0	1	0	0	0	0	22	6	3	0	1	1	1	0	0	0	0	0	0	0	0	2	1	7	4	1	5	10	2358	341	440	45	123	30	15	11	12	0
OTU_6297	41_23964	226	JX974770	Fungi	0	0	0	0	0	0	0	0	0	0	2	1	2	0	0	0	0	0	0	0	55	1	0	0	0	0	0	0	16	4	0	0	0	4	30	0	0	0	0	0	0	1	0	5701	8
OTU_5162	14_199	226	JX974770	Fungi	0	0	0	0	0	0	64	6	53	31	14	8	94	16	14	745	41	1774	1265	697	2	18	7	7	0	1	8	5	9	0	6	3	0	0	8	11	891	2	19	42	33	20	2	2	3
OTU_4986	26_15571	198	GU316272	Fungi	0	0	0	0	0	0	0	643	0	0	22	0	7	0	2	0	6	0	644	1	0	0	0	0	1	2	0	0	47	39978	10	11	574	16	116	23	9	10	10	113	14	26	5	7	7
OTU_11768	12_39511	161	KM493196	Fungi	Ascomycota	0	0	0	0	0	0	0	0	0	0	0	0	0	0	0	1	0	0	0	0	0	0	0	1	0	0	0	0	0	0	0	0	0	0	0	0	0	0	0	0	0	0	0	0
OTU_13355	7_22839	192	KM493018	Fungi	Ascomycota	0	0	0	0	0	0	0	0	0	0	0	2	0	0	0	0	0	0	0	0	0	0	0	0	0	0	0	0	0	0	0	0	0	0	0	0	0	0	0	0	0	0	0	0
OTU_15849	34_61214	170	GU307009	Fungi	Ascomycota	0	0	0	0	0	0	0	0	0	0	0	0	0	0	0	0	0	0	0	0	0	0	0	0	0	0	0	0	0	0	0	0	0	0	0	0	2	0	0	0	0	0	0	0
OTU_16101	21_6075	152	GU306740	Fungi	Ascomycota	0	0	0	0	0	0	0	0	0	0	0	0	0	0	0	0	0	0	0	0	0	0	0	1	0	0	0	0	0	0	0	0	0	0	0	0	0	0	0	0	0	0	0	0
OTU_16734	27_77920	129	GU307301	Fungi	Ascomycota	0	0	0	0	0	0	0	0	0	0	0	0	0	0	0	0	0	0	0	0	0	0	0	0	0	0	0	0	0	1	0	0	0	0	0	0	0	0	0	0	0	0	0	1
OTU_18054	24_13042	156	EF632079	Fungi	Ascomycota	0	0	0	0	0	0	0	0	0	0	0	0	0	0	0	0	0	0	0	0	0	0	0	0	0	0	1	0	0	0	0	0	0	0	0	0	0	0	0	0	0	0	0	0
OTU_18244	48_26232	157	KF617289	Fungi	Ascomycota	0	0	0	0	0	0	0	0	0	0	0	0	0	0	0	0	0	0	0	0	0	0	0	0	0	0	0	0	0	0	0	0	0	0	0	0	0	0	0	0	0	0	0	0
OTU_18738	34_8329	151	GU310973	Fungi	Ascomycota	0	0	0	0	0	0	0	0	0	0	0	0	0	0	0	0	0	0	0	0	0	0	0	0	0	0	0	0	0	0	0	0	0	0	0	0	2	0	0	0	0	0	0	0
OTU_19124	34_72343	154	KP167626	Fungi	Ascomycota	0	0	0	0	0	0	0	0	0	0	0	0	0	0	0	0	0	0	0	0	0	1	0	0	0	0	0	0	0	0	0	0	0	0	0	0	1	0	0	0	0	0	0	0
OTU_19145	36_23580	154	AJ972830	Fungi	Ascomycota	0	0	0	0	0	0	0	0	0	0	0	0	0	0	0	0	0	0	0	0	0	0	0	0	0	0	0	0	0	0	0	0	0	0	0	0	0	0	2	0	0	0	0	0
OTU_19548	39_11552	110	KM265900	Fungi	Ascomycota	0	0	0	0	0	0	0	0	0	0	0	0	0	0	0	0	0	0	0	0	0	0	0	0	0	0	0	0	0	0	0	0	0	0	0	0	0	0	0	0	2	0	0	0
OTU_19566	48_72683	133	GU307763	Fungi	Ascomycota	0	0	0	0	0	0	0	0	0	0	0	0	0	0	0	0	0	0	0	0	0	0	0	0	0	0	0	0	0	0	0	0	1	0	0	0	0	0	0	0	0	0	0	0
OTU_19786	32_93433	148	KF435379	Fungi	Ascomycota	0	0	0	0	0	0	0	0	0	0	0	0	0	0	0	0	0	0	0	1	0	0	0	0	0	0	0	0	0	0	0	0	0	0	1	0	0	0	0	0	0	0	0	0
OTU_20305	29_5052	150	GU595030	Fungi	Ascomycota	0	0	0	0	0	0	0	0	0	0	0	0	0	0	0	0	0	0	0	0	0	0	0	0	0	0	0	0	0	0	0	1	0	0	1	0	0	0	0	0	0	0	0	0
OTU_20309	32_49961	150	GU306685	Fungi	Ascomycota	0	0	0	0	0	0	0	0	0	0	0	0	0	0	0	0	0	0	0	0	0	0	0	0	0	0	0	0	0	0	0	0	0	0	1	0	0	0	1	0	0	0	0	0
OTU_20326	34_33240	140	GU309355	Fungi	Ascomycota	0	0	0	0	0	0	0	0	0	0	0	0	0	0	0	0	0	0	0	0	0	0	0	0	0	0	0	0	0	0	0	0	0	0	0	0	1	0	0	0	0	0	0	0
OTU_20606	14_48071	149	GU307256	Fungi	Ascomycota	0	0	0	0	0	0	0	0	0	0	0	0	0	0	0	0	0	1	0	0	0	0	0	0	0	0	0	0	0	0	0	0	0	0	0	0	1	0	0	0	0	0	0	0
OTU_20757	20_41930	136	HG328156	Fungi	Ascomycota	0	0	0	0	0	0	0	0	0	0	0	0	0	0	0	0	0	0	0	0	0	0	1	0	0	0	0	1	0	0	0	0	0	0	0	0	0	0	0	0	0	0	0	0
OTU_20945	14_79279	135	HQ392617	Fungi	Ascomycota	0	0	0	0	0	0	0	0	0	1	0	0	0	0	0	0	0	1	0	0	0	0	0	0	0	0	0	0	0	0	0	0	0	0	0	0	0	0	0	0	0	0	0	0
OTU_21249	44_12515	145	UDB020535	Fungi	Ascomycota	0	0	0	0	0	0	0	0	0	0	0	0	0	0	0	0	0	0	0	0	0	0	0	0	0	0	0	0	0	0	0	0	0	0	0	0	0	0	0	0	0	0	0	0
OTU_21309	48_10777	144	AF300755	Fungi	Ascomycota	0	0	0	0	0	0	1	0	0	0	0	0	0	0	0	0	0	0	0	0	0	0	0	0	0	0	0	0	0	0	0	0	0	0	0	0	0	0	0	0	0	0	0	0
OTU_21361	44_28407	144	HQ433046	Fungi	Ascomycota	0	0	0	0	0	0	0	0	0	0	0	0	0	0	0	0	0	0	0	0	0	0	0	0	0	0	0	0	0	0	0	0	0	0	0	0	0	0	0	0	0	0	0	0
OTU_21377	14_82509	138	KF752609	Fungi	Ascomycota	0	0	0	0	0	0	0	0	0	0	0	0	0	0	0	0	0	1	0	0	0	0	0	0	0	0	0	0	0	0	0	0	0	0	0	0	1	0	0	0	0	0	0	0
OTU_21476	44_54008	104	GU308153	Fungi	Ascomycota	0	0	0	0	0	0	0	0	0	0	0	0	0	0	0	0	0	0	0	0	0	0	0	0	0	0	0	0	0	0	0	0	0	0	0	0	0	0	0	0	0	0	0	0
OTU_21615	14_48664	126	KP160169	Fungi	Ascomycota	0	0	0	0	0	0	0	0	0	0	0	0	0	0	0	0	0	1	0	0	0	0	0	0	0	0	0	0	0	0	0	0	0	0	0	0	0	0	1	0	0	0	0	0
OTU_21666	36_46435	136	KP160169	Fungi	Ascomycota	0	0	0	0	0	0	0	0	0	0	0	0	0	0	0	0	0	0	0	0	0	0	1	0	0	0	0	0	0	0	0	0	0	0	0	0	0	0	1	0	0	0	0	0
OTU_21678	1_1576	141	KC966042	Fungi	Ascomycota	0	0	0	0	0	1	0	0	0	0	0	0	0	0	0	0	0	0	0	0	0	0	0	0	0	0	0	1	0	0	0	0	0	0	0	0	0	0	0	0	0	0	0	0
OTU_21708	20_586	139	KP160169	Fungi	Ascomycota	0	0	0	0	0	0	0	0	0	0	0	0	0	0	0	0	0	0	0	0	0	0	2	0	0	0	0	0	0	0	0	0	0	0	0	0	0	0	0	0	0	0	0	0
OTU_4801	15_6130	139	JX974770	Fungi	Ascomycota	0	0	0	0	0	0	0	0	0	0	0	1	0	0	0	0	0	0	1	0	0	0	0	0	0	0	0	0	0	0	0	0	0	0	0	0	0	0	0	0	0	0	0	0
OTU_5974	15_37677	137	JX974770	Fungi	Ascomycota	0	0	0	0	0	0	0	0	0	0	0	0	0	0	0	0	0	0	1	0	0	0	0	0	0	0	0	0	0	0	0	0	0	1	0	0	0	0	0	0	0	0	0	0
OTU_10456	22_12691	195	KJ827628	Fungi	Ascomycota	0	0	0	0	0	0	0	0	0	0	0	0	0	0	0	0	0	0	0	0	0	0	0	0	1	0	0	0	0	0	0	0	0	0	0	0	0	1	1	0	0	0	0	0
OTU_10803	12_35924	97	GU307513	Fungi	Ascomycota	0	0	0	0	0	0	0	0	0	0	0	0	0	0	0	3	0	0	0	0	0	0	0	0	0	0	0	0	0	0	0	0	0	0	0	0	0	0	0	0	0	0	0	0
OTU_12474	34_21731	185	KR063495	Fungi	Ascomycota	0	0	0	0	0	0	0	0	0	0	0	0	0	0	0	0	0	0	0	0	0	0	0	0	0	0	0	0	0	0	0	0	0	0	0	0	3	0	0	0	0	0	0	0
OTU_12884	12_35635	181	AJ875361	Fungi	Ascomycota	0	0	0	0	0	0	0	0	0	0	0	0	0	0	0	3	0	0	0	0	0	0	0	0	0	0	0	0	0	0	0	0	0	0	0	0	0	0	0	0	0	0	0	0
OTU_16812	37_15319	164	GU309439	Fungi	Ascomycota	0	0	0	0	0	0	0	0	0	0	0	0	0	0	0	0	0	0	0	0	0	0	0	0	0	0	0	0	0	0	0	0	0	0	0	0	0	0	0	1	2	0	0	0
OTU_17669	27_15021	155	AJ972817	Fungi	Ascomycota	0	0	0	0	0	0	0	0	0	0	0	0	0	0	0	0	0	0	0	0	0	0	0	0	0	0	0	0	0	3	0	0	0	0	0	0	0	0	0	0	0	0	0	0
OTU_17752	40_2156	159	AM944354	Fungi	Ascomycota	0	0	0	0	0	0	0	0	0	0	0	0	0	0	1	0	0	0	0	0	0	0	0	0	0	0	0	0	0	0	0	0	1	0	0	0	0	0	0	0	0	1	0	0
OTU_18432	34_32804	156	GU311231	Fungi	Ascomycota	0	0	0	0	0	0	0	1	0	0	0	0	0	0	0	0	0	0	0	0	0	0	0	0	0	0	0	0	0	0	0	0	0	0	0	0	2	0	0	0	0	0	0	0
OTU_19081	32_90660	146	AY970173	Fungi	Ascomycota	0	0	0	0	0	0	0	0	0	0	0	0	0	0	0	0	0	0	0	0	0	0	0	0	0	0	0	0	0	0	0	0	0	0	1	0	2	0	0	0	0	0	0	0
OTU_19643	11_3522	151	EU479889	Fungi	Ascomycota	0	0	0	0	0	0	0	0	0	0	0	0	0	0	3	0	0	0	0	0	0	0	0	0	0	0	0	0	0	0	0	0	0	0	0	0	0	0	0	0	0	0	0	0
OTU_20565	10_17771	149	GU315759	Fungi	Ascomycota	0	0	0	0	0	0	0	0	0	0	0	0	0	1	0	0	0	0	0	1	0	0	0	1	0	0	0	0	0	0	0	0	0	0	0	0	0	0	0	0	0	0	0	0
OTU_21150	32_80845	145	GU306861	Fungi	Ascomycota	0	0	0	0	0	0	0	0	0	0	1	0	0	0	0	0	0	0	0	0	0	0	0	0	0	0	0	0	0	0	0	0	0	0	1	0	0	0	0	1	0	0	0	0
OTU_21329	8_58550	120	KC965295	Fungi	Ascomycota	0	0	0	0	0	0	0	0	0	0	0	0	2	0	0	0	0	0	0	0	0	0	0	1	0	0	0	0	0	0	0	0	0	0	0	0	0	0	0	0	0	0	0	0
OTU_21344	21_8335	141	KM494030	Fungi	Ascomycota	0	0	0	0	0	0	0	0	0	0	0	0	0	0	0	0	0	0	0	0	0	0	0	2	0	0	0	0	0	0	0	0	0	0	0	0	0	0	0	0	0	0	0	0
OTU_22590	40_2044	99	AB986462	Fungi	Ascomycota	0	0	0	0	0	0	0	0	0	0	1	0	0	0	1	0	0	0	0	0	0	0	0	0	0	0	0	0	0	0	0	0	0	0	0	0	0	0	0	0	0	1	0	0
OTU_4428	7_19548	139	JX974770	Fungi	Ascomycota	0	0	0	0	0	0	0	1	0	0	0	2	0	0	0	0	0	0	0	0	0	0	0	0	0	0	0	0	0	0	0	0	0	0	0	0	0	0	0	0	0	0	0	0
OTU_5312	8_32174	224	JX974770	Fungi	Ascomycota	0	0	0	0	0	0	0	0	0	0	0	0	1	0	0	0	0	0	1	0	0	0	0	0	0	1	0	0	0	0	0	0	0	0	0	0	0	0	0	0	0	0	0	0
OTU_9312	6_19672	106	KC965259	Fungi	Ascomycota	0	0	0	0	0	0	0	0	0	0	1	0	0	0	0	0	1	0	0	0	0	0	0	0	0	0	0	0	0	0	0	0	1	0	0	0	0	0	0	0	0	0	0	0
OTU_9424	6_24372	202	JX974780	Fungi	Ascomycota	0	0	0	0	0	0	0	0	0	0	3	0	0	0	0	0	0	0	0	0	0	0	0	0	0	0	0	0	0	0	0	0	0	0	0	0	0	0	0	0	0	0	0	0
OTU_10142	34_42035	120	KJ826970	Fungi	Ascomycota	0	0	0	0	0	0	0	0	0	0	0	0	0	0	0	0	0	0	0	0	0	0	0	0	0	0	0	0	0	0	0	0	0	0	0	0	3	0	0	0	1	0	0	0
OTU_13045	1_49356	182	KC965731	Fungi	Ascomycota	0	0	0	0	0	2	0	0	0	0	0	0	0	1	1	0	0	0	0	0	0	0	0	0	0	0	0	0	0	0	0	0	0	0	0	0	0	0	0	0	0	0	0	0
OTU_15551	36_19022	171	AJ877206	Fungi	Ascomycota	0	0	0	0	0	0	0	0	0	0	0	0	0	0	0	0	0	0	0	0	0	0	0	0	0	0	0	0	0	0	0	0	0	0	0	0	0	0	1	0	0	0	1	0
OTU_16016	35_45793	168	KF800377	Fungi	Ascomycota	0	0	0	0	0	0	0	0	0	0	0	0	0	0	0	0	0	0	0	0	0	0	0	0	0	0	0	0	0	0	0	0	0	1	0	0	0	1	1	0	0	0	1	0
OTU_17912	34_9085	146	KF019264	Fungi	Ascomycota	0	0	0	0	0	0	0	0	0	0	0	0	0	0	0	0	0	0	0	0	0	0	0	1	0	0	0	0	0	0	0	0	0	0	1	0	2	0	0	0	0	0	0	0
OTU_19504	34_78657	153	GU308654	Fungi	Ascomycota	0	0	0	0	0	0	1	0	0	1	0	0	0	1	0	0	0	0	0	0	0	0	0	0	0	0	0	0	0	0	0	0	0	0	0	0	1	0	0	0	0	0	0	0
OTU_20843	36_16281	147	JX456971	Fungi	Ascomycota	0	0	0	0	0	0	0	0	0	0	0	0	0	0	0	0	0	0	0	0	0	0	0	0	0	0	0	0	0	0	0	0	0	0	0	0	0	0	4	0	0	0	0	0
OTU_21010	37_11777	146	DQ900979	Fungi	Ascomycota	0	0	0	0	0	0	0	0	0	0	0	0	0	0	0	0	0	0	0	0	0	0	0	0	0	0	0	0	1	0	0	0	0	0	0	0	0	0	0	1	2	0	0	0
OTU_21181	36_8258	142	KC884357	Fungi	Ascomycota	0	0	0	0	0	0	0	0	0	0	0	0	0	0	0	0	0	0	0	0	0	0	0	0	0	0	0	0	0	0	0	0	0	0	0	0	0	0	4	0	0	0	0	0
OTU_21374	14_39140	100	KC965650	Fungi	Ascomycota	0	0	0	0	0	0	0	0	0	0	0	0	0	0	0	1	0	1	0	0	1	0	0	1	0	0	0	0	0	0	0	0	0	0	0	0	0	0	0	0	0	0	0	0
OTU_21487	14_39021	136	KP160169	Fungi	Ascomycota	0	0	0	0	0	0	0	0	0	0	0	0	0	0	0	0	0	1	0	0	0	0	0	0	1	0	0	0	0	0	0	0	0	0	0	0	0	0	2	0	0	0	0	0
OTU_21764	10_11211	140	KF412392	Fungi	Ascomycota	0	0	0	0	0	0	0	0	0	0	0	0	0	1	0	0	0	0	0	0	0	0	1	2	0	0	0	0	0	0	0	0	0	0	0	0	0	0	0	0	0	0	0	0
OTU_21825	10_48886	111	KJ826892	Fungi	Ascomycota	0	0	0	0	0	0	0	0	0	0	0	0	0	1	0	0	0	0	0	0	0	0	3	0	0	0	0	0	0	0	0	0	0	0	0	0	0	0	0	0	0	0	0	0
OTU_22899	45_12312	106	KP115258	Fungi	Ascomycota	0	0	0	0	0	0	0	0	0	0	0	0	0	0	0	0	0	0	0	0	0	0	0	0	0	0	0	0	0	0	0	0	0	0	0	0	0	0	0	0	0	0	0	0
OTU_6816	36_1318	198	KJ826970	Fungi	Ascomycota	0	0	0	0	0	0	0	0	0	0	0	0	0	0	0	0	0	0	0	0	0	0	0	0	0	0	0	0	0	0	0	0	0	0	0	0	0	0	4	0	0	0	0	0
OTU_7260	32_5530	213	KM494157	Fungi	Ascomycota	0	0	0	0	0	0	0	0	0	0	0	0	0	0	0	0	0	0	0	0	0	0	0	0	0	0	0	0	0	0	0	0	0	0	2	1	1	0	0	0	0	0	0	0
OTU_11352	39_6355	66	FJ553511	Fungi	Ascomycota	0	0	0	0	0	1	0	0	0	0	0	0	0	0	0	0	0	0	0	0	0	1	0	0	0	0	1	1	0	0	0	0	0	0	0	0	0	0	0	0	1	0	0	0
OTU_12939	44_12541	115	KF412337	Fungi	Ascomycota	0	0	0	0	0	0	0	0	0	0	0	0	0	0	0	0	0	0	0	0	0	0	0	0	0	0	0	0	0	0	0	0	0	0	0	0	0	0	0	0	0	0	0	0
OTU_17775	4_14255	149	FR682424	Fungi	Ascomycota	0	0	0	0	0	0	0	0	2	1	0	0	0	0	0	0	0	0	0	0	0	0	0	0	0	0	0	0	0	0	0	1	1	0	0	0	0	0	0	0	0	0	0	0
OTU_17919	34_34020	112	JX456835	Fungi	Ascomycota	0	0	0	0	0	0	0	0	0	0	0	0	0	0	0	0	0	0	0	0	0	0	0	0	0	0	0	0	0	0	0	0	0	0	0	0	5	0	0	0	0	0	0	0
OTU_20120	37_45801	151	GU306281	Fungi	Ascomycota	0	0	0	0	0	0	0	0	0	0	0	0	0	0	0	0	0	0	0	0	0	0	0	0	0	0	0	0	0	0	0	0	0	0	0	0	0	0	0	2	1	0	1	0
OTU_20527	39_784	149	JX998689	Fungi	Ascomycota	0	0	0	0	0	0	0	0	0	0	0	0	0	0	0	0	0	0	0	0	0	0	0	0	0	0	0	0	0	0	0	0	1	0	0	0	0	0	0	0	2	0	0	0
OTU_20903	20_10649	144	KC884358	Fungi	Ascomycota	0	0	0	0	0	0	0	0	0	0	0	0	0	0	0	0	0	0	0	0	0	0	5	0	0	0	0	0	0	0	0	0	0	0	0	0	0	0	0	0	0	0	0	0
OTU_9575	6_46337	185	KC965259	Fungi	Ascomycota	0	0	0	0	0	0	0	0	0	0	4	0	0	0	1	0	0	0	0	0	0	0	0	0	0	0	0	0	0	0	0	0	0	0	0	0	0	0	0	0	0	0	0	0
OTU_15484	14_8802	171	JX974796	Fungi	Ascomycota	0	0	0	0	0	0	2	0	0	0	0	0	2	0	0	0	0	2	0	0	0	0	0	0	0	0	0	0	0	0	0	0	0	0	0	0	0	0	0	0	0	0	0	0
OTU_17120	27_9838	143	KP335416	Fungi	Ascomycota	0	0	0	0	0	0	0	0	0	0	0	0	0	0	1	0	0	0	0	0	0	0	0	0	0	0	0	0	0	4	0	0	0	0	0	0	0	0	1	0	0	0	0	0
OTU_17504	33_79	129	KP159932	Fungi	Ascomycota	0	0	0	0	0	0	0	0	0	0	0	0	0	0	0	0	0	0	0	0	0	0	0	0	0	0	0	0	0	0	0	0	0	0	0	6	0	0	0	0	0	0	0	0
OTU_17634	26_6392	135	GU312227	Fungi	Ascomycota	0	0	0	0	0	0	0	0	0	0	0	0	0	0	0	0	0	0	0	0	0	0	0	0	0	0	0	0	4	0	0	0	0	0	0	0	0	0	0	0	0	0	0	2
OTU_18365	27_25684	156	KC978003	Fungi	Ascomycota	0	0	0	0	0	0	0	0	0	0	0	0	0	0	0	0	0	0	0	0	0	0	0	0	0	0	0	0	0	1	0	1	0	1	1	0	0	0	0	0	0	0	0	2
OTU_19485	34_19289	153	GU306835	Fungi	Ascomycota	0	0	0	0	0	0	0	0	0	0	0	0	0	0	0	0	0	0	0	0	0	0	0	0	0	0	0	0	0	0	0	0	0	0	0	0	6	0	0	0	0	0	0	0
OTU_20426	44_13144	150	DQ447979	Fungi	Ascomycota	0	0	0	0	0	0	0	0	0	0	0	0	0	0	0	0	0	0	0	0	0	0	0	0	0	0	0	0	0	0	0	0	0	0	0	0	0	0	0	0	0	0	0	0
OTU_21648	34_998	141	KF412398	Fungi	Ascomycota	0	0	0	0	0	0	0	0	0	0	0	0	0	0	0	0	0	0	0	0	0	0	0	0	0	0	0	0	0	0	0	0	0	0	0	0	5	0	0	1	0	0	0	0
OTU_7466	39_19253	209	DQ420986	Fungi	Ascomycota	0	0	0	0	0	0	0	0	0	0	0	0	0	0	0	0	0	0	0	0	0	0	0	0	0	0	0	0	0	0	0	0	0	0	0	0	0	0	0	0	1	5	0	0
OTU_17851	45_19886	159	KM458803	Fungi	Ascomycota	0	0	0	0	0	0	0	0	0	0	0	0	0	0	0	0	0	0	0	0	0	0	0	0	0	0	0	0	0	0	0	0	0	0	0	0	0	0	0	0	1	0	0	0
OTU_19317	21_14296	146	GU307356	Fungi	Ascomycota	0	0	0	0	0	0	0	0	0	0	0	0	0	0	0	0	0	0	0	0	0	0	0	1	0	0	0	0	0	0	0	0	1	0	0	0	0	0	0	0	0	0	0	0
OTU_8967	27_12538	205	KP689247	Fungi	Ascomycota	0	0	0	0	0	0	0	0	0	0	0	0	0	0	0	0	0	0	0	0	0	0	0	0	0	0	0	0	0	6	0	0	0	0	0	0	1	0	0	0	0	0	0	0
OTU_14907	32_78286	157	KR063495	Fungi	Ascomycota	0	0	0	0	0	0	0	0	0	0	0	0	0	0	0	0	0	0	0	0	0	0	0	0	0	0	0	0	0	0	0	0	0	0	1	1	6	0	0	0	0	0	0	0
OTU_16320	29_10377	166	KF435379	Fungi	Ascomycota	0	0	0	0	0	0	0	0	0	0	0	0	0	0	0	0	0	0	0	0	0	0	0	1	0	0	0	0	1	0	0	3	0	0	0	0	0	0	3	0	0	0	0	0
OTU_16392	41_5000	132	GU311851	Fungi	Ascomycota	0	0	0	0	0	0	0	0	0	0	0	0	0	0	0	0	0	0	0	0	0	0	0	0	0	0	0	0	0	0	0	0	0	0	0	0	0	0	0	0	0	0	8	0
OTU_20086	34_11849	133	GU312227	Fungi	Ascomycota	0	0	0	0	0	0	0	0	0	0	0	0	0	0	0	0	0	0	0	0	0	0	0	0	0	0	0	0	0	0	0	0	0	0	0	0	6	0	1	0	0	0	0	0
OTU_20442	14_80905	149	GU315759	Fungi	Ascomycota	0	0	0	0	0	0	0	0	0	0	0	0	0	0	0	4	1	1	0	0	0	0	0	1	0	0	0	0	0	0	0	0	0	0	0	0	0	0	1	0	0	0	0	0
OTU_21637	32_83690	141	KC965295	Fungi	Ascomycota	0	0	0	0	0	0	1	0	1	0	0	0	3	0	0	0	0	0	0	0	0	0	1	0	0	0	0	0	0	0	0	0	0	0	1	1	0	0	0	0	0	0	0	0
OTU_9790	34_20012	186	KJ826970	Fungi	Ascomycota	0	0	0	0	0	0	0	0	0	0	0	0	0	0	0	0	0	0	0	0	0	0	0	0	0	0	0	0	0	0	0	0	0	0	0	0	7	0	1	0	0	0	0	0
OTU_15239	34_82766	173	FJ820775	Fungi	Ascomycota	0	0	0	0	0	0	0	0	0	1	0	0	0	0	0	0	0	0	0	0	0	0	0	0	0	0	0	2	0	0	0	0	0	0	0	0	1	0	0	0	2	0	0	0
OTU_17160	34_2539	140	KP335416	Fungi	Ascomycota	0	0	0	0	0	0	0	0	0	0	0	0	0	0	0	0	0	0	0	0	0	0	0	0	0	0	0	0	0	0	0	0	0	0	0	0	9	0	0	0	0	0	0	0
OTU_17545	37_85221	160	AJ002205	Fungi	Ascomycota	0	0	0	0	0	1	1	0	0	0	0	0	0	0	0	0	2	0	0	0	0	0	0	0	0	0	0	2	1	0	0	0	0	0	0	0	0	0	0	1	0	0	0	1
OTU_19424	29_9317	112	JX456835	Fungi	Ascomycota	0	0	0	0	0	0	0	0	0	0	0	0	0	0	0	0	0	0	0	0	0	0	0	0	0	0	0	0	0	0	0	1	0	0	0	0	0	0	0	0	0	0	8	0
OTU_19449	32_83415	147	AF502628	Fungi	Ascomycota	0	0	0	0	0	0	0	0	0	0	0	0	0	0	0	0	0	0	0	0	0	0	0	2	0	0	0	0	0	0	0	0	0	0	1	0	0	1	1	0	0	0	0	0
OTU_21356	44_1759	144	KF617517	Fungi	Ascomycota	0	0	0	0	0	0	0	0	0	0	0	0	0	0	0	0	0	0	0	0	0	0	0	0	0	0	0	0	0	0	0	0	0	0	0	0	0	0	0	0	0	0	0	0
OTU_10893	29_12749	192	AF422956	Fungi	Ascomycota	0	0	0	0	0	0	0	0	0	0	0	0	0	1	0	0	0	0	0	0	0	0	0	0	0	0	0	0	0	0	0	1	0	0	0	0	0	0	0	0	0	8	0	0
OTU_11860	37_3025	188	AJ877207	Fungi	Ascomycota	0	0	0	0	0	0	0	0	0	1	6	0	0	0	0	0	0	0	0	0	0	0	0	0	0	0	0	0	0	0	0	0	0	0	0	0	0	0	0	2	0	0	0	0
OTU_18431	34_25642	151	DQ683976	Fungi	Ascomycota	0	0	0	0	0	0	0	0	0	0	0	0	0	0	0	0	1	0	0	0	0	0	1	0	0	0	0	0	0	0	0	0	0	0	0	0	1	0	2	0	0	2	0	0
OTU_21662	36_15768	140	KC965295	Fungi	Ascomycota	0	0	0	0	0	0	0	1	0	0	0	0	0	0	1	0	0	0	0	0	0	0	0	0	0	0	0	0	0	0	0	0	0	0	0	0	0	0	8	0	0	0	0	0
OTU_7023	2_36218	201	JF697049	Fungi	Ascomycota	0	0	0	0	0	0	1	0	0	0	0	0	0	0	0	0	0	0	0	0	0	0	0	0	0	0	0	0	0	0	0	0	0	0	0	0	0	0	0	0	0	9	0	0
OTU_12685	14_68977	160	KC965731	Fungi	Ascomycota	0	0	0	0	0	0	3	0	0	0	0	0	0	2	0	1	0	3	0	0	0	0	0	0	0	0	0	2	0	0	0	0	0	0	0	0	0	0	0	0	0	0	0	0
OTU_16557	34_71043	165	KM266096	Fungi	Ascomycota	0	0	0	0	0	0	0	0	0	0	0	0	0	0	0	0	0	0	0	0	0	0	0	0	0	0	1	0	0	0	0	0	0	0	0	0	1	0	0	0	0	0	0	0
OTU_17107	14_44887	159	AY833037	Fungi	Ascomycota	0	0	0	0	0	0	0	0	1	1	0	0	1	0	1	0	0	2	0	0	0	0	1	0	0	0	0	0	0	0	1	0	0	0	0	0	0	0	2	0	0	0	0	0
OTU_17373	40_1395	159	KP235710	Fungi	Ascomycota	0	0	0	0	0	0	0	0	0	0	0	0	0	0	0	0	0	0	0	0	0	0	0	0	0	0	0	0	0	0	0	0	0	0	0	0	0	0	0	0	0	10	1	0
OTU_18112	27_36336	131	JX456667	Fungi	Ascomycota	0	0	0	0	0	0	0	0	0	0	0	0	0	0	0	0	0	0	0	0	0	0	0	0	0	0	0	1	0	1	3	0	1	1	0	0	0	0	1	1	0	2	0	0
OTU_20078	33_71055	147	KC965152	Fungi	Ascomycota	0	0	0	0	0	2	0	0	0	0	0	1	0	0	0	0	0	0	0	0	1	0	0	1	0	0	0	4	1	0	0	0	0	0	0	1	0	0	0	0	0	0	0	0
OTU_21635	29_2640	104	GU308153	Fungi	Ascomycota	0	0	0	0	0	0	0	0	0	0	1	0	0	0	0	0	0	0	0	0	0	0	0	0	0	0	0	1	1	0	0	1	1	3	0	0	0	0	0	0	0	0	0	0
OTU_17958	39_618	148	FR682424	Fungi	Ascomycota	0	0	0	0	0	0	0	0	0	0	0	0	0	0	0	0	0	0	0	0	0	0	0	0	0	0	0	0	0	0	0	0	0	0	0	0	0	0	0	0	11	1	0	0
OTU_22575	14_83396	115	AB986461	Fungi	Ascomycota	0	0	0	0	0	3	1	0	0	0	1	0	0	0	0	0	0	1	0	0	0	0	2	0	0	0	0	1	0	0	0	0	0	0	0	1	0	0	1	1	0	0	0	0
OTU_14215	35_55953	178	KF673740	Fungi	Ascomycota	0	0	0	0	0	0	0	0	0	0	0	0	0	0	0	0	0	0	0	0	0	0	0	0	0	0	0	0	0	0	0	0	0	0	0	0	0	4	2	0	7	0	0	0
OTU_16422	6_9749	166	KC009417	Fungi	Ascomycota	0	0	0	0	0	0	0	0	0	0	9	0	1	0	0	0	0	0	1	0	1	0	1	0	0	0	0	0	0	0	0	0	0	0	0	0	0	0	0	0	0	0	0	0
OTU_16489	27_697	165	KF435379	Fungi	Ascomycota	0	0	0	0	0	0	0	0	0	0	0	0	0	0	0	0	0	0	0	0	0	0	0	0	0	0	0	0	0	1	0	0	0	0	0	9	0	1	0	0	0	0	0	1
OTU_20807	27_69147	147	JX456705	Fungi	Ascomycota	0	0	0	0	0	0	0	0	0	0	0	0	0	0	0	0	0	0	0	0	0	0	1	0	0	0	0	0	0	1	0	0	0	0	0	7	0	0	0	0	1	0	1	0
OTU_21084	25_22397	146	UDB020392	Fungi	Ascomycota	0	0	0	0	0	0	0	0	0	0	0	0	0	0	0	0	0	0	0	0	0	0	0	0	0	0	0	5	0	0	0	0	0	1	0	0	0	0	0	0	0	0	0	0
OTU_21202	3_13949	145	KF673747	Fungi	Ascomycota	0	0	0	0	0	0	0	1	1	0	0	1	1	1	1	1	0	0	1	0	0	0	1	0	0	0	0	0	0	0	0	0	0	4	0	0	0	0	0	0	0	0	0	0
OTU_17143	32_1362	162	EU917108	Fungi	Ascomycota	0	0	0	0	0	0	0	0	0	0	0	0	0	0	0	0	0	0	0	0	0	0	0	0	0	0	0	1	0	0	0	0	0	0	13	0	0	0	0	0	0	0	0	0
OTU_19755	27_86352	152	KC506360	Fungi	Ascomycota	0	0	0	0	0	0	0	0	0	0	0	0	0	0	0	0	0	0	0	0	0	0	0	3	0	0	0	1	0	1	0	0	0	1	0	0	0	0	0	0	1	0	0	0
OTU_20710	2_2460	148	KF800431	Fungi	Ascomycota	0	0	0	0	0	0	7	0	0	0	0	0	0	0	0	0	0	0	0	0	0	0	0	0	0	0	0	1	6	0	0	0	0	0	0	0	0	0	0	0	0	0	0	0
OTU_21147	32_20533	145	KF359553	Fungi	Ascomycota	0	0	0	0	0	0	0	0	0	0	0	0	0	0	0	0	0	0	0	0	0	0	0	0	0	0	0	0	0	0	0	0	0	0	1	10	0	0	0	1	2	0	0	0
OTU_21731	27_84089	140	KP115225	Fungi	Ascomycota	0	0	0	0	0	0	0	0	0	0	0	0	0	0	0	0	0	0	0	0	0	0	0	0	0	0	0	0	0	1	0	0	1	0	0	0	1	0	0	1	0	4	1	0
OTU_22581	33_3768	96	AB986462	Fungi	Ascomycota	0	0	0	0	0	0	0	0	0	0	0	0	0	1	0	1	0	0	0	0	0	0	1	2	0	0	1	0	0	0	0	0	0	0	0	2	2	0	2	0	0	1	0	0
OTU_20933	14_8677	136	KC588543	Fungi	Ascomycota	0	0	0	0	0	0	0	0	0	0	1	0	0	0	0	0	0	4	0	0	1	0	3	1	0	0	0	0	1	0	0	0	0	0	0	1	1	0	0	0	0	0	0	1
OTU_19483	34_12605	144	AF502628	Fungi	Ascomycota	0	0	0	0	0	0	0	0	0	0	0	0	0	0	0	0	0	0	0	0	0	0	0	0	0	0	0	0	0	0	0	0	0	1	0	0	14	0	0	0	1	0	0	0
OTU_22458	14_31466	119	KM374290	Fungi	Ascomycota	0	0	0	0	0	0	0	0	0	0	0	0	0	0	0	0	0	2	0	0	0	0	1	0	0	0	3	0	0	0	2	0	0	0	0	1	0	0	7	0	0	0	0	0
OTU_8129	34_60009	210	AM901934	Fungi	Ascomycota	0	0	0	0	0	0	0	0	0	0	0	0	0	13	0	0	0	0	0	0	0	0	0	0	0	0	0	0	0	0	0	0	0	0	0	0	3	0	0	0	0	0	0	0
OTU_21454	15_25653	143	DQ182446	Fungi	Ascomycota	0	0	0	0	0	0	0	0	0	0	0	0	0	0	0	0	0	0	1	0	1	0	11	0	0	1	1	0	2	0	0	0	0	0	0	0	0	0	0	0	0	0	0	0
OTU_15495	27_18392	171	JX456702	Fungi	Ascomycota	0	0	0	0	0	0	0	0	0	0	0	0	0	0	0	0	0	0	0	0	0	0	0	0	0	0	0	1	0	1	0	0	0	0	0	8	0	0	7	0	0	0	0	0
OTU_15506	28_52053	171	GU973764	Fungi	Ascomycota	0	0	0	0	0	0	0	0	0	0	0	0	0	0	0	0	0	2	0	0	0	0	0	0	0	0	1	0	0	2	1	0	1	0	1	4	0	0	0	1	2	0	0	1
OTU_20813	28_9972	147	KF617646	Fungi	Ascomycota	0	0	0	0	0	0	0	0	0	0	0	0	0	0	0	0	0	0	0	0	0	0	0	0	0	0	0	0	0	0	12	0	1	1	1	0	0	0	0	0	1	0	0	0
OTU_12882	12_6939	184	AJ875361	Fungi	Ascomycota	0	0	0	0	0	0	0	0	0	0	0	0	0	0	0	5	0	0	0	0	0	0	0	0	0	0	0	0	0	0	0	0	11	4	0	0	0	0	0	0	0	0	0	0
OTU_18622	14_34751	155	DQ683976	Fungi	Ascomycota	0	0	0	0	0	0	4	0	0	0	0	0	0	1	0	1	0	2	1	0	1	0	2	3	0	0	0	0	1	0	0	0	0	0	0	0	0	0	0	0	0	0	0	1
OTU_19479	34_5943	153	GU307511	Fungi	Ascomycota	0	0	0	0	0	0	0	0	0	0	0	0	0	0	0	0	0	0	0	0	0	0	0	0	0	0	0	0	0	0	0	0	1	0	0	0	18	0	0	1	0	0	0	0
OTU_19774	29_26202	152	KC506360	Fungi	Ascomycota	0	0	0	0	0	0	0	0	0	0	0	0	0	0	0	0	0	0	0	0	0	0	0	2	0	0	0	1	4	0	0	1	0	0	0	0	0	0	0	0	2	0	0	1
OTU_20888	10_2894	147	HG328156	Fungi	Ascomycota	0	0	0	0	0	0	0	0	0	0	0	0	0	4	1	0	0	0	0	0	0	0	5	1	0	0	0	1	2	0	0	0	2	0	0	0	0	0	0	0	0	0	0	3
OTU_21100	44_404	146	KF618053	Fungi	Ascomycota	0	0	0	0	0	0	0	0	0	0	0	0	0	0	0	0	0	0	0	0	0	0	0	0	0	0	0	0	0	0	0	0	0	0	0	0	0	0	0	0	0	0	0	0
OTU_11168	36_30445	192	KC965415	Fungi	Ascomycota	0	0	0	0	0	0	0	0	0	0	0	0	0	0	0	1	0	2	0	0	1	0	1	0	0	0	0	1	0	0	0	1	0	0	0	1	1	0	12	0	0	0	0	0
OTU_12951	14_69603	183	KC965306	Fungi	Ascomycota	0	0	0	0	0	0	0	0	0	0	1	0	0	0	1	0	0	1	0	0	0	0	6	0	0	0	6	1	0	1	0	0	0	0	0	1	0	1	0	0	0	0	1	0
OTU_17308	28_76391	161	KP255354	Fungi	Ascomycota	0	0	0	0	0	1	0	0	0	0	0	0	0	1	0	0	0	0	0	0	0	0	1	0	0	0	0	0	0	0	2	0	1	0	0	0	1	0	1	1	1	1	0	0
OTU_19476	34_3120	153	AY590793	Fungi	Ascomycota	0	0	0	0	0	0	0	0	0	0	0	0	0	0	1	0	0	0	0	0	0	0	0	0	0	0	0	0	0	0	0	0	0	0	0	0	2	16	0	0	0	1	1	0
OTU_20521	36_63079	137	GU307268	Fungi	Ascomycota	0	0	0	0	0	1	2	1	0	0	2	0	0	1	0	7	0	0	1	0	0	2	0	0	0	0	0	0	0	0	0	0	0	0	0	0	0	0	4	0	0	0	0	0
OTU_8834	34_1634	206	JX269202	Fungi	Ascomycota	0	0	0	0	0	1	0	0	1	0	0	0	0	0	0	0	0	0	0	0	0	0	0	0	0	0	1	0	0	0	0	0	0	0	0	0	18	0	0	0	0	0	0	0
OTU_20633	28_4806	143	GU306328	Fungi	Ascomycota	0	0	0	0	0	0	0	0	2	0	0	0	0	0	0	0	0	0	0	0	0	0	0	0	0	0	0	1	0	0	7	1	0	0	0	10	0	1	0	0	0	0	0	0
OTU_20808	27_75156	147	HG328156	Fungi	Ascomycota	0	0	0	0	0	1	3	0	2	0	1	0	1	0	0	0	0	0	0	0	0	0	0	0	0	0	0	0	0	1	2	1	1	0	1	0	1	1	1	2	2	1	0	0
OTU_21633	28_89200	141	GU817075	Fungi	Ascomycota	0	0	0	0	0	0	0	0	0	0	0	0	0	0	0	0	0	0	0	0	0	0	0	0	0	0	0	0	1	0	1	1	1	1	0	1	0	12	0	2	2	0	1	0
OTU_19381	27_22	153	EU826883	Fungi	Ascomycota	0	0	0	0	0	0	0	0	0	0	0	0	0	0	0	0	0	0	0	0	1	0	0	0	0	0	0	0	0	14	0	0	0	0	1	0	5	0	1	0	0	1	1	0
OTU_20616	27_9190	138	JN593369	Fungi	Ascomycota	0	0	0	0	0	0	0	0	0	0	0	0	0	0	0	0	0	0	0	0	0	0	0	0	0	0	1	1	2	1	0	0	0	0	1	0	1	1	0	0	1	1	0	0
OTU_21131	27_23314	146	KM493187	Fungi	Ascomycota	0	0	0	0	0	0	0	0	0	0	0	0	0	0	1	0	0	0	0	0	0	0	0	0	0	0	0	0	0	2	0	0	0	0	1	1	1	11	0	2	1	2	2	0
OTU_19053	29_6498	133	JX456888	Fungi	Ascomycota	0	0	0	0	0	0	0	0	0	0	0	0	0	0	0	0	0	0	0	0	0	0	0	0	0	0	0	0	0	0	0	1	2	0	0	0	0	0	0	0	0	0	22	0
OTU_11127	29_7144	156	AF422956	Fungi	Ascomycota	0	0	0	0	0	0	0	0	0	0	0	0	0	0	0	0	0	0	0	0	0	0	0	0	0	0	0	0	0	2	0	22	0	0	0	0	2	0	0	0	0	0	0	0
OTU_21286	34_507	137	KM493187	Fungi	Ascomycota	0	0	0	0	0	0	0	0	0	0	0	0	0	0	0	0	0	0	0	0	0	0	0	0	0	0	0	0	0	0	0	0	0	0	0	0	27	0	0	0	0	0	0	0
OTU_19225	4_26239	154	KF800146	Fungi	Ascomycota	0	0	0	0	0	0	0	0	2	7	14	0	0	0	0	0	0	3	0	0	0	0	0	0	0	0	0	0	0	0	1	0	0	0	1	0	0	0	0	0	0	0	0	0
OTU_19440	32_11792	153	KC588614	Fungi	Ascomycota	0	0	0	0	0	0	0	0	0	0	0	0	0	0	0	0	0	0	0	0	0	0	0	0	0	0	0	0	0	0	0	0	0	0	1	22	1	0	0	0	2	1	0	0
OTU_20672	34_80351	148	KF800431	Fungi	Ascomycota	0	0	0	0	0	1	1	0	0	0	0	0	0	10	0	0	0	0	0	0	0	0	0	0	0	0	0	3	0	0	0	0	0	0	0	0	12	0	0	1	0	0	0	0
OTU_20098	34_65534	151	EF488449	Fungi	Ascomycota	0	0	0	0	0	0	0	0	1	3	1	1	0	1	0	0	0	0	1	0	1	0	0	2	0	0	0	2	0	0	3	1	0	2	0	0	2	0	1	1	5	0	1	0
OTU_21390	28_33950	137	GU307719	Fungi	Ascomycota	0	0	0	0	0	0	0	0	0	0	1	0	0	0	0	0	0	0	0	0	0	0	0	0	0	0	1	3	0	0	1	1	1	2	0	2	1	0	0	0	0	0	0	0
OTU_17110	14_80679	162	GU312066	Fungi	Ascomycota	0	0	0	0	0	2	2	0	1	0	0	0	0	1	0	0	6	1	0	0	0	0	0	1	0	0	0	5	1	1	0	0	0	0	0	4	1	0	0	6	2	0	0	0
OTU_15994	29_26918	168	KJ734959	Fungi	Ascomycota	0	0	0	0	0	0	0	0	0	1	0	0	0	11	8	0	0	0	0	0	0	0	0	0	0	0	0	0	0	0	0	1	0	1	0	0	9	5	0	0	0	0	0	0
OTU_17896	29_11588	158	KC507195	Fungi	Ascomycota	0	0	0	0	0	0	0	0	0	0	0	0	0	0	0	0	0	0	0	0	0	0	0	0	0	0	4	2	0	0	0	2	1	0	1	0	0	0	0	0	2	0	0	0
OTU_16162	32_76820	151	KM108770	Fungi	Ascomycota	0	0	0	0	0	0	1	0	0	0	0	0	3	0	0	0	1	0	0	0	0	0	4	6	0	0	0	1	1	0	0	0	1	0	9	2	0	0	0	1	0	2	0	2
OTU_17199	40_16279	163	JF905963	Fungi	Ascomycota	0	0	0	0	0	1	2	0	1	1	2	0	0	3	3	1	0	0	0	0	0	0	0	0	0	0	0	0	0	0	2	1	0	0	1	0	4	3	3	0	0	10	1	0
OTU_21323	5_62241	144	KM494030	Fungi	Ascomycota	0	0	0	0	0	0	0	0	0	1	29	0	0	1	0	1	1	0	0	0	0	0	1	0	0	0	1	0	0	0	0	0	7	0	0	0	0	0	0	0	0	0	0	0
OTU_20806	27_39712	147	KC507210	Fungi	Ascomycota	0	0	0	0	0	0	0	0	0	0	0	0	0	0	0	0	0	0	0	0	0	0	0	0	0	0	0	1	0	1	1	0	2	1	0	2	1	0	0	1	1	0	2	1
OTU_18831	2_34781	155	KM104029	Fungi	Ascomycota	0	0	0	0	0	0	1	0	1	1	40	0	0	1	1	0	1	0	0	0	0	1	0	0	0	0	0	0	0	0	0	0	1	0	0	0	0	0	0	0	0	0	0	0
OTU_20682	36_22825	148	JX456725	Fungi	Ascomycota	0	0	0	0	0	0	0	0	0	0	0	0	0	0	0	0	0	1	0	0	0	0	0	0	0	0	0	0	0	3	1	0	0	0	0	1	1	1	3	1	1	0	39	0
OTU_15788	31_420	170	KM458803	Fungi	Ascomycota	0	0	0	0	0	0	0	0	0	0	0	0	0	0	0	0	1	0	0	0	0	0	0	0	0	0	0	0	0	0	0	1	0	1	2	15	4	0	2	0	3	0	20	0
OTU_15496	27_23399	150	JQ747727	Fungi	Ascomycota	0	0	0	0	0	0	0	0	0	0	0	0	0	0	0	0	0	0	0	0	0	0	0	0	0	0	3	1	0	2	0	0	1	0	1	1	0	1	0	2	1	2	0	1
OTU_19112	34_16774	154	KF800166	Fungi	Ascomycota	0	0	0	0	0	0	1	0	0	0	0	0	1	0	0	0	1	0	0	0	0	0	0	1	0	0	0	1	1	0	0	0	2	1	0	0	2	1	1	7	17	17	2	0
OTU_21151	32_82532	137	GU309355	Fungi	Ascomycota	0	0	0	0	0	0	0	0	0	0	3	0	0	0	0	0	0	0	0	0	0	0	0	0	0	0	0	2	2	2	0	2	13	0	4	4	23	1	0	1	0	0	0	0
OTU_20965	28_3699	136	KM493033	Fungi	Ascomycota	0	0	0	0	0	0	0	0	0	0	0	0	0	0	0	0	0	0	0	0	0	0	0	0	0	0	0	0	0	0	1	0	2	1	1	51	0	0	0	0	0	1	1	0
OTU_20630	27_85682	143	GU306328	Fungi	Ascomycota	0	0	0	0	0	0	0	0	0	0	0	0	1	0	0	0	0	0	0	0	0	0	0	0	0	0	0	1	0	1	0	0	2	1	44	3	0	2	3	1	1	1	2	0
OTU_17464	14_79972	160	KC922134	Fungi	Ascomycota	0	0	0	0	0	0	0	0	11	5	6	0	0	3	1	4	0	2	0	0	0	0	0	0	0	0	0	0	0	0	11	3	10	0	0	0	2	0	6	0	0	0	2	0
OTU_15369	33_17016	172	KF435390	Fungi	Ascomycota	0	0	0	0	0	0	0	0	0	0	0	0	3	0	0	0	0	0	0	0	0	0	1	1	0	0	2	1	0	0	1	0	0	0	2	33	1	0	3	2	6	0	1	2
OTU_10280	28_68164	196	KM493018	Fungi	Ascomycota	0	0	0	0	0	1	0	0	0	2	0	0	0	1	5	0	3	0	0	0	0	0	2	0	0	0	0	1	0	0	1	0	0	1	0	1	2	0	0	57	0	1	0	1
OTU_20651	32_81275	136	GU307050	Fungi	Ascomycota	0	0	0	0	0	0	0	0	0	0	0	0	0	0	0	0	0	0	0	0	0	0	4	1	0	0	0	2	1	0	0	0	4	0	1	0	3	2	1	1	3	0	0	0
OTU_20902	20_9574	144	UDB020392	Fungi	Ascomycota	0	0	0	0	0	2	4	0	0	0	3	0	1	4	2	4	1	4	1	1	0	1	12	5	5	0	1	2	0	0	0	0	0	0	0	7	6	1	14	1	0	0	0	0
OTU_19383	27_1591	153	JX998728	Fungi	Ascomycota	0	0	0	0	0	0	0	2	1	0	0	0	0	0	0	0	0	0	0	0	0	0	0	0	0	0	0	1	3	49	19	2	2	0	1	1	2	0	1	0	0	1	0	0
OTU_15362	32_86146	137	GU316609	Fungi	Ascomycota	0	0	0	0	0	0	2	0	0	0	3	0	4	1	0	0	0	0	2	1	1	0	3	1	0	0	0	0	3	2	1	0	1	1	2	6	3	4	0	3	3	0	59	1
OTU_17672	27_29178	159	FJ224119	Fungi	Ascomycota	0	0	0	0	0	0	0	0	0	0	0	0	0	0	0	0	0	0	0	0	0	0	0	0	0	0	2	2	2	4	0	0	0	0	1	1	2	2	1	2	0	0	2	2
OTU_17891	29_4569	158	KC507195	Fungi	Ascomycota	0	0	0	0	0	0	0	0	0	0	0	0	0	0	0	0	0	0	0	0	0	0	0	0	0	0	3	1	1	0	0	2	2	0	2	2	1	4	0	3	4	1	1	0
OTU_17691	29_3362	159	KF318785	Fungi	Ascomycota	0	0	0	0	0	0	0	0	0	0	0	0	3	0	0	0	0	0	0	0	0	0	0	0	0	0	0	1	0	0	0	1	2	0	96	3	7	2	1	2	4	1	1	1
OTU_21642	33_19189	139	KP160169	Fungi	Ascomycota	0	0	0	0	0	3	2	2	0	4	3	1	2	2	4	2	2	0	0	0	1	0	8	5	0	0	0	2	0	0	0	0	2	0	0	16	1	1	53	2	1	1	0	0
OTU_17701	33_12460	159	KM458803	Fungi	Ascomycota	0	0	0	0	0	0	0	0	0	0	0	0	0	0	1	0	0	0	0	0	0	0	0	0	0	0	0	5	1	0	0	0	0	0	0	73	1	18	10	23	1	0	0	0
OTU_16821	37_90848	164	HG325818	Fungi	Ascomycota	0	0	0	0	0	7	10	4	0	0	1	2	0	4	2	3	6	9	2	0	3	1	5	4	0	0	1	15	6	1	3	0	1	3	3	4	13	2	1	2	3	3	0	6
OTU_16496	27_5645	165	KF435379	Fungi	Ascomycota	0	0	0	0	0	0	0	0	0	0	0	0	0	0	0	0	0	0	0	2	0	0	0	0	0	0	1	0	0	4	0	0	1	1	2	1	1	0	0	4	3	0	112	1
OTU_18679	28_85300	154	GU306955	Fungi	Ascomycota	0	0	0	0	0	0	0	0	0	0	0	0	0	0	0	0	0	0	0	3	0	0	0	0	0	0	0	2	0	0	1	1	1	0	0	2	1	2	1	1	2	0	129	0
OTU_18117	27_46420	157	KM266003	Fungi	Ascomycota	0	0	0	0	0	0	0	0	0	0	0	0	0	0	0	0	1	0	0	0	0	0	1	0	0	0	0	1	2	1	4	2	0	1	1	4	89	0	3	20	36	3	1	0
OTU_21261	27_945	140	GU306974	Fungi	Ascomycota	0	0	0	0	0	0	2	2	0	2	10	0	23	1	0	1	0	0	2	0	0	0	5	1	0	0	0	4	0	21	2	0	2	1	89	1	7	1	2	4	18	2	2	1
OTU_18661	27_84579	155	KJ827063	Fungi	Ascomycota	0	0	0	0	0	0	0	0	0	0	0	0	0	0	0	0	0	0	0	4	0	0	0	0	0	0	0	3	0	1	1	0	0	0	2	5	1	0	4	1	3	1	257	1
OTU_18441	34_75054	156	KF617257	Fungi	Ascomycota	0	0	0	0	0	0	4	2	2	1	1	0	1	3	9	4	3	14	0	0	1	0	10	2	6	1	2	5	5	4	1	3	1	1	3	37	16	67	55	3	9	3	2	0
OTU_20278	27_4281	150	KC506234	Fungi	Ascomycota	0	0	0	0	0	0	0	0	0	0	0	0	0	0	0	0	0	0	0	0	0	0	2	14	0	0	6	6	2	6	2	3	8	1	5	5	5	3	4	3	10	4	2	2
OTU_9545	39_103339	197	JX974779	Fungi	Ascomycota	0	0	0	0	0	0	0	0	0	0	2	3	4	0	0	0	0	0	325	0	0	0	2	0	0	0	0	0	0	0	0	0	0	0	0	0	0	0	0	0	1	0	0	0
OTU_17169	34_47445	162	KM877207	Fungi	Ascomycota	0	0	0	0	0	6	7	24	2	4	57	16	15	6	12	6	5	2	16	1	4	4	12	6	0	0	0	3	1	32	3	0	8	3	9	5	28	1	4	4	3	1	0	3
OTU_11305	29_2270	141	AF422956	Fungi	Ascomycota	0	0	0	0	0	0	0	0	0	1	0	0	0	0	0	0	5	0	0	0	0	0	0	0	0	0	0	1	3	0	0	224	0	0	1	0	27	0	1	119	2	7	1	0
OTU_18351	14_83885	156	KM265520	Fungi	Ascomycota	0	0	0	0	0	5	8	3	1	1	4	13	26	3	3	2	2	1	1	3	2	2	3	14	0	0	1	34	8	11	12	0	4	2	32	11	9	12	4	33	27	2	196	2
OTU_19662	19_22657	146	KP160169	Fungi	Ascomycota	0	0	0	0	0	9	14	4	4	18	9	0	13	13	16	24	9	77	26	0	5	8	46	22	7	1	7	12	2	5	4	3	2	3	10	14	20	18	221	2	18	6	3	0
OTU_15525	32_89514	157	KF019264	Fungi	Ascomycota	0	0	0	0	0	0	0	1	2	0	1	0	1	2	1	2	4	0	2	9	0	0	3	25	3	3	0	37	17	10	34	17	20	8	31	42	70	25	34	69	111	23	754	6
OTU_18826	1_50008	155	DQ420807	Fungi	Ascomycota	Dothideomycetes	0	0	0	0	1	0	0	0	0	0	0	0	0	0	0	0	0	0	0	0	0	0	0	0	0	0	1	0	0	0	0	0	0	0	0	0	0	0	0	0	0	0	0
OTU_18898	11_41988	155	KC966255	Fungi	Ascomycota	Dothideomycetes	0	0	0	0	0	0	0	0	0	0	0	0	0	1	0	0	0	0	0	0	0	0	0	0	0	0	0	0	0	0	0	0	0	0	0	0	1	0	0	0	0	0	0
OTU_19150	36_41900	145	EU516846	Fungi	Ascomycota	Dothideomycetes	0	0	0	0	0	0	0	0	0	0	0	0	0	0	0	0	0	0	0	0	0	0	0	0	0	0	0	0	0	0	0	0	0	0	0	0	0	2	0	0	0	0	0
OTU_19447	32_81441	99	GU309449	Fungi	Ascomycota	Dothideomycetes	0	0	0	0	0	0	0	0	0	0	0	0	0	0	0	0	0	0	0	0	0	0	0	0	0	0	0	0	0	0	0	0	0	1	0	1	0	0	0	0	0	0	0
OTU_19889	48_54864	148	JQ388920	Fungi	Ascomycota	Dothideomycetes	0	0	0	0	0	0	0	0	0	1	0	0	0	0	0	0	0	0	0	0	0	0	0	0	0	0	0	0	0	0	0	0	0	0	0	0	0	0	0	0	0	0	0
OTU_19972	24_1157	147	KF800330	Fungi	Ascomycota	Dothideomycetes	0	0	0	0	0	0	0	0	0	0	0	0	0	0	0	0	0	0	0	0	0	0	0	0	0	1	0	0	0	0	0	0	0	0	0	0	1	0	0	0	0	0	0
OTU_20864	1_37425	144	AM113723	Fungi	Ascomycota	Dothideomycetes	0	0	0	0	1	0	0	0	0	0	0	0	0	0	0	0	0	0	0	0	0	0	1	0	0	0	0	0	0	0	0	0	0	0	0	0	0	0	0	0	0	0	0
OTU_21097	45_17824	142	KP160224	Fungi	Ascomycota	Dothideomycetes	0	0	0	0	0	0	0	0	0	0	0	0	0	0	0	0	0	0	0	0	0	0	0	0	0	0	0	0	0	0	0	0	0	0	0	0	0	0	0	0	0	0	0
OTU_9812	36_38134	199	JQ247355	Fungi	Ascomycota	Dothideomycetes	0	0	0	0	0	0	0	0	0	0	0	0	1	0	0	0	0	0	0	0	0	0	0	0	0	0	0	0	0	0	0	0	0	0	0	0	0	1	0	0	0	0	0
OTU_17734	36_13597	143	GU307590	Fungi	Ascomycota	Dothideomycetes	0	0	0	0	0	0	0	0	0	0	0	0	0	0	0	0	0	0	0	0	0	0	0	0	0	0	0	0	0	0	0	0	0	0	0	0	0	3	0	0	0	0	0
OTU_18203	36_8720	128	DQ683973	Fungi	Ascomycota	Dothideomycetes	0	0	0	0	0	0	0	0	0	0	0	0	0	0	0	0	0	0	0	0	0	0	0	0	0	0	0	0	0	0	0	0	0	0	0	0	0	2	0	1	0	0	0
OTU_19200	48_6414	154	KC461148	Fungi	Ascomycota	Dothideomycetes	0	0	0	0	0	0	0	0	0	0	0	0	0	0	0	0	0	0	0	0	0	0	0	0	0	0	0	0	0	0	0	0	0	0	0	0	0	0	0	0	0	0	0
OTU_20008	44_8935	151	HM136643	Fungi	Ascomycota	Dothideomycetes	0	0	0	0	0	0	0	0	0	0	0	0	0	0	0	0	0	0	0	0	0	0	0	0	0	0	0	0	0	0	0	0	0	0	0	0	0	0	0	0	0	0	0
OTU_16237	7_17902	146	KF823610	Fungi	Ascomycota	Dothideomycetes	0	0	0	0	0	0	0	0	0	0	5	0	0	0	0	0	0	0	0	0	0	0	0	0	0	0	0	0	0	0	0	0	0	0	0	0	0	0	0	0	0	0	0
OTU_17495	29_21174	156	FR773250	Fungi	Ascomycota	Dothideomycetes	0	0	0	0	0	0	0	0	0	0	0	0	0	0	0	0	0	0	0	0	0	0	0	0	0	0	1	0	0	0	1	0	0	0	0	0	4	0	0	0	0	0	0
OTU_18096	14_71704	157	KC785559	Fungi	Ascomycota	Dothideomycetes	0	0	0	0	0	0	0	0	0	0	0	0	0	0	0	0	2	0	1	0	1	0	0	0	0	0	0	0	0	0	0	0	0	0	0	0	0	2	0	0	0	0	0
OTU_17966	40_13489	134	GU307897	Fungi	Ascomycota	Dothideomycetes	0	0	0	0	0	0	0	0	0	0	0	0	0	0	0	0	0	0	0	0	0	0	0	0	0	0	0	0	0	0	0	0	0	0	0	0	0	0	0	0	7	0	0
OTU_19432	29_16539	153	KC965751	Fungi	Ascomycota	Dothideomycetes	0	0	0	0	0	0	0	0	0	0	0	0	0	0	0	0	0	0	0	0	0	0	0	0	0	0	0	0	0	0	1	0	0	0	0	0	1	5	0	0	0	0	0
OTU_20694	39_35179	148	AY969400	Fungi	Ascomycota	Dothideomycetes	0	0	0	0	0	0	0	0	0	0	0	0	0	0	0	0	0	0	0	0	0	0	2	0	0	0	0	0	0	0	0	0	0	0	0	0	0	3	0	2	0	0	0
OTU_11973	27_8454	193	DQ914710	Fungi	Ascomycota	Dothideomycetes	0	0	0	0	0	0	0	0	0	0	0	0	0	0	0	0	0	0	0	0	0	0	0	0	0	0	0	0	2	0	0	0	0	0	0	1	0	0	0	0	1	0	0
OTU_19839	36_21820	109	KF800473	Fungi	Ascomycota	Dothideomycetes	0	0	0	0	0	0	0	0	0	0	0	0	0	0	0	0	0	0	0	0	0	0	0	0	0	0	0	0	0	0	0	0	0	0	0	0	0	1	0	7	0	0	0
OTU_10291	32_74936	113	FJ524319	Fungi	Ascomycota	Dothideomycetes	0	0	0	0	0	0	0	0	0	0	0	0	0	0	0	0	0	0	0	0	0	0	0	0	0	0	0	0	0	0	0	0	0	2	0	0	0	0	0	0	0	1	0
OTU_17501	32_91515	160	KF513515	Fungi	Ascomycota	Dothideomycetes	0	0	0	0	0	0	0	0	0	1	0	0	0	0	0	0	0	0	0	0	0	0	0	0	0	0	0	0	0	0	0	4	0	1	0	1	0	0	0	0	0	0	1
OTU_14689	34_15497	118	JQ760418	Fungi	Ascomycota	Dothideomycetes	0	0	0	0	0	0	0	0	0	0	0	0	0	0	0	0	0	0	0	0	0	0	0	0	0	0	0	0	0	0	0	0	0	0	0	11	0	0	0	0	0	0	0
OTU_18391	28_66462	156	GU308099	Fungi	Ascomycota	Dothideomycetes	0	0	0	0	0	0	0	0	1	0	0	0	0	0	0	0	0	0	0	0	0	3	0	0	0	1	0	0	0	1	0	0	0	0	0	0	0	3	0	0	0	0	0
OTU_18836	3_34394	153	KF297131	Fungi	Ascomycota	Dothideomycetes	0	0	0	0	0	1	1	0	0	0	0	0	0	1	0	0	0	0	0	0	3	1	0	0	0	1	0	0	0	0	0	0	0	0	0	0	0	3	0	0	0	0	1
OTU_20296	28_23959	150	AJ877190	Fungi	Ascomycota	Dothideomycetes	0	0	0	0	0	0	0	0	0	0	0	0	0	0	0	0	0	0	0	0	0	2	0	0	0	1	0	0	0	3	0	1	1	0	0	0	0	0	0	0	0	1	0
OTU_20652	32_93213	105	FJ571453	Fungi	Ascomycota	Dothideomycetes	0	0	0	0	0	0	0	0	0	0	0	0	0	0	0	0	0	0	0	0	0	0	0	0	0	0	1	0	0	0	0	0	0	2	12	0	0	0	0	0	0	0	0
OTU_18964	14_542	154	EU516846	Fungi	Ascomycota	Dothideomycetes	0	0	0	0	1	0	0	0	0	0	0	0	0	0	0	0	3	0	0	0	0	0	1	0	0	0	0	0	0	0	0	0	0	0	0	2	0	0	0	0	0	0	0
OTU_19093	33_44154	154	KF800202	Fungi	Ascomycota	Dothideomycetes	0	0	0	0	0	0	0	0	0	0	0	0	0	0	0	0	0	0	0	0	0	0	0	0	0	1	0	0	0	0	0	1	0	0	1	0	0	3	0	0	1	0	0
OTU_18654	27_73217	109	KJ827696	Fungi	Ascomycota	Dothideomycetes	0	0	0	0	1	0	3	0	0	0	0	0	0	0	0	0	0	0	0	0	0	0	0	0	0	0	2	0	11	0	0	0	0	0	0	0	0	0	1	0	0	0	0
OTU_20006	44_4204	152	KF617727	Fungi	Ascomycota	Dothideomycetes	0	0	0	0	0	0	0	0	0	0	0	0	0	0	0	0	0	0	0	0	0	0	0	0	0	0	0	0	0	0	0	0	0	0	0	0	0	0	0	0	0	0	0
OTU_14448	32_93281	115	JQ760418	Fungi	Ascomycota	Dothideomycetes	0	0	0	0	0	0	0	0	0	0	0	0	0	0	0	0	0	0	0	0	0	0	0	0	0	0	0	0	0	0	0	0	0	1	0	19	0	0	0	0	1	0	0
OTU_18491	1_11657	130	KC535126	Fungi	Ascomycota	Dothideomycetes	0	0	0	0	1	1	0	0	0	7	0	1	0	0	1	0	0	1	0	1	0	2	1	0	0	0	0	0	0	0	0	6	0	0	0	0	0	0	0	0	0	0	0
OTU_18496	1_38144	119	EU516761	Fungi	Ascomycota	Dothideomycetes	0	0	0	0	1	0	1	0	2	3	0	0	0	1	2	0	0	3	0	2	1	0	0	0	0	0	0	0	0	0	0	6	0	0	0	0	0	0	0	0	0	0	0
OTU_19783	32_65979	152	KF675432	Fungi	Ascomycota	Dothideomycetes	0	0	0	0	0	0	0	0	0	0	0	0	0	0	0	0	0	0	0	0	0	0	0	0	0	0	0	0	0	0	0	0	0	1	0	0	0	1	1	1	20	0	0
OTU_18293	10_6149	157	KF297197	Fungi	Ascomycota	Dothideomycetes	0	0	0	0	0	0	0	0	1	0	0	0	1	0	0	0	1	0	0	0	0	4	1	0	0	0	2	0	1	4	0	1	0	2	1	0	0	3	1	0	0	0	0
OTU_20036	27_22252	144	KF617727	Fungi	Ascomycota	Dothideomycetes	0	0	0	0	0	0	0	0	0	0	0	0	1	0	0	0	0	0	0	0	0	0	0	0	0	0	0	0	1	0	0	0	0	0	1	23	0	0	0	0	0	0	0
OTU_17673	27_29692	159	KC506289	Fungi	Ascomycota	Dothideomycetes	0	0	0	0	0	0	0	0	0	1	0	0	0	1	0	0	0	0	0	0	0	0	1	0	1	0	1	0	3	0	0	0	0	0	0	0	0	2	0	15	0	0	0
OTU_17479	27_75967	160	KF513512	Fungi	Ascomycota	Dothideomycetes	0	0	0	0	0	0	0	0	0	0	0	0	0	0	0	0	0	0	0	0	0	0	0	0	0	0	0	0	1	0	0	0	1	27	0	2	1	1	1	2	0	0	0
OTU_15082	34_207	125	JQ760268	Fungi	Ascomycota	Dothideomycetes	0	0	0	0	0	0	0	0	0	0	0	0	0	0	0	0	0	0	0	0	0	0	0	0	0	0	0	0	0	0	0	1	0	0	0	37	1	0	0	0	0	0	0
OTU_18742	34_15868	139	JQ905797	Fungi	Ascomycota	Dothideomycetes	0	0	0	0	0	0	0	0	0	0	0	0	0	0	0	0	0	0	0	0	0	0	0	0	0	0	0	1	0	0	0	0	0	0	0	1	0	3	8	27	0	0	0
OTU_19457	32_92073	125	GU311182	Fungi	Ascomycota	Dothideomycetes	0	0	0	0	0	0	0	0	0	0	0	0	0	0	0	1	0	0	0	0	0	0	0	0	0	0	0	1	0	0	0	1	0	1	0	1	0	0	37	1	0	0	0
OTU_20027	22_26286	151	AF502865	Fungi	Ascomycota	Dothideomycetes	0	0	0	0	0	0	0	0	0	0	0	0	0	0	0	0	0	0	0	0	0	0	0	1	0	2	0	2	1	0	1	1	0	0	0	2	1	5	1	3	0	2	1
OTU_18145	29_1442	158	HQ415792	Fungi	Ascomycota	Dothideomycetes	0	0	0	0	0	0	0	0	9	0	0	0	0	0	0	0	0	0	0	0	0	0	0	0	0	0	6	0	0	0	9	5	0	2	0	3	3	0	1	1	0	0	0
OTU_19569	1_43466	108	KF297131	Fungi	Ascomycota	Dothideomycetes	0	0	0	0	2	5	0	0	4	1	0	0	1	0	0	0	0	0	0	0	0	1	25	0	0	1	0	0	0	0	0	0	0	0	0	0	0	0	0	0	0	0	0
OTU_19109	34_15832	154	KP151613	Fungi	Ascomycota	Dothideomycetes	0	0	0	0	0	2	0	0	1	15	7	1	1	0	0	2	0	0	1	0	0	0	0	0	0	1	1	0	0	0	0	1	0	0	0	15	0	1	0	2	0	0	0
OTU_16136	27_28374	167	EU661873	Fungi	Ascomycota	Dothideomycetes	0	0	0	0	0	0	0	2	0	0	0	0	0	0	0	0	0	0	0	0	0	0	0	0	0	0	0	0	1	0	1	1	0	0	0	0	0	0	0	0	0	58	0
OTU_17361	35_88260	148	GU306399	Fungi	Ascomycota	Dothideomycetes	0	0	0	0	0	0	0	0	0	0	0	0	0	0	0	0	0	0	0	0	0	0	0	0	0	0	0	0	0	0	0	0	0	0	0	0	2	0	1	0	0	79	0
OTU_17032	48_75523	155	EF632079	Fungi	Ascomycota	Dothideomycetes	0	0	0	0	0	0	0	0	0	0	0	0	0	0	0	0	0	0	0	0	0	0	0	0	0	2	2	1	2	4	1	1	2	0	2	2	2	1	4	3	0	0	0
OTU_21127	27_2416	145	JN713914	Fungi	Ascomycota	Dothideomycetes	0	0	0	0	0	0	0	0	0	0	0	0	0	0	0	0	0	0	0	0	0	0	0	0	0	0	3	1	3	0	1	0	0	34	4	2	0	19	32	9	1	2	1
OTU_18646	27_38450	155	KM266004	Fungi	Ascomycota	Dothideomycetes	0	0	0	0	0	0	0	0	0	0	0	0	0	0	0	0	0	0	3	0	0	0	0	0	0	0	1	1	2	0	2	0	2	1	1	2	4	1	0	1	2	125	2
OTU_19008	27_20452	154	HQ608047	Fungi	Ascomycota	Dothideomycetes	0	0	0	0	0	0	0	0	0	0	0	0	1	2	0	0	0	0	0	0	0	0	0	0	1	0	1	1	3	2	2	0	1	2	0	39	18	0	1	55	25	2	6
OTU_17860	14_4880	158	KC884298	Fungi	Ascomycota	Dothideomycetes	0	0	0	0	2	0	0	0	2	1	0	1	1	1	5	1	14	2	0	0	1	12	4	0	0	5	2	0	1	1	1	2	1	4	12	15	2	77	1	8	3	0	1
OTU_18348	14_76539	156	JX984777	Fungi	Ascomycota	Dothideomycetes	0	0	0	0	72	7	6	0	0	1	0	0	0	0	0	0	1	0	0	0	0	6	0	0	0	0	167	12	3	0	0	0	0	0	1	0	0	1	0	0	0	0	3
OTU_19244	6_31500	154	KF800330	Fungi	Ascomycota	Dothideomycetes	0	0	0	0	5	109	3	0	3	68	30	156	2	3	2	6	0	3	0	0	0	8	4	0	0	3	0	8	0	0	0	6	4	9	0	0	0	0	0	1	0	0	0
OTU_19182	39_82119	140	GU366686	Fungi	Ascomycota	Dothideomycetes	Botryosphaeriales	0	0	0	0	0	0	0	0	0	0	0	0	0	0	1	0	0	0	0	0	0	0	0	0	0	0	0	0	0	0	0	0	0	0	0	0	0	0	1	0	0	0
OTU_19356	44_62502	140	GU366686	Fungi	Ascomycota	Dothideomycetes	Botryosphaeriales	0	0	0	0	0	0	0	0	0	0	0	0	0	0	0	1	0	0	0	0	0	0	0	0	0	0	0	0	0	0	0	0	0	0	0	0	0	0	0	0	0	0
OTU_16341	34_8549	168	KP216920	Fungi	Ascomycota	Dothideomycetes	Botryosphaeriales	Botryosphaeriaceae	0	0	0	0	0	0	0	0	0	0	0	0	0	0	0	0	0	0	0	0	0	0	0	0	0	0	0	0	0	0	0	0	0	11	0	0	0	0	0	0	0
OTU_17870	27_279	158	KF766149	Fungi	Ascomycota	Dothideomycetes	Botryosphaeriales	Botryosphaeriaceae	Barriopsis	0	0	0	0	0	0	0	0	0	0	0	0	0	0	0	0	0	0	0	0	0	0	3	1	0	4	1	1	1	1	4	2	2	0	0	8	0	2	1	0
OTU_17850	42_27538	159	KJ450857	Fungi	Ascomycota	Dothideomycetes	Botryosphaeriales	Botryosphaeriaceae	Botryosphaeria	0	0	0	0	0	0	0	0	0	0	0	0	0	0	0	0	0	0	0	0	0	0	0	0	0	0	0	0	0	0	0	0	1	1	0	0	1	0	0	1
OTU_16292	27_40852	166	KP216920	Fungi	Ascomycota	Dothideomycetes	Botryosphaeriales	Botryosphaeriaceae	Microdiplodia	miyakei	0	0	0	0	0	0	0	0	0	0	0	0	0	0	0	0	0	0	0	0	1	0	2	3	3	68	0	2	0	2	330	25	2	2	0	3	2	1	1
OTU_16312	28_88595	166	FJ462760	Fungi	Ascomycota	Dothideomycetes	Botryosphaeriales	Botryosphaeriaceae	Microdiplodia	0	0	0	0	0	0	0	0	2	1	0	0	0	0	0	0	0	0	0	0	0	0	0	0	1	0	15	4	2	0	45	6	40	3	1	1	6	2	4	1
OTU_20074	33_49235	147	KM658314	Fungi	Ascomycota	Dothideomycetes	Botryosphaeriales	Botryosphaeriaceae	Microdiplodia	0	0	0	0	0	0	0	0	0	0	0	0	0	0	0	0	0	0	0	0	0	0	0	0	0	0	0	0	0	0	2	2	0	0	0	0	0	0	0	0
OTU_19794	33_21738	149	KJ737370	Fungi	Ascomycota	Dothideomycetes	Botryosphaeriales	Botryosphaeriaceae	Microdiplodia	0	0	0	0	0	0	0	0	0	0	0	0	0	0	0	0	0	0	0	0	0	0	0	0	0	0	0	0	0	0	0	3	11	1	0	0	0	0	0	0
OTU_19290	11_33444	150	KJ737370	Fungi	Ascomycota	Dothideomycetes	Botryosphaeriales	Botryosphaeriaceae	Microdiplodia	0	0	0	0	0	0	0	0	0	0	1	0	0	0	0	0	0	0	0	0	0	0	0	0	0	6	5	2	0	0	10	3	8	5	1	0	0	0	0	0
OTU_19777	32_2700	152	KJ737370	Fungi	Ascomycota	Dothideomycetes	Botryosphaeriales	Botryosphaeriaceae	Microdiplodia	0	0	0	0	0	0	0	0	0	0	0	0	0	0	0	0	0	0	0	0	0	0	0	0	0	0	0	0	0	0	131	1	0	0	0	0	0	0	0	0
OTU_19876	41_17667	148	KJ737370	Fungi	Ascomycota	Dothideomycetes	Botryosphaeriales	Botryosphaeriaceae	Microdiplodia	0	0	0	0	0	0	0	0	3	0	0	0	0	0	0	4	0	0	1	1	0	0	0	5	5	0	1	0	1	0	0	0	1	0	0	0	0	0	479	5
OTU_18179	33_71451	157	KF766199	Fungi	Ascomycota	Dothideomycetes	Botryosphaeriales	Botryosphaeriaceae	Neodeightonia	0	0	0	0	0	0	0	0	0	0	0	0	0	0	0	0	0	0	0	1	0	0	0	0	0	0	0	0	0	0	0	1	0	0	12	0	1	1	1	0
OTU_19659	18_2399	153	KM209328	Fungi	Ascomycota	Dothideomycetes	Botryosphaeriales	Botryosphaeriaceae	Spencermartinsia	0	0	0	0	0	0	0	0	0	0	0	0	0	0	0	0	1	1	0	0	0	0	0	1	0	0	0	0	0	0	0	0	0	0	0	0	0	0	0	0
OTU_18132	28_786	157	KF777142	Fungi	Ascomycota	Dothideomycetes	Botryosphaeriales	Incertae	0	0	0	0	0	0	0	0	0	0	0	0	0	0	0	0	0	0	0	0	0	0	0	0	0	0	0	2	0	0	0	0	0	0	0	0	0	0	0	0	0
OTU_19883	41_54431	149	JQ388920	Fungi	Ascomycota	Dothideomycetes	Botryosphaeriales	Incertae	Camarosporium	0	0	0	0	0	0	0	0	0	0	0	0	0	0	0	0	0	0	0	0	0	0	1	0	0	0	0	0	0	0	0	0	0	0	0	0	0	0	1	0
OTU_18462	37_18593	111	KJ827787	Fungi	Ascomycota	Dothideomycetes	Capnodiales	0	0	0	0	0	0	0	0	0	0	0	0	0	0	0	0	0	0	0	0	0	0	0	0	0	0	0	0	0	0	0	0	0	0	0	0	0	1	0	0	0	0
OTU_19877	41_22441	136	JN890104	Fungi	Ascomycota	Dothideomycetes	Capnodiales	0	0	0	0	0	0	0	0	0	0	0	0	0	0	0	0	0	0	0	0	0	0	0	0	0	0	0	0	0	0	0	0	0	0	0	0	0	0	0	0	2	0
OTU_20472	32_46834	140	GU053987	Fungi	Ascomycota	Dothideomycetes	Capnodiales	0	0	0	0	0	0	0	0	0	0	0	0	0	0	0	0	0	0	0	0	0	0	0	0	0	0	0	0	0	0	0	0	1	0	0	0	0	0	1	0	0	0
OTU_21691	6_8186	141	UDB020685	Fungi	Ascomycota	Dothideomycetes	Capnodiales	0	0	0	0	0	0	0	0	3	0	0	0	0	0	0	0	0	0	0	0	0	0	0	0	0	0	0	0	0	0	0	0	0	0	0	0	0	0	0	0	0	0
OTU_21661	36_12552	141	KC965287	Fungi	Ascomycota	Dothideomycetes	Capnodiales	0	0	0	0	0	0	0	0	0	0	0	0	0	0	0	0	0	0	0	0	0	0	0	0	0	0	0	0	0	0	0	0	0	0	0	0	3	0	1	0	0	0
OTU_21870	44_1284	138	KC978025	Fungi	Ascomycota	Dothideomycetes	Capnodiales	0	0	0	0	0	0	0	0	0	0	0	0	0	0	0	0	0	0	0	0	0	0	0	0	0	0	0	0	0	0	0	0	0	0	0	0	0	0	0	0	0	0
OTU_21414	35_73796	143	AJ877176	Fungi	Ascomycota	Dothideomycetes	Capnodiales	0	0	0	0	0	0	0	0	0	0	0	0	0	0	0	0	0	0	0	0	0	0	0	0	0	0	1	0	0	0	0	0	0	0	0	1	0	0	0	0	0	0
OTU_21594	44_2162	142	AJ877176	Fungi	Ascomycota	Dothideomycetes	Capnodiales	0	0	0	0	0	0	0	0	0	0	0	0	0	0	0	0	0	0	0	0	0	0	0	0	0	0	0	0	0	0	0	0	0	0	0	0	0	0	0	0	0	0
OTU_20170	6_2386	136	JN890104	Fungi	Ascomycota	Dothideomycetes	Capnodiales	0	0	0	0	0	0	0	0	10	1	0	0	0	0	0	0	0	0	0	0	0	0	0	0	0	0	0	0	0	0	3	0	0	0	0	0	0	0	0	0	1	0
OTU_20281	27_26993	150	GQ851768	Fungi	Ascomycota	Dothideomycetes	Capnodiales	0	0	0	0	0	0	0	0	0	0	0	0	0	0	0	0	0	0	0	0	0	0	0	0	2	1	0	3	0	1	1	0	0	1	0	1	1	0	0	1	1	0
OTU_21639	33_2086	141	GU187879	Fungi	Ascomycota	Dothideomycetes	Capnodiales	0	0	0	0	0	0	0	0	0	0	0	0	0	0	0	0	0	0	0	0	0	0	0	0	0	0	1	0	0	0	1	0	0	26	0	0	0	1	0	0	1	0
OTU_17138	28_36164	163	GQ851876	Fungi	Ascomycota	Dothideomycetes	Capnodiales	0	0	0	0	0	0	0	0	0	0	0	0	0	0	0	0	0	1	0	0	0	0	0	0	0	1	0	0	1	1	0	0	1	0	1	0	0	0	0	0	69	0
OTU_20659	33_67151	148	KF982307	Fungi	Ascomycota	Dothideomycetes	Capnodiales	Capnodiaceae	Capnodium	0	0	0	2	0	0	1	1	5	0	0	1	0	0	0	0	1	0	1	1	0	0	0	0	0	0	0	0	4	0	0	1	0	1	0	0	1	0	0	1
OTU_20961	27_78373	133	KF675357	Fungi	Ascomycota	Dothideomycetes	Capnodiales	Capnodiaceae	Capnodium	0	0	0	0	0	0	0	0	0	0	0	0	0	0	0	0	0	0	0	0	0	0	0	0	0	1	0	0	0	0	0	2	1	0	0	1	0	0	0	0
OTU_21173	34_28764	145	KC180729	Fungi	Ascomycota	Dothideomycetes	Capnodiales	Capnodiaceae	Capnodium	0	0	0	0	0	0	0	0	0	1	0	0	0	0	0	0	0	0	0	0	0	0	0	0	0	0	0	0	1	0	0	0	5	1	0	0	0	0	0	0
OTU_21093	30_47493	142	HQ829341	Fungi	Ascomycota	Dothideomycetes	Capnodiales	Capnodiaceae	Capnodium	0	0	0	0	0	0	0	0	0	0	0	0	0	0	0	0	0	0	0	0	0	0	0	0	0	0	0	0	2	2	0	0	0	0	0	0	0	0	0	0
OTU_20963	27_91277	142	HQ829341	Fungi	Ascomycota	Dothideomycetes	Capnodiales	Capnodiaceae	Capnodium	0	0	0	0	0	0	0	1	0	0	0	0	0	0	0	0	0	0	0	3	0	0	0	1	0	1	0	1	15	1	2	1	2	0	0	0	1	0	1	0
OTU_14498	41_68237	177	HQ608105	Fungi	Ascomycota	Dothideomycetes	Capnodiales	Capnodiaceae	Capnodium	0	0	0	0	0	1	0	0	0	0	0	0	0	0	0	3	0	0	0	0	5	1	0	0	2	3	2	0	1	1	1	1	4	1	3	1	2	0	123	2
OTU_20545	2_27221	146	JX269197	Fungi	Ascomycota	Dothideomycetes	Capnodiales	Cladosporiaceae	Cladosporium	0	0	1	0	0	0	0	0	0	0	1	0	0	0	0	0	0	0	0	0	0	0	0	0	0	0	0	0	0	0	0	0	0	0	0	0	0	0	0	0
OTU_20741	11_13967	148	KM975305	Fungi	Ascomycota	Dothideomycetes	Capnodiales	Cladosporiaceae	Cladosporium	0	0	0	0	0	0	0	0	0	0	3	0	0	0	0	0	0	0	0	0	0	0	0	0	0	0	0	0	0	0	0	0	0	0	0	0	0	0	0	0
OTU_20574	12_50760	145	KM190882	Fungi	Ascomycota	Dothideomycetes	Capnodiales	Cladosporiaceae	Cladosporium	0	0	0	0	0	0	0	0	0	0	0	1	0	0	0	0	0	0	0	0	0	0	0	0	0	0	0	0	0	0	0	0	0	0	0	0	0	0	0	0
OTU_20739	8_51954	145	KP114311	Fungi	Ascomycota	Dothideomycetes	Capnodiales	Cladosporiaceae	Cladosporium	0	0	0	0	0	0	0	0	2	0	0	0	0	0	0	0	0	0	0	0	0	0	0	0	0	0	0	0	0	0	0	0	0	0	0	0	0	0	0	0
OTU_20560	7_31612	145	FM179793	Fungi	Ascomycota	Dothideomycetes	Capnodiales	Cladosporiaceae	Cladosporium	0	0	0	0	0	0	0	3	0	0	0	0	0	0	0	0	0	0	0	0	0	0	0	0	0	0	0	0	0	0	0	0	0	0	0	0	0	0	0	0
OTU_20727	6_34225	148	KM190882	Fungi	Ascomycota	Dothideomycetes	Capnodiales	Cladosporiaceae	Cladosporium	0	0	0	0	0	0	1	2	0	0	0	0	0	0	0	0	0	0	0	0	0	0	0	0	0	0	0	0	0	0	0	0	0	0	0	0	0	0	0	0
OTU_20349	39_106013	150	KJ869122	Fungi	Ascomycota	Dothideomycetes	Capnodiales	Cladosporiaceae	Cladosporium	0	1	0	0	0	1	0	0	0	0	0	0	0	0	0	0	0	0	0	0	0	0	0	0	0	0	0	0	0	0	0	0	0	0	0	0	1	0	0	0
OTU_20728	6_65300	143	KM190882	Fungi	Ascomycota	Dothideomycetes	Capnodiales	Cladosporiaceae	Cladosporium	0	0	0	0	0	0	1	0	0	0	0	0	0	0	1	0	0	0	0	0	0	1	0	0	0	0	0	0	0	1	0	0	0	0	0	0	0	0	0	0
OTU_20377	7_8722	150	EF105367	Fungi	Ascomycota	Dothideomycetes	Capnodiales	Cladosporiaceae	Cladosporium	0	0	0	0	0	0	0	4	0	0	0	1	0	0	1	0	0	0	0	0	0	0	0	0	0	0	0	0	0	2	0	0	0	0	0	0	0	0	0	0
OTU_20620	27_37615	145	KP255844	Fungi	Ascomycota	Dothideomycetes	Capnodiales	Cladosporiaceae	Cladosporium	0	0	0	0	0	1	2	0	1	0	0	0	0	0	0	0	0	0	1	0	0	0	0	0	0	1	0	0	0	0	1	0	0	0	0	0	0	0	0	0
OTU_20726	6_33205	146	JN906978	Fungi	Ascomycota	Dothideomycetes	Capnodiales	Cladosporiaceae	Cladosporium	0	0	0	0	0	0	1	1	1	1	2	0	0	0	2	0	0	0	0	0	0	0	0	0	0	0	0	0	0	0	0	0	0	0	0	0	0	0	0	0
OTU_20673	35_18252	148	HQ608074	Fungi	Ascomycota	Dothideomycetes	Capnodiales	Cladosporiaceae	Cladosporium	0	0	0	0	0	1	0	0	6	0	1	0	0	0	0	0	0	0	0	0	0	0	0	0	0	0	0	0	0	0	0	0	0	1	0	0	0	0	0	0
OTU_20723	6_6850	146	KF938435	Fungi	Ascomycota	Dothideomycetes	Capnodiales	Cladosporiaceae	Cladosporium	0	0	0	0	0	0	2	2	1	3	3	0	0	0	0	1	0	0	2	1	0	0	0	0	0	0	0	0	0	0	0	0	0	0	0	0	0	0	0	0
OTU_16029	37_67168	168	KP055594	Fungi	Ascomycota	Dothideomycetes	Capnodiales	Cladosporiaceae	Cladosporium	0	1	1	0	1	0	4	2	0	3	3	0	0	0	0	0	0	0	1	0	0	0	1	0	0	2	0	0	0	0	0	0	0	1	0	1	0	0	0	0
OTU_20469	32_14661	149	JX966585	Fungi	Ascomycota	Dothideomycetes	Capnodiales	Cladosporiaceae	Cladosporium	0	0	0	0	0	0	0	1	1	0	0	0	0	0	0	0	0	0	0	0	0	0	0	3	0	0	0	0	0	0	18	0	0	1	1	0	1	1	0	0
OTU_17289	22_3349	161	KM873040	Fungi	Ascomycota	Dothideomycetes	Capnodiales	Cladosporiaceae	Cladosporium	0	0	0	0	0	0	1	0	0	0	0	0	0	0	0	0	0	0	1	11	1	0	0	5	5	3	2	3	6	2	4	4	0	1	4	2	9	12	5	3
OTU_20433	14_8634	149	KM578743	Fungi	Ascomycota	Dothideomycetes	Capnodiales	Cladosporiaceae	Cladosporium	0	2	3	2	1	10	5	52	6	2	7	2	6	10	136	2	1	0	5	6	11	4	1	14	7	54	2	5	4	5	7	78	9	14	17	37	12	2	3	2
OTU_19165	39_5459	154	KM190865	Fungi	Ascomycota	Dothideomycetes	Capnodiales	Cladosporiaceae	Cladosporium	0	0	2	11	2	5	10	5	3	5	25	1	3	0	54	1	5	0	6	6	2	2	14	3	5	172	31	3	12	4	7	251	22	21	9	5	33	12	5	5
OTU_20237	30_15908	145	KC492482	Fungi	Ascomycota	Dothideomycetes	Capnodiales	Cladosporiaceae	Cladosporium	0	18	15	30	57	48	441	181	361	275	190	22	18	10	340	7	7	8	27	40	18	29	15	87	11	861	288	18	40	11	140	379	58	70	60	86	98	33	42	8
OTU_16697	31_26951	165	KM999223	Fungi	Ascomycota	Dothideomycetes	Capnodiales	Cladosporiaceae	Cladosporium	0	88	794	92	284	334	1123	663	715	1744	748	69	72	100	503	50	41	86	193	132	58	44	22	176	82	2242	429	30	91	96	137	610	226	105	129	79	130	31	25	29
OTU_15891	2_53228	169	KM216336	Fungi	Ascomycota	Dothideomycetes	Capnodiales	Cladosporiaceae	Cladosporium	0	0	1	0	0	1	0	0	0	0	0	0	0	0	0	0	0	0	0	0	0	0	0	0	0	0	0	0	0	0	0	0	0	0	0	0	0	0	0	0
OTU_20174	6_26948	142	KM216336	Fungi	Ascomycota	Dothideomycetes	Capnodiales	Davidiellaceae	Davidiella	0	0	1	0	0	1	1	1	0	0	0	0	0	0	0	0	0	0	0	0	0	0	0	0	0	0	0	0	0	0	0	0	0	0	0	0	0	0	0	0
OTU_20607	14_60822	142	KM216336	Fungi	Ascomycota	Dothideomycetes	Capnodiales	Davidiellaceae	Davidiella	0	0	0	0	0	0	1	0	0	0	0	0	0	1	0	0	0	0	0	0	0	0	0	0	0	0	0	0	0	0	0	0	0	0	2	0	1	2	0	0
OTU_20786	14_6993	147	KP174700	Fungi	Ascomycota	Dothideomycetes	Capnodiales	Davidiellaceae	Davidiella	0	0	0	0	0	0	0	1	0	0	0	0	0	1	0	0	0	0	0	0	0	0	0	0	0	0	0	0	0	0	0	0	0	0	0	0	0	0	0	0
OTU_18447	36_611	156	KF901606	Fungi	Ascomycota	Dothideomycetes	Capnodiales	Dissoconiaceae	Dissoconium	0	0	0	0	0	0	0	0	0	0	0	0	0	0	0	1	0	0	0	0	0	0	0	0	0	0	0	0	0	0	0	0	0	0	2	1	3	0	14	0
OTU_17864	14_78267	158	KJ921608	Fungi	Ascomycota	Dothideomycetes	Capnodiales	Incertae	Torula	caligans	3	9	7	1	0	0	0	0	0	0	1	0	1	0	1	0	0	0	0	0	0	0	4	11	9	0	0	0	1	0	12	1	1	1	1	1	2	62	0
OTU_18963	44_68549	155	EU848215	Fungi	Ascomycota	Dothideomycetes	Capnodiales	Incertae	Torula	0	0	0	0	0	0	0	0	0	0	0	0	0	0	0	0	0	0	0	0	0	0	0	0	1	0	0	0	0	0	0	0	0	0	0	0	0	0	0	0
OTU_19314	21_450	147	JX984722	Fungi	Ascomycota	Dothideomycetes	Capnodiales	Incertae	Torula	0	0	0	0	0	0	0	0	0	0	0	0	0	0	0	0	0	0	0	1	0	0	0	0	0	0	0	0	1	0	0	0	0	0	0	0	0	0	0	0
OTU_17982	2_17699	155	KF673753	Fungi	Ascomycota	Dothideomycetes	Capnodiales	Incertae	Torula	0	0	4	1	0	0	0	0	0	0	0	0	0	0	0	0	0	0	0	0	0	0	0	6	3	0	0	0	0	0	0	0	0	0	0	0	0	0	0	0
OTU_19027	27_85885	154	JX984722	Fungi	Ascomycota	Dothideomycetes	Capnodiales	Incertae	Torula	0	5	1	0	0	0	0	0	0	1	0	2	0	0	0	0	0	0	0	0	0	0	0	14	2	1	0	0	0	2	0	0	2	0	1	0	0	0	1	0
OTU_18583	25_7865	153	JQ070598	Fungi	Ascomycota	Dothideomycetes	Capnodiales	Incertae	Torula	0	0	0	0	0	0	0	0	0	0	0	0	0	0	0	0	0	0	0	0	0	0	0	4	1	0	0	0	0	0	0	0	0	0	0	0	0	0	0	0
OTU_18121	27_74843	157	KJ188095	Fungi	Ascomycota	Dothideomycetes	Capnodiales	Incertae	Torula	0	0	1	0	2	0	1	0	0	0	0	0	0	0	0	0	0	0	0	0	0	0	0	1	0	1	2	1	0	0	0	1	2	1	0	0	0	26	3	0
OTU_20435	14_29161	149	KM816684	Fungi	Ascomycota	Dothideomycetes	Capnodiales	Incertae	Toxicocladosporium	0	0	0	0	0	0	0	0	0	0	0	0	0	3	0	0	0	0	0	0	0	0	0	0	0	0	0	0	0	0	1	0	0	0	5	0	8	0	0	0
OTU_20275	22_45523	150	KF800466	Fungi	Ascomycota	Dothideomycetes	Capnodiales	Incertae	Toxicocladosporium	0	0	0	0	0	0	0	0	0	0	0	0	0	0	0	0	0	0	0	0	1	0	0	0	0	0	0	0	0	0	0	1	14	0	0	0	0	1	1	0
OTU_20577	15_2100	147	GU722004	Fungi	Ascomycota	Dothideomycetes	Capnodiales	Mycosphaerellaceae	0	0	0	0	0	0	0	0	0	0	0	0	0	0	0	2	0	0	0	0	0	0	0	0	0	0	0	0	0	0	0	0	0	0	0	0	0	0	0	0	0
OTU_21663	36_18438	104	KC731558	Fungi	Ascomycota	Dothideomycetes	Capnodiales	Mycosphaerellaceae	0	0	0	0	0	0	0	0	0	0	0	0	0	0	0	0	0	0	0	0	0	0	0	0	0	0	0	0	0	0	0	0	0	0	0	2	0	0	0	0	0
OTU_20719	5_14289	143	AY612331	Fungi	Ascomycota	Dothideomycetes	Capnodiales	Mycosphaerellaceae	0	0	0	0	0	0	1	3	0	0	1	0	0	0	0	0	0	0	0	0	0	0	0	0	0	0	0	0	0	0	0	0	0	0	0	0	0	0	0	0	0
OTU_20625	27_61139	148	EF504400	Fungi	Ascomycota	Dothideomycetes	Capnodiales	Mycosphaerellaceae	0	0	1	4	1	1	1	1	8	1	3	5	0	0	0	1	0	0	0	5	1	0	0	0	0	1	1	1	0	0	1	0	0	0	0	0	0	0	0	0	0
OTU_21623	27_55772	102	KC731558	Fungi	Ascomycota	Dothideomycetes	Capnodiales	Mycosphaerellaceae	0	0	0	0	0	0	0	0	0	0	0	0	0	0	0	0	2	0	0	0	0	0	0	0	0	0	1	0	0	1	1	2	0	1	1	0	0	0	0	37	0
OTU_20416	30_2399	150	JF951143	Fungi	Ascomycota	Dothideomycetes	Capnodiales	Mycosphaerellaceae	Mycosphaerella	0	0	0	0	0	0	0	0	0	0	0	0	0	0	0	0	0	0	0	0	0	0	0	0	0	0	0	0	2	0	0	0	0	0	0	0	0	0	0	0
OTU_21310	1_4674	144	JQ308342	Fungi	Ascomycota	Dothideomycetes	Capnodiales	Mycosphaerellaceae	Mycosphaerella	0	2	1	0	0	0	0	0	0	0	0	0	0	0	0	0	0	0	0	0	0	0	0	3	1	0	0	0	0	0	0	0	0	0	0	0	0	0	0	0
OTU_20293	27_89456	150	KF435244	Fungi	Ascomycota	Dothideomycetes	Capnodiales	Mycosphaerellaceae	Mycosphaerella	0	0	0	0	0	0	0	0	0	0	0	0	0	0	0	0	0	0	0	2	0	0	0	0	0	1	0	0	1	0	0	0	0	0	0	0	0	0	0	0
OTU_21730	27_73745	140	KF901519	Fungi	Ascomycota	Dothideomycetes	Capnodiales	Mycosphaerellaceae	Mycosphaerella	0	0	0	0	0	0	0	0	0	0	0	0	0	0	0	0	0	0	0	0	0	0	1	1	0	1	0	0	0	0	0	0	1	2	1	0	3	0	0	0
OTU_21312	1_22036	144	KJ492222	Fungi	Ascomycota	Dothideomycetes	Capnodiales	Mycosphaerellaceae	Mycosphaerella	0	1	0	0	0	0	0	0	0	0	0	0	0	0	0	0	0	0	0	0	0	0	0	0	1	0	0	0	0	0	0	0	0	0	0	0	0	0	0	0
OTU_21559	6_32203	142	KM975411	Fungi	Ascomycota	Dothideomycetes	Capnodiales	Mycosphaerellaceae	Mycosphaerella	0	0	0	0	0	0	2	0	0	0	0	0	0	0	0	0	0	0	0	0	0	0	0	0	0	0	0	0	0	0	0	0	0	0	0	0	0	0	0	0
OTU_20618	27_32897	148	KJ201939	Fungi	Ascomycota	Dothideomycetes	Capnodiales	Mycosphaerellaceae	Pseudocercospora	0	0	0	0	0	0	0	0	0	0	0	0	0	0	0	0	0	0	0	0	0	0	0	0	0	1	0	0	0	0	0	5	1	0	0	0	3	0	0	0
OTU_14386	31_20182	172	KM242360	Fungi	Ascomycota	Dothideomycetes	Capnodiales	Mycosphaerellaceae	Ramichloridium	0	0	0	0	0	0	0	0	0	0	0	0	0	0	0	0	0	0	0	0	0	0	0	0	0	0	0	0	0	1	0	0	0	0	0	0	0	0	0	1
OTU_13965	27_50817	175	KM242345	Fungi	Ascomycota	Dothideomycetes	Capnodiales	Mycosphaerellaceae	Ramichloridium	0	0	0	0	0	0	0	0	0	0	0	0	0	0	0	0	0	0	0	0	0	0	0	0	0	2	0	0	0	0	1	0	0	0	0	0	2	0	0	0
OTU_20878	6_11	147	AB731131	Fungi	Ascomycota	Dothideomycetes	Capnodiales	Mycosphaerellaceae	Ramichloridium	0	0	0	0	0	0	4	0	0	0	0	0	0	0	0	0	0	0	1	0	0	0	0	1	0	0	0	0	0	1	0	0	0	0	0	0	0	0	0	0
OTU_18472	39_32617	156	HQ433126	Fungi	Ascomycota	Dothideomycetes	Capnodiales	Mycosphaerellaceae	Septoria	0	0	0	0	0	0	0	0	0	0	0	0	0	0	0	0	0	0	0	0	0	0	0	0	0	0	0	0	0	0	0	0	0	0	0	0	6	0	0	0
OTU_18356	27_203	156	KC339239	Fungi	Ascomycota	Dothideomycetes	Capnodiales	Mycosphaerellaceae	Septoria	0	0	0	0	0	0	0	0	0	0	0	0	0	0	0	0	0	0	0	0	0	0	0	1	1	32	0	1	0	0	1	0	0	0	0	0	1	0	1	0
OTU_21188	39_2078	140	HM855223	Fungi	Ascomycota	Dothideomycetes	Capnodiales	Mycosphaerellaceae	Septoria	0	0	0	0	0	0	0	0	0	0	0	0	0	0	0	0	0	0	0	0	0	0	0	0	0	0	0	0	0	0	0	0	0	0	0	0	5	0	0	0
OTU_19403	28_13290	153	KF498861	Fungi	Ascomycota	Dothideomycetes	Capnodiales	Mycosphaerellaceae	Septoria	0	0	0	0	0	0	0	0	0	0	0	0	0	0	0	0	2	0	0	0	0	0	0	0	0	0	1	0	1	0	0	0	0	0	0	0	2	0	1	2
OTU_19401	27_92212	153	GU361964	Fungi	Ascomycota	Dothideomycetes	Capnodiales	Mycosphaerellaceae	Septoria	0	0	0	0	0	0	0	0	0	0	0	1	0	0	0	0	0	0	0	0	0	0	0	0	0	1	0	1	1	0	0	3	0	0	5	1	0	0	0	1
OTU_19564	41_74817	153	EF600953	Fungi	Ascomycota	Dothideomycetes	Capnodiales	Mycosphaerellaceae	Septoria	0	0	1	0	0	5	1	1	8	0	0	1	0	0	0	6	0	1	0	0	0	1	0	0	0	0	0	0	0	0	0	0	0	0	0	0	0	0	2	0
OTU_21389	27_93873	143	KM975409	Fungi	Ascomycota	Dothideomycetes	Capnodiales	Mycosphaerellaceae	Septoria	0	0	0	0	0	0	0	0	0	0	0	0	0	0	0	0	0	0	0	0	0	0	0	0	1	1	0	0	0	0	0	70	0	0	0	1	2	1	0	0
OTU_16317	29_964	102	LN713987	Fungi	Ascomycota	Dothideomycetes	Capnodiales	Neodevriesiaceae	0	0	0	1	0	0	1	0	0	0	0	0	0	0	0	1	0	0	0	0	0	0	0	0	0	0	0	0	5	0	0	0	0	0	0	2	0	0	0	0	0
OTU_17759	40_76758	151	AB845352	Fungi	Ascomycota	Dothideomycetes	Capnodiales	Teratosphaeriaceae	0	0	0	0	0	0	0	0	0	0	0	0	0	0	0	0	0	0	0	0	0	0	0	1	0	0	0	0	0	0	0	0	0	0	0	0	0	0	1	0	0
OTU_20133	39_107207	139	JX069875	Fungi	Ascomycota	Dothideomycetes	Capnodiales	Teratosphaeriaceae	0	0	0	0	0	0	1	0	0	0	0	0	0	0	0	0	0	0	0	0	0	0	0	0	0	0	0	0	0	0	0	0	0	0	0	0	0	1	0	0	0
OTU_21143	29_5795	136	GU327476	Fungi	Ascomycota	Dothideomycetes	Capnodiales	Teratosphaeriaceae	0	0	0	0	0	0	1	0	0	0	0	0	0	0	0	0	0	0	0	0	0	0	0	0	0	0	0	0	1	1	0	0	1	0	0	0	1	1	0	0	0
OTU_18682	29_854	98	KF309985	Fungi	Ascomycota	Dothideomycetes	Capnodiales	Teratosphaeriaceae	0	0	0	0	0	0	0	0	0	0	0	0	0	0	0	0	0	0	0	0	0	0	0	0	0	0	0	0	6	0	0	0	0	0	0	0	0	0	0	0	1
OTU_19434	29_19990	137	JX069875	Fungi	Ascomycota	Dothideomycetes	Capnodiales	Teratosphaeriaceae	0	0	0	0	0	0	0	0	0	0	0	0	0	0	0	0	0	0	0	0	0	0	0	0	1	0	0	0	9	0	0	0	0	0	0	0	0	0	0	0	0
OTU_19423	29_6630	141	GU312438	Fungi	Ascomycota	Dothideomycetes	Capnodiales	Teratosphaeriaceae	0	0	0	0	0	0	1	0	0	0	0	0	0	0	0	0	0	0	0	0	0	0	0	0	1	0	0	0	10	0	2	0	0	0	0	0	0	1	0	1	0
OTU_20815	28_78577	147	GU214636	Fungi	Ascomycota	Dothideomycetes	Capnodiales	Teratosphaeriaceae	0	0	0	0	0	0	0	0	0	0	1	0	0	0	0	0	0	0	0	0	0	0	0	0	0	0	0	1	0	1	0	0	0	11	0	0	0	2	0	0	0
OTU_19419	29_605	141	EU707865	Fungi	Ascomycota	Dothideomycetes	Capnodiales	Teratosphaeriaceae	0	0	0	0	0	0	1	0	0	0	0	0	0	0	0	0	0	0	0	0	0	0	0	0	0	0	0	0	15	0	0	1	0	0	0	1	1	1	0	0	0
OTU_19767	29_5945	137	JX069875	Fungi	Ascomycota	Dothideomycetes	Capnodiales	Teratosphaeriaceae	0	0	0	0	0	0	0	0	0	0	0	0	0	0	0	0	0	0	0	0	0	0	0	0	0	0	0	0	25	0	0	0	1	0	0	0	0	0	0	0	0
OTU_19049	29_197	145	GU214633	Fungi	Ascomycota	Dothideomycetes	Capnodiales	Teratosphaeriaceae	0	0	0	0	0	0	0	0	0	0	0	0	0	0	0	0	0	0	0	0	0	0	0	0	0	0	0	0	27	0	0	0	0	0	0	0	0	0	0	0	0
OTU_19751	27_74043	137	JX069875	Fungi	Ascomycota	Dothideomycetes	Capnodiales	Teratosphaeriaceae	0	0	0	0	0	0	4	0	0	0	0	0	0	0	0	0	0	0	0	0	0	0	0	0	1	1	1	0	76	1	0	1	0	0	1	0	1	2	0	1	1
OTU_21365	14_2988	143	JQ760007	Fungi	Ascomycota	Dothideomycetes	Capnodiales	Teratosphaeriaceae	Catenulostroma	0	0	0	0	1	0	0	0	1	0	1	0	0	8	0	0	0	0	7	1	0	0	0	0	0	1	0	0	1	0	1	4	18	1	12	0	1	7	0	0
OTU_21264	27_18776	144	JQ585533	Fungi	Ascomycota	Dothideomycetes	Capnodiales	Teratosphaeriaceae	Devriesia	0	0	0	0	0	0	0	0	0	0	0	0	0	0	0	0	0	0	0	3	0	0	0	0	0	2	0	0	0	0	1	0	0	0	0	0	0	0	0	0
OTU_19086	33_9891	154	JX915745	Fungi	Ascomycota	Dothideomycetes	Capnodiales	Teratosphaeriaceae	Devriesia	0	0	0	0	0	0	0	0	0	0	0	0	0	0	0	0	0	0	0	0	0	0	0	0	0	0	0	0	1	1	0	6	0	0	0	0	0	1	0	0
OTU_19036	28_42514	154	JQ905788	Fungi	Ascomycota	Dothideomycetes	Capnodiales	Teratosphaeriaceae	Devriesia	0	0	0	0	0	0	0	0	0	0	0	0	0	0	0	0	0	0	0	0	0	0	0	1	0	0	1	0	0	0	1	1	0	0	0	2	1	0	37	0
OTU_19804	34_3464	152	JX269218	Fungi	Ascomycota	Dothideomycetes	Capnodiales	Teratosphaeriaceae	Hortaea	0	0	0	0	0	1	0	0	0	0	0	0	0	0	0	0	0	0	0	0	0	0	0	0	2	2	1	39	2	2	3	30	24	2	0	2	0	1	2	0
OTU_21228	20_10832	145	JX317522	Fungi	Ascomycota	Dothideomycetes	Capnodiales	Teratosphaeriaceae	Readeriella	0	0	0	0	0	0	0	0	0	0	0	0	0	0	0	0	0	0	1	0	0	0	0	0	0	0	0	0	0	0	0	0	0	0	0	0	0	0	0	0
OTU_18681	29_442	149	AF422944	Fungi	Ascomycota	Dothideomycetes	Capnodiales	Teratosphaeriaceae	Teratosphaeria	0	0	0	0	0	1	0	0	0	0	0	0	0	0	0	0	0	0	0	0	0	0	0	1	0	0	0	18	0	1	0	0	1	1	1	3	0	0	0	0
OTU_18977	14_38133	154	AF422944	Fungi	Ascomycota	Dothideomycetes	Capnodiales	Teratosphaeriaceae	Teratosphaeria	0	0	0	0	0	3	0	0	0	0	0	0	2	2	0	0	0	0	0	3	0	0	0	0	2	2	0	25	2	2	3	2	24	1	25	23	1	1	0	4
OTU_20238	30_26093	148	GU214634	Fungi	Ascomycota	Dothideomycetes	Capnodiales	Teratosphaeriaceae	Teratosphaeria	0	0	0	0	0	0	0	0	0	0	0	0	0	0	0	0	0	0	0	0	0	0	0	0	0	0	0	0	1	0	0	0	0	0	0	0	0	0	0	0
OTU_17629	25_5910	160	JF817334	Fungi	Ascomycota	Dothideomycetes	Dothideales	Dothideaceae	Dothidea	0	0	0	0	0	0	0	0	0	0	0	0	0	0	0	0	0	0	0	0	0	0	0	1	0	0	0	0	0	0	1	0	0	0	0	0	0	0	0	0
OTU_17296	27_13528	155	KM388545	Fungi	Ascomycota	Dothideomycetes	Dothideales	Dothioraceae	Dothiora	0	0	0	0	0	0	0	0	0	0	0	0	0	0	0	0	0	0	0	0	0	0	0	1	0	1	0	0	1	0	97	0	1	1	0	0	0	1	0	0
OTU_19033	27_93019	154	KJ867412	Fungi	Ascomycota	Dothideomycetes	Dothideales	Saccotheciaceae	Aureobasidium	0	0	0	0	0	0	1	0	0	0	1	0	0	0	0	0	0	0	0	0	0	0	0	1	0	1	0	1	1	0	0	1	0	7	0	1	0	1	1	1
OTU_18664	27_86504	152	LC018756	Fungi	Ascomycota	Dothideomycetes	Dothideales	Saccotheciaceae	Aureobasidium	0	0	0	0	0	0	0	0	0	0	0	0	0	0	0	0	0	0	0	0	0	0	0	0	0	1	1	0	0	0	1	19	1	0	0	0	0	0	0	0
OTU_18720	33_19384	155	LC018807	Fungi	Ascomycota	Dothideomycetes	Dothideales	Saccotheciaceae	Aureobasidium	0	0	0	0	0	0	0	0	0	0	0	1	0	0	0	0	0	0	0	0	0	0	0	3	1	0	0	0	1	0	0	75	7	0	0	0	0	2	0	0
OTU_18983	14_70522	154	LC018749	Fungi	Ascomycota	Dothideomycetes	Dothideales	Saccotheciaceae	Aureobasidium	0	4	0	4	0	1	2	0	1	0	1	0	1	1	0	0	0	0	1	3	6	3	0	4	2	46	1	5	4	0	4	16	5	2	1	0	3	0	1	6
OTU_17142	29_21918	162	AB568371	Fungi	Ascomycota	Dothideomycetes	Dothideales	Saccotheciaceae	Kabatiella	0	0	0	0	0	0	0	0	0	0	0	0	0	0	0	0	0	0	0	0	0	0	0	0	0	1	0	1	1	1	2	1	0	0	1	0	1	12	84	2
OTU_17227	6_24133	162	GU309037	Fungi	Ascomycota	Dothideomycetes	Dothideales	Saccotheciaceae	Selenophoma	0	0	0	0	0	0	1	0	0	0	0	0	0	0	0	0	0	0	0	1	0	0	0	0	0	0	0	0	0	0	0	0	0	0	0	0	0	0	0	0
OTU_17179	36_3355	162	FR667978	Fungi	Ascomycota	Dothideomycetes	Dothideales	Saccotheciaceae	Selenophoma	0	0	0	0	0	0	0	0	0	0	0	0	0	0	0	0	0	0	0	0	0	0	0	0	0	0	0	0	0	0	0	0	0	0	2	0	0	0	0	0
OTU_18799	39_3956	155	DQ435529	Fungi	Ascomycota	Dothideomycetes	Incertae	Dacampiaceae	Munkovalsaria	0	0	0	0	0	0	0	0	0	0	0	0	0	0	0	0	0	0	0	0	0	0	0	0	0	0	0	0	0	0	0	0	0	0	0	0	2	0	0	0
OTU_17649	14_10043	159	KP131545	Fungi	Ascomycota	Dothideomycetes	Incertae	Eremomycetaceae	Arthrographis	kalrae	0	0	0	0	0	1	0	0	0	0	0	0	2	0	0	0	0	1	1	0	0	0	1	0	7	2	0	1	0	1	2	2	1	0	1	1	0	0	0
OTU_20718	4_45954	120	KF385286	Fungi	Ascomycota	Dothideomycetes	Incertae	Eremomycetaceae	Arthrographis	0	0	0	0	1	0	0	0	0	0	0	0	0	0	0	0	0	0	0	0	0	0	0	0	0	0	0	0	1	0	0	0	0	0	0	0	0	0	0	0
OTU_15688	34_72859	138	HG004555	Fungi	Ascomycota	Dothideomycetes	Incertae	Eremomycetaceae	Arthrographis	0	0	0	0	0	1	0	0	0	1	1	0	0	0	0	0	0	0	0	0	0	0	0	0	0	0	0	0	0	0	0	0	1	0	0	0	0	0	0	0
OTU_21047	6_54749	142	KF385286	Fungi	Ascomycota	Dothideomycetes	Incertae	Eremomycetaceae	Arthrographis	0	0	0	0	0	0	2	1	0	2	1	0	0	0	0	0	0	0	0	0	0	0	0	0	0	0	2	0	1	0	0	0	0	0	2	0	0	0	0	0
OTU_16318	29_5625	137	HG004566	Fungi	Ascomycota	Dothideomycetes	Incertae	Eremomycetaceae	Arthrographis	0	0	0	0	3	1	0	0	0	1	0	1	0	0	0	0	0	0	0	0	0	0	0	0	0	0	0	1	1	0	0	0	2	3	1	0	0	1	0	0
OTU_17683	27_86767	159	HG004556	Fungi	Ascomycota	Dothideomycetes	Incertae	Eremomycetaceae	Arthrographis	0	0	0	2	0	1	1	0	0	0	0	0	1	0	0	0	1	0	1	1	0	0	0	0	0	4	0	1	0	0	2	2	0	0	1	0	1	3	1	0
OTU_20944	14_77511	142	KF385286	Fungi	Ascomycota	Dothideomycetes	Incertae	Eremomycetaceae	Arthrographis	0	0	0	0	1	3	0	0	1	2	1	5	0	2	0	0	0	0	1	0	0	0	0	0	1	0	3	4	2	0	3	1	1	3	2	0	0	0	0	0
OTU_18469	39_7283	156	KP132406	Fungi	Ascomycota	Dothideomycetes	Incertae	Incertae	Pyrenochaeta	0	0	0	0	0	0	0	0	0	0	0	0	0	0	0	0	0	0	0	0	0	0	0	0	0	0	0	0	0	0	0	0	0	0	0	0	3	0	0	0
OTU_18493	1_19621	104	DQ993617	Fungi	Ascomycota	Dothideomycetes	Incertae	Incertae	Pyrenochaeta	0	1	0	0	0	0	0	4	0	0	0	0	0	0	1	0	0	0	0	0	0	0	0	0	0	0	0	0	0	0	0	0	0	0	0	0	0	0	0	0
OTU_18734	34_971	152	GU065525	Fungi	Ascomycota	Dothideomycetes	Incertae	Incertae	Pyrenochaeta	0	0	0	0	0	0	0	0	0	0	0	0	0	0	0	0	0	0	0	0	0	0	0	0	0	0	0	0	0	0	0	0	6	0	0	0	0	0	0	0
OTU_18629	14_70141	155	KJ525663	Fungi	Ascomycota	Dothideomycetes	Incertae	Incertae	Pyrenochaeta	0	0	0	0	0	0	0	0	0	0	0	0	0	1	0	0	0	0	0	0	1	0	0	0	0	0	0	0	0	0	0	0	0	0	1	1	0	5	0	0
OTU_19094	33_49402	154	KF800200	Fungi	Ascomycota	Dothideomycetes	Incertae	Incertae	Pyrenochaeta	0	0	0	0	0	0	0	0	0	0	0	0	0	0	0	0	0	0	0	0	0	0	0	0	0	0	0	0	0	0	0	1	10	0	0	0	0	1	0	0
OTU_18658	27_78412	155	JF432995	Fungi	Ascomycota	Dothideomycetes	Incertae	Incertae	Pyrenochaeta	0	0	3	2	1	0	0	0	1	0	0	0	0	0	0	0	1	0	0	0	0	0	0	5	3	6	0	0	0	0	0	0	0	0	0	0	0	0	0	2
OTU_19188	40_6763	150	KC785563	Fungi	Ascomycota	Dothideomycetes	Incertae	Incertae	Pyrenochaeta	0	0	0	0	0	0	0	0	0	0	0	0	0	0	0	0	0	0	0	0	0	0	0	1	0	0	0	0	2	0	16	0	17	0	1	0	2	8	0	1
OTU_18635	22_63568	155	KP132547	Fungi	Ascomycota	Dothideomycetes	Incertae	Incertae	Pyrenochaeta	0	1	0	5	0	1	0	0	0	0	0	0	0	0	20	0	0	1	0	2	1	0	0	1	3	144	0	2	1	2	3	14	3	0	4	19	7	1	3	1
OTU_18715	33_9606	155	GU934564	Fungi	Ascomycota	Dothideomycetes	Incertae	Incertae	Pyrenochaeta	0	15	23	19	1	7	10	1	18	9	8	28	2	6	0	0	2	26	20	21	0	0	0	56	29	23	6	13	29	2	32	19	9	12	19	3	1	6	0	8
OTU_19552	39_91267	153	KF494164	Fungi	Ascomycota	Dothideomycetes	Incertae	Incertae	Rhizopycnis	vagum	1	0	0	0	0	0	0	0	0	0	0	1	0	0	0	0	2	0	0	0	0	0	1	0	0	0	0	0	0	0	0	0	0	0	0	1	0	0	0
OTU_19186	39_104309	154	EU250374	Fungi	Ascomycota	Dothideomycetes	Incertae	Incertae	Rhizopycnis	0	0	0	0	0	0	0	0	0	0	0	0	0	0	0	0	0	0	0	1	0	0	0	0	0	0	0	0	0	0	0	0	0	0	0	0	1	0	0	0
OTU_17772	2_57096	159	AJ875371	Fungi	Ascomycota	Dothideomycetes	Incertae	Minutisphaeraceae	Minutisphaera	0	0	1	0	0	0	0	0	0	0	0	2	0	0	0	0	0	0	0	1	0	0	0	0	0	0	0	0	0	0	0	0	0	0	0	0	0	0	0	0
OTU_17692	29_18524	159	JX043136	Fungi	Ascomycota	Dothideomycetes	Incertae	Minutisphaeraceae	Minutisphaera	0	0	0	0	0	0	0	0	0	2	0	0	0	0	0	0	0	0	0	0	0	0	0	0	0	0	0	1	0	1	0	0	20	0	0	1	0	0	0	0
OTU_21833	44_15300	140	KM493427	Fungi	Ascomycota	Dothideomycetes	Incertae	Myxotrichaceae	0	0	0	0	0	0	0	0	0	0	0	0	0	0	0	0	0	0	0	0	0	0	0	0	0	0	0	0	0	0	0	0	0	0	0	0	0	0	0	0	0
OTU_21692	6_12736	132	HQ914870	Fungi	Ascomycota	Dothideomycetes	Incertae	Myxotrichaceae	0	0	0	0	0	0	0	2	0	0	0	0	0	0	0	0	0	0	0	0	0	0	0	0	0	0	0	0	0	1	0	0	0	0	0	0	0	0	0	0	0
OTU_21616	14_49722	141	AF062813	Fungi	Ascomycota	Dothideomycetes	Incertae	Myxotrichaceae	0	0	0	0	0	0	0	0	0	0	0	1	1	0	5	0	0	0	0	0	0	0	0	0	0	0	0	0	0	0	0	0	0	0	0	2	0	0	1	0	0
OTU_20582	21_33970	146	HM589327	Fungi	Ascomycota	Dothideomycetes	Incertae	Pseudeurotiaceae	0	0	0	0	0	0	0	0	0	0	0	0	0	0	0	0	0	0	0	0	1	0	0	0	0	0	0	0	0	0	0	0	1	0	0	0	0	0	0	0	0
OTU_20952	27_10247	146	JX045816	Fungi	Ascomycota	Dothideomycetes	Incertae	Pseudeurotiaceae	0	0	0	0	0	0	0	0	0	0	0	0	0	0	0	0	0	0	0	0	0	0	0	0	0	0	1	0	0	0	0	0	1	0	0	0	0	0	0	0	0
OTU_20954	27_28448	144	JX045816	Fungi	Ascomycota	Dothideomycetes	Incertae	Pseudeurotiaceae	0	0	0	0	0	0	0	0	0	0	0	0	0	0	0	0	0	0	0	0	0	0	0	0	0	0	1	0	0	0	0	1	0	0	0	0	0	0	0	0	0
OTU_20958	27_53134	146	JX077007	Fungi	Ascomycota	Dothideomycetes	Incertae	Pseudeurotiaceae	0	0	0	0	0	0	0	0	0	0	0	0	0	0	0	0	0	0	0	0	0	0	0	0	0	0	1	0	0	0	1	0	0	0	0	0	0	0	0	0	0
OTU_21130	27_19658	135	JX045816	Fungi	Ascomycota	Dothideomycetes	Incertae	Pseudeurotiaceae	0	0	0	0	0	0	0	0	0	0	0	0	0	0	0	0	0	0	0	0	0	0	0	0	0	0	2	1	0	0	0	0	0	0	0	0	0	0	1	0	0
OTU_20964	27_93652	146	JX045816	Fungi	Ascomycota	Dothideomycetes	Incertae	Pseudeurotiaceae	0	0	0	0	0	0	0	0	0	0	0	0	0	0	0	0	0	0	0	0	0	0	0	0	1	0	1	0	0	0	0	3	6	2	0	0	0	1	0	0	0
OTU_20953	27_27042	146	GU212407	Fungi	Ascomycota	Dothideomycetes	Incertae	Pseudeurotiaceae	0	0	1	1	4	0	2	0	2	1	2	0	0	0	0	0	0	0	0	0	0	0	0	0	0	1	3	0	0	0	0	1	0	12	4	1	1	0	0	0	1
OTU_20951	27_7357	146	JX045816	Fungi	Ascomycota	Dothideomycetes	Incertae	Pseudeurotiaceae	0	0	0	0	0	0	0	0	0	0	0	0	0	0	0	1	0	0	0	0	0	0	0	0	2	1	11	1	2	1	0	4	0	5	1	1	0	15	0	1	0
OTU_20929	14_4687	146	HQ914924	Fungi	Ascomycota	Dothideomycetes	Incertae	Pseudeurotiaceae	0	0	0	0	0	0	1	0	0	0	3	0	0	0	1	0	0	0	0	0	0	0	0	0	0	0	4	0	0	0	0	0	3	0	1	0	0	0	0	0	0
OTU_19717	14_1257	116	EU517047	Fungi	Ascomycota	Dothideomycetes	Jahnulales	Aliquandostipitaceae	0	0	0	0	0	1	0	1	0	11	0	1	0	0	2	0	0	0	0	0	0	0	0	0	0	0	0	1	0	0	0	0	0	0	0	1	0	0	0	0	0
OTU_15115	41_1689	159	FJ612616	Fungi	Ascomycota	Dothideomycetes	Jahnulales	Aliquandostipitaceae	Xylomyces	0	0	0	0	0	0	0	0	0	0	0	0	0	0	0	0	0	0	0	0	0	0	0	0	0	0	0	0	0	0	0	0	0	0	0	0	0	0	2	0
OTU_17162	34_6835	128	KM246198	Fungi	Ascomycota	Dothideomycetes	Microthyriales	Microthyriaceae	Paramicrothyrium	0	0	0	0	0	0	0	0	0	0	0	0	0	0	0	0	0	0	0	0	0	0	0	0	0	0	0	0	2	0	0	0	2	0	0	0	0	1	0	0
OTU_20971	32_58538	146	LC013710	Fungi	Ascomycota	Dothideomycetes	Mytilinidiales	Gloniaceae	Cenococcum	0	0	0	0	0	0	0	0	0	0	0	0	0	1	0	0	0	0	0	0	0	0	0	0	0	0	0	0	0	0	1	0	0	0	0	0	0	0	0	0
OTU_21357	44_3943	144	AB848418	Fungi	Ascomycota	Dothideomycetes	Mytilinidiales	Gloniaceae	Cenococcum	0	0	0	0	0	0	0	0	0	0	0	0	0	0	0	0	0	0	0	0	0	0	0	0	0	0	0	0	0	0	0	0	0	0	0	0	0	0	0	0
OTU_20556	6_32859	144	EF619862	Fungi	Ascomycota	Dothideomycetes	Mytilinidiales	Mytilinidiaceae	0	0	0	0	0	0	0	1	0	0	0	0	0	0	0	0	0	0	0	0	0	0	0	0	0	1	0	0	0	3	0	0	0	0	0	0	0	0	0	0	0
OTU_18385	28_9089	156	JQ388942	Fungi	Ascomycota	Dothideomycetes	Patellariales	Patellariaceae	Rhytidhysteron	rufulum	0	0	0	0	0	0	0	0	0	0	0	1	0	0	0	0	0	0	0	0	0	0	1	1	0	1	0	0	1	1	1	0	0	0	16	1	1	0	0
OTU_19405	28_69225	138	AM711974	Fungi	Ascomycota	Dothideomycetes	Patellariales	Patellariaceae	Rhytidhysteron	0	0	0	0	0	0	0	0	0	0	0	0	0	0	0	0	0	0	0	0	0	0	0	0	0	0	2	0	0	0	0	0	0	0	0	0	0	0	0	0
OTU_18702	32_18719	155	KJ418118	Fungi	Ascomycota	Dothideomycetes	Patellariales	Patellariaceae	Rhytidhysteron	0	0	0	0	0	0	0	0	0	0	0	0	0	0	0	0	1	0	0	0	0	0	0	0	2	0	0	0	0	0	1	0	0	0	0	0	0	0	1	0
OTU_20219	20_26772	151	GU199428	Fungi	Ascomycota	Dothideomycetes	Patellariales	Patellariaceae	Rhytidhysteron	0	0	0	0	0	0	0	0	0	0	0	0	0	0	0	0	0	0	1	0	0	0	0	0	0	0	0	0	0	0	0	0	0	0	0	0	0	0	0	0
OTU_19545	39_3771	137	AM711974	Fungi	Ascomycota	Dothideomycetes	Patellariales	Patellariaceae	Rhytidhysteron	0	0	0	0	0	0	0	0	0	0	0	0	0	0	0	0	0	0	0	0	0	0	0	0	1	0	0	0	0	0	0	0	0	0	0	0	8	0	0	0
OTU_11986	27_92179	138	KJ188727	Fungi	Ascomycota	Dothideomycetes	Pleosporales	0	0	0	0	0	1	0	0	0	0	0	0	0	0	0	0	0	0	0	0	0	0	0	0	0	0	0	1	0	0	0	0	0	0	0	0	0	0	0	0	0	0
OTU_15105	39_40974	152	FJ612605	Fungi	Ascomycota	Dothideomycetes	Pleosporales	0	0	0	0	0	0	0	0	0	0	0	0	0	0	0	0	0	0	0	0	0	0	0	0	0	0	0	0	0	0	0	0	0	0	0	0	0	0	1	0	1	0
OTU_18073	31_42035	120	GU306814	Fungi	Ascomycota	Dothideomycetes	Pleosporales	0	0	0	0	0	0	0	0	0	0	0	0	0	0	0	0	0	0	0	0	0	0	0	0	0	0	0	1	0	0	0	1	0	0	0	0	0	0	0	0	0	0
OTU_18239	40_22536	154	HQ731646	Fungi	Ascomycota	Dothideomycetes	Pleosporales	0	0	0	0	0	0	0	0	0	0	0	0	0	0	0	0	0	0	0	0	0	0	0	0	0	0	0	0	0	0	0	0	0	0	0	0	0	0	0	2	0	0
OTU_18388	28_30407	156	HM999912	Fungi	Ascomycota	Dothideomycetes	Pleosporales	0	0	0	0	0	0	0	0	1	0	0	0	0	0	0	0	0	0	0	0	0	0	0	0	0	0	0	0	1	0	0	0	0	0	0	0	0	0	0	0	0	0
OTU_18404	32_77096	145	KF636769	Fungi	Ascomycota	Dothideomycetes	Pleosporales	0	0	0	0	0	0	0	0	0	0	0	0	0	0	0	0	0	0	0	0	0	0	0	0	0	0	0	0	0	0	0	0	2	0	0	0	0	0	0	0	0	0
OTU_18458	36_40778	156	KC978050	Fungi	Ascomycota	Dothideomycetes	Pleosporales	0	0	0	0	0	0	0	0	0	0	0	0	0	0	0	0	0	0	0	0	0	0	0	0	0	0	0	0	0	0	0	0	0	0	0	0	2	0	0	0	0	0
OTU_18477	39_107352	156	AB918014	Fungi	Ascomycota	Dothideomycetes	Pleosporales	0	0	0	0	0	0	0	0	0	0	0	0	0	0	0	0	0	0	0	0	0	0	0	0	0	0	0	1	0	0	0	0	0	0	0	0	0	0	1	0	0	0
OTU_18556	13_54756	157	EU486131	Fungi	Ascomycota	Dothideomycetes	Pleosporales	0	0	0	0	0	0	0	0	0	0	0	0	0	0	1	0	0	0	0	0	0	1	0	0	0	0	0	0	0	0	0	0	0	0	0	0	0	0	0	0	0	0
OTU_18584	25_9970	155	EU520640	Fungi	Ascomycota	Dothideomycetes	Pleosporales	0	0	0	0	0	0	0	0	0	0	0	0	0	0	0	0	0	0	0	0	0	0	0	0	0	2	0	0	0	0	0	0	0	0	0	0	0	0	0	0	0	0
OTU_18605	45_16571	156	KJ827757	Fungi	Ascomycota	Dothideomycetes	Pleosporales	0	0	0	0	0	0	0	0	0	0	0	0	0	0	0	0	0	0	0	0	0	1	0	0	0	0	0	0	0	0	0	0	0	0	0	0	0	0	0	0	0	0
OTU_19147	36_32756	119	KF212236	Fungi	Ascomycota	Dothideomycetes	Pleosporales	0	0	0	0	0	0	0	0	0	0	0	0	0	1	0	0	0	0	0	0	0	0	0	0	0	0	0	0	0	0	0	0	0	0	0	0	1	0	0	0	0	0
OTU_19168	39_10542	152	KJ511463	Fungi	Ascomycota	Dothideomycetes	Pleosporales	0	0	0	0	0	0	0	0	0	0	0	0	0	0	0	0	0	0	0	0	0	0	0	0	0	0	0	0	0	0	0	0	0	0	0	0	0	0	1	1	0	0
OTU_19178	39_49689	137	HQ446062	Fungi	Ascomycota	Dothideomycetes	Pleosporales	0	0	0	0	1	0	0	0	0	0	0	0	0	0	0	0	0	0	0	0	0	0	0	0	0	0	0	0	0	0	0	0	0	0	0	0	0	0	1	0	0	0
OTU_19211	2_4383	151	KJ827964	Fungi	Ascomycota	Dothideomycetes	Pleosporales	0	0	0	0	1	0	0	0	0	0	0	0	0	0	0	0	0	0	0	0	1	0	0	0	0	0	0	0	0	0	0	0	0	0	0	0	0	0	0	0	0	0
OTU_19282	10_51473	154	FJ025285	Fungi	Ascomycota	Dothideomycetes	Pleosporales	0	0	0	0	0	0	0	0	0	0	0	1	0	0	0	0	0	0	0	0	0	0	0	0	0	0	1	0	0	0	0	0	0	0	0	0	0	0	0	0	0	0
OTU_19286	11_7207	139	KJ125522	Fungi	Ascomycota	Dothideomycetes	Pleosporales	0	0	0	0	0	1	0	0	0	0	0	0	1	0	0	0	0	0	0	0	0	0	0	0	0	0	0	0	0	0	0	0	0	0	0	0	0	0	0	0	0	0
OTU_19326	25_30206	148	KP243159	Fungi	Ascomycota	Dothideomycetes	Pleosporales	0	0	0	0	0	0	0	0	0	0	0	0	0	0	0	0	0	0	0	0	0	0	0	0	0	1	0	0	0	0	0	0	0	0	1	0	0	0	0	0	0	0
OTU_19470	33_68814	150	KF636770	Fungi	Ascomycota	Dothideomycetes	Pleosporales	0	0	0	0	0	0	0	0	0	0	0	0	0	0	0	0	0	0	0	0	0	0	0	0	0	0	0	0	0	0	1	0	0	1	0	0	0	0	0	0	0	0
OTU_19603	6_47614	137	HQ446077	Fungi	Ascomycota	Dothideomycetes	Pleosporales	0	0	0	0	0	0	0	0	1	0	0	0	0	1	0	0	0	0	0	0	0	0	0	0	0	0	0	0	0	0	0	0	0	0	0	0	0	0	0	0	0	0
OTU_19650	11_41053	153	KF742583	Fungi	Ascomycota	Dothideomycetes	Pleosporales	0	0	0	0	0	0	0	0	0	0	0	0	1	0	0	0	1	0	0	0	0	0	0	0	0	0	0	0	0	0	0	0	0	0	0	0	0	0	0	0	0	0
OTU_19801	33_71104	152	EU490036	Fungi	Ascomycota	Dothideomycetes	Pleosporales	0	0	0	0	0	0	0	0	0	0	0	0	0	0	0	0	0	0	0	0	0	0	0	0	0	0	0	0	0	0	0	0	0	2	0	0	0	0	0	0	0	0
OTU_19938	11_2834	137	KF143782	Fungi	Ascomycota	Dothideomycetes	Pleosporales	0	0	0	0	0	0	0	0	0	0	0	0	2	0	0	0	0	0	0	0	0	0	0	0	0	0	0	0	0	0	0	0	0	0	0	0	0	0	0	0	0	0
OTU_20076	33_68776	113	AF504831	Fungi	Ascomycota	Dothideomycetes	Pleosporales	0	0	0	0	0	0	0	0	0	0	0	0	0	0	0	0	0	0	0	0	0	0	0	0	0	0	0	0	0	0	0	0	0	2	0	0	0	0	0	0	0	0
OTU_20147	1_20468	146	KF742590	Fungi	Ascomycota	Dothideomycetes	Pleosporales	0	0	0	2	0	0	0	0	0	0	0	0	0	0	0	0	0	0	0	0	0	0	0	0	0	0	0	0	0	0	0	0	0	0	0	0	0	0	0	0	0	0
OTU_20251	44_24843	151	DQ182459	Fungi	Ascomycota	Dothideomycetes	Pleosporales	0	0	0	0	0	0	0	0	0	0	0	0	0	0	0	0	0	0	0	0	0	0	0	0	0	0	0	0	0	0	0	0	0	0	0	0	0	0	0	0	0	0
OTU_20463	28_87308	145	EF635683	Fungi	Ascomycota	Dothideomycetes	Pleosporales	0	0	0	0	0	0	0	0	0	0	0	0	0	0	0	0	0	0	0	0	0	0	0	0	0	0	0	0	1	0	0	0	0	0	0	0	1	0	0	0	0	0
OTU_20679	36_6235	148	JQ388938	Fungi	Ascomycota	Dothideomycetes	Pleosporales	0	0	0	0	0	0	0	0	0	0	0	0	0	0	0	0	0	0	0	0	0	0	0	0	0	0	0	0	0	0	0	0	0	0	0	0	2	0	0	0	0	0
OTU_20680	36_13893	148	AB426759	Fungi	Ascomycota	Dothideomycetes	Pleosporales	0	0	0	0	0	0	0	0	0	0	0	0	0	0	0	0	0	0	0	0	0	0	0	0	0	0	0	0	0	0	0	0	0	0	0	0	2	0	0	0	0	0
OTU_20789	14_13008	147	KJ653466	Fungi	Ascomycota	Dothideomycetes	Pleosporales	0	0	0	0	0	0	0	0	0	0	0	0	0	0	0	2	0	0	0	0	0	0	0	0	0	0	0	0	0	0	0	0	0	0	0	0	0	0	0	0	0	0
OTU_20821	29_20190	112	GQ999414	Fungi	Ascomycota	Dothideomycetes	Pleosporales	0	0	0	0	0	0	0	0	0	0	0	0	0	0	0	0	0	0	0	0	0	0	0	0	0	0	1	0	0	1	0	0	0	0	0	0	0	0	0	0	0	0
OTU_20840	35_92828	112	GQ999414	Fungi	Ascomycota	Dothideomycetes	Pleosporales	0	0	0	0	0	0	1	0	0	0	0	0	0	0	0	0	0	0	0	0	0	0	0	0	0	0	0	0	0	0	0	0	0	0	0	1	0	0	0	0	0	0
OTU_21113	44_58095	146	AB693802	Fungi	Ascomycota	Dothideomycetes	Pleosporales	0	0	0	0	0	0	0	0	0	0	0	0	0	0	0	0	0	0	0	0	0	0	0	0	0	0	0	0	0	0	0	0	0	0	0	0	0	0	1	0	0	0
OTU_21593	31_19008	142	GU311721	Fungi	Ascomycota	Dothideomycetes	Pleosporales	0	0	0	0	0	0	0	0	0	0	0	0	0	0	0	0	0	0	0	0	0	0	0	0	0	0	0	0	0	0	0	1	0	0	0	0	0	0	0	0	0	1
OTU_16695	30_37547	163	GQ923994	Fungi	Ascomycota	Dothideomycetes	Pleosporales	0	0	0	0	0	0	0	0	0	0	0	0	0	0	0	0	0	0	0	0	0	0	0	0	0	0	0	0	0	0	3	0	0	0	0	0	0	0	0	0	0	0
OTU_17837	26_10463	159	JQ905832	Fungi	Ascomycota	Dothideomycetes	Pleosporales	0	0	0	0	0	0	0	0	0	0	0	0	0	0	0	0	0	0	0	0	0	0	0	0	0	0	2	0	0	0	0	0	0	0	0	0	0	0	0	0	0	0
OTU_17842	30_22620	156	KF636770	Fungi	Ascomycota	Dothideomycetes	Pleosporales	0	0	0	0	0	0	0	0	0	0	0	0	0	0	0	0	0	0	0	0	0	0	0	0	0	0	0	0	0	0	3	0	0	0	0	0	0	0	0	0	0	0
OTU_18246	1_3544	157	JX984795	Fungi	Ascomycota	Dothideomycetes	Pleosporales	0	0	0	2	0	0	0	0	0	0	0	0	0	0	0	0	0	0	0	0	0	1	0	0	0	0	0	0	0	0	0	0	0	0	0	0	0	0	0	0	0	0
OTU_18398	29_22155	156	KM246238	Fungi	Ascomycota	Dothideomycetes	Pleosporales	0	0	0	0	0	0	0	0	0	0	0	0	0	0	0	0	0	0	0	1	0	0	0	0	0	0	0	0	0	1	0	0	0	1	0	0	0	0	0	0	0	0
OTU_18570	21_18461	156	HM992495	Fungi	Ascomycota	Dothideomycetes	Pleosporales	0	0	0	0	0	0	0	0	0	0	0	0	0	0	0	0	0	0	0	0	0	2	0	0	0	0	0	0	0	0	0	0	0	0	0	0	0	0	0	0	0	0
OTU_18577	23_46140	139	JQ905797	Fungi	Ascomycota	Dothideomycetes	Pleosporales	0	0	0	0	0	0	0	0	0	0	0	0	0	0	0	0	0	0	0	0	0	0	0	2	0	0	0	0	0	0	0	0	0	0	0	0	0	0	0	0	0	0
OTU_18775	36_13541	152	JQ437611	Fungi	Ascomycota	Dothideomycetes	Pleosporales	0	0	0	0	0	0	0	0	0	0	0	0	0	0	0	0	0	0	0	0	0	0	0	0	0	0	0	0	0	0	0	0	0	0	0	0	3	0	0	0	0	0
OTU_18789	36_67613	147	JQ437611	Fungi	Ascomycota	Dothideomycetes	Pleosporales	0	0	0	0	0	0	0	0	0	0	0	0	0	1	0	0	0	0	0	0	0	0	0	0	0	0	0	0	0	0	0	0	0	0	0	0	1	1	0	0	0	0
OTU_19144	36_21390	147	KC427070	Fungi	Ascomycota	Dothideomycetes	Pleosporales	0	0	0	0	0	0	0	0	0	0	0	0	0	0	0	0	0	0	0	0	0	0	0	0	0	0	0	0	0	0	0	1	0	0	0	0	2	0	0	0	0	0
OTU_19334	30_1564	154	KC965786	Fungi	Ascomycota	Dothideomycetes	Pleosporales	0	0	0	0	0	0	0	0	0	0	0	0	0	0	0	0	0	0	0	0	0	0	0	0	0	0	0	0	0	0	1	2	0	0	0	0	0	0	0	0	0	0
OTU_19336	30_22712	140	KF636770	Fungi	Ascomycota	Dothideomycetes	Pleosporales	0	0	0	0	0	0	0	0	0	0	0	0	0	0	0	0	0	0	0	0	0	0	0	0	0	0	0	0	0	0	1	2	0	0	0	0	0	0	0	0	0	0
OTU_19407	28_71621	139	EU779679	Fungi	Ascomycota	Dothideomycetes	Pleosporales	0	0	0	0	0	0	0	0	0	0	0	0	0	0	0	0	0	0	0	0	0	0	0	0	0	0	0	0	1	0	0	0	0	0	0	0	0	1	0	0	0	0
OTU_19421	29_2942	145	KJ817323	Fungi	Ascomycota	Dothideomycetes	Pleosporales	0	0	0	0	0	0	0	0	0	0	0	1	0	0	0	0	0	0	0	0	0	0	0	0	0	0	0	0	0	1	0	0	1	0	0	0	0	0	0	0	0	0
OTU_19597	6_16247	153	GU054272	Fungi	Ascomycota	Dothideomycetes	Pleosporales	0	0	0	0	0	0	0	0	2	0	0	0	0	0	0	0	0	0	0	0	0	0	0	0	0	0	0	0	0	0	1	0	0	0	0	0	0	0	0	0	0	0
OTU_19674	21_20875	142	JX043185	Fungi	Ascomycota	Dothideomycetes	Pleosporales	0	0	0	0	0	0	0	0	0	0	1	0	0	0	0	0	0	0	0	0	0	2	0	0	0	0	0	0	0	0	0	0	0	0	0	0	0	0	0	0	0	0
OTU_19907	5_23798	148	JQ760106	Fungi	Ascomycota	Dothideomycetes	Pleosporales	0	0	0	0	0	0	0	1	0	0	0	0	0	0	0	0	0	0	0	0	1	0	0	0	0	0	0	0	0	0	0	0	0	0	0	0	0	0	0	0	0	1
OTU_20044	27_83326	148	JQ435795	Fungi	Ascomycota	Dothideomycetes	Pleosporales	0	0	0	0	0	0	0	0	0	0	0	0	0	0	0	0	0	0	0	0	0	0	0	0	0	0	0	1	0	0	1	1	0	0	0	0	0	0	0	0	0	0
OTU_20049	28_2372	109	KF990154	Fungi	Ascomycota	Dothideomycetes	Pleosporales	0	0	0	0	0	0	0	0	0	0	0	0	0	0	0	0	1	0	0	0	0	0	0	0	0	0	0	0	1	0	0	0	0	0	0	0	0	0	1	0	0	0
OTU_20194	10_27332	151	EF635683	Fungi	Ascomycota	Dothideomycetes	Pleosporales	0	0	0	0	0	0	0	0	0	0	0	1	0	0	0	0	0	0	0	0	0	0	0	0	0	0	0	0	0	0	0	1	0	0	0	0	0	0	0	0	0	0
OTU_20248	45_2995	151	AM084820	Fungi	Ascomycota	Dothideomycetes	Pleosporales	0	0	0	0	0	0	0	0	0	0	0	0	0	0	0	0	0	0	0	0	0	0	0	0	0	0	0	1	0	0	0	0	0	0	0	0	0	0	0	0	0	0
OTU_20517	36_30838	149	KF800272	Fungi	Ascomycota	Dothideomycetes	Pleosporales	0	0	0	0	0	0	0	0	0	0	0	0	0	0	0	0	0	0	0	0	0	0	0	0	0	0	0	0	0	0	0	0	0	0	0	0	1	0	0	1	0	0
OTU_20858	40_70777	112	KP724985	Fungi	Ascomycota	Dothideomycetes	Pleosporales	0	0	0	0	0	0	0	0	0	0	0	0	0	0	0	0	0	0	0	0	0	0	0	0	0	0	0	0	0	0	0	0	0	1	0	0	0	0	0	1	1	0
OTU_17694	32_25919	156	HQ607792	Fungi	Ascomycota	Dothideomycetes	Pleosporales	0	0	0	0	0	0	0	0	0	0	0	0	0	0	0	0	0	0	0	0	0	0	0	0	0	0	0	0	0	0	0	0	1	0	1	0	1	1	0	0	0	0
OTU_17722	34_83586	149	LN714566	Fungi	Ascomycota	Dothideomycetes	Pleosporales	0	0	0	0	0	0	0	0	0	0	0	0	0	0	0	0	0	0	0	0	0	0	0	0	0	0	0	0	0	0	0	0	0	0	1	1	0	0	2	0	0	0
OTU_18256	2_31557	157	GU316142	Fungi	Ascomycota	Dothideomycetes	Pleosporales	0	0	0	0	1	0	0	0	0	0	0	0	0	0	0	0	0	0	0	0	0	0	0	0	0	1	1	0	0	0	0	0	0	0	0	0	0	0	0	0	0	1
OTU_18516	5_54272	156	JN793481	Fungi	Ascomycota	Dothideomycetes	Pleosporales	0	0	0	0	0	0	0	1	0	0	0	0	0	2	0	0	0	0	0	1	0	0	0	0	0	0	0	0	0	0	0	0	0	0	0	0	0	0	0	0	0	0
OTU_18569	20_50465	156	GU053865	Fungi	Ascomycota	Dothideomycetes	Pleosporales	0	0	0	0	0	0	0	0	0	0	0	0	0	0	0	0	0	0	0	0	1	0	0	0	0	0	0	0	0	0	1	0	0	0	0	0	0	0	0	0	0	0
OTU_18919	21_4213	155	AB918014	Fungi	Ascomycota	Dothideomycetes	Pleosporales	0	0	0	0	0	0	0	0	0	0	0	0	0	0	0	0	0	0	0	0	0	1	0	0	0	2	0	0	0	0	0	0	0	0	0	0	0	0	0	0	0	0
OTU_19061	32_7466	154	GU309388	Fungi	Ascomycota	Dothideomycetes	Pleosporales	0	0	0	0	0	0	0	0	0	0	0	0	0	0	0	0	0	0	0	0	0	0	0	0	0	0	0	0	0	0	1	0	2	0	0	0	0	0	1	0	0	0
OTU_19072	32_78581	120	HQ631052	Fungi	Ascomycota	Dothideomycetes	Pleosporales	0	0	0	0	0	0	0	0	0	0	2	0	0	0	0	0	0	0	0	0	0	0	0	0	0	0	0	0	0	0	0	0	2	0	0	0	0	0	0	0	0	0
OTU_19173	39_29984	154	JX436250	Fungi	Ascomycota	Dothideomycetes	Pleosporales	0	0	0	0	0	0	0	0	0	0	0	0	0	0	0	0	0	0	0	0	0	0	0	0	0	0	0	0	0	0	0	0	0	0	0	0	0	0	4	0	0	0
OTU_19208	1_53336	150	EU490077	Fungi	Ascomycota	Dothideomycetes	Pleosporales	0	0	0	1	0	0	0	0	0	0	0	0	0	0	1	0	0	0	0	0	0	1	0	0	0	0	0	0	0	0	0	0	0	0	0	0	0	0	0	0	0	0
OTU_19302	15_53368	143	KC427070	Fungi	Ascomycota	Dothideomycetes	Pleosporales	0	0	0	0	0	0	0	0	0	0	0	0	0	0	0	0	1	0	0	0	3	0	0	0	0	0	0	0	0	0	0	0	0	0	0	0	0	0	0	0	0	0
OTU_19714	47_29547	148	KF636770	Fungi	Ascomycota	Dothideomycetes	Pleosporales	0	0	0	0	0	0	0	0	0	0	0	0	0	0	0	0	0	0	0	0	0	0	0	0	0	0	0	0	0	0	1	2	0	0	0	0	0	0	0	0	0	0
OTU_20195	10_50623	145	KC965939	Fungi	Ascomycota	Dothideomycetes	Pleosporales	0	0	0	1	0	0	0	0	0	0	0	1	0	0	0	0	0	0	0	0	0	0	0	0	0	0	0	0	0	0	0	0	1	0	1	0	0	0	0	0	0	0
OTU_20313	32_89553	144	KF019265	Fungi	Ascomycota	Dothideomycetes	Pleosporales	0	0	0	0	0	0	0	0	1	0	0	0	0	0	0	0	0	0	0	0	0	0	0	0	0	1	0	0	0	0	0	0	1	0	0	0	0	0	0	0	0	0
OTU_20316	33_5043	149	EF619743	Fungi	Ascomycota	Dothideomycetes	Pleosporales	0	0	0	0	0	0	0	0	0	0	0	0	0	0	0	0	0	0	0	0	0	0	0	0	0	0	0	0	0	0	0	0	0	1	0	0	1	0	2	0	0	0
OTU_20879	6_27451	147	HQ207026	Fungi	Ascomycota	Dothideomycetes	Pleosporales	0	0	0	0	0	0	0	0	1	0	0	0	2	0	0	0	0	0	0	0	1	0	0	0	0	0	0	0	0	0	0	0	0	0	0	0	0	0	0	0	0	0
OTU_21528	35_25327	142	GQ996133	Fungi	Ascomycota	Dothideomycetes	Pleosporales	0	0	0	0	0	0	0	1	0	0	0	0	0	0	0	0	0	0	0	0	0	0	0	0	0	0	0	0	0	0	0	1	0	0	0	2	0	0	0	0	0	0
OTU_21539	39_15923	142	HQ631033	Fungi	Ascomycota	Dothideomycetes	Pleosporales	0	0	0	0	0	0	0	0	0	0	0	0	0	0	0	0	2	0	0	0	0	0	0	0	0	0	0	0	0	0	0	0	0	0	0	0	0	0	2	0	0	0
OTU_12766	40_42973	176	KJ188725	Fungi	Ascomycota	Dothideomycetes	Pleosporales	0	0	0	0	0	0	0	0	0	0	0	0	0	0	0	0	0	0	0	0	0	0	0	0	0	0	0	0	0	0	0	0	0	0	0	0	0	0	0	5	0	0
OTU_18138	28_64161	155	DQ683973	Fungi	Ascomycota	Dothideomycetes	Pleosporales	0	0	0	0	0	0	0	0	0	0	0	0	0	0	0	0	0	0	0	0	0	0	0	0	0	0	0	0	1	0	0	0	0	0	1	0	2	0	1	0	0	0
OTU_18275	6_16371	140	KM591600	Fungi	Ascomycota	Dothideomycetes	Pleosporales	0	0	0	0	0	0	0	0	5	0	0	0	0	0	0	0	0	0	0	0	0	0	0	0	0	0	0	0	0	0	0	0	0	0	0	0	0	0	0	0	0	0
OTU_18617	14_12129	155	KF297114	Fungi	Ascomycota	Dothideomycetes	Pleosporales	0	0	0	0	0	0	0	0	0	0	0	0	0	0	0	2	1	0	0	0	0	0	1	0	0	0	0	0	0	0	0	0	0	0	0	0	0	0	0	0	0	0
OTU_18881	8_6273	155	KF990154	Fungi	Ascomycota	Dothideomycetes	Pleosporales	0	0	0	0	0	0	0	0	0	0	1	0	0	0	0	0	0	0	0	0	0	1	0	1	0	0	0	0	0	0	0	2	0	0	0	0	0	0	0	0	0	0
OTU_18974	14_30271	153	KP114368	Fungi	Ascomycota	Dothideomycetes	Pleosporales	0	0	0	1	0	0	0	0	0	0	0	0	0	0	0	3	0	0	0	0	0	0	0	0	0	0	0	0	0	0	0	0	0	0	0	0	1	0	0	0	0	0
OTU_18995	22_42796	154	GU721874	Fungi	Ascomycota	Dothideomycetes	Pleosporales	0	0	0	0	0	0	0	0	0	0	0	0	0	0	0	0	0	0	0	0	0	0	4	0	0	0	0	0	0	0	1	0	0	0	0	0	0	0	0	0	0	0
OTU_19041	28_74786	120	HQ631052	Fungi	Ascomycota	Dothideomycetes	Pleosporales	0	0	0	0	0	0	0	0	0	0	0	0	0	0	0	0	0	0	0	0	0	0	0	0	0	0	0	0	1	0	0	0	0	0	0	3	0	0	0	1	0	0
OTU_19140	36_3639	154	AY843132	Fungi	Ascomycota	Dothideomycetes	Pleosporales	0	0	0	0	0	0	0	0	0	0	0	0	0	0	0	0	0	0	0	0	0	0	0	0	0	2	0	0	0	0	0	0	0	0	0	0	3	0	0	0	0	0
OTU_19170	39_17112	148	EU490077	Fungi	Ascomycota	Dothideomycetes	Pleosporales	0	0	0	0	0	0	0	0	0	0	0	0	0	0	0	0	0	0	0	0	0	0	0	0	0	0	0	0	0	0	0	0	0	0	0	0	0	0	4	0	1	0
OTU_19591	5_55748	153	JQ437611	Fungi	Ascomycota	Dothideomycetes	Pleosporales	0	0	0	0	0	0	0	1	0	0	1	0	0	0	0	0	0	0	0	0	0	3	0	0	0	0	0	0	0	0	0	0	0	0	0	0	0	0	0	0	0	0
OTU_20660	34_4563	148	KJ081146	Fungi	Ascomycota	Dothideomycetes	Pleosporales	0	0	0	0	0	0	0	0	0	0	0	0	0	0	0	0	0	0	0	0	0	0	0	0	0	0	0	0	0	0	0	0	0	0	4	0	0	0	1	0	0	0
OTU_21394	32_5	131	GQ996133	Fungi	Ascomycota	Dothideomycetes	Pleosporales	0	0	0	0	0	0	0	0	0	0	0	0	0	0	0	0	0	0	0	0	0	0	0	0	0	0	0	0	0	0	0	0	3	0	0	0	0	1	0	0	1	0
OTU_17681	27_84146	104	JX984795	Fungi	Ascomycota	Dothideomycetes	Pleosporales	0	0	0	0	0	0	0	0	0	0	0	0	0	0	0	0	0	0	0	0	2	0	0	0	0	0	0	1	0	0	0	0	0	0	0	0	3	0	0	0	0	0
OTU_18182	34_3074	145	FJ362163	Fungi	Ascomycota	Dothideomycetes	Pleosporales	0	0	0	1	0	0	0	0	0	0	0	0	0	0	0	0	0	0	0	0	3	0	0	0	0	0	0	0	0	0	0	0	0	0	2	0	0	0	0	0	0	0
OTU_18195	35_5662	152	GU054285	Fungi	Ascomycota	Dothideomycetes	Pleosporales	0	0	0	0	0	0	0	0	0	0	0	0	0	0	0	0	0	0	0	0	0	0	0	0	0	0	0	0	0	0	0	0	0	0	0	5	0	0	0	0	0	0
OTU_18766	35_56457	144	JQ437611	Fungi	Ascomycota	Dothideomycetes	Pleosporales	0	0	0	0	0	0	0	0	0	0	0	0	0	0	0	0	0	0	0	0	0	0	0	0	0	0	0	0	0	0	0	0	0	0	0	6	0	0	0	0	0	0
OTU_18975	14_30893	154	GU910147	Fungi	Ascomycota	Dothideomycetes	Pleosporales	0	0	0	0	0	0	0	0	0	0	0	0	0	0	0	1	0	0	0	0	0	0	0	0	0	0	0	0	0	0	0	0	0	0	0	0	4	0	0	0	0	0
OTU_20057	29_11189	151	KF060220	Fungi	Ascomycota	Dothideomycetes	Pleosporales	0	0	0	0	0	0	0	0	0	0	0	0	0	0	0	0	0	0	0	0	0	0	0	0	0	0	0	0	0	1	4	0	0	0	0	1	0	0	0	0	0	0
OTU_20112	36_17291	139	HQ631002	Fungi	Ascomycota	Dothideomycetes	Pleosporales	0	0	0	0	0	0	0	0	1	0	0	0	0	0	0	0	0	0	0	0	0	0	0	0	0	0	0	0	2	0	0	0	1	1	0	0	1	0	0	0	0	0
OTU_20478	32_89823	149	KJ867219	Fungi	Ascomycota	Dothideomycetes	Pleosporales	0	0	0	0	0	0	0	0	0	0	0	0	0	0	0	0	0	0	0	0	0	0	0	0	0	1	0	0	0	0	1	1	1	0	0	0	0	0	2	0	0	0
OTU_17303	27_70962	162	DQ923531	Fungi	Ascomycota	Dothideomycetes	Pleosporales	0	0	0	0	0	0	0	0	0	0	0	0	0	0	0	0	0	0	0	0	0	0	0	0	0	0	0	1	0	0	0	0	0	0	0	0	0	0	0	0	0	0
OTU_17959	39_4471	147	JX269210	Fungi	Ascomycota	Dothideomycetes	Pleosporales	0	0	0	0	0	0	0	0	0	0	0	0	0	0	0	0	0	0	0	0	0	0	0	0	0	0	0	0	0	0	0	0	0	0	0	0	0	0	7	0	0	0
OTU_19625	8_7439	113	HM439519	Fungi	Ascomycota	Dothideomycetes	Pleosporales	0	0	0	0	0	0	0	0	5	0	1	0	0	0	0	0	1	0	0	0	0	0	0	0	0	0	0	0	0	0	0	0	0	0	0	0	0	0	0	0	0	0
OTU_19895	2_26629	152	GQ999487	Fungi	Ascomycota	Dothideomycetes	Pleosporales	0	0	0	0	4	0	0	0	0	0	0	0	0	0	0	0	0	0	0	0	0	0	0	0	0	0	3	0	0	0	0	0	0	0	0	0	0	0	0	0	0	0
OTU_20161	3_49564	151	KJ827658	Fungi	Ascomycota	Dothideomycetes	Pleosporales	0	0	0	0	0	1	0	0	0	0	0	1	1	3	0	0	0	0	0	0	0	1	0	0	0	0	0	0	0	0	0	0	0	0	0	0	0	0	0	0	0	0
OTU_20246	31_34415	111	KF060220	Fungi	Ascomycota	Dothideomycetes	Pleosporales	0	0	0	0	0	0	0	0	1	0	0	0	1	0	0	0	0	0	0	0	0	0	0	0	0	0	0	0	0	0	2	2	0	0	0	0	0	0	0	0	0	0
OTU_20323	34_4143	114	AF504831	Fungi	Ascomycota	Dothideomycetes	Pleosporales	0	0	0	0	0	0	0	0	0	0	0	0	2	0	0	0	0	0	0	0	0	0	0	0	0	0	0	0	0	0	0	0	0	0	1	2	0	0	2	0	0	0
OTU_20812	27_91252	111	HM239801	Fungi	Ascomycota	Dothideomycetes	Pleosporales	0	0	0	0	0	0	0	0	0	1	0	0	0	0	0	0	0	0	0	0	0	0	0	0	0	1	0	1	0	1	0	0	0	0	0	1	0	0	0	1	0	1
OTU_20833	34_16389	108	KP724985	Fungi	Ascomycota	Dothideomycetes	Pleosporales	0	0	0	0	0	0	0	0	0	0	0	0	0	0	0	0	0	0	0	0	0	0	0	0	0	0	0	0	0	0	0	0	0	0	7	0	0	0	0	0	0	0
OTU_12968	28_64413	183	KJ188725	Fungi	Ascomycota	Dothideomycetes	Pleosporales	0	0	0	0	0	0	0	0	0	0	0	0	0	0	0	0	0	0	0	0	0	0	0	0	0	0	0	0	1	0	0	0	0	0	0	0	0	0	0	7	0	0
OTU_19581	3_39661	154	KP335607	Fungi	Ascomycota	Dothideomycetes	Pleosporales	0	0	0	0	0	1	0	0	0	0	1	0	2	0	0	0	0	0	0	0	0	0	0	0	0	1	3	0	0	0	0	0	0	0	0	0	0	0	0	0	0	0
OTU_19681	25_22805	151	KF143782	Fungi	Ascomycota	Dothideomycetes	Pleosporales	0	0	0	0	0	0	0	0	0	0	0	0	0	0	0	0	0	0	0	0	1	5	0	0	0	1	0	0	0	0	0	0	0	1	0	0	0	0	0	0	0	0
OTU_19856	37_98351	152	JQ388930	Fungi	Ascomycota	Dothideomycetes	Pleosporales	0	0	0	0	0	0	0	0	0	0	0	0	0	0	0	0	0	0	0	0	0	2	0	0	0	0	2	0	0	0	0	1	0	0	0	0	0	1	0	0	0	0
OTU_20200	11_31289	140	KM591600	Fungi	Ascomycota	Dothideomycetes	Pleosporales	0	0	0	0	0	0	0	0	7	0	0	0	1	0	0	0	0	0	0	0	0	0	0	0	0	0	0	0	0	0	0	0	0	0	0	0	0	0	0	0	0	0
OTU_20699	39_99412	109	KP724985	Fungi	Ascomycota	Dothideomycetes	Pleosporales	0	0	0	0	0	0	0	0	0	0	0	0	0	0	0	0	0	0	0	0	0	0	0	0	0	1	0	0	0	0	0	0	0	0	0	0	0	0	1	1	0	0
OTU_21321	5_46562	144	GU306934	Fungi	Ascomycota	Dothideomycetes	Pleosporales	0	0	0	0	0	0	0	1	0	6	0	0	0	0	0	0	0	0	0	0	1	0	0	0	0	0	0	0	0	0	0	0	0	0	0	0	0	0	0	0	0	0
OTU_21658	35_81352	141	GU309867	Fungi	Ascomycota	Dothideomycetes	Pleosporales	0	0	0	0	0	0	0	1	0	0	0	0	2	1	0	0	1	0	0	0	0	0	0	0	1	0	0	0	0	0	0	0	0	0	0	2	0	0	0	0	0	0
OTU_17002	36_62625	163	GU595040	Fungi	Ascomycota	Dothideomycetes	Pleosporales	0	0	0	0	0	0	0	0	0	0	0	0	0	0	0	0	0	0	0	0	0	0	0	0	0	0	0	0	0	0	0	0	0	0	0	0	1	0	0	0	0	0
OTU_18448	36_4048	155	EU520640	Fungi	Ascomycota	Dothideomycetes	Pleosporales	0	0	0	0	0	0	0	0	0	0	0	0	0	0	0	0	0	0	0	0	0	0	0	0	0	0	0	1	2	1	0	0	1	2	0	0	1	0	0	0	0	1
OTU_19100	33_65666	155	JQ759678	Fungi	Ascomycota	Dothideomycetes	Pleosporales	0	0	0	0	1	0	0	0	1	0	0	0	0	1	0	0	0	0	0	0	0	0	0	0	0	0	0	0	0	0	1	0	0	1	0	0	2	0	1	0	0	0
OTU_19397	27_75091	142	KF019257	Fungi	Ascomycota	Dothideomycetes	Pleosporales	0	0	0	0	0	2	0	0	2	0	0	0	0	0	0	0	0	0	0	0	0	0	0	0	0	0	0	1	0	0	0	0	0	0	0	0	1	0	3	0	0	0
OTU_19453	32_87928	153	JQ437611	Fungi	Ascomycota	Dothideomycetes	Pleosporales	0	0	0	0	0	0	0	2	1	0	5	0	0	0	0	0	0	0	0	0	0	0	0	0	0	0	0	0	0	0	0	0	1	0	0	0	0	0	0	0	0	0
OTU_16043	40_14364	168	KJ630313	Fungi	Ascomycota	Dothideomycetes	Pleosporales	0	0	0	0	0	0	0	0	0	0	0	0	0	0	0	0	0	0	0	0	0	0	0	0	0	0	0	0	0	0	1	0	0	0	0	0	0	0	0	9	0	0
OTU_18685	29_3306	155	KP698370	Fungi	Ascomycota	Dothideomycetes	Pleosporales	0	0	0	2	1	0	0	1	0	0	0	0	0	0	0	0	0	0	0	0	0	0	0	0	0	3	2	0	0	1	0	0	0	0	0	0	0	0	0	0	0	0
OTU_18878	7_32826	155	JQ437611	Fungi	Ascomycota	Dothideomycetes	Pleosporales	0	0	0	0	0	0	0	0	0	4	0	1	0	0	0	0	1	0	0	0	0	0	0	0	1	0	0	0	0	0	0	3	0	0	0	0	0	0	0	0	0	0
OTU_19121	34_49748	120	KF800166	Fungi	Ascomycota	Dothideomycetes	Pleosporales	0	0	0	0	0	0	0	0	0	0	0	0	0	0	0	0	0	0	0	0	0	0	0	0	0	0	0	0	0	0	0	0	0	0	10	0	0	0	0	0	0	0
OTU_19281	10_51115	150	JQ437611	Fungi	Ascomycota	Dothideomycetes	Pleosporales	0	0	0	0	0	0	0	0	0	0	0	1	0	1	0	0	0	0	1	0	0	2	0	0	1	0	0	0	0	0	1	2	0	0	0	0	0	0	0	0	0	0
OTU_19521	36_117	153	KF296814	Fungi	Ascomycota	Dothideomycetes	Pleosporales	0	0	0	0	0	0	0	0	0	0	0	0	0	1	0	0	0	0	0	0	0	1	0	0	0	0	0	0	0	0	1	0	0	0	0	0	7	0	0	0	0	0
OTU_20083	34_3483	152	FJ752617	Fungi	Ascomycota	Dothideomycetes	Pleosporales	0	0	0	0	0	0	0	0	0	0	0	0	0	0	0	0	0	0	0	0	0	0	0	0	0	0	0	0	0	0	0	0	0	0	10	0	0	0	0	0	0	0
OTU_20493	34_4756	139	JQ388938	Fungi	Ascomycota	Dothideomycetes	Pleosporales	0	0	0	0	0	0	0	0	0	0	0	0	0	0	0	0	0	0	0	0	0	0	0	0	0	0	1	0	0	0	0	0	0	0	9	0	0	0	0	0	0	0
OTU_18400	32_2525	142	KF251244	Fungi	Ascomycota	Dothideomycetes	Pleosporales	0	0	0	0	0	0	0	0	0	0	0	0	1	0	0	0	0	0	0	0	0	0	0	0	0	0	0	0	0	0	0	0	1	0	0	6	1	0	0	1	0	1
OTU_19028	27_87824	139	KJ827964	Fungi	Ascomycota	Dothideomycetes	Pleosporales	0	0	0	0	0	0	0	0	0	0	0	0	0	0	0	0	0	0	0	0	0	0	0	0	0	0	0	1	0	1	1	0	0	0	0	1	0	0	5	0	0	0
OTU_19110	34_15950	154	KJ827964	Fungi	Ascomycota	Dothideomycetes	Pleosporales	0	0	0	0	0	0	0	0	0	0	0	0	0	0	0	0	0	0	0	0	0	0	0	0	0	0	0	0	0	0	0	0	0	0	10	1	0	0	0	0	0	0
OTU_19985	30_45235	152	HQ649772	Fungi	Ascomycota	Dothideomycetes	Pleosporales	0	0	0	0	0	0	1	0	1	0	0	0	2	0	0	0	2	0	0	0	0	0	0	0	0	0	0	0	0	0	1	1	2	0	0	0	0	0	0	0	0	0
OTU_20528	39_3604	151	KF675608	Fungi	Ascomycota	Dothideomycetes	Pleosporales	0	0	0	0	0	0	0	0	0	0	0	0	0	0	0	0	0	0	0	0	0	0	0	0	0	0	0	0	0	0	0	1	0	0	0	0	0	0	10	0	0	0
OTU_20564	10_13265	149	EF505602	Fungi	Ascomycota	Dothideomycetes	Pleosporales	0	0	0	0	0	0	0	0	0	0	0	1	0	0	0	0	0	0	0	0	7	0	0	0	0	0	0	0	0	0	0	0	0	0	0	0	0	0	0	0	0	0
OTU_18224	39_1545	146	FJ752610	Fungi	Ascomycota	Dothideomycetes	Pleosporales	0	0	0	0	0	0	0	0	0	0	0	0	0	0	0	0	0	0	0	0	0	0	0	0	0	0	0	0	0	0	0	0	0	0	0	0	0	0	9	0	1	0
OTU_19054	29_8398	109	EU516831	Fungi	Ascomycota	Dothideomycetes	Pleosporales	0	0	0	0	0	0	0	0	0	0	0	0	0	0	0	0	0	0	0	0	0	0	0	0	0	0	0	0	0	1	0	0	0	0	0	0	0	0	10	1	0	0
OTU_20700	40_29307	111	KP724985	Fungi	Ascomycota	Dothideomycetes	Pleosporales	0	0	0	0	0	0	0	0	1	0	0	0	0	0	0	0	0	0	0	0	1	0	0	0	0	0	0	0	0	0	0	0	0	0	0	0	0	0	0	9	1	0
OTU_16762	33_9200	156	KJ630313	Fungi	Ascomycota	Dothideomycetes	Pleosporales	0	0	0	0	0	0	0	0	0	0	0	0	0	0	0	0	0	0	0	0	0	0	0	0	0	0	0	0	0	0	0	0	0	13	0	0	0	0	0	0	0	0
OTU_17335	34_112	161	FN394703	Fungi	Ascomycota	Dothideomycetes	Pleosporales	0	0	0	0	0	0	0	0	0	0	0	0	0	0	0	0	0	0	0	0	0	0	0	0	0	0	0	0	0	0	0	0	0	0	13	0	0	0	0	0	0	0
OTU_17927	34_75359	158	DQ683973	Fungi	Ascomycota	Dothideomycetes	Pleosporales	0	0	0	0	0	0	0	0	0	0	0	0	0	0	0	0	0	0	0	0	1	0	0	0	0	0	0	0	0	0	0	0	0	0	1	0	0	0	0	0	0	0
OTU_19491	34_32145	150	JQ437611	Fungi	Ascomycota	Dothideomycetes	Pleosporales	0	0	0	0	0	0	0	1	0	0	0	0	0	0	1	0	0	0	0	0	0	0	0	0	0	0	0	0	0	0	0	0	0	0	11	0	0	0	0	0	0	0
OTU_21522	34_876	142	KF752609	Fungi	Ascomycota	Dothideomycetes	Pleosporales	0	0	0	0	0	0	0	0	0	0	0	0	0	0	0	0	0	0	0	0	0	0	0	0	0	0	0	0	0	0	0	0	0	0	13	0	0	0	0	0	0	0
OTU_19738	27_4126	119	EF619688	Fungi	Ascomycota	Dothideomycetes	Pleosporales	0	0	0	0	0	0	0	0	0	0	0	1	0	0	0	0	0	0	0	0	0	0	0	0	0	2	0	10	0	0	0	0	0	0	0	0	0	1	0	0	0	0
OTU_19878	41_32412	152	HM439518	Fungi	Ascomycota	Dothideomycetes	Pleosporales	0	0	0	0	0	0	0	0	1	0	0	0	0	0	0	0	0	0	1	0	0	0	0	0	0	0	0	0	0	0	0	0	0	4	1	0	0	0	0	0	6	1
OTU_20084	34_3721	135	JQ905803	Fungi	Ascomycota	Dothideomycetes	Pleosporales	0	0	0	0	0	0	0	0	0	0	0	0	0	0	0	0	0	0	0	0	1	0	0	0	0	0	0	0	0	0	0	1	0	0	11	1	0	0	0	0	0	0
OTU_20503	34_80990	112	KP724985	Fungi	Ascomycota	Dothideomycetes	Pleosporales	0	0	0	0	0	0	0	0	0	0	0	0	0	0	0	0	0	0	0	0	1	0	0	0	0	0	0	0	0	0	0	0	0	0	1	0	0	0	0	0	11	0
OTU_18370	27_46744	156	AB426772	Fungi	Ascomycota	Dothideomycetes	Pleosporales	0	0	0	0	0	0	0	0	0	0	0	0	0	0	0	0	0	0	0	0	0	0	0	0	0	0	0	1	0	0	0	0	0	3	0	0	0	10	1	0	0	0
OTU_20936	14_29312	146	GQ921756	Fungi	Ascomycota	Dothideomycetes	Pleosporales	0	0	0	0	0	0	0	0	0	0	0	0	0	0	0	1	0	0	0	0	0	0	0	0	0	0	0	0	0	0	0	0	0	1	0	0	0	1	1	11	0	0
OTU_18371	27_47659	139	KM265589	Fungi	Ascomycota	Dothideomycetes	Pleosporales	0	0	0	0	0	0	0	0	0	0	0	0	0	0	0	0	0	0	0	0	0	0	0	0	0	0	0	1	0	1	0	0	0	0	0	1	0	0	12	0	0	0
OTU_19071	32_76473	149	JQ437611	Fungi	Ascomycota	Dothideomycetes	Pleosporales	0	0	0	1	0	0	0	1	0	0	10	0	0	0	0	0	1	0	0	0	0	0	0	0	0	0	0	0	0	0	0	0	3	0	0	0	0	0	0	0	0	0
OTU_19073	32_79524	154	KF297131	Fungi	Ascomycota	Dothideomycetes	Pleosporales	0	0	0	0	0	0	0	0	0	0	11	1	0	0	0	0	0	0	0	0	2	0	0	0	0	0	0	0	0	0	0	0	2	0	0	0	0	0	0	0	0	0
OTU_19129	34_83846	151	EU490077	Fungi	Ascomycota	Dothideomycetes	Pleosporales	0	0	0	0	0	0	0	0	1	7	0	1	0	0	1	0	0	0	0	0	3	0	0	0	0	0	0	0	0	0	0	2	0	0	1	0	0	0	0	0	0	0
OTU_19827	35_73282	145	JQ437611	Fungi	Ascomycota	Dothideomycetes	Pleosporales	0	0	0	1	0	0	0	0	7	0	0	0	3	0	0	0	0	0	1	0	0	1	0	0	0	0	0	0	0	0	1	0	0	0	0	2	0	0	0	0	0	0
OTU_20014	14_18299	148	HM030634	Fungi	Ascomycota	Dothideomycetes	Pleosporales	0	0	0	0	0	0	0	0	0	0	0	1	0	0	0	1	0	0	0	0	0	0	0	0	0	0	0	0	0	0	0	0	0	0	7	0	7	0	0	0	0	0
OTU_21141	28_78228	145	KM979904	Fungi	Ascomycota	Dothideomycetes	Pleosporales	0	0	0	0	0	0	0	3	0	0	0	0	0	0	0	0	0	0	0	0	0	0	0	0	0	0	1	0	1	3	1	0	1	2	0	0	0	1	2	0	0	1
OTU_18395	29_2196	156	KJ812311	Fungi	Ascomycota	Dothideomycetes	Pleosporales	0	0	0	0	0	0	0	2	0	0	1	0	0	0	0	0	1	0	0	0	0	2	0	0	0	0	0	0	0	2	0	0	0	0	8	0	0	0	0	0	0	0
OTU_19408	28_73391	142	HQ130671	Fungi	Ascomycota	Dothideomycetes	Pleosporales	0	0	0	0	0	0	0	0	0	0	0	0	0	0	0	0	0	0	0	1	0	11	0	0	0	0	0	0	1	0	0	0	0	0	0	0	1	0	0	0	0	0
OTU_19428	29_12578	153	EF159224	Fungi	Ascomycota	Dothideomycetes	Pleosporales	0	0	0	0	0	0	0	0	0	0	0	0	0	0	0	0	0	0	0	0	0	0	0	0	0	0	0	0	0	1	0	0	0	16	0	0	0	0	0	0	0	0
OTU_19565	48_14728	153	KF752658	Fungi	Ascomycota	Dothideomycetes	Pleosporales	0	0	0	0	0	0	0	0	0	0	0	1	0	0	0	0	0	0	0	0	0	0	0	0	0	1	0	0	0	0	1	0	1	1	5	0	0	1	0	0	0	0
OTU_19984	30_43270	134	EU144421	Fungi	Ascomycota	Dothideomycetes	Pleosporales	0	0	0	0	0	0	0	0	0	0	0	0	0	0	0	0	0	0	0	0	0	0	0	0	0	1	2	0	0	1	13	0	0	0	0	0	0	0	0	0	0	1
OTU_20064	32_80507	109	GU054272	Fungi	Ascomycota	Dothideomycetes	Pleosporales	0	0	0	1	0	1	0	0	1	0	12	0	0	0	0	0	0	0	0	0	1	0	0	0	0	0	0	0	0	0	0	0	2	0	0	0	0	0	0	0	0	0
OTU_16594	40_31725	165	EU490077	Fungi	Ascomycota	Dothideomycetes	Pleosporales	0	0	0	0	0	0	0	0	0	0	0	0	0	0	0	0	0	0	0	0	0	0	0	0	0	0	0	0	0	0	1	0	0	0	1	0	0	0	3	14	0	0
OTU_16709	44_53384	165	KF019262	Fungi	Ascomycota	Dothideomycetes	Pleosporales	0	0	0	0	0	0	0	0	0	0	0	0	0	0	0	0	0	0	0	0	1	0	0	0	0	0	0	0	0	0	0	0	0	1	0	0	0	0	1	0	0	0
OTU_17494	29_17586	124	HQ914838	Fungi	Ascomycota	Dothideomycetes	Pleosporales	0	0	0	0	0	0	0	0	0	0	0	0	0	0	0	0	0	0	0	0	0	0	0	0	0	0	0	0	0	1	1	0	0	1	3	0	1	9	0	1	0	0
OTU_18643	27_22901	139	KM265589	Fungi	Ascomycota	Dothideomycetes	Pleosporales	0	0	0	1	0	0	0	1	0	4	1	0	0	1	0	0	1	0	0	0	2	0	0	0	0	0	0	5	1	0	0	2	0	0	0	0	0	0	0	0	0	0
OTU_19572	1_65722	149	JQ435795	Fungi	Ascomycota	Dothideomycetes	Pleosporales	0	0	0	1	0	0	0	0	1	1	0	0	1	1	0	0	0	0	0	0	0	0	0	0	0	0	0	2	1	6	1	0	3	1	0	0	0	0	0	0	0	0
OTU_20240	30_32188	109	GU054272	Fungi	Ascomycota	Dothideomycetes	Pleosporales	0	0	0	0	0	0	0	0	0	0	0	0	0	2	0	0	0	0	0	0	0	0	0	0	0	0	0	0	0	0	11	6	0	0	0	0	0	0	0	0	0	0
OTU_17086	30_33564	163	KF850378	Fungi	Ascomycota	Dothideomycetes	Pleosporales	0	0	0	0	0	0	0	0	0	0	0	0	0	0	0	0	0	0	0	0	0	0	0	0	0	1	0	0	0	0	2	0	1	0	1	0	0	1	2	2	0	0
OTU_18250	1_63579	157	GU309745	Fungi	Ascomycota	Dothideomycetes	Pleosporales	0	0	0	1	3	0	0	0	0	0	0	0	0	0	0	0	0	0	0	1	0	1	0	0	0	0	4	0	0	0	0	0	0	0	0	0	0	0	0	7	0	0
OTU_18783	36_38912	151	JQ437611	Fungi	Ascomycota	Dothideomycetes	Pleosporales	0	0	0	0	0	0	0	0	0	0	0	0	0	0	0	0	0	0	0	0	0	0	0	0	0	0	0	0	0	0	0	0	0	0	0	0	6	6	3	1	3	0
OTU_20797	14_76219	147	KC514891	Fungi	Ascomycota	Dothideomycetes	Pleosporales	0	0	0	7	0	0	0	0	0	0	0	0	0	0	0	1	0	0	0	0	0	0	0	0	0	12	0	0	0	0	0	0	0	0	0	0	0	0	0	0	0	0
OTU_20818	29_7413	112	GQ999414	Fungi	Ascomycota	Dothideomycetes	Pleosporales	0	0	0	0	0	0	0	3	0	0	0	0	0	0	0	0	0	0	0	0	0	0	0	0	0	2	1	0	0	3	1	3	0	0	0	0	0	0	2	1	0	0
OTU_17432	21_38801	140	JQ437611	Fungi	Ascomycota	Dothideomycetes	Pleosporales	0	0	0	1	0	0	0	0	0	0	15	0	1	0	0	0	0	0	1	0	0	1	0	0	0	0	0	0	0	0	0	0	2	0	0	0	0	0	0	0	0	0
OTU_19006	27_12906	151	EU490077	Fungi	Ascomycota	Dothideomycetes	Pleosporales	0	0	0	0	0	0	0	0	0	0	0	0	0	0	0	0	0	0	0	0	0	0	0	0	0	0	0	1	0	0	0	0	1	2	13	0	1	0	2	0	0	1
OTU_18931	25_20045	149	KF019265	Fungi	Ascomycota	Dothideomycetes	Pleosporales	0	0	0	0	0	0	0	0	0	0	0	0	0	0	0	0	0	0	0	0	0	0	0	0	0	4	0	0	0	0	0	0	0	3	10	1	1	1	2	0	0	0
OTU_19808	34_12957	152	KC771518	Fungi	Ascomycota	Dothideomycetes	Pleosporales	0	0	0	0	0	0	0	0	0	0	0	0	0	0	0	0	0	0	0	0	0	0	0	0	0	0	0	0	0	0	0	0	0	0	13	3	2	1	2	0	1	0
OTU_18787	36_66290	152	DQ182451	Fungi	Ascomycota	Dothideomycetes	Pleosporales	0	0	0	0	0	1	0	1	0	0	0	0	5	11	1	0	0	0	2	0	2	0	0	0	0	0	0	0	0	0	0	0	0	0	0	0	1	0	0	0	0	0
OTU_18990	14_81233	141	KC427070	Fungi	Ascomycota	Dothideomycetes	Pleosporales	0	0	0	1	0	0	0	0	0	0	0	0	1	0	0	1	0	0	0	0	0	2	0	0	1	0	0	0	0	1	0	0	0	0	1	0	2	0	0	0	13	0
OTU_19051	29_2050	151	EU490077	Fungi	Ascomycota	Dothideomycetes	Pleosporales	0	0	0	0	0	0	0	0	0	0	0	0	0	0	0	0	0	0	0	0	0	2	0	0	0	2	0	0	0	1	0	0	0	0	0	0	0	0	3	0	0	0
OTU_18626	14_47428	135	JQ437611	Fungi	Ascomycota	Dothideomycetes	Pleosporales	0	0	0	1	1	0	0	0	4	0	0	0	0	0	0	1	0	0	0	0	0	0	0	0	0	0	0	0	0	0	0	0	0	1	0	0	16	0	0	1	0	0
OTU_18751	34_42186	155	JQ905797	Fungi	Ascomycota	Dothideomycetes	Pleosporales	0	0	0	0	0	0	0	0	0	0	0	0	0	0	0	0	0	0	0	0	0	0	0	0	1	0	0	0	0	0	1	0	0	0	1	0	0	1	11	1	0	0
OTU_18972	14_26487	146	JQ437611	Fungi	Ascomycota	Dothideomycetes	Pleosporales	0	0	0	0	0	1	0	0	1	0	7	0	0	2	0	1	1	0	0	0	0	3	0	0	0	1	0	1	0	0	1	0	0	0	0	0	6	0	0	0	0	0
OTU_20476	32_83988	106	KC965210	Fungi	Ascomycota	Dothideomycetes	Pleosporales	0	0	0	0	0	0	0	0	0	0	0	2	0	0	0	0	0	0	0	0	0	0	0	0	0	1	0	0	0	0	0	0	2	0	17	0	2	0	1	0	0	0
OTU_21144	29_25476	106	AF504831	Fungi	Ascomycota	Dothideomycetes	Pleosporales	0	0	0	0	0	0	0	0	0	0	0	0	0	0	1	0	0	0	1	0	0	1	0	1	0	0	0	0	0	1	0	1	1	3	1	0	0	11	0	1	0	1
OTU_18131	28_551	157	KJ812311	Fungi	Ascomycota	Dothideomycetes	Pleosporales	0	0	0	0	0	0	1	0	0	0	0	0	0	0	0	0	0	0	0	0	0	0	0	0	0	0	0	0	20	1	1	0	0	0	1	0	0	0	1	1	0	0
OTU_18621	14_29659	108	JQ437611	Fungi	Ascomycota	Dothideomycetes	Pleosporales	0	0	0	0	0	0	0	0	1	0	0	0	0	0	0	1	0	0	0	0	0	0	0	0	0	0	0	0	1	0	0	0	0	0	0	2	18	1	0	1	0	0
OTU_19264	7_529	109	GU054272	Fungi	Ascomycota	Dothideomycetes	Pleosporales	0	0	0	0	0	0	0	0	0	18	0	1	0	0	0	0	1	0	0	0	1	1	0	0	0	0	0	0	0	0	0	4	0	0	0	0	0	0	0	0	0	0
OTU_19346	45_18882	154	KC292840	Fungi	Ascomycota	Dothideomycetes	Pleosporales	0	0	0	0	0	0	0	0	0	0	0	0	0	0	0	0	0	0	0	0	0	0	0	0	0	0	0	0	0	0	0	0	0	0	0	0	0	0	0	0	0	0
OTU_18099	14_83973	157	GU909944	Fungi	Ascomycota	Dothideomycetes	Pleosporales	0	0	0	0	0	1	0	0	0	0	0	0	0	3	1	1	0	0	0	3	4	0	0	0	0	0	6	1	0	0	0	0	0	0	0	0	0	1	3	0	0	0
OTU_20289	27_83763	135	JN116643	Fungi	Ascomycota	Dothideomycetes	Pleosporales	0	0	0	0	0	0	0	0	0	0	0	1	0	0	0	0	0	0	0	0	1	1	0	0	0	1	1	1	1	0	0	0	0	0	13	0	0	1	1	1	0	0
OTU_18349	14_77813	156	KM374365	Fungi	Ascomycota	Dothideomycetes	Pleosporales	0	0	0	3	4	0	0	0	0	0	1	0	0	0	1	1	0	0	1	1	1	1	0	0	0	3	7	0	0	0	0	0	0	0	0	0	0	0	1	2	0	3
OTU_19074	32_83080	154	KJ188727	Fungi	Ascomycota	Dothideomycetes	Pleosporales	0	0	0	0	0	0	0	0	0	0	0	0	0	0	0	0	0	0	0	0	0	0	0	0	1	1	0	0	0	0	2	0	1	3	1	0	2	0	2	0	0	0
OTU_20079	33_72542	151	KJ827658	Fungi	Ascomycota	Dothideomycetes	Pleosporales	0	0	0	0	0	0	0	0	0	0	1	0	5	0	0	0	0	0	0	0	0	0	0	0	0	0	1	0	0	0	6	12	0	1	1	0	0	1	0	1	0	0
OTU_20149	1_61500	145	KC339245	Fungi	Ascomycota	Dothideomycetes	Pleosporales	0	0	0	1	1	1	0	0	0	0	2	0	1	0	0	0	24	0	0	0	0	0	0	0	0	0	0	0	0	0	0	0	0	0	0	0	0	0	0	0	0	0
OTU_19475	34_2147	153	AJ279444	Fungi	Ascomycota	Dothideomycetes	Pleosporales	0	0	0	0	0	0	0	0	0	0	0	1	0	0	0	0	0	0	0	0	0	0	0	0	0	1	0	0	0	0	0	0	0	0	29	0	0	0	0	0	0	0
OTU_20816	28_83006	148	JX998689	Fungi	Ascomycota	Dothideomycetes	Pleosporales	0	0	0	0	0	0	0	0	0	0	0	0	0	0	0	0	0	0	0	0	0	0	0	0	0	0	0	0	1	0	0	0	2	1	2	0	1	1	14	0	0	0
OTU_18407	33_3859	156	KJ188732	Fungi	Ascomycota	Dothideomycetes	Pleosporales	0	0	0	0	0	0	0	0	0	0	0	0	0	0	0	0	0	0	0	0	2	0	0	0	0	1	0	0	0	0	0	2	0	1	22	0	1	0	1	2	0	0
OTU_19063	32_22919	154	AF502883	Fungi	Ascomycota	Dothideomycetes	Pleosporales	0	0	0	0	0	0	0	0	0	0	0	1	0	0	0	0	0	0	0	0	0	2	0	0	0	2	0	0	0	0	0	0	1	0	22	0	0	0	1	0	0	0
OTU_17105	14_26385	162	HM008630	Fungi	Ascomycota	Dothideomycetes	Pleosporales	0	0	0	0	6	0	0	0	1	0	0	3	0	1	0	2	0	0	1	1	0	1	0	0	0	2	5	0	0	0	0	0	0	0	3	0	2	0	1	3	0	2
OTU_20169	5_42564	107	GU054272	Fungi	Ascomycota	Dothideomycetes	Pleosporales	0	0	0	0	0	0	0	1	4	0	1	0	1	0	0	0	0	0	0	0	0	0	0	0	1	11	4	0	0	0	11	0	0	0	0	0	0	0	0	0	0	0
OTU_20209	17_23261	134	KM591600	Fungi	Ascomycota	Dothideomycetes	Pleosporales	0	0	0	0	0	1	0	0	26	0	0	0	0	0	1	0	0	1	1	0	0	1	0	0	0	0	0	1	0	0	0	0	0	0	1	0	0	1	0	0	0	0
OTU_17992	5_37432	151	KM591600	Fungi	Ascomycota	Dothideomycetes	Pleosporales	0	0	0	0	0	0	0	1	29	0	0	0	0	0	0	0	1	0	0	0	0	1	0	0	0	0	0	1	0	0	0	0	0	0	1	0	0	0	0	0	0	0
OTU_20959	27_70804	148	JX998689	Fungi	Ascomycota	Dothideomycetes	Pleosporales	0	0	0	0	0	0	0	0	0	0	0	0	0	0	0	0	0	0	0	0	0	0	0	0	0	1	0	2	3	1	1	0	1	0	0	0	0	0	6	12	0	0
OTU_19048	28_95920	153	JQ437611	Fungi	Ascomycota	Dothideomycetes	Pleosporales	0	0	0	0	0	0	0	0	0	0	0	0	2	0	0	0	0	0	0	0	0	0	0	0	0	0	1	0	1	0	0	0	1	1	1	23	1	0	3	1	1	0
OTU_21126	27_1846	108	AF504831	Fungi	Ascomycota	Dothideomycetes	Pleosporales	0	0	0	1	0	0	0	0	0	0	0	0	0	0	0	0	0	0	0	0	0	1	0	0	0	5	0	18	1	1	1	0	1	1	0	0	1	0	5	1	0	0
OTU_17478	27_74120	156	KJ188732	Fungi	Ascomycota	Dothideomycetes	Pleosporales	0	0	0	1	5	3	0	0	0	0	1	0	0	0	1	1	1	0	0	0	0	3	0	0	0	0	3	5	0	0	0	0	1	0	0	0	0	1	0	4	0	2
OTU_20054	28_79900	152	AB255284	Fungi	Ascomycota	Dothideomycetes	Pleosporales	0	0	0	0	0	0	0	0	0	0	0	0	0	0	1	0	0	0	0	0	0	0	0	0	0	0	0	0	1	0	1	0	1	1	0	1	0	30	0	2	0	0
OTU_15959	14_10086	160	AB986391	Fungi	Ascomycota	Dothideomycetes	Pleosporales	0	0	0	0	0	0	0	0	0	0	0	0	0	0	0	2	0	0	0	0	0	0	0	0	0	0	0	1	0	0	0	0	0	13	18	2	1	3	0	0	0	0
OTU_18097	14_79380	157	HQ607922	Fungi	Ascomycota	Dothideomycetes	Pleosporales	0	0	0	4	0	0	1	0	0	1	1	0	0	2	0	2	0	0	0	0	1	0	0	0	0	7	0	0	0	0	1	5	1	13	0	0	0	1	0	0	0	0
OTU_20466	29_2000	149	JN116669	Fungi	Ascomycota	Dothideomycetes	Pleosporales	0	0	0	0	0	0	0	0	0	0	0	0	0	0	0	0	0	0	0	0	0	0	0	0	0	0	0	0	0	2	1	0	0	0	0	0	1	0	3	29	3	1
OTU_17635	26_7885	157	KC222749	Fungi	Ascomycota	Dothideomycetes	Pleosporales	0	0	0	0	0	0	0	0	0	0	0	0	0	0	0	0	0	0	0	0	0	0	0	0	0	0	2	0	0	1	0	0	2	32	0	3	0	0	0	0	1	1
OTU_18723	33_31156	155	KC966077	Fungi	Ascomycota	Dothideomycetes	Pleosporales	0	0	0	0	0	0	0	0	1	0	1	0	1	0	0	0	1	0	0	0	6	0	1	0	0	1	0	0	0	0	0	1	6	6	3	0	6	1	1	0	0	0
OTU_20056	29_4562	152	KC507285	Fungi	Ascomycota	Dothideomycetes	Pleosporales	0	0	0	0	0	0	0	5	0	0	0	0	0	0	0	0	0	0	0	0	0	0	0	0	0	0	2	0	0	16	2	2	0	2	2	1	1	2	0	0	0	3
OTU_16574	36_63614	128	DQ683973	Fungi	Ascomycota	Dothideomycetes	Pleosporales	0	0	0	0	0	0	0	0	0	0	0	0	0	1	0	2	0	0	0	0	0	0	0	0	0	0	1	0	0	0	0	0	1	1	0	0	32	0	5	0	0	0
OTU_19045	28_91376	152	EU490077	Fungi	Ascomycota	Dothideomycetes	Pleosporales	0	0	0	0	0	0	0	0	1	0	0	1	0	0	0	0	0	0	0	0	0	3	0	0	0	1	0	0	1	1	0	0	0	36	0	0	0	0	0	0	0	0
OTU_19097	33_58070	139	JQ437611	Fungi	Ascomycota	Dothideomycetes	Pleosporales	0	0	0	0	0	0	0	0	0	0	0	0	0	0	0	0	0	0	0	0	0	0	0	0	0	0	0	0	0	0	0	1	0	1	0	1	11	3	28	0	0	0
OTU_19699	31_22463	153	KF636770	Fungi	Ascomycota	Dothideomycetes	Pleosporales	0	0	0	0	0	0	0	0	0	0	0	0	0	0	0	0	0	0	0	0	0	0	0	0	0	0	0	0	0	0	0	27	0	0	0	0	0	0	0	0	0	5
OTU_19271	7_63399	152	EU520640	Fungi	Ascomycota	Dothideomycetes	Pleosporales	0	0	0	0	0	0	0	0	0	1	22	4	2	1	2	0	0	1	0	1	1	4	0	0	0	1	1	0	0	0	0	3	1	0	0	0	0	0	0	0	0	1
OTU_17999	6_28789	140	KM591600	Fungi	Ascomycota	Dothideomycetes	Pleosporales	0	0	0	0	1	0	0	0	47	0	0	0	0	0	0	0	0	0	0	0	0	0	0	0	0	0	0	0	0	0	0	0	0	0	0	0	0	0	0	0	0	0
OTU_19160	37_89334	151	EU490077	Fungi	Ascomycota	Dothideomycetes	Pleosporales	0	0	0	0	0	0	0	0	0	0	5	0	0	0	3	0	0	0	0	0	1	2	0	0	0	0	0	0	0	0	2	0	1	0	0	0	0	3	13	16	0	0
OTU_19368	14_34553	145	GQ254682	Fungi	Ascomycota	Dothideomycetes	Pleosporales	0	0	0	0	0	0	0	0	0	0	0	0	0	0	0	1	0	0	0	0	0	0	0	0	5	2	0	1	0	2	1	0	1	4	1	2	0	2	2	0	1	0
OTU_20284	27_47851	150	GU581261	Fungi	Ascomycota	Dothideomycetes	Pleosporales	0	0	0	0	0	0	0	0	0	0	0	0	0	0	0	0	0	0	0	0	0	0	0	0	0	1	1	1	0	0	1	1	23	22	0	0	0	0	0	0	0	0
OTU_20642	29_17171	119	GU306328	Fungi	Ascomycota	Dothideomycetes	Pleosporales	0	0	0	0	0	0	0	0	1	0	0	0	0	0	0	0	0	0	0	0	0	0	0	0	0	0	0	0	0	1	3	0	1	27	0	0	2	0	13	1	1	0
OTU_20805	27_39540	147	AB520301	Fungi	Ascomycota	Dothideomycetes	Pleosporales	0	0	0	0	0	0	0	0	0	0	0	0	1	0	0	0	0	0	0	0	0	0	0	0	0	1	2	2	0	2	1	0	3	0	0	23	10	2	1	1	1	0
OTU_14642	22_67010	153	HE820879	Fungi	Ascomycota	Dothideomycetes	Pleosporales	0	0	0	0	1	0	0	0	0	0	0	0	0	0	0	0	0	0	0	0	0	0	1	0	0	0	0	0	0	0	0	0	0	51	0	0	0	0	0	0	0	0
OTU_19032	27_90557	151	KJ827964	Fungi	Ascomycota	Dothideomycetes	Pleosporales	0	0	0	0	0	0	0	2	0	0	0	12	2	0	0	0	0	0	0	0	0	1	0	0	1	0	1	1	1	0	0	0	1	2	5	23	1	0	1	0	0	0
OTU_18885	8_52265	151	JQ437611	Fungi	Ascomycota	Dothideomycetes	Pleosporales	0	0	0	0	0	0	0	0	0	0	15	5	2	1	4	0	0	0	0	1	3	3	0	0	0	4	5	0	0	0	5	1	0	1	0	0	0	0	0	0	0	2
OTU_19035	28_17175	151	KJ827964	Fungi	Ascomycota	Dothideomycetes	Pleosporales	0	0	0	0	0	0	0	0	0	0	0	0	0	0	0	0	0	0	0	0	0	0	0	0	0	0	1	0	2	1	0	0	48	1	1	1	2	0	1	2	0	0
OTU_19021	27_75741	138	KJ827565	Fungi	Ascomycota	Dothideomycetes	Pleosporales	0	0	0	8	7	7	0	0	0	0	0	0	0	1	1	0	0	0	0	0	0	0	0	0	0	15	12	14	0	0	0	0	0	0	0	0	0	0	0	0	0	0
OTU_16109	30_27258	162	KC535126	Fungi	Ascomycota	Dothideomycetes	Pleosporales	0	0	0	0	4	1	2	7	16	0	2	4	1	0	3	0	2	1	1	0	1	6	0	0	0	0	0	0	0	0	15	0	0	0	0	0	0	0	0	0	0	0
OTU_20071	33_16764	146	KF742590	Fungi	Ascomycota	Dothideomycetes	Pleosporales	0	0	0	3	1	0	0	0	0	0	0	0	1	0	0	0	4	0	0	0	4	0	0	0	0	9	1	0	0	0	0	0	0	25	0	0	0	0	7	1	0	3
OTU_19691	30_28111	153	KF636770	Fungi	Ascomycota	Dothideomycetes	Pleosporales	0	0	0	0	0	0	0	0	0	0	0	0	1	0	0	0	0	0	0	0	0	0	0	0	0	0	0	0	0	0	55	17	0	0	0	0	0	0	0	0	0	0
OTU_18417	33_68417	154	KJ827964	Fungi	Ascomycota	Dothideomycetes	Pleosporales	0	0	0	0	0	0	0	0	0	0	0	2	0	0	0	0	0	0	0	0	0	0	0	0	0	0	0	0	0	0	0	0	0	1	69	0	0	1	0	2	0	0
OTU_20058	29_15704	151	KP689253	Fungi	Ascomycota	Dothideomycetes	Pleosporales	0	0	0	0	0	0	0	0	0	0	0	0	0	0	0	0	0	0	0	0	0	0	0	0	0	2	1	0	0	1	0	0	1	33	2	0	0	0	32	1	0	0
OTU_19478	34_3898	151	KF143782	Fungi	Ascomycota	Dothideomycetes	Pleosporales	0	0	0	2	0	3	2	9	24	0	1	2	5	3	0	0	3	0	2	0	2	1	0	0	1	0	0	2	0	0	4	0	7	0	6	0	0	0	0	0	0	0
OTU_20062	32_31173	148	FJ450001	Fungi	Ascomycota	Dothideomycetes	Pleosporales	0	0	0	0	1	0	0	1	0	0	1	0	2	1	0	0	0	1	0	0	0	1	0	0	0	4	1	0	0	0	3	0	30	1	1	18	1	0	4	1	3	0
OTU_18998	27_37	126	JQ437611	Fungi	Ascomycota	Dothideomycetes	Pleosporales	0	0	0	0	0	3	0	1	0	0	0	0	1	0	0	0	0	0	0	0	0	0	0	0	0	1	0	42	0	1	1	0	1	4	14	7	1	1	0	2	2	0
OTU_18649	27_52772	111	KJ827813	Fungi	Ascomycota	Dothideomycetes	Pleosporales	0	0	0	0	0	0	0	0	0	0	2	0	0	0	0	0	0	0	0	0	0	0	0	0	0	1	0	2	0	1	1	1	53	2	3	1	3	3	2	4	0	0
OTU_18724	33_37208	152	KC966372	Fungi	Ascomycota	Dothideomycetes	Pleosporales	0	0	0	1	1	0	0	0	0	0	0	0	0	4	1	0	1	0	1	0	7	5	0	0	3	1	0	0	0	0	0	0	0	13	6	1	35	0	1	0	0	0
OTU_20043	27_79909	151	KJ827658	Fungi	Ascomycota	Dothideomycetes	Pleosporales	0	0	0	0	0	0	0	1	7	1	0	0	4	1	0	0	0	0	0	0	1	0	0	0	0	2	4	1	1	6	24	13	1	2	3	1	3	1	5	0	0	0
OTU_18098	14_82157	157	GU307603	Fungi	Ascomycota	Dothideomycetes	Pleosporales	0	0	0	2	9	1	0	0	0	2	3	4	0	0	4	1	0	0	2	2	1	2	0	0	0	14	5	1	0	0	0	5	4	6	3	0	3	4	2	3	0	3
OTU_16396	48_22707	166	KJ817323	Fungi	Ascomycota	Dothideomycetes	Pleosporales	0	0	0	2	0	0	0	0	2	0	0	0	0	0	0	0	0	0	0	0	1	2	0	4	1	2	1	5	1	5	5	0	3	1	3	0	0	8	6	2	2	3
OTU_19446	32_79116	150	KF636770	Fungi	Ascomycota	Dothideomycetes	Pleosporales	0	0	0	0	0	0	0	0	2	0	0	0	1	0	0	0	0	0	0	0	0	0	0	0	0	8	1	0	0	0	29	18	2	2	18	0	0	0	4	3	1	4
OTU_18463	37_22744	143	DQ993618	Fungi	Ascomycota	Dothideomycetes	Pleosporales	0	0	0	0	0	0	0	0	0	0	0	0	0	0	0	0	0	0	0	0	0	0	0	0	0	1	2	0	3	2	0	0	1	2	25	1	0	58	4	1	0	0
OTU_20022	14_78968	109	GU054272	Fungi	Ascomycota	Dothideomycetes	Pleosporales	0	0	0	0	2	1	0	3	2	0	0	0	4	52	0	1	0	0	2	0	0	1	0	0	0	0	0	1	2	1	1	0	3	0	3	4	5	0	12	1	1	0
OTU_20359	2_21173	150	JX974736	Fungi	Ascomycota	Dothideomycetes	Pleosporales	0	0	0	0	1	1	2	1	4	5	3	2	0	0	0	0	0	0	0	1	1	2	0	1	0	7	4	1	3	1	17	13	2	5	4	1	3	3	4	0	0	3
OTU_18405	32_90723	147	KC339235	Fungi	Ascomycota	Dothideomycetes	Pleosporales	0	0	0	1	1	0	1	2	1	13	5	1	0	0	2	0	0	0	1	1	1	0	0	0	0	0	2	0	0	0	2	6	1	19	39	1	3	1	1	0	1	0
OTU_19017	27_72146	154	KC461148	Fungi	Ascomycota	Dothideomycetes	Pleosporales	0	0	0	0	0	0	1	0	0	0	0	0	0	0	0	0	0	0	1	0	0	0	0	0	1	0	1	1	0	0	4	2	63	4	3	1	5	0	3	3	0	5
OTU_18340	14_3596	156	KC965481	Fungi	Ascomycota	Dothideomycetes	Pleosporales	0	0	0	1	2	1	0	0	0	1	0	1	0	2	1	2	2	0	0	0	10	2	0	0	0	1	1	0	0	1	2	1	0	6	5	13	40	0	2	12	1	0
OTU_18565	20_7287	155	EU516913	Fungi	Ascomycota	Dothideomycetes	Pleosporales	0	0	0	0	0	0	0	0	0	0	0	0	0	0	0	0	0	0	0	0	85	10	0	1	4	11	0	0	0	0	0	2	0	0	0	0	0	0	0	0	0	0
OTU_18360	27_4696	156	KF212257	Fungi	Ascomycota	Dothideomycetes	Pleosporales	0	0	0	0	0	0	1	0	0	0	0	0	6	0	0	0	0	0	0	0	0	0	0	0	0	5	0	33	1	0	3	0	2	4	3	45	2	3	1	0	1	1
OTU_18364	27_24752	156	KM265995	Fungi	Ascomycota	Dothideomycetes	Pleosporales	0	0	0	0	0	0	0	0	0	0	0	1	0	0	0	0	0	0	0	0	1	0	0	0	0	5	0	1	0	0	2	0	59	4	36	0	2	1	3	0	1	0
OTU_18438	34_49728	152	KF636770	Fungi	Ascomycota	Dothideomycetes	Pleosporales	0	0	0	0	0	0	0	0	0	0	1	1	20	1	1	0	0	0	0	0	0	0	0	0	0	1	0	4	3	5	10	5	60	4	15	0	1	1	0	0	0	0
OTU_18616	14_4964	155	HQ446062	Fungi	Ascomycota	Dothideomycetes	Pleosporales	0	0	0	3	0	1	1	1	0	4	2	0	2	1	1	16	2	0	0	1	14	3	4	0	0	1	0	2	0	0	1	0	0	16	1	1	32	3	2	11	1	0
OTU_21340	17_29089	144	GQ996133	Fungi	Ascomycota	Dothideomycetes	Pleosporales	0	0	0	0	0	0	0	0	0	0	0	0	0	0	0	0	0	5	0	0	0	0	0	0	0	1	1	0	0	0	0	0	2	0	1	1	1	0	5	1	128	0
OTU_18966	14_3438	154	HQ446077	Fungi	Ascomycota	Dothideomycetes	Pleosporales	0	0	0	5	1	0	0	5	3	3	1	1	1	4	2	6	0	0	0	3	11	4	1	2	0	2	3	1	0	0	0	0	2	31	5	1	40	0	2	0	0	0
OTU_20320	33_46881	135	JQ388938	Fungi	Ascomycota	Dothideomycetes	Pleosporales	0	0	0	0	0	0	0	0	0	0	0	0	0	0	0	0	0	0	0	0	0	0	0	0	0	0	0	0	0	1	2	1	2	131	2	1	9	0	2	0	0	0
OTU_16910	25_6392	164	HQ631059	Fungi	Ascomycota	Dothideomycetes	Pleosporales	0	0	0	0	1	0	1	1	6	0	0	3	0	0	0	0	0	0	0	0	0	0	0	0	0	3	3	0	2	1	5	6	1	1	108	1	0	1	3	0	1	2
OTU_19380	22_72602	149	JQ437611	Fungi	Ascomycota	Dothideomycetes	Pleosporales	0	0	0	3	6	7	7	5	3	21	34	2	4	1	5	0	2	0	4	0	7	4	2	0	0	2	0	13	0	0	1	6	7	2	2	0	0	3	1	1	0	1
OTU_17428	21_9449	159	JX043185	Fungi	Ascomycota	Dothideomycetes	Pleosporales	0	0	0	0	0	1	0	0	1	7	25	1	2	0	2	5	0	0	0	0	1	3	0	0	1	1	1	67	1	2	2	9	3	4	2	15	0	1	2	2	0	0
OTU_19004	27_8421	139	JQ437611	Fungi	Ascomycota	Dothideomycetes	Pleosporales	0	0	0	0	0	0	0	0	0	0	1	0	0	0	0	0	0	0	0	0	0	0	0	0	0	4	5	4	2	3	0	1	123	3	2	3	1	2	1	1	2	2
OTU_20217	20_7709	152	KC965939	Fungi	Ascomycota	Dothideomycetes	Pleosporales	0	0	0	1	1	2	1	1	0	0	7	0	4	0	1	11	1	1	2	2	44	2	2	0	3	2	0	0	0	1	0	0	3	10	3	10	45	0	0	1	1	0
OTU_18483	40_73490	149	KM104579	Fungi	Ascomycota	Dothideomycetes	Pleosporales	0	0	0	0	0	0	0	0	0	0	0	0	0	0	0	0	0	0	0	0	0	0	0	0	0	1	0	0	0	0	0	0	0	0	0	0	0	0	0	3	178	0
OTU_18619	14_16720	154	JQ437611	Fungi	Ascomycota	Dothideomycetes	Pleosporales	0	0	0	0	4	1	0	3	1	0	70	1	1	6	0	5	1	1	1	2	0	5	0	0	0	0	0	6	32	6	0	0	35	0	1	0	1	0	0	0	0	0
OTU_20069	33_8008	151	KF800473	Fungi	Ascomycota	Dothideomycetes	Pleosporales	0	0	0	1	0	6	1	2	0	0	0	0	3	0	1	0	0	0	0	0	0	2	0	0	0	3	1	0	0	0	4	1	0	37	12	45	12	23	21	3	2	2
OTU_17080	26_2930	163	GU316142	Fungi	Ascomycota	Dothideomycetes	Pleosporales	0	0	0	11	18	2	0	1	0	1	3	1	1	0	16	8	0	0	3	5	3	11	0	0	0	12	22	4	0	0	0	6	8	4	1	0	1	12	2	16	0	9
OTU_19480	34_7761	150	KF636770	Fungi	Ascomycota	Dothideomycetes	Pleosporales	0	0	0	0	1	0	0	0	9	1	1	0	12	2	0	0	2	0	0	0	0	0	0	0	3	10	4	0	0	0	67	1	1	0	41	4	6	2	11	0	3	0
OTU_17950	36_63434	155	JQ760428	Fungi	Ascomycota	Dothideomycetes	Pleosporales	0	0	0	1	0	0	0	3	0	7	0	0	4	1	2	0	1	1	0	0	1	2	5	1	19	1	2	5	1	2	3	0	2	23	0	12	13	5	1	1	79	1
OTU_18080	14_11249	157	KF297197	Fungi	Ascomycota	Dothideomycetes	Pleosporales	0	0	0	3	5	0	1	1	3	1	5	1	3	4	1	12	2	0	0	0	28	4	0	0	3	3	2	2	12	0	4	1	4	15	19	3	44	5	2	3	1	0
OTU_18642	27_13951	147	EU490077	Fungi	Ascomycota	Dothideomycetes	Pleosporales	0	0	0	0	1	0	0	0	0	0	0	0	1	0	0	0	1	2	0	0	0	0	0	0	0	1	3	3	1	3	4	1	5	6	10	20	4	4	29	1	112	0
OTU_20288	27_78553	150	KF019265	Fungi	Ascomycota	Dothideomycetes	Pleosporales	0	0	0	0	2	4	2	3	37	0	10	2	3	1	2	0	0	0	0	0	0	1	0	0	0	5	3	17	21	2	8	2	25	4	14	2	4	0	14	16	1	5
OTU_19740	27_7810	150	KC506224	Fungi	Ascomycota	Dothideomycetes	Pleosporales	0	0	0	0	0	0	0	0	0	0	1	0	3	0	0	0	1	0	1	0	0	0	0	0	0	8	0	26	22	6	6	1	69	5	1	27	9	2	31	4	2	0
OTU_20121	37_95140	151	KJ827658	Fungi	Ascomycota	Dothideomycetes	Pleosporales	0	0	0	0	3	0	0	2	7	1	1	1	4	3	5	0	0	1	0	0	3	85	0	0	1	6	4	0	0	0	64	19	0	0	0	0	0	1	4	2	0	7
OTU_19148	36_34479	154	EU520640	Fungi	Ascomycota	Dothideomycetes	Pleosporales	0	0	0	3	3	7	1	5	10	45	1	1	0	2	1	0	0	0	0	0	2	9	0	0	0	1	2	3	0	1	3	1	82	4	0	1	15	10	13	4	5	3
OTU_17911	34_7130	158	GU307416	Fungi	Ascomycota	Dothideomycetes	Pleosporales	0	0	0	5	0	2	0	1	2	0	1	0	2	3	0	28	2	0	0	2	44	4	3	0	1	1	1	5	1	0	1	3	2	52	3	0	73	3	2	6	1	3
OTU_16534	32_76627	165	KF675515	Fungi	Ascomycota	Dothideomycetes	Pleosporales	0	0	0	2	0	1	1	2	33	25	5	1	0	2	1	4	0	0	0	2	2	2	0	0	0	1	6	3	2	0	2	9	105	9	5	14	12	1	4	3	1	1
OTU_18004	6_40741	158	KM591600	Fungi	Ascomycota	Dothideomycetes	Pleosporales	0	0	0	0	0	3	0	2	268	0	0	1	0	0	0	0	0	0	0	0	0	0	0	0	0	0	0	0	1	0	1	0	1	0	1	0	1	0	0	1	0	0
OTU_18801	39_10054	156	KP122257	Fungi	Ascomycota	Dothideomycetes	Pleosporales	0	0	0	0	0	0	0	0	0	0	0	0	0	0	0	0	0	3	0	0	0	0	0	0	0	3	1	0	0	0	4	0	0	0	0	0	0	0	6	1	292	0
OTU_20432	14_2674	112	KP724985	Fungi	Ascomycota	Dothideomycetes	Pleosporales	0	0	0	1	5	4	1	2	5	0	0	5	3	12	1	16	0	0	1	1	39	5	3	0	6	1	4	4	4	2	3	1	3	35	13	1	76	2	3	5	47	0
OTU_19386	27_8163	147	HM992495	Fungi	Ascomycota	Dothideomycetes	Pleosporales	0	0	0	0	0	0	0	0	0	0	0	0	0	0	0	0	0	9	0	0	0	0	0	0	0	2	2	6	1	4	1	0	3	0	3	0	2	2	4	1	311	3
OTU_20255	44_60642	149	KF019265	Fungi	Ascomycota	Dothideomycetes	Pleosporales	0	0	0	2	0	3	0	1	3	0	6	1	2	1	0	10	0	0	1	1	1	2	1	0	0	9	1	99	1	2	6	3	64	37	34	13	19	3	9	5	3	2
OTU_17862	14_36151	158	KC965784	Fungi	Ascomycota	Dothideomycetes	Pleosporales	0	0	0	13	20	5	1	0	3	5	3	5	10	3	1	6	0	0	2	7	14	11	1	0	0	24	26	8	25	2	7	14	5	23	27	4	27	15	3	7	0	13
OTU_18752	34_46386	153	EU520640	Fungi	Ascomycota	Dothideomycetes	Pleosporales	0	0	0	4	2	0	2	0	0	24	4	2	2	0	0	1	0	0	0	0	2	0	0	0	0	3	1	59	23	0	3	0	132	5	63	11	8	0	2	1	0	1
OTU_20042	27_75427	151	KJ827658	Fungi	Ascomycota	Dothideomycetes	Pleosporales	0	0	0	1	1	1	0	3	21	0	0	2	1	1	0	0	0	0	0	1	0	43	0	0	0	16	7	8	9	7	192	3	12	12	11	5	3	3	9	2	0	4
OTU_18123	27_79424	158	HE584934	Fungi	Ascomycota	Dothideomycetes	Pleosporales	0	0	0	0	0	0	0	0	0	0	0	0	2	0	0	0	0	5	0	0	1	1	0	0	0	4	0	2	7	8	6	2	2	9	25	8	12	7	47	2	288	2
OTU_18999	27_204	152	EU490077	Fungi	Ascomycota	Dothideomycetes	Pleosporales	0	0	0	1	1	1	1	1	3	0	26	3	1	0	4	1	0	0	1	1	2	15	0	0	1	9	6	55	5	5	3	4	135	34	33	6	15	47	14	0	8	3
OTU_19720	14_14368	152	KM880019	Fungi	Ascomycota	Dothideomycetes	Pleosporales	0	0	0	1	1	0	4	4	0	1	10	0	1	1	0	9	0	0	0	0	5	10	0	3	14	7	8	4	86	4	12	3	6	3	5	8	28	11	30	1	2	2
OTU_21465	30_37459	143	GQ996133	Fungi	Ascomycota	Dothideomycetes	Pleosporales	0	0	0	0	0	0	0	0	0	0	0	0	0	0	0	0	0	5	0	0	0	0	0	0	0	1	1	1	1	2	2	1	1	5	3	4	2	1	4	2	423	2
OTU_18705	32_23518	144	JQ437611	Fungi	Ascomycota	Dothideomycetes	Pleosporales	0	0	0	2	1	2	3	5	0	1	47	0	0	0	0	0	0	0	0	0	0	0	0	0	0	1	0	0	0	0	0	0	101	216	38	6	37	22	4	1	2	0
OTU_15761	11_37849	170	KP114302	Fungi	Ascomycota	Dothideomycetes	Pleosporales	0	0	0	2	9	0	2	3	3	1	2	0	398	5	5	0	2	2	0	1	1	39	0	1	1	0	0	0	0	0	0	0	0	0	0	6	0	0	0	0	0	0
OTU_18103	27_2557	157	JX436239	Fungi	Ascomycota	Dothideomycetes	Pleosporales	0	0	0	0	0	0	0	0	0	0	0	0	1	0	0	0	1	0	0	0	13	2	0	0	0	12	6	4	1	1	9	5	4	5	4	9	8	5	20	66	3	4
OTU_18225	39_2306	157	KF019257	Fungi	Ascomycota	Dothideomycetes	Pleosporales	0	0	0	0	0	0	0	0	0	0	0	0	0	0	0	0	0	4	0	0	1	0	0	0	0	5	2	29	2	5	2	3	3	7	2	15	5	3	55	4	433	1
OTU_18945	31_8259	150	KF636770	Fungi	Ascomycota	Dothideomycetes	Pleosporales	0	0	0	0	0	0	0	0	25	6	0	0	0	0	0	0	0	0	0	0	0	0	0	0	0	20	10	8	8	24	264	132	11	3	12	6	6	6	22	5	2	8
OTU_19361	14_7693	146	GQ996178	Fungi	Ascomycota	Dothideomycetes	Pleosporales	0	0	0	26	42	7	0	0	1	3	11	11	3	2	33	28	5	0	10	20	20	30	0	0	0	61	67	15	0	0	2	16	30	43	11	0	5	41	15	21	0	32
OTU_19344	42_10860	151	KP243159	Fungi	Ascomycota	Dothideomycetes	Pleosporales	0	0	0	0	0	0	0	0	0	0	0	2	1	0	0	9	1	0	40	0	0	0	1	0	0	29	13	14	13	25	28	9	27	22	120	16	31	14	146	5	13	175
OTU_18994	22_18804	154	KC978028	Fungi	Ascomycota	Dothideomycetes	Pleosporales	0	0	0	0	0	3	0	0	0	0	1	4	3	0	0	0	0	1	2	0	1	1	5	0	5	15	15	148	16	6	5	4	209	11	118	56	23	7	50	18	79	2
OTU_16935	14_38627	154	KC989082	Fungi	Ascomycota	Dothideomycetes	Pleosporales	0	0	0	10	75	6	4	9	6	5	5	4	9	9	10	45	1	0	22	20	59	25	2	0	0	67	79	16	6	9	5	12	15	29	40	23	81	7	9	21	2	37
OTU_16753	32_23754	164	HQ631002	Fungi	Ascomycota	Dothideomycetes	Pleosporales	0	0	0	0	2	2	3	1	11	0	3	2	9	0	0	1	0	0	1	0	2	0	0	2	1	10	7	18	70	15	4	3	249	202	43	50	31	13	33	18	7	4
OTU_15998	32_61641	168	KM591600	Fungi	Ascomycota	Dothideomycetes	Pleosporales	0	0	0	0	2	2	2	3	893	2	1	3	10	1	4	0	3	0	1	1	7	3	0	1	1	0	0	15	0	2	11	0	11	3	66	4	9	19	5	0	1	1
OTU_17388	2_53233	160	KF143782	Fungi	Ascomycota	Dothideomycetes	Pleosporales	0	0	0	11	13	7	5	15	8	2	12	13	15	40	12	2	7	3	6	6	18	893	0	1	2	0	1	0	0	0	0	0	1	34	31	2	4	1	2	0	0	0
OTU_17486	28_7752	160	JX179226	Fungi	Ascomycota	Dothideomycetes	Pleosporales	0	0	0	2	4	9	28	6	10	0	18	4	11	12	3	3	0	7	4	0	4	5	28	1	10	39	22	264	220	9	23	12	434	153	456	194	155	127	182	87	876	26
OTU_18005	6_43392	158	KM591600	Fungi	Ascomycota	Dothideomycetes	Pleosporales	0	0	0	12	16	6	8	17	5295	3	34	21	36	15	31	2	15	0	27	1	24	30	1	2	6	18	13	370	15	5	70	11	195	22	437	21	48	195	60	15	7	20
OTU_17273	26_5461	152	KF060220	Fungi	Ascomycota	Dothideomycetes	Pleosporales	0	0	0	2	1	0	0	2	150	15	1	5	37	3	1	1	1	0	0	0	2	1	0	0	0	111	78	45	42	86	6032	346	50	45	159	39	24	33	94	25	11	39
OTU_20142	48_30726	149	KP170620	Fungi	Ascomycota	Dothideomycetes	Pleosporales	Acrocalymmaceae	Acrocalymma	0	0	0	0	0	0	3	0	0	1	0	0	0	0	0	0	0	0	0	2	0	0	1	0	0	0	0	0	12	4	0	0	0	0	0	0	0	0	0	3
OTU_19976	26_3609	152	KP170622	Fungi	Ascomycota	Dothideomycetes	Pleosporales	Acrocalymmaceae	Acrocalymma	0	0	0	0	0	0	0	0	0	0	0	0	0	0	0	0	0	0	0	0	0	0	0	0	1	0	2	1	1	2	2	1	20	1	1	1	2	0	0	0
OTU_19768	29_6315	152	KP170622	Fungi	Ascomycota	Dothideomycetes	Pleosporales	Acrocalymmaceae	Acrocalymma	0	0	0	0	0	0	0	0	0	0	0	0	0	0	0	0	0	0	0	1	0	0	1	0	0	0	0	1	1	0	1	0	3	0	1	0	2	31	3	2
OTU_20621	27_38677	137	JX442033	Fungi	Ascomycota	Dothideomycetes	Pleosporales	Bambusicolaceae	Bambusicola	0	0	0	0	0	0	0	0	0	0	0	0	0	0	0	0	0	0	0	0	0	0	3	0	1	1	0	0	2	0	2	0	2	0	1	0	2	1	2	0
OTU_19443	32_75515	153	KC966134	Fungi	Ascomycota	Dothideomycetes	Pleosporales	Coniothyriaceae	Coniothyrium	0	0	1	0	0	0	1	0	5	0	1	0	2	0	1	0	0	0	0	0	0	0	0	0	0	0	0	0	0	3	1	0	3	0	0	0	0	0	0	0
OTU_19030	27_89529	154	KF742566	Fungi	Ascomycota	Dothideomycetes	Pleosporales	Coniothyriaceae	Coniothyrium	0	0	2	0	0	0	1	0	5	1	1	1	0	0	0	0	0	0	0	1	0	0	0	1	3	1	0	1	6	0	6	62	3	0	4	0	0	0	0	1
OTU_19967	21_30748	107	DQ092505	Fungi	Ascomycota	Dothideomycetes	Pleosporales	Coniothyriaceae	Coniothyrium	0	0	0	0	0	0	0	0	0	0	0	0	0	0	0	0	0	0	0	1	0	0	0	0	1	0	0	0	0	0	0	0	0	0	0	0	0	0	0	0
OTU_19058	32_3019	154	KF251209	Fungi	Ascomycota	Dothideomycetes	Pleosporales	Coniothyriaceae	Coniothyrium	0	0	0	0	0	0	0	0	1	0	0	0	0	0	0	0	0	0	0	0	0	0	0	1	1	0	0	0	0	1	23	2	0	0	0	0	0	0	0	0
OTU_19805	34_6037	152	DQ092505	Fungi	Ascomycota	Dothideomycetes	Pleosporales	Coniothyriaceae	Coniothyrium	0	0	0	0	0	0	0	0	0	1	0	0	0	0	0	0	0	0	0	0	0	0	0	0	0	0	0	0	0	0	0	0	32	1	0	0	1	0	0	0
OTU_20498	34_71839	137	EU552116	Fungi	Ascomycota	Dothideomycetes	Pleosporales	Cucurbitariaceae	0	0	0	0	0	0	0	0	0	0	0	0	0	0	0	0	0	0	0	0	0	0	0	0	0	0	0	0	0	0	0	0	0	2	0	0	0	3	0	0	0
OTU_19433	29_19454	146	EU552115	Fungi	Ascomycota	Dothideomycetes	Pleosporales	Cucurbitariaceae	0	0	0	0	0	0	0	0	0	0	0	0	0	0	0	0	0	0	0	0	0	0	0	0	0	0	0	0	1	0	0	0	0	0	0	1	0	7	0	0	1
OTU_18795	37_93625	156	AB615469	Fungi	Ascomycota	Dothideomycetes	Pleosporales	Cucurbitariaceae	0	0	0	0	0	0	0	0	0	0	0	0	0	0	0	0	0	0	0	0	0	0	0	0	0	0	0	0	0	0	0	0	0	0	0	0	1	0	0	13	0
OTU_17978	1_54229	153	HM751085	Fungi	Ascomycota	Dothideomycetes	Pleosporales	Cucurbitariaceae	0	0	2	1	0	0	2	0	4	0	1	0	0	1	0	0	0	0	0	0	1	0	0	0	0	0	1	2	0	0	2	0	0	1	0	0	0	1	0	0	0
OTU_20662	34_17461	139	JN712456	Fungi	Ascomycota	Dothideomycetes	Pleosporales	Cucurbitariaceae	0	0	0	0	0	0	0	0	0	0	1	0	0	0	0	0	0	0	0	0	0	0	0	0	0	0	0	0	0	0	0	0	0	22	0	0	0	1	0	0	0
OTU_21271	28_73835	145	AB916515	Fungi	Ascomycota	Dothideomycetes	Pleosporales	Cucurbitariaceae	0	0	0	0	0	0	0	0	0	0	0	0	0	0	0	0	1	0	0	0	0	0	0	0	0	1	0	1	0	1	0	3	1	0	0	1	0	0	1	77	0
OTU_18834	3_9903	149	EU552115	Fungi	Ascomycota	Dothideomycetes	Pleosporales	Cucurbitariaceae	Curreya	0	0	0	1	0	0	0	0	0	0	0	0	0	0	0	1	0	0	0	0	0	0	0	0	0	0	0	0	0	0	0	0	0	0	0	0	0	0	0	0
OTU_20494	34_15266	141	JN712457	Fungi	Ascomycota	Dothideomycetes	Pleosporales	Cucurbitariaceae	Curreya	0	0	0	0	0	0	0	0	0	0	0	0	0	0	0	0	0	0	0	0	0	0	0	0	0	0	0	0	0	0	0	0	1	0	0	1	0	0	0	0
OTU_21636	29_18776	141	KJ174444	Fungi	Ascomycota	Dothideomycetes	Pleosporales	Cucurbitariaceae	Curreya	0	0	0	0	0	0	0	0	0	0	0	0	0	0	0	0	0	0	0	1	0	0	0	0	0	0	1	1	0	0	0	0	0	0	0	0	0	0	0	0
OTU_19056	29_14231	154	HQ428123	Fungi	Ascomycota	Dothideomycetes	Pleosporales	Cucurbitariaceae	Curreya	0	0	0	0	0	0	0	0	0	0	0	0	0	0	0	0	0	0	0	0	0	0	0	1	0	0	0	1	0	0	0	0	0	0	0	0	4	0	0	0
OTU_21592	30_48687	129	KJ174444	Fungi	Ascomycota	Dothideomycetes	Pleosporales	Cucurbitariaceae	Curreya	0	0	0	0	0	0	0	0	0	0	0	0	0	0	0	0	0	0	0	0	0	0	0	1	0	0	0	1	3	0	0	0	0	0	0	0	1	0	2	0
OTU_20257	14_2930	150	KM030297	Fungi	Ascomycota	Dothideomycetes	Pleosporales	Cucurbitariaceae	Pyrenochaetopsis	0	0	0	2	1	6	0	1	0	1	2	3	0	6	29	0	0	1	2	5	0	0	0	2	1	0	2	4	0	2	0	0	0	0	1	0	7	0	0	0
OTU_18334	45_21117	157	KF996327	Fungi	Ascomycota	Dothideomycetes	Pleosporales	Didymellaceae	0	0	0	0	0	0	0	0	0	0	0	0	0	0	0	0	0	0	0	0	0	0	0	0	0	0	0	0	0	0	0	0	0	0	0	0	0	0	0	0	0
OTU_19222	3_39416	154	KF428263	Fungi	Ascomycota	Dothideomycetes	Pleosporales	Didymellaceae	0	0	0	0	1	0	0	0	0	0	0	0	0	3	1	0	0	5	0	0	1	1	0	0	7	4	1	2	1	3	0	1	53	45	1	1	9	13	1	4	7
OTU_18346	14_22155	156	KJ868166	Fungi	Ascomycota	Dothideomycetes	Pleosporales	Didymellaceae	Didymella	0	2	2	0	0	0	0	0	2	0	0	0	0	2	0	0	0	0	0	0	0	0	0	0	2	0	0	0	2	0	3	4	1	0	0	0	0	3	0	0
OTU_18943	30_40469	151	KM877476	Fungi	Ascomycota	Dothideomycetes	Pleosporales	Didymellaceae	Epicoccum	0	0	0	0	0	0	0	0	0	0	0	0	0	0	0	0	0	0	0	0	0	0	0	0	0	0	0	0	1	0	0	0	0	0	0	0	0	0	1	0
OTU_21086	26_30895	146	KJ767080	Fungi	Ascomycota	Dothideomycetes	Pleosporales	Didymellaceae	Epicoccum	0	0	0	0	0	0	0	0	0	0	0	0	0	0	0	0	0	0	0	0	0	0	0	0	1	0	0	0	1	0	0	0	0	0	0	0	0	0	0	1
OTU_17801	11_16612	149	KP117295	Fungi	Ascomycota	Dothideomycetes	Pleosporales	Didymellaceae	Epicoccum	0	1	1	0	0	0	1	0	0	0	1	0	0	0	0	0	0	0	0	0	0	0	0	0	0	0	0	0	0	0	0	0	0	0	0	0	0	0	0	0
OTU_14632	45_29395	177	KM877476	Fungi	Ascomycota	Dothideomycetes	Pleosporales	Didymellaceae	Epicoccum	0	81	64	28	15	23	161	76	42	31	23	32	18	48	28	36	71	24	22	32	26	0	12	258	124	380	133	56	421	91	158	457	114	75	104	72	152	96	1987	434
OTU_20211	18_34418	142	KP055597	Fungi	Ascomycota	Dothideomycetes	Pleosporales	Didymellaceae	Leptosphaerulina	0	0	0	0	0	0	0	0	0	0	0	0	0	0	0	0	1	0	0	0	0	0	0	0	0	0	0	0	0	0	0	0	0	0	0	0	0	0	2	0
OTU_19385	27_7852	153	KP055597	Fungi	Ascomycota	Dothideomycetes	Pleosporales	Didymellaceae	Leptosphaerulina	0	0	1	1	0	0	1	0	0	0	0	0	0	0	9	0	0	0	0	0	0	0	0	0	0	2	0	1	0	1	0	4	6	0	6	2	9	6	0	1
OTU_18699	32_6003	149	JQ759678	Fungi	Ascomycota	Dothideomycetes	Pleosporales	Didymellaceae	Phoma	0	0	0	0	0	0	0	0	0	0	0	0	0	0	0	0	0	0	0	0	0	0	0	0	0	0	0	0	0	0	1	1	0	0	0	0	0	0	0	0
OTU_19092	33_33310	140	KP216867	Fungi	Ascomycota	Dothideomycetes	Pleosporales	Didymellaceae	Phoma	0	0	0	0	0	0	0	0	0	0	0	0	0	0	1	0	0	0	0	0	0	0	0	0	0	0	0	0	0	0	0	1	0	0	0	0	0	0	0	0
OTU_18721	33_26083	155	JQ990212	Fungi	Ascomycota	Dothideomycetes	Pleosporales	Didymellaceae	Phoma	0	0	0	0	0	0	0	0	0	0	0	0	0	0	0	0	0	0	0	0	0	0	0	0	0	0	0	0	0	0	0	1	0	0	1	0	1	0	0	0
OTU_19769	29_11707	152	KP177409	Fungi	Ascomycota	Dothideomycetes	Pleosporales	Didymellaceae	Phoma	0	0	0	0	0	1	0	0	0	0	0	0	0	0	0	0	0	0	0	0	0	0	1	0	0	0	0	1	0	0	0	0	0	0	0	0	0	0	0	0
OTU_18345	14_20039	156	GU237779	Fungi	Ascomycota	Dothideomycetes	Pleosporales	Didymellaceae	Phoma	0	0	0	0	0	0	0	0	0	0	0	0	0	2	0	0	1	0	1	0	0	0	0	0	0	0	0	0	0	0	0	0	0	0	0	0	0	0	0	0
OTU_18663	27_86274	155	KP171677	Fungi	Ascomycota	Dothideomycetes	Pleosporales	Didymellaceae	Phoma	0	0	0	0	0	0	0	0	0	0	0	0	0	0	0	0	0	0	1	0	0	0	0	0	0	1	0	0	0	0	0	0	0	3	0	0	0	0	0	0
OTU_19811	34_21563	152	KF561895	Fungi	Ascomycota	Dothideomycetes	Pleosporales	Didymellaceae	Phoma	0	0	0	0	0	0	0	0	0	0	0	0	0	0	0	0	0	0	0	0	0	0	0	0	0	0	0	0	0	0	0	0	6	0	0	0	0	0	0	0
OTU_18747	34_34408	155	HM754628	Fungi	Ascomycota	Dothideomycetes	Pleosporales	Didymellaceae	Phoma	0	1	0	0	0	1	0	1	1	0	0	0	1	0	0	0	0	0	0	2	0	0	0	0	0	0	0	0	0	1	0	0	1	1	0	0	1	0	1	0
OTU_19024	27_79279	154	KC438388	Fungi	Ascomycota	Dothideomycetes	Pleosporales	Didymellaceae	Phoma	0	1	1	0	0	0	0	0	0	0	0	0	0	0	1	0	0	0	0	0	0	0	0	5	0	2	0	1	0	1	0	1	0	0	0	0	2	6	0	0
OTU_17936	35_76769	158	KM265875	Fungi	Ascomycota	Dothideomycetes	Pleosporales	Didymellaceae	Phoma	0	0	0	0	0	0	0	0	0	0	0	0	0	0	0	0	0	0	0	0	0	0	0	0	0	0	0	0	0	0	0	0	0	1	0	0	20	0	1	0
OTU_19756	27_91359	152	AM901913	Fungi	Ascomycota	Dothideomycetes	Pleosporales	Didymellaceae	Phoma	0	0	0	0	0	0	1	3	0	0	0	0	0	0	0	0	0	0	0	0	0	0	0	1	1	1	3	1	2	6	1	0	0	0	2	2	1	2	0	0
OTU_19370	14_50915	153	KF852596	Fungi	Ascomycota	Dothideomycetes	Pleosporales	Didymellaceae	Phoma	0	0	0	1	0	0	0	0	0	0	0	0	2	1	0	0	0	0	0	0	0	0	0	1	0	1	0	0	0	0	0	0	0	0	7	11	12	0	0	2
OTU_18628	14_67372	155	JQ759678	Fungi	Ascomycota	Dothideomycetes	Pleosporales	Didymellaceae	Phoma	0	2	1	2	1	1	1	0	2	0	0	1	0	1	1	0	0	0	3	2	1	0	0	2	0	0	0	0	0	0	7	18	3	1	13	0	1	0	0	0
OTU_19754	27_79827	152	KP177424	Fungi	Ascomycota	Dothideomycetes	Pleosporales	Didymellaceae	Phoma	0	101	10	5	1	0	0	1	0	1	1	0	0	0	0	0	0	0	0	1	0	0	0	278	10	8	1	1	3	2	1	9	31	1	1	7	3	6	1	1
OTU_16924	31_38085	164	EU267604	Fungi	Ascomycota	Dothideomycetes	Pleosporales	Didymellaceae	Phoma	0	31	27	21	4	12	4	27	42	10	8	3	4	12	8	0	7	3	13	14	1	0	2	68	32	39	1	14	15	48	41	30	90	23	62	17	20	26	6	24
OTU_19515	35_74553	136	LC040928	Fungi	Ascomycota	Dothideomycetes	Pleosporales	Didymellaceae	Pithomyces	0	0	0	0	0	0	0	0	0	0	0	0	0	0	0	0	0	0	0	0	0	0	0	0	0	0	0	0	0	0	0	0	0	1	0	0	0	0	0	0
OTU_18162	32_93828	157	GQ254687	Fungi	Ascomycota	Dothideomycetes	Pleosporales	Didymellaceae	Pithomyces	0	0	0	0	0	0	0	0	0	0	0	0	0	0	0	0	0	0	0	0	0	0	0	0	0	1	2	2	0	0	1	0	0	1	12	0	0	0	0	0
OTU_18818	41_44347	150	GQ254687	Fungi	Ascomycota	Dothideomycetes	Pleosporales	Didymellaceae	Pithomyces	0	0	0	0	0	0	0	0	0	0	0	0	0	0	0	0	0	0	0	8	0	0	0	3	0	0	0	0	0	1	0	0	0	0	0	0	0	0	2	1
OTU_19412	28_76611	145	KP055597	Fungi	Ascomycota	Dothideomycetes	Pleosporales	Didymellaceae	Pithomyces	0	0	0	0	0	0	0	0	0	0	0	0	0	0	0	0	0	0	0	0	0	0	0	0	0	0	1	0	0	0	1	88	0	0	0	0	0	0	1	0
OTU_19009	27_26479	154	LC040928	Fungi	Ascomycota	Dothideomycetes	Pleosporales	Didymellaceae	Pithomyces	0	0	0	0	0	0	0	0	0	0	0	0	0	0	0	0	0	0	2	0	0	0	15	1	4	9	6	3	2	5	4	9	1	3	7	5	9	5	5	1
OTU_18598	31_34506	152	KJ474838	Fungi	Ascomycota	Dothideomycetes	Pleosporales	Didymosphaeriaceae	0	0	0	0	0	0	0	0	0	0	0	0	0	0	0	0	0	0	0	0	0	0	0	0	0	0	0	0	0	0	1	0	1	0	0	0	0	0	0	0	0
OTU_18798	39_3598	137	KJ474830	Fungi	Ascomycota	Dothideomycetes	Pleosporales	Didymosphaeriaceae	0	0	0	0	0	0	0	0	0	0	0	0	0	0	0	0	0	0	0	0	3	0	0	0	1	0	0	0	0	0	0	0	0	0	0	0	0	3	0	0	0
OTU_18669	28_203	143	KJ474832	Fungi	Ascomycota	Dothideomycetes	Pleosporales	Didymosphaeriaceae	0	0	0	0	0	1	0	0	0	0	0	0	0	0	0	0	0	0	0	0	0	0	0	0	0	0	0	13	0	0	0	0	0	0	0	0	0	2	0	0	1
OTU_17543	36_67494	161	DQ993617	Fungi	Ascomycota	Dothideomycetes	Pleosporales	Incertae	0	0	0	0	0	0	0	0	0	0	0	0	0	0	0	0	0	0	0	0	0	0	0	0	0	0	0	0	0	0	0	0	0	0	0	2	0	0	0	0	0
OTU_18930	25_14754	151	JF449883	Fungi	Ascomycota	Dothideomycetes	Pleosporales	Incertae	0	0	0	0	0	0	0	0	0	0	0	0	0	0	0	0	0	0	0	0	0	0	0	0	2	0	0	0	0	0	0	0	0	0	0	0	0	0	0	0	0
OTU_19117	34_31228	154	HM486941	Fungi	Ascomycota	Dothideomycetes	Pleosporales	Incertae	0	0	0	0	0	0	0	0	0	0	0	0	0	0	0	0	0	0	0	0	0	0	0	0	0	0	0	0	0	0	0	0	0	2	0	0	0	0	0	0	0
OTU_19429	29_13189	152	LN827678	Fungi	Ascomycota	Dothideomycetes	Pleosporales	Incertae	0	0	0	0	0	0	0	0	0	0	0	0	0	0	0	0	0	0	0	0	0	0	0	0	0	0	0	0	2	0	0	0	0	0	0	0	0	0	0	0	0
OTU_19943	11_20992	146	AY864822	Fungi	Ascomycota	Dothideomycetes	Pleosporales	Incertae	0	0	0	0	0	0	0	0	0	0	0	1	0	0	0	0	0	0	0	0	0	0	0	0	0	0	0	0	0	0	0	0	0	0	1	0	0	0	0	0	0
OTU_12081	6_9102	185	AF250831	Fungi	Ascomycota	Dothideomycetes	Pleosporales	Incertae	0	0	0	0	0	0	0	1	0	0	0	0	0	0	0	0	0	0	0	0	0	0	0	0	0	0	0	0	0	2	0	0	0	0	0	0	0	0	0	0	0
OTU_15869	39_21486	169	KJ667742	Fungi	Ascomycota	Dothideomycetes	Pleosporales	Incertae	0	0	0	0	0	0	0	0	0	0	0	0	0	0	0	0	0	0	0	0	0	0	0	0	0	0	0	0	0	0	1	0	0	0	0	0	0	2	0	0	0
OTU_18149	29_19439	157	KP128003	Fungi	Ascomycota	Dothideomycetes	Pleosporales	Incertae	0	0	0	0	0	0	0	0	0	0	0	0	0	0	0	0	0	0	0	0	0	0	0	0	0	0	0	0	1	0	0	0	0	0	0	2	0	0	0	0	0
OTU_19055	29_10800	154	KF800484	Fungi	Ascomycota	Dothideomycetes	Pleosporales	Incertae	0	0	0	0	0	0	0	0	0	0	0	0	0	0	0	0	0	0	0	0	0	0	0	0	0	0	0	0	1	0	0	0	0	0	0	0	0	0	0	0	2
OTU_19199	41_45901	154	AJ428533	Fungi	Ascomycota	Dothideomycetes	Pleosporales	Incertae	0	0	0	0	0	0	0	0	0	0	0	0	0	0	0	0	0	0	0	0	0	0	0	0	0	0	0	0	0	0	0	0	0	0	0	0	0	0	0	3	0
OTU_19546	39_4343	147	JX984778	Fungi	Ascomycota	Dothideomycetes	Pleosporales	Incertae	0	0	0	0	0	0	0	0	0	0	0	0	0	0	0	0	0	0	0	0	0	0	0	0	1	0	0	0	0	0	0	0	0	0	0	0	0	2	0	0	0
OTU_20166	5_28723	154	KP335522	Fungi	Ascomycota	Dothideomycetes	Pleosporales	Incertae	0	0	0	0	0	0	1	0	0	0	0	0	0	0	0	0	0	0	0	2	0	0	0	0	0	0	0	0	0	0	0	0	0	0	0	0	0	0	0	0	0
OTU_19638	10_355	147	AJ972818	Fungi	Ascomycota	Dothideomycetes	Pleosporales	Incertae	0	0	0	0	0	0	0	0	0	0	1	0	0	0	0	0	0	0	0	1	1	0	0	0	0	0	0	0	0	0	0	0	0	0	0	0	0	0	0	0	0
OTU_19687	30_1611	142	AY864822	Fungi	Ascomycota	Dothideomycetes	Pleosporales	Incertae	0	0	0	0	0	0	0	0	0	0	0	0	0	0	0	0	0	0	0	0	0	0	0	0	0	0	0	0	0	3	0	0	1	0	0	0	0	0	0	0	0
OTU_19477	34_3818	153	JX974740	Fungi	Ascomycota	Dothideomycetes	Pleosporales	Incertae	0	0	0	0	0	0	0	0	0	0	1	0	0	0	0	0	0	0	0	0	0	0	0	0	0	0	0	0	0	0	0	0	0	3	0	0	0	3	0	0	0
OTU_20109	36_3313	151	KP690076	Fungi	Ascomycota	Dothideomycetes	Pleosporales	Incertae	0	0	0	0	0	0	0	0	0	0	0	0	0	0	1	0	0	0	0	0	0	0	0	0	1	0	0	0	0	0	0	0	1	0	0	3	0	0	0	0	0
OTU_18216	36_64104	141	JF449883	Fungi	Ascomycota	Dothideomycetes	Pleosporales	Incertae	0	0	0	0	0	0	0	1	0	0	0	0	0	0	0	0	0	0	0	0	0	0	0	0	0	0	0	0	0	4	0	0	0	0	0	1	0	0	2	0	0
OTU_18941	30_22121	155	EF408240	Fungi	Ascomycota	Dothideomycetes	Pleosporales	Incertae	0	0	0	0	0	0	0	0	0	0	0	0	0	0	0	0	0	0	0	0	0	0	0	0	0	0	0	0	0	1	0	0	0	0	0	0	0	0	0	0	0
OTU_19578	2_48829	148	KP335533	Fungi	Ascomycota	Dothideomycetes	Pleosporales	Incertae	0	0	0	1	0	0	0	0	0	0	0	0	1	0	0	1	0	0	0	0	0	0	0	0	0	0	0	0	0	0	0	0	1	1	1	0	0	0	0	2	1
OTU_19833	36_3191	152	JX974740	Fungi	Ascomycota	Dothideomycetes	Pleosporales	Incertae	0	0	0	1	0	0	0	0	0	0	0	0	0	0	0	0	0	0	0	0	0	0	0	0	0	0	0	0	0	0	0	0	0	0	0	8	0	0	0	0	0
OTU_18564	20_601	153	EU516913	Fungi	Ascomycota	Dothideomycetes	Pleosporales	Incertae	0	0	0	0	0	0	0	0	0	0	0	0	0	0	0	0	0	0	0	11	0	0	0	0	0	0	0	0	0	0	0	0	0	0	0	0	0	0	0	0	0
OTU_18736	34_3571	155	JN545763	Fungi	Ascomycota	Dothideomycetes	Pleosporales	Incertae	0	0	1	0	0	0	0	0	0	0	1	0	0	0	0	0	0	0	0	0	0	0	0	0	0	0	0	0	0	0	0	0	0	9	0	0	0	0	0	0	0
OTU_18153	32_11360	144	JN545763	Fungi	Ascomycota	Dothideomycetes	Pleosporales	Incertae	0	0	0	0	0	0	0	0	0	1	0	0	0	0	0	0	0	0	0	0	0	0	0	0	0	2	0	0	0	0	0	6	0	0	0	0	0	1	0	0	0
OTU_18424	34_4677	156	HQ446092	Fungi	Ascomycota	Dothideomycetes	Pleosporales	Incertae	0	0	0	1	0	0	0	0	0	0	0	0	0	0	0	0	0	0	0	0	1	0	0	0	1	0	0	0	0	0	1	0	0	7	0	0	1	0	0	0	0
OTU_18659	27_80474	155	KF996412	Fungi	Ascomycota	Dothideomycetes	Pleosporales	Incertae	0	0	0	0	0	0	0	0	0	0	0	0	0	0	0	0	0	0	0	0	0	0	0	0	1	0	1	0	1	0	0	0	3	2	0	1	0	2	0	0	2
OTU_17484	28_3633	161	KJ630313	Fungi	Ascomycota	Dothideomycetes	Pleosporales	Incertae	0	0	0	0	0	0	0	0	0	0	0	1	0	0	0	0	0	0	0	0	0	0	0	0	1	0	0	2	0	0	0	3	0	1	7	0	0	0	0	0	0
OTU_18401	32_12484	156	GU721282	Fungi	Ascomycota	Dothideomycetes	Pleosporales	Incertae	0	0	0	0	0	0	0	0	0	0	0	0	0	0	0	0	0	0	0	0	0	0	0	0	0	0	0	0	0	0	0	1	0	1	1	0	0	12	0	0	0
OTU_18680	28_86036	155	JQ418448	Fungi	Ascomycota	Dothideomycetes	Pleosporales	Incertae	0	0	0	0	0	0	0	0	0	0	0	0	0	0	0	0	0	0	0	0	0	0	0	0	1	0	0	1	0	0	0	0	0	0	0	0	0	12	0	0	1
OTU_16337	33_62525	125	GU054203	Fungi	Ascomycota	Dothideomycetes	Pleosporales	Incertae	0	0	0	0	0	0	0	0	0	0	1	0	0	0	0	0	0	0	0	0	0	0	0	0	0	0	0	0	0	0	0	0	1	16	0	0	0	0	0	0	0
OTU_18146	29_5505	157	JX269196	Fungi	Ascomycota	Dothideomycetes	Pleosporales	Incertae	0	0	0	0	0	0	0	0	0	0	0	0	0	0	0	0	0	0	0	0	7	0	0	0	1	0	0	0	1	0	0	0	0	0	0	0	0	1	2	0	0
OTU_18392	28_92052	156	LN808857	Fungi	Ascomycota	Dothideomycetes	Pleosporales	Incertae	0	0	0	0	0	0	0	0	0	0	0	0	0	0	0	0	0	0	0	0	0	0	0	0	1	0	0	1	0	1	0	0	1	0	0	0	0	2	13	0	1
OTU_20628	27_82097	118	KP690076	Fungi	Ascomycota	Dothideomycetes	Pleosporales	Incertae	0	0	0	0	0	0	0	0	2	0	0	0	0	0	0	0	0	0	0	0	0	0	0	0	1	1	1	0	1	0	2	0	0	0	0	0	0	11	0	0	2
OTU_18735	34_1007	155	AB369481	Fungi	Ascomycota	Dothideomycetes	Pleosporales	Incertae	0	0	0	0	0	0	0	0	0	0	0	0	0	0	0	0	0	0	0	0	0	0	0	0	0	0	0	0	0	0	0	0	0	22	0	0	0	0	0	0	0
OTU_18648	27_50687	155	AB255241	Fungi	Ascomycota	Dothideomycetes	Pleosporales	Incertae	0	0	0	0	0	0	0	0	0	0	0	0	0	1	0	0	0	0	0	0	0	0	0	0	0	1	1	0	0	0	0	0	1	2	0	0	15	1	0	0	0
OTU_17977	1_35311	143	EU516952	Fungi	Ascomycota	Dothideomycetes	Pleosporales	Incertae	0	0	8	0	0	0	0	0	0	0	0	0	0	0	0	0	0	0	0	0	0	0	0	0	16	0	0	0	0	0	0	0	0	0	0	0	0	0	0	0	0
OTU_18618	14_13464	155	KF638273	Fungi	Ascomycota	Dothideomycetes	Pleosporales	Incertae	0	0	1	0	0	0	0	0	0	0	3	0	0	0	2	0	0	0	0	0	0	0	0	0	5	0	0	0	0	1	0	0	4	5	0	0	0	0	0	0	3
OTU_19802	34_2546	140	LN827678	Fungi	Ascomycota	Dothideomycetes	Pleosporales	Incertae	0	0	0	0	0	0	0	0	0	0	4	1	0	0	0	0	0	0	1	4	0	0	0	0	1	0	0	0	0	2	0	0	0	15	0	0	0	0	0	0	1
OTU_18585	25_16298	156	EU516913	Fungi	Ascomycota	Dothideomycetes	Pleosporales	Incertae	0	0	0	1	0	0	0	0	0	0	0	0	0	1	0	0	0	0	0	1	0	0	0	0	10	3	0	0	0	1	0	0	0	0	0	0	0	0	0	0	1
OTU_18375	27_71276	156	KP128003	Fungi	Ascomycota	Dothideomycetes	Pleosporales	Incertae	0	0	0	1	0	0	1	0	1	1	2	0	0	0	0	0	0	0	0	0	0	0	0	0	2	0	1	1	0	0	0	2	1	0	1	22	0	0	1	0	0
OTU_19831	36_226	134	HQ108015	Fungi	Ascomycota	Dothideomycetes	Pleosporales	Incertae	0	0	0	0	0	0	0	0	0	0	0	0	1	0	0	0	0	0	0	0	0	0	0	0	0	0	0	0	0	0	1	0	0	0	0	33	0	0	0	0	0
OTU_19946	11_31633	152	AY864822	Fungi	Ascomycota	Dothideomycetes	Pleosporales	Incertae	0	0	0	0	0	0	0	0	0	0	0	30	5	2	0	1	0	0	2	1	3	0	1	1	2	2	0	0	0	9	4	0	0	0	0	0	0	0	0	0	2
OTU_17873	27_49331	158	GU054203	Fungi	Ascomycota	Dothideomycetes	Pleosporales	Incertae	0	0	0	0	0	0	1	1	0	1	1	0	0	0	0	0	0	0	0	0	0	0	0	2	1	0	2	1	0	2	0	4	0	24	0	1	1	9	0	2	0
OTU_18386	28_9577	156	JN850997	Fungi	Ascomycota	Dothideomycetes	Pleosporales	Incertae	0	0	0	0	0	0	0	0	0	0	1	0	0	0	1	0	0	0	0	0	4	0	0	0	2	2	0	4	2	0	0	1	2	30	3	0	0	29	2	1	2
OTU_18550	12_14985	156	AY864822	Fungi	Ascomycota	Dothideomycetes	Pleosporales	Incertae	0	0	0	1	3	1	2	5	1	0	8	57	1	0	2	0	0	0	0	0	0	0	0	0	0	0	1	1	1	1	0	0	0	11	4	27	0	1	0	0	0
OTU_18377	27_80140	154	AY546017	Fungi	Ascomycota	Dothideomycetes	Pleosporales	Incertae	0	0	0	0	0	0	0	0	0	0	0	0	0	0	0	0	0	0	0	0	19	0	0	0	7	5	4	5	4	4	0	5	3	3	0	4	0	14	2	0	0
OTU_18486	41_46077	156	AF413036	Fungi	Ascomycota	Dothideomycetes	Pleosporales	Incertae	0	0	0	0	0	0	0	0	0	0	0	0	0	0	0	0	4	0	0	2	4	0	0	0	9	3	0	0	0	8	1	0	1	0	0	0	0	0	0	133	5
OTU_18484	40_80878	121	KJ542231	Fungi	Ascomycota	Dothideomycetes	Pleosporales	Incertae	0	0	0	0	0	0	0	16	3	0	1	0	0	0	0	0	0	0	0	1	0	0	0	0	8	7	3	4	12	73	29	2	5	3	1	4	2	10	4	0	2
OTU_16925	45_19872	164	EF120412	Fungi	Ascomycota	Dothideomycetes	Pleosporales	Incertae	0	0	0	0	0	0	0	0	0	0	0	0	0	0	0	0	0	0	0	0	28	0	0	0	4	6	1	2	3	3	4	2	1	2	11	4	1	13	1	4	1
OTU_18226	39_3246	157	KM246252	Fungi	Ascomycota	Dothideomycetes	Pleosporales	Incertae	0	0	9	5	4	2	5	8	7	8	3	5	10	5	40	8	2	2	3	8	5	3	0	0	4	4	10	12	8	10	3	10	28	30	5	145	16	80	22	85	5
OTU_15478	31_12878	172	JX077064	Fungi	Ascomycota	Dothideomycetes	Pleosporales	Incertae	0	0	3	5	3	0	8	45	9	3	8	119	30	4	3	3	0	3	1	7	3	0	1	2	16	16	11	7	18	323	75	149	16	91	13	17	34	24	4	2	18
OTU_19682	25_26926	152	AY204595	Fungi	Ascomycota	Dothideomycetes	Pleosporales	Incertae	Anguillospora	0	0	0	0	0	0	0	0	0	0	0	0	0	0	0	0	0	0	0	0	0	0	0	1	0	0	0	0	0	3	0	0	0	0	0	0	0	0	0	0
OTU_18209	36_36695	152	KC884298	Fungi	Ascomycota	Dothideomycetes	Pleosporales	Incertae	Mycocentrospora	0	0	0	0	0	0	0	0	0	0	0	0	0	1	0	0	0	0	1	0	0	0	0	0	0	0	0	0	0	0	1	0	0	0	1	0	1	0	0	0
OTU_19838	36_21227	153	KF887112	Fungi	Ascomycota	Dothideomycetes	Pleosporales	Incertae	Paraphoma	0	0	0	0	0	0	0	0	0	0	0	0	0	0	0	0	0	0	0	0	0	0	0	0	0	0	0	0	0	0	0	0	0	0	2	0	0	0	0	0
OTU_18708	32_82669	155	KF752609	Fungi	Ascomycota	Dothideomycetes	Pleosporales	Incertae	Paraphoma	0	1	1	0	0	1	0	0	0	0	0	0	0	0	0	0	0	0	0	0	0	0	1	1	0	0	0	1	0	0	1	0	0	0	0	0	1	0	0	0
OTU_20055	28_85751	116	AM901737	Fungi	Ascomycota	Dothideomycetes	Pleosporales	Incertae	Paraphoma	0	0	0	0	0	0	0	0	0	0	0	0	0	0	0	0	0	0	0	0	0	0	0	1	0	0	1	1	2	4	0	0	0	1	0	0	0	0	1	0
OTU_21714	30_30534	141	KP177438	Fungi	Ascomycota	Dothideomycetes	Pleosporales	Incertae	Paraphoma	0	0	0	0	0	0	0	0	0	0	0	0	0	0	0	0	0	0	0	0	0	0	0	0	0	0	0	0	14	0	0	0	0	0	0	0	0	0	0	0
OTU_21715	31_3068	141	KC415114	Fungi	Ascomycota	Dothideomycetes	Pleosporales	Incertae	Paraphoma	0	0	0	0	0	0	0	0	0	0	0	0	0	0	0	0	0	0	0	0	0	0	0	0	0	0	0	0	0	12	0	0	0	0	0	0	0	0	0	2
OTU_19047	28_94369	150	KF887112	Fungi	Ascomycota	Dothideomycetes	Pleosporales	Incertae	Paraphoma	0	2	2	0	0	1	0	0	0	0	0	2	1	5	0	0	0	0	3	3	0	0	0	3	0	1	1	0	1	1	1	0	0	2	27	0	1	16	2	0
OTU_21508	29_3453	142	KM516320	Fungi	Ascomycota	Dothideomycetes	Pleosporales	Incertae	Paraphoma	0	0	0	1	2	0	14	0	0	0	1	0	0	0	0	0	0	1	0	1	0	0	0	11	5	1	16	7	19	1	1	10	1	14	4	2	13	1	0	0
OTU_20160	3_38602	151	KP690076	Fungi	Ascomycota	Dothideomycetes	Pleosporales	Incertae	Paraphoma	0	217	217	57	10	9	9	19	27	41	16	29	66	51	26	0	26	22	86	93	2	0	0	431	220	68	14	11	21	45	56	96	55	18	106	70	73	44	4	42
OTU_21733	27_87860	140	KJ542290	Fungi	Ascomycota	Dothideomycetes	Pleosporales	Incertae	Paraphoma	0	0	0	0	0	0	34	2	0	0	0	0	0	0	0	0	0	0	0	0	0	0	0	20	17	2	3	17	119	16	4	8	3	2	5	5	24	1	3	6
OTU_17085	30_28657	152	KJ933421	Fungi	Ascomycota	Dothideomycetes	Pleosporales	Incertae	Periconia	0	0	0	0	0	0	0	0	0	0	0	0	0	0	0	0	0	0	0	0	0	0	0	0	0	0	0	1	1	0	0	0	0	0	0	0	0	0	0	0
OTU_17737	36_38517	154	GU312947	Fungi	Ascomycota	Dothideomycetes	Pleosporales	Incertae	Periconia	0	0	0	0	0	0	0	0	0	0	0	0	0	0	0	0	0	0	0	0	0	0	0	0	0	1	0	0	0	0	0	0	0	0	1	0	0	0	0	0
OTU_16999	36_60859	157	JX868735	Fungi	Ascomycota	Dothideomycetes	Pleosporales	Incertae	Periconia	0	0	0	0	0	0	0	0	0	0	0	0	0	0	0	0	0	0	0	0	0	0	0	0	0	0	0	0	0	0	0	0	0	0	1	0	0	0	0	0
OTU_18809	39_84877	155	JX269210	Fungi	Ascomycota	Dothideomycetes	Pleosporales	Incertae	Periconia	0	0	0	0	0	0	0	0	0	0	0	0	0	0	0	0	0	0	0	0	0	0	0	0	0	0	0	0	0	0	0	0	0	0	0	0	1	0	0	0
OTU_17964	39_89828	158	GU054285	Fungi	Ascomycota	Dothideomycetes	Pleosporales	Incertae	Periconia	0	0	0	0	0	0	1	0	0	0	0	0	0	0	0	0	0	0	0	0	0	0	0	0	0	0	0	0	2	2	0	0	0	0	0	0	2	0	0	0
OTU_17409	8_9023	161	JF289148	Fungi	Ascomycota	Dothideomycetes	Pleosporales	Incertae	Periconia	0	0	0	0	0	0	0	0	16	0	1	0	0	0	0	0	0	0	1	1	0	0	0	0	0	0	0	0	0	0	0	0	0	0	0	0	0	0	0	0
OTU_17292	27_2408	161	KJ780767	Fungi	Ascomycota	Dothideomycetes	Pleosporales	Incertae	Periconia	0	0	0	1	0	0	0	0	0	0	0	0	0	0	0	0	0	0	0	0	0	0	0	2	0	33	0	0	0	0	5	3	1	0	1	2	2	1	1	0
OTU_17470	27_5727	160	GU313111	Fungi	Ascomycota	Dothideomycetes	Pleosporales	Incertae	Periconia	0	0	0	2	0	0	0	0	0	0	0	0	0	1	0	0	0	0	0	0	0	0	0	0	0	35	1	2	1	0	2	0	2	1	1	0	1	0	4	0
OTU_18130	27_93718	151	KP184000	Fungi	Ascomycota	Dothideomycetes	Pleosporales	Incertae	Periconia	0	0	0	0	0	0	0	0	0	0	0	0	0	0	0	0	0	0	0	0	0	0	6	0	0	1	0	0	1	2	3	4	2	0	1	0	2	1	0	1
OTU_18369	27_45221	157	GQ141701	Fungi	Ascomycota	Dothideomycetes	Pleosporales	Incertae	Periconia	0	0	0	0	0	0	0	0	0	0	0	0	0	0	0	0	0	0	0	0	0	0	0	2	1	1	0	1	2	0	115	4	29	4	5	2	4	5	1	1
OTU_17654	14_39945	159	HF947055	Fungi	Ascomycota	Dothideomycetes	Pleosporales	Incertae	Periconia	0	7	9	1	0	1	1	2	4	1	5	3	8	4	2	0	6	4	7	5	0	0	0	14	11	6	1	0	1	2	9	8	10	4	4	5	5	53	1	6
OTU_18307	19_43181	157	HF947055	Fungi	Ascomycota	Dothideomycetes	Pleosporales	Incertae	Periconia	0	12	9	0	1	2	3	0	3	22	5	7	17	9	5	0	0	5	14	12	0	0	0	33	11	0	4	2	5	8	11	8	15	6	13	12	14	0	0	2
OTU_17934	35_59175	158	DQ683973	Fungi	Ascomycota	Dothideomycetes	Pleosporales	Incertae	Periconia	0	2	2	8	1	6	7	47	9	4	3	1	6	0	129	1	2	4	5	6	0	2	2	5	1	111	2	1	5	12	1	4	3	3	1	25	16	21	3	3
OTU_18357	27_835	156	KM265542	Fungi	Ascomycota	Dothideomycetes	Pleosporales	Incertae	Stagonosporopsis	0	4	0	3	0	0	0	0	0	1	1	0	1	0	0	1	0	0	0	0	0	0	0	5	1	34	1	0	3	1	2	3	11	8	2	1	7	3	70	2
OTU_16914	26_13498	149	KP183979	Fungi	Ascomycota	Dothideomycetes	Pleosporales	Lentitheciaceae	0	0	0	0	0	0	0	0	0	0	0	0	0	0	0	0	0	0	0	0	0	0	0	0	0	1	0	0	0	2	0	0	0	0	0	0	0	0	0	0	0
OTU_19299	12_58897	154	KP183983	Fungi	Ascomycota	Dothideomycetes	Pleosporales	Lentitheciaceae	0	0	0	0	0	0	0	0	0	0	0	0	1	0	0	0	0	0	0	0	0	0	0	0	0	0	0	0	0	0	0	0	0	1	0	1	0	0	0	0	0
OTU_19338	30_30617	153	KP183979	Fungi	Ascomycota	Dothideomycetes	Pleosporales	Lentitheciaceae	0	0	0	0	0	0	0	0	0	0	0	0	0	0	0	0	0	0	0	0	0	0	0	0	0	0	0	0	0	3	0	0	1	0	0	0	0	0	0	0	0
OTU_16918	30_32740	154	KP183965	Fungi	Ascomycota	Dothideomycetes	Pleosporales	Lentitheciaceae	0	0	0	2	0	0	0	1	2	0	3	0	0	0	9	1	0	0	0	9	5	0	0	0	0	1	2	1	0	3	2	0	5	13	3	13	1	1	9	0	0
OTU_19843	36_25299	140	KJ869113	Fungi	Ascomycota	Dothideomycetes	Pleosporales	Lentitheciaceae	Keissleriella	0	0	0	0	0	0	0	0	0	0	0	0	0	0	0	0	0	0	0	0	0	0	0	0	0	0	0	0	0	0	0	0	0	0	5	0	0	0	0	0
OTU_20312	32_88151	135	KJ869113	Fungi	Ascomycota	Dothideomycetes	Pleosporales	Lentitheciaceae	Keissleriella	0	0	0	0	0	0	0	0	0	0	0	0	0	0	0	0	0	0	0	3	0	0	0	0	0	0	0	1	0	1	1	0	0	1	0	0	0	0	1	0
OTU_20291	27_86973	136	KJ869113	Fungi	Ascomycota	Dothideomycetes	Pleosporales	Lentitheciaceae	Keissleriella	0	0	0	0	0	6	0	0	0	0	0	0	0	0	0	0	0	0	0	0	0	0	0	0	3	1	1	9	3	2	0	0	2	0	2	0	0	1	0	0
OTU_12221	33_71209	186	KF251249	Fungi	Ascomycota	Dothideomycetes	Pleosporales	Lentitheciaceae	Setoseptoria	0	0	0	0	0	0	4	0	0	0	0	0	0	0	0	0	0	0	0	0	0	0	0	1	0	0	0	0	3	0	0	1	1	0	0	0	0	0	0	0
OTU_17903	33_9286	159	AF439459	Fungi	Ascomycota	Dothideomycetes	Pleosporales	Leptosphaeriaceae	0	0	0	0	0	0	0	0	0	0	0	1	0	0	0	0	0	0	0	0	0	0	0	0	0	1	0	0	0	0	1	0	23	1	0	0	0	0	0	1	0
OTU_19392	27_29551	145	DQ092505	Fungi	Ascomycota	Dothideomycetes	Pleosporales	Leptosphaeriaceae	0	0	0	0	0	0	0	0	0	0	1	0	0	0	0	0	0	0	0	0	0	0	0	2	0	1	1	0	1	1	1	1	2	37	0	0	0	0	1	3	0
OTU_17793	6_42944	159	KJ574206	Fungi	Ascomycota	Dothideomycetes	Pleosporales	Leptosphaeriaceae	Leptosphaeria	biglobosa	0	0	0	0	0	1	0	0	0	0	0	0	0	0	0	0	0	0	0	0	0	0	0	0	0	0	0	1	0	0	0	0	0	0	0	0	0	0	0
OTU_19069	32_75589	154	JX496096	Fungi	Ascomycota	Dothideomycetes	Pleosporales	Leptosphaeriaceae	Leptosphaeria	0	2	2	1	0	0	1	0	26	1	0	1	0	0	0	0	3	0	3	1	0	0	2	0	3	0	0	0	3	1	1	0	0	18	6	0	12	0	0	2
OTU_20669	34_73858	148	AB693770	Fungi	Ascomycota	Dothideomycetes	Pleosporales	Leptosphaeriaceae	Leptosphaeria	0	0	0	0	0	0	0	0	0	0	0	0	0	0	0	0	0	0	0	1	0	0	0	0	0	0	0	0	0	0	0	0	3	0	0	0	0	0	0	0
OTU_20610	14_77195	148	KJ531966	Fungi	Ascomycota	Dothideomycetes	Pleosporales	Leptosphaeriaceae	Leptosphaeria	0	0	0	0	0	0	0	0	0	0	0	0	0	1	0	0	0	0	0	0	0	0	0	0	0	4	4	1	0	0	0	0	0	0	1	0	0	0	0	0
OTU_18631	14_77956	155	GU395504	Fungi	Ascomycota	Dothideomycetes	Pleosporales	Leptosphaeriaceae	Leptosphaeria	0	18	2	0	0	0	0	0	0	0	0	0	1	1	0	0	0	0	0	0	0	0	0	19	1	0	0	0	0	1	0	0	0	0	0	2	5	1	0	0
OTU_18638	27_4501	155	HQ914824	Fungi	Ascomycota	Dothideomycetes	Pleosporales	Leptosphaeriaceae	Leptosphaeria	0	0	0	0	3	1	0	0	2	0	1	0	0	0	0	0	0	0	0	1	0	0	0	2	0	5	24	0	1	1	2	1	2	12	1	0	0	1	0	0
OTU_18376	27_76315	141	HQ607854	Fungi	Ascomycota	Dothideomycetes	Pleosporales	Leptosphaeriaceae	Leptosphaeria	0	0	0	0	0	0	0	0	0	0	0	0	0	0	0	0	0	0	0	5	0	0	1	4	2	1	1	0	3	0	2	3	2	2	1	1	3	0	2	3
OTU_19708	42_18790	153	KC506209	Fungi	Ascomycota	Dothideomycetes	Pleosporales	Leptosphaeriaceae	Leptosphaeria	0	0	0	0	0	0	0	0	0	0	0	0	0	0	0	0	0	0	0	0	0	0	0	0	0	0	0	0	0	0	1	1	3	0	1	1	1	0	0	84
OTU_20639	29_1808	148	KJ531966	Fungi	Ascomycota	Dothideomycetes	Pleosporales	Leptosphaeriaceae	Leptosphaeria	0	0	0	0	0	0	0	0	0	0	0	0	0	0	0	0	0	0	0	0	0	0	6	3	1	0	0	2	0	1	2	6	6	3	8	4	8	7	2	2
OTU_18655	27_73608	156	AF181702	Fungi	Ascomycota	Dothideomycetes	Pleosporales	Leptosphaeriaceae	Leptosphaeria	0	0	0	0	0	21	0	0	0	0	0	0	0	0	0	0	0	0	0	0	0	0	0	8	2	2	4	122	7	2	2	5	3	1	3	3	9	5	2	1
OTU_18692	29_14397	151	KC506209	Fungi	Ascomycota	Dothideomycetes	Pleosporales	Leptosphaeriaceae	Leptosphaeria	0	0	0	0	0	0	0	0	0	0	0	0	0	1	0	0	0	0	0	0	0	0	0	0	0	16	5	15	0	0	15	26	135	0	0	0	1	0	0	0
OTU_19490	34_31895	145	KC506209	Fungi	Ascomycota	Dothideomycetes	Pleosporales	Leptosphaeriaceae	Leptosphaeria	0	0	0	0	0	0	0	0	0	9	0	0	0	0	1	0	34	0	0	0	0	0	0	24	9	0	0	0	21	6	0	0	207	20	22	18	118	16	10	153
OTU_18845	5_51354	153	KJ173536	Fungi	Ascomycota	Dothideomycetes	Pleosporales	Leptosphaeriaceae	Neosetophoma	0	0	0	0	0	1	9	0	0	0	0	0	0	0	1	1	0	1	1	1	0	1	0	0	0	0	0	0	4	0	0	0	0	0	0	0	0	0	0	0
OTU_18737	34_7683	154	KF657727	Fungi	Ascomycota	Dothideomycetes	Pleosporales	Leptosphaeriaceae	Neosetophoma	0	0	0	0	1	0	3	1	0	2	0	0	0	0	1	1	0	0	1	0	0	0	0	3	1	0	1	4	5	1	0	0	53	1	2	0	1	1	0	1
OTU_19710	42_27415	149	JQ435790	Fungi	Ascomycota	Dothideomycetes	Pleosporales	Lindgomycetaceae	0	0	0	0	0	0	0	0	0	0	1	0	0	0	0	0	0	0	0	0	0	0	0	0	0	0	0	0	0	0	1	0	0	0	0	0	0	0	0	0	1
OTU_19750	27_73603	140	JQ435790	Fungi	Ascomycota	Dothideomycetes	Pleosporales	Lindgomycetaceae	0	0	0	0	0	0	4	0	0	0	0	2	0	0	0	0	0	14	0	2	1	0	0	0	1	0	1	0	0	0	4	0	1	0	0	0	0	0	0	0	4
OTU_19772	29_18780	152	JQ435790	Fungi	Ascomycota	Dothideomycetes	Pleosporales	Lindgomycetaceae	0	0	1	1	1	0	0	0	0	0	0	22	28	0	0	0	0	0	1	0	2	0	0	0	0	0	0	0	1	0	0	0	0	0	2	3	0	0	0	0	0
OTU_19744	27_40692	152	JQ435790	Fungi	Ascomycota	Dothideomycetes	Pleosporales	Lindgomycetaceae	0	0	0	0	0	0	0	0	0	0	0	1	0	0	0	0	0	0	0	0	0	0	0	1	2	1	1	0	1	0	0	1	2	20	38	3	1	6	2	2	0
OTU_8585	12_13898	153	JQ435790	Fungi	Ascomycota	Dothideomycetes	Pleosporales	Lindgomycetaceae	0	0	0	0	0	0	2	1	1	0	3	11	4	0	2	0	0	0	0	0	1	0	0	0	10	3	6	5	6	25	20	87	11	157	72	19	4	12	2	3	4
OTU_19034	27_93139	150	JQ435790	Fungi	Ascomycota	Dothideomycetes	Pleosporales	Lindgomycetaceae	Hongkongmyces	0	0	0	0	0	0	0	0	0	0	2	0	0	0	0	0	0	0	0	0	0	0	0	0	0	1	1	0	0	0	1	0	1	17	0	0	2	0	4	0
OTU_16976	34_3123	163	JQ435790	Fungi	Ascomycota	Dothideomycetes	Pleosporales	Lindgomycetaceae	Hongkongmyces	0	0	0	0	0	0	0	0	2	1	3	0	1	0	1	5	0	0	0	0	3	0	0	1	5	13	0	4	7	3	85	8	122	52	13	18	33	18	195	0
OTU_21624	27_65181	137	KM519673	Fungi	Ascomycota	Dothideomycetes	Pleosporales	Lophiostomataceae	0	0	0	0	0	0	0	0	0	0	0	0	0	0	0	0	2	0	0	0	0	0	0	0	1	0	2	1	0	1	1	1	0	0	0	1	2	2	1	71	0
OTU_18636	27_227	155	JN116664	Fungi	Ascomycota	Dothideomycetes	Pleosporales	Lophiostomataceae	Lophiostoma	helminthicola	0	0	0	0	0	0	0	0	0	0	0	0	0	0	0	5	0	0	0	0	1	2	2	3	7	4	1	3	1	3	6	3	3	6	5	16	4	8	86
OTU_19322	25_18015	150	KC965823	Fungi	Ascomycota	Dothideomycetes	Pleosporales	Lophiostomataceae	Lophiostoma	0	0	0	0	0	0	0	0	0	0	0	0	0	0	0	0	0	0	0	0	0	0	0	1	0	0	0	0	0	1	0	0	0	0	0	0	0	0	0	0
OTU_17915	34_11290	158	GU315458	Fungi	Ascomycota	Dothideomycetes	Pleosporales	Lophiostomataceae	Lophiostoma	0	0	0	0	0	0	0	0	0	0	0	0	0	0	0	0	0	0	0	0	0	0	0	0	0	0	0	0	0	0	0	0	5	0	0	0	0	0	0	0
OTU_19517	35_84850	152	EU480265	Fungi	Ascomycota	Dothideomycetes	Pleosporales	Lophiostomataceae	Lophiostoma	0	0	0	0	0	0	0	0	0	0	0	0	0	0	0	0	0	0	0	0	0	0	0	0	2	0	0	0	0	2	0	0	0	1	0	0	0	0	0	0
OTU_17276	30_9345	153	GU306946	Fungi	Ascomycota	Dothideomycetes	Pleosporales	Lophiostomataceae	Lophiostoma	0	0	0	0	0	0	0	0	0	0	0	0	0	0	0	0	0	0	0	0	0	0	0	0	0	0	0	0	5	1	0	0	0	0	0	0	0	0	0	0
OTU_19486	34_20092	153	DQ420810	Fungi	Ascomycota	Dothideomycetes	Pleosporales	Lophiostomataceae	Lophiostoma	0	0	0	0	0	1	0	0	0	0	0	0	1	0	0	0	0	0	0	0	0	0	0	0	0	0	0	0	0	0	0	0	8	0	0	0	0	0	0	0
OTU_18524	6_23133	156	GU308011	Fungi	Ascomycota	Dothideomycetes	Pleosporales	Lophiostomataceae	Lophiostoma	0	0	0	0	0	0	2	0	0	0	0	0	0	0	0	0	0	0	0	0	0	0	0	1	0	0	0	1	6	1	0	1	0	0	0	0	1	0	0	0
OTU_17526	34_73132	153	GU306946	Fungi	Ascomycota	Dothideomycetes	Pleosporales	Lophiostomataceae	Lophiostoma	0	0	0	0	0	0	1	0	0	0	0	0	0	0	0	0	0	0	0	0	0	0	0	0	0	0	0	0	13	1	0	0	1	1	0	0	1	0	0	0
OTU_18967	14_3441	150	GQ924063	Fungi	Ascomycota	Dothideomycetes	Pleosporales	Lophiostomataceae	Lophiostoma	0	0	0	0	0	1	0	0	0	0	1	0	0	5	1	0	0	0	7	0	0	0	0	0	0	0	0	0	0	0	0	1	3	0	5	0	0	0	0	0
OTU_19007	27_15656	151	JN942962	Fungi	Ascomycota	Dothideomycetes	Pleosporales	Lophiostomataceae	Lophiostoma	0	0	0	0	0	0	0	0	0	0	0	0	0	0	0	0	0	0	0	0	0	0	0	0	0	1	0	0	1	0	1	0	25	0	0	2	0	1	1	0
OTU_21383	27_2582	126	DQ914736	Fungi	Ascomycota	Dothideomycetes	Pleosporales	Lophiostomataceae	Lophiostoma	0	0	0	1	0	0	0	0	0	0	0	0	0	0	0	0	0	0	0	0	0	0	0	2	0	57	1	3	0	0	1	0	4	0	1	0	3	0	1	1
OTU_17082	26_41356	151	GU308011	Fungi	Ascomycota	Dothideomycetes	Pleosporales	Lophiostomataceae	Lophiostoma	0	0	0	0	0	0	7	3	0	0	0	0	0	0	0	0	0	0	0	0	0	0	0	8	7	2	0	5	19	25	2	2	3	4	3	2	6	2	1	1
OTU_18135	28_10089	159	HQ649765	Fungi	Ascomycota	Dothideomycetes	Pleosporales	Lophiostomataceae	Lophiostoma	0	0	0	0	0	0	0	0	0	0	0	0	0	1	0	0	1	0	0	5	0	0	1	3	3	1	6	3	6	1	1	3	25	2	10	2	7	0	0	3
OTU_21437	5_28582	138	HM116744	Fungi	Ascomycota	Dothideomycetes	Pleosporales	Lophiostomataceae	Lophiostoma	0	0	0	0	0	1	0	0	0	0	0	0	0	0	0	0	0	0	0	0	0	0	0	0	0	0	0	0	0	0	0	0	0	0	0	0	0	0	0	0
OTU_21527	35_21488	142	GQ996100	Fungi	Ascomycota	Dothideomycetes	Pleosporales	Lophiostomataceae	Lophiostoma	0	0	0	0	0	0	0	0	0	0	2	0	0	0	0	0	0	0	0	0	0	0	0	0	0	0	0	0	0	0	0	0	0	1	0	0	0	0	0	0
OTU_14172	28_26309	178	AF383955	Fungi	Ascomycota	Dothideomycetes	Pleosporales	Lophiostomataceae	Lophiostoma	0	0	0	0	0	0	0	0	0	0	0	0	0	0	0	0	0	0	0	0	0	0	0	0	0	0	1	0	1	0	0	0	0	0	0	0	0	0	0	0
OTU_18601	31_36337	156	KC978004	Fungi	Ascomycota	Dothideomycetes	Pleosporales	Lophiostomataceae	Lophiostoma	0	0	0	0	0	0	0	0	0	0	0	0	0	0	0	0	0	0	0	0	0	0	0	0	0	0	1	1	0	1	1	0	0	0	0	0	5	1	0	0
OTU_21482	14_12902	140	KM519673	Fungi	Ascomycota	Dothideomycetes	Pleosporales	Lophiostomataceae	Lophiostoma	0	0	0	0	0	0	0	0	0	0	0	0	3	1	0	0	0	0	0	0	0	0	0	1	0	0	2	1	0	1	1	4	0	1	2	21	1	0	0	1
OTU_21409	34_52188	143	FJ528715	Fungi	Ascomycota	Dothideomycetes	Pleosporales	Lophiostomataceae	Lophiostoma	0	0	0	0	0	0	0	0	0	1	0	0	0	0	0	0	0	0	0	0	0	0	0	2	0	0	0	0	1	0	0	0	6	0	1	0	18	10	0	3
OTU_19025	27_80255	154	JN942966	Fungi	Ascomycota	Dothideomycetes	Pleosporales	Lophiostomataceae	Lophiostoma	0	0	0	0	0	0	0	2	0	0	0	0	0	0	0	0	0	0	0	0	0	0	0	2	2	2	1	0	6	27	3	1	1	2	0	1	4	0	0	3
OTU_21625	27_80310	135	KM519673	Fungi	Ascomycota	Dothideomycetes	Pleosporales	Lophiostomataceae	Lophiostoma	0	0	0	0	0	0	0	0	0	1	1	0	0	0	0	0	1	0	0	0	0	0	0	2	0	1	1	2	0	2	0	3	35	13	2	0	0	2	0	2
OTU_21382	27_2443	143	FJ528715	Fungi	Ascomycota	Dothideomycetes	Pleosporales	Lophiostomataceae	Lophiostoma	0	0	0	0	0	0	0	0	0	0	0	0	0	0	0	0	0	0	0	0	0	0	0	1	4	59	0	1	2	0	1	0	7	0	2	2	1	1	0	1
OTU_18485	41_25842	156	KJ921913	Fungi	Ascomycota	Dothideomycetes	Pleosporales	Lophiostomataceae	Lophiostoma	0	0	0	1	0	0	0	0	0	0	0	0	0	0	0	7	1	0	0	0	0	0	0	11	7	98	2	7	6	0	9	11	50	18	8	8	15	3	645	5
OTU_18207	36_32472	134	HM992807	Fungi	Ascomycota	Dothideomycetes	Pleosporales	Massarinaceae	0	0	0	0	0	0	0	0	0	0	0	0	0	0	0	0	0	0	0	0	0	0	0	0	0	0	0	0	0	0	0	0	0	0	0	2	0	0	0	0	0
OTU_20838	34_71805	146	HM992807	Fungi	Ascomycota	Dothideomycetes	Pleosporales	Massarinaceae	0	0	0	0	0	0	0	0	0	0	0	0	0	0	0	0	0	0	0	0	0	0	0	0	0	0	0	0	0	0	1	0	0	1	0	0	0	0	0	0	0
OTU_19866	39_42192	136	KJ869113	Fungi	Ascomycota	Dothideomycetes	Pleosporales	Massarinaceae	0	0	0	0	0	0	0	0	0	0	0	0	0	0	0	0	0	0	0	0	0	0	0	0	0	0	0	0	0	0	0	0	0	0	0	0	0	3	0	0	0
OTU_20116	36_62397	146	HM992807	Fungi	Ascomycota	Dothideomycetes	Pleosporales	Massarinaceae	0	0	0	0	0	0	0	0	0	0	0	0	0	0	0	0	0	0	0	0	0	0	2	0	0	0	0	0	0	0	0	0	0	0	0	1	0	0	0	0	1
OTU_20029	27_444	112	KJ869113	Fungi	Ascomycota	Dothideomycetes	Pleosporales	Massarinaceae	0	0	0	0	4	0	1	0	0	0	0	0	0	0	0	0	0	0	0	0	0	0	0	0	2	1	57	1	4	2	0	3	0	0	2	2	0	3	2	2	0
OTU_18282	6_58400	142	KM591600	Fungi	Ascomycota	Dothideomycetes	Pleosporales	Massarinaceae	Helminthosporium	0	0	0	0	0	0	3	0	0	0	0	0	0	0	0	0	0	0	0	0	0	0	0	0	0	0	0	0	0	0	0	0	0	0	0	0	0	0	0	0
OTU_19737	27_1577	152	KM979977	Fungi	Ascomycota	Dothideomycetes	Pleosporales	Massarinaceae	Helminthosporium	0	0	0	0	0	0	0	0	0	0	0	0	0	0	0	0	0	0	0	0	0	0	14	9	13	10	1	6	4	1	13	10	8	4	13	10	12	5	5	1
OTU_17398	6_17027	141	KF015668	Fungi	Ascomycota	Dothideomycetes	Pleosporales	Massarinaceae	Helminthosporium	0	0	0	0	0	0	37	0	0	0	0	0	0	0	0	0	0	0	0	0	0	0	0	0	0	0	0	0	0	0	0	0	0	0	0	0	0	0	0	0
OTU_18270	6_100	141	KF015668	Fungi	Ascomycota	Dothideomycetes	Pleosporales	Massarinaceae	Helminthosporium	0	0	0	0	0	0	37	0	0	0	0	0	0	0	0	0	0	0	0	0	0	0	0	0	0	0	0	0	0	0	0	0	0	0	0	0	0	0	0	0
OTU_18007	6_49563	138	KF015668	Fungi	Ascomycota	Dothideomycetes	Pleosporales	Massarinaceae	Helminthosporium	0	0	0	0	0	0	56	0	0	1	0	0	0	0	0	0	0	0	0	1	0	0	1	0	0	0	0	0	0	0	0	0	0	0	0	0	0	0	0	0
OTU_17922	34_60023	141	KF015668	Fungi	Ascomycota	Dothideomycetes	Pleosporales	Massarinaceae	Helminthosporium	0	2	12	2	1	8	217	0	0	0	0	1	0	0	0	0	0	0	0	1	0	0	0	0	0	0	0	0	0	0	0	0	9	0	7	26	0	0	0	0
OTU_18001	6_29742	138	KF015668	Fungi	Ascomycota	Dothideomycetes	Pleosporales	Massarinaceae	Helminthosporium	0	1	0	0	0	1	487	0	0	6	1	1	2	0	1	0	5	2	1	2	0	1	0	0	0	0	0	0	9	0	0	0	1	0	0	0	0	0	0	3
OTU_20253	44_50876	139	JN859335	Fungi	Ascomycota	Dothideomycetes	Pleosporales	Massarinaceae	Massarina	0	0	0	0	0	0	0	0	0	0	0	0	0	0	0	0	0	0	0	0	0	0	0	0	0	0	0	0	0	0	0	0	0	0	0	0	0	0	0	0
OTU_20480	33_3915	149	AY969695	Fungi	Ascomycota	Dothideomycetes	Pleosporales	Massarinaceae	Massarina	0	0	0	0	0	0	0	0	0	0	0	0	0	0	0	0	0	0	0	0	0	0	0	0	0	0	0	0	0	0	0	2	1	0	0	0	0	0	0	0
OTU_21385	27_5276	118	JN859335	Fungi	Ascomycota	Dothideomycetes	Pleosporales	Massarinaceae	Massarina	0	0	0	0	0	0	0	0	0	0	0	0	1	0	0	0	0	0	0	0	0	0	0	1	1	1	0	0	0	0	1	1	0	1	0	8	0	0	0	0
OTU_21519	33_66132	142	KP714278	Fungi	Ascomycota	Dothideomycetes	Pleosporales	Massarinaceae	Massarina	0	0	0	0	0	0	0	0	0	0	0	0	0	0	0	0	0	0	0	0	0	0	0	0	0	0	0	0	1	0	0	2	0	0	0	0	1	0	41	0
OTU_21398	32_65452	141	KM519673	Fungi	Ascomycota	Dothideomycetes	Pleosporales	Massarinaceae	Massarina	0	0	0	0	0	0	0	0	0	2	0	0	0	0	0	0	0	0	0	0	0	0	0	0	0	1	0	0	0	0	1	2	29	0	3	1	8	0	0	0
OTU_12026	35_75735	187	JX076953	Fungi	Ascomycota	Dothideomycetes	Pleosporales	Massarinaceae	Massarina	0	0	0	0	0	0	1	0	0	0	0	0	0	0	0	0	0	0	0	0	0	0	0	0	0	0	0	0	0	1	0	0	0	1	0	0	0	0	0	0
OTU_17955	37_86909	158	JQ889692	Fungi	Ascomycota	Dothideomycetes	Pleosporales	Massarinaceae	Massarina	0	0	0	0	0	0	0	0	0	0	0	0	0	0	0	0	0	0	0	0	0	0	0	0	0	0	0	0	0	0	0	0	0	0	0	1	7	0	0	0
OTU_19759	28_41440	152	KP117300	Fungi	Ascomycota	Dothideomycetes	Pleosporales	Massarinaceae	Saccharicola	0	0	1	0	0	0	0	0	0	0	0	0	0	0	0	0	0	0	0	0	0	0	0	0	0	0	6	0	1	3	1	0	1	0	0	0	0	1	1	0
OTU_20722	6_320	148	HQ713768	Fungi	Ascomycota	Dothideomycetes	Pleosporales	Melanommataceae	Herpotrichia	0	0	0	0	0	0	2	0	0	0	1	0	0	0	0	0	0	0	0	0	0	0	0	0	0	0	0	0	0	0	0	0	0	0	0	0	0	0	0	0
OTU_19509	34_87138	153	JQ070546	Fungi	Ascomycota	Dothideomycetes	Pleosporales	Montagnulaceae	0	0	0	0	0	0	0	0	0	0	0	0	0	0	0	0	0	0	0	0	0	0	0	0	0	0	0	0	0	0	2	0	0	1	0	0	0	0	0	0	0
OTU_19816	34_53610	150	FJ025341	Fungi	Ascomycota	Dothideomycetes	Pleosporales	Montagnulaceae	0	0	0	0	0	0	0	0	0	0	0	0	0	0	0	0	0	0	0	0	0	0	0	0	0	0	0	0	0	1	0	0	0	1	0	0	1	0	0	0	0
OTU_18200	36_1787	146	FJ362232	Fungi	Ascomycota	Dothideomycetes	Pleosporales	Montagnulaceae	0	0	0	0	0	0	0	1	0	0	0	0	0	0	0	0	0	0	0	0	0	0	0	0	0	0	0	0	0	0	0	0	0	0	0	5	0	0	0	0	0
OTU_18492	1_14539	143	KC507286	Fungi	Ascomycota	Dothideomycetes	Pleosporales	Montagnulaceae	0	0	1	0	0	0	0	4	0	0	0	0	0	0	0	0	0	0	0	1	0	0	0	0	0	0	0	0	0	0	0	0	0	0	0	0	0	0	0	0	0
OTU_17892	29_7256	145	KC507286	Fungi	Ascomycota	Dothideomycetes	Pleosporales	Montagnulaceae	0	0	0	0	0	0	0	0	0	0	0	0	0	0	0	0	0	0	0	0	1	0	0	0	0	0	0	0	1	0	0	0	0	0	0	0	1	0	0	0	0
OTU_18061	30_11771	151	KJ188100	Fungi	Ascomycota	Dothideomycetes	Pleosporales	Montagnulaceae	0	0	0	0	0	0	0	0	0	0	0	0	0	0	0	0	0	0	0	0	0	0	0	0	0	0	0	0	0	1	0	2	1	2	1	0	0	1	0	0	0
OTU_18133	28_987	152	FJ362232	Fungi	Ascomycota	Dothideomycetes	Pleosporales	Montagnulaceae	0	0	0	0	0	1	0	0	0	0	0	0	1	0	0	0	0	0	0	0	0	0	0	0	2	0	0	9	0	1	0	1	0	0	0	0	0	1	0	0	0
OTU_18227	39_10501	146	KJ188100	Fungi	Ascomycota	Dothideomycetes	Pleosporales	Montagnulaceae	0	0	0	0	0	0	0	0	0	0	0	0	0	0	0	0	0	0	0	0	0	0	0	0	0	0	0	0	0	1	0	0	0	0	0	0	0	28	0	0	0
OTU_19374	14_79209	153	JQ070546	Fungi	Ascomycota	Dothideomycetes	Pleosporales	Montagnulaceae	0	0	0	0	0	0	0	0	0	7	0	0	1	0	1	0	0	0	0	0	0	0	0	0	0	2	0	0	0	0	0	2	0	0	0	19	1	1	8	0	0
OTU_19973	25_19715	152	GU310293	Fungi	Ascomycota	Dothideomycetes	Pleosporales	Montagnulaceae	0	0	0	0	0	0	0	0	0	0	0	0	0	0	0	0	0	0	0	0	0	0	0	0	1	0	0	1	1	1	0	1	2	0	3	19	0	63	0	0	0
OTU_19997	47_563	120	JX496121	Fungi	Ascomycota	Dothideomycetes	Pleosporales	Montagnulaceae	Alloconiothyrium	0	0	0	0	0	0	0	0	0	0	0	0	0	0	0	0	0	0	0	0	0	0	0	0	0	0	0	0	0	0	0	0	0	0	0	0	0	0	0	0
OTU_17632	25_27335	160	KM213997	Fungi	Ascomycota	Dothideomycetes	Pleosporales	Montagnulaceae	Deniquelata	0	0	0	0	0	0	0	0	0	0	0	0	0	0	0	0	0	0	0	0	0	0	0	1	0	0	0	0	0	0	0	0	0	0	0	0	0	0	0	0
OTU_19481	34_11457	153	JX496016	Fungi	Ascomycota	Dothideomycetes	Pleosporales	Montagnulaceae	Microsphaeropsis	0	0	0	0	0	0	0	0	0	0	0	0	0	0	0	0	0	0	0	0	0	0	0	0	0	0	0	0	0	2	1	0	5	0	0	0	0	0	0	0
OTU_17074	20_14093	163	JX496088	Fungi	Ascomycota	Dothideomycetes	Pleosporales	Montagnulaceae	Microsphaeropsis	0	2	6	10	26	25	98	12	116	26	23	8	10	11	33	15	6	4	10	20	1	8	27	156	124	396	429	97	1160	241	1802	1192	2817	794	602	537	1619	852	1915	110
OTU_20115	36_61955	151	KM513596	Fungi	Ascomycota	Dothideomycetes	Pleosporales	Montagnulaceae	Microsphaeropsis	0	0	0	0	0	0	0	0	0	0	0	0	0	0	0	0	0	0	0	0	0	0	0	0	0	0	0	0	0	0	0	1	0	0	1	0	0	0	0	0
OTU_20082	34_1748	151	JX496010	Fungi	Ascomycota	Dothideomycetes	Pleosporales	Montagnulaceae	Microsphaeropsis	0	0	0	0	0	0	0	0	0	0	0	0	0	0	0	0	0	0	0	0	0	0	0	0	0	0	0	0	0	0	0	0	2	0	0	0	0	0	0	0
OTU_20452	27_78760	149	HM751082	Fungi	Ascomycota	Dothideomycetes	Pleosporales	Montagnulaceae	Microsphaeropsis	0	1	0	0	0	0	0	0	0	0	0	0	0	0	0	0	1	0	0	0	0	0	0	0	0	1	0	0	0	0	0	0	0	0	0	0	0	0	0	0
OTU_20067	32_89941	151	KJ774055	Fungi	Ascomycota	Dothideomycetes	Pleosporales	Montagnulaceae	Microsphaeropsis	0	0	0	0	0	0	0	0	0	0	0	0	0	0	0	0	0	0	0	0	0	0	0	0	0	0	0	0	0	0	2	0	1	0	0	0	0	0	1	0
OTU_18849	5_62745	151	EU267603	Fungi	Ascomycota	Dothideomycetes	Pleosporales	Montagnulaceae	Microsphaeropsis	0	0	0	0	0	1	0	0	0	0	0	0	0	2	0	0	0	0	0	0	0	0	0	0	0	0	0	0	0	0	0	0	1	0	3	0	0	0	0	0
OTU_19920	7_12894	146	KP195178	Fungi	Ascomycota	Dothideomycetes	Pleosporales	Montagnulaceae	Microsphaeropsis	0	0	0	0	0	0	0	1	1	0	0	0	0	0	1	0	0	0	0	0	0	0	0	0	0	0	0	0	1	1	0	0	2	0	0	0	0	0	0	0
OTU_19143	36_21375	154	EU267603	Fungi	Ascomycota	Dothideomycetes	Pleosporales	Montagnulaceae	Microsphaeropsis	0	0	0	0	0	0	0	0	0	0	0	0	0	0	0	0	0	1	0	1	0	0	0	0	1	0	0	0	1	0	0	0	0	0	12	0	1	1	0	0
OTU_20292	27_87797	144	KJ188731	Fungi	Ascomycota	Dothideomycetes	Pleosporales	Montagnulaceae	Microsphaeropsis	0	0	0	0	0	0	0	0	0	0	0	0	0	0	0	0	0	0	0	0	0	0	0	0	1	1	1	0	0	0	1	0	2	0	0	0	8	0	27	0
OTU_19742	27_27456	152	KF852580	Fungi	Ascomycota	Dothideomycetes	Pleosporales	Montagnulaceae	Microsphaeropsis	0	0	0	0	0	1	1	1	3	0	0	0	0	0	0	0	0	0	0	0	0	0	0	5	4	4	0	6	18	37	232	69	70	51	20	31	6	3	1	0
OTU_18490	48_72673	155	KJ188100	Fungi	Ascomycota	Dothideomycetes	Pleosporales	Montagnulaceae	Montagnula	0	0	0	0	0	0	0	0	0	0	0	0	0	0	0	0	0	0	0	0	0	0	5	0	0	2	0	0	1	0	2	1	1	0	1	1	2	3	1	0
OTU_19285	11_5090	149	KJ125522	Fungi	Ascomycota	Dothideomycetes	Pleosporales	Montagnulaceae	Paraconiothyrium	0	0	0	0	0	0	0	0	0	0	2	0	0	0	0	0	0	0	0	0	0	0	0	0	0	0	0	0	0	0	0	0	0	0	0	0	0	0	0	0
OTU_18991	14_81501	154	KJ125522	Fungi	Ascomycota	Dothideomycetes	Pleosporales	Montagnulaceae	Paraconiothyrium	0	0	0	0	0	0	0	0	0	0	0	0	1	1	0	0	0	0	0	0	0	0	0	1	0	0	0	0	0	0	0	0	0	0	0	0	0	0	0	0
OTU_18427	34_14340	156	KJ188732	Fungi	Ascomycota	Dothideomycetes	Pleosporales	Montagnulaceae	Paraconiothyrium	0	0	0	0	0	0	0	0	0	0	0	0	0	0	0	0	0	0	0	0	0	0	0	0	0	0	0	0	0	0	0	0	7	0	0	0	0	0	0	0
OTU_19410	28_74621	152	KF887113	Fungi	Ascomycota	Dothideomycetes	Pleosporales	Montagnulaceae	Paraconiothyrium	0	1	0	1	0	1	1	0	0	0	0	1	0	0	0	0	1	0	0	0	0	0	0	0	0	0	1	2	0	2	1	0	0	0	1	0	0	0	0	0
OTU_19500	34_64588	144	KP096362	Fungi	Ascomycota	Dothideomycetes	Pleosporales	Montagnulaceae	Paraconiothyrium	0	0	0	0	0	0	0	0	0	0	0	0	0	0	0	0	0	0	0	0	0	0	0	0	0	0	0	0	0	0	0	0	2	0	0	0	0	0	0	0
OTU_19978	26_12948	146	KP096362	Fungi	Ascomycota	Dothideomycetes	Pleosporales	Montagnulaceae	Paraconiothyrium	0	0	0	0	0	0	0	0	1	0	0	0	0	0	0	0	0	0	0	0	0	0	0	0	1	0	0	0	1	1	0	0	2	1	0	1	0	1	0	0
OTU_20135	40_41149	151	KF624797	Fungi	Ascomycota	Dothideomycetes	Pleosporales	Montagnulaceae	Paraconiothyrium	0	0	0	0	0	0	0	0	0	0	0	0	0	0	0	0	0	0	0	0	0	0	0	0	0	0	0	0	0	0	0	0	2	1	1	0	1	4	2	1
OTU_19823	34_76590	152	KP096362	Fungi	Ascomycota	Dothideomycetes	Pleosporales	Montagnulaceae	Paraconiothyrium	0	0	0	0	0	0	0	0	0	0	0	0	0	0	0	0	0	0	0	0	0	0	0	0	0	0	0	0	0	0	0	2	8	0	2	0	0	2	2	1
OTU_20100	34_73725	142	KP096362	Fungi	Ascomycota	Dothideomycetes	Pleosporales	Montagnulaceae	Paraconiothyrium	0	0	0	0	0	0	0	0	0	0	0	0	0	0	1	0	0	0	0	0	0	0	0	0	0	0	1	1	1	1	5	2	6	2	0	0	4	1	7	0
OTU_16269	47_3118	166	KP096362	Fungi	Ascomycota	Dothideomycetes	Pleosporales	Montagnulaceae	Paraconiothyrium	0	0	1	1	0	1	2	0	17	2	2	1	1	2	4	0	1	0	1	3	0	1	1	8	12	21	29	6	6	2	73	97	263	37	45	22	81	86	181	6
OTU_18274	6_11527	117	JX496011	Fungi	Ascomycota	Dothideomycetes	Pleosporales	Montagnulaceae	Paraconiothyrium	0	0	0	0	0	0	2	0	0	0	0	0	0	0	0	0	0	0	0	0	0	0	0	0	0	0	0	0	0	0	0	0	0	0	0	0	0	0	0	0
OTU_19349	45_24281	154	KC510275	Fungi	Ascomycota	Dothideomycetes	Pleosporales	Montagnulaceae	Paraconiothyrium	0	0	0	0	0	0	0	0	0	0	0	0	0	0	0	0	0	0	0	0	0	0	0	0	0	0	0	0	0	0	0	0	0	0	0	0	0	0	0	0
OTU_19544	39_2647	149	KP050565	Fungi	Ascomycota	Dothideomycetes	Pleosporales	Montagnulaceae	Paraconiothyrium	0	0	0	0	0	0	0	0	0	0	0	0	0	0	0	0	0	0	0	0	0	0	0	0	0	0	0	0	0	0	1	0	0	0	0	0	1	0	0	0
OTU_20000	47_20990	152	EF467438	Fungi	Ascomycota	Dothideomycetes	Pleosporales	Montagnulaceae	Paraconiothyrium	0	0	0	0	0	0	0	0	0	0	0	0	0	0	0	0	0	0	0	0	0	0	0	0	0	0	1	0	0	0	0	0	0	0	0	0	0	0	0	0
OTU_19671	21_14878	149	KC416199	Fungi	Ascomycota	Dothideomycetes	Pleosporales	Montagnulaceae	Paraconiothyrium	0	0	0	0	0	0	0	0	0	0	0	0	2	0	0	0	0	0	1	1	0	0	0	0	0	0	0	0	0	0	0	0	0	0	0	0	0	0	0	0
OTU_19951	15_17366	144	KC416199	Fungi	Ascomycota	Dothideomycetes	Pleosporales	Montagnulaceae	Paraconiothyrium	0	0	0	0	0	0	0	0	0	0	0	0	0	0	1	0	0	0	0	2	0	0	0	0	0	0	0	0	0	0	0	0	0	0	0	0	1	0	0	0
OTU_18277	6_18545	119	JX496011	Fungi	Ascomycota	Dothideomycetes	Pleosporales	Montagnulaceae	Paraconiothyrium	0	0	0	0	0	0	4	0	0	0	0	0	0	0	0	0	0	0	0	0	0	0	0	0	0	0	0	0	2	0	0	0	0	0	0	0	0	0	0	0
OTU_19169	39_14219	140	JX496096	Fungi	Ascomycota	Dothideomycetes	Pleosporales	Montagnulaceae	Paraconiothyrium	0	0	0	0	0	0	0	0	0	0	0	0	0	0	0	0	0	0	0	0	0	0	0	0	0	0	0	0	0	0	0	0	0	0	0	0	6	0	0	0
OTU_19538	37_35668	153	KC916690	Fungi	Ascomycota	Dothideomycetes	Pleosporales	Montagnulaceae	Paraconiothyrium	0	0	0	0	0	0	0	0	0	0	0	0	0	0	0	0	0	0	0	2	0	0	0	0	0	0	0	0	0	0	0	0	0	0	0	2	0	0	2	0
OTU_17685	28_4335	159	JQ936271	Fungi	Ascomycota	Dothideomycetes	Pleosporales	Montagnulaceae	Paraconiothyrium	0	0	0	0	1	0	0	0	0	0	0	0	0	0	0	0	0	0	0	0	0	0	0	0	0	0	6	1	0	0	0	0	1	0	0	0	0	0	0	0
OTU_19857	37_101081	152	EU295637	Fungi	Ascomycota	Dothideomycetes	Pleosporales	Montagnulaceae	Paraconiothyrium	0	0	0	0	0	0	0	0	0	0	0	0	0	0	0	0	0	0	0	0	0	1	0	0	0	0	0	0	0	0	0	0	0	0	0	1	6	0	0	0
OTU_20124	39_4710	151	JX496016	Fungi	Ascomycota	Dothideomycetes	Pleosporales	Montagnulaceae	Paraconiothyrium	0	0	0	0	0	0	0	0	0	0	0	0	0	0	0	0	0	0	0	0	0	0	0	0	1	0	0	0	0	0	0	0	0	0	0	0	8	0	0	1
OTU_19840	36_22085	152	HM439564	Fungi	Ascomycota	Dothideomycetes	Pleosporales	Montagnulaceae	Paraconiothyrium	0	0	0	0	0	0	0	0	1	0	0	0	0	0	0	0	0	0	0	0	0	0	0	0	0	0	0	0	0	0	0	0	0	0	2	0	7	0	0	0
OTU_20131	39_85148	151	KP230842	Fungi	Ascomycota	Dothideomycetes	Pleosporales	Montagnulaceae	Paraconiothyrium	0	0	0	0	0	0	0	0	0	0	0	0	0	0	0	0	0	0	0	0	0	1	0	2	0	0	0	0	1	0	0	0	0	0	0	0	12	3	0	2
OTU_19634	8_40820	153	JX507635	Fungi	Ascomycota	Dothideomycetes	Pleosporales	Montagnulaceae	Paraconiothyrium	0	1	2	0	0	1	19	1	20	0	1	1	0	0	1	0	2	0	0	1	0	0	0	0	0	0	0	1	4	1	1	0	11	0	0	0	0	0	0	0
OTU_16906	21_1481	119	JX496011	Fungi	Ascomycota	Dothideomycetes	Pleosporales	Montagnulaceae	Paraconiothyrium	0	1	3	1	0	3	120	0	1	1	3	1	1	0	1	0	0	1	1	6	0	0	1	0	0	0	0	0	12	0	0	0	0	0	0	0	0	0	0	0
OTU_19832	36_2970	152	KJ737370	Fungi	Ascomycota	Dothideomycetes	Pleosporales	Montagnulaceae	Paraconiothyrium	0	0	0	0	0	0	0	0	0	0	0	0	0	0	0	1	0	0	0	0	0	0	0	1	1	0	0	0	0	0	0	0	0	0	7	6	23	4	155	1
OTU_19013	27_34766	154	KF498872	Fungi	Ascomycota	Dothideomycetes	Pleosporales	Montagnulaceae	Paraconiothyrium	0	0	1	0	0	3	0	8	20	1	2	1	0	0	1	0	0	0	3	0	0	1	0	2	1	5	0	1	2	4	3	50	32	36	5	2	62	18	2	1
OTU_16454	25_1184	166	KC416199	Fungi	Ascomycota	Dothideomycetes	Pleosporales	Montagnulaceae	Paraconiothyrium	0	4	1	1	15	9	19	27	120	2	3	6	13	30	20	1	3	3	2	7	0	0	2	3	2	2	55	1	25	7	5	2	4	2	16	1	7	1	2	0
OTU_19489	34_30906	147	KP216906	Fungi	Ascomycota	Dothideomycetes	Pleosporales	Montagnulaceae	Paraconiothyrium	0	0	0	0	0	0	0	0	0	0	0	0	0	0	0	0	0	0	0	0	0	0	0	0	0	0	0	0	1	0	0	0	1	0	0	0	0	0	0	0
OTU_19787	32_94316	147	KF534497	Fungi	Ascomycota	Dothideomycetes	Pleosporales	Montagnulaceae	Paraconiothyrium	0	0	0	0	0	0	0	0	0	0	0	0	0	1	0	0	0	0	0	0	0	0	0	0	0	0	0	0	0	0	1	0	0	0	0	0	0	0	0	0
OTU_16788	34_77714	164	KP216906	Fungi	Ascomycota	Dothideomycetes	Pleosporales	Montagnulaceae	Paraconiothyrium	0	3	4	9	27	7	5	12	38	5	12	3	7	1	9	0	4	1	4	7	0	7	1	20	13	160	21	7	22	26	101	154	427	202	81	241	224	85	101	6
OTU_19952	15_28049	145	KJ939279	Fungi	Ascomycota	Dothideomycetes	Pleosporales	Montagnulaceae	Paraphaeosphaeria	0	0	0	0	0	0	0	0	0	0	0	0	0	0	1	0	0	0	0	0	0	0	0	0	0	0	0	0	0	1	1	0	0	0	0	0	1	0	0	0
OTU_19139	35_88051	148	KM458806	Fungi	Ascomycota	Dothideomycetes	Pleosporales	Montagnulaceae	Paraphaeosphaeria	0	0	0	0	0	0	0	0	0	0	0	0	0	0	0	0	0	0	0	0	0	0	0	0	0	0	0	0	0	0	0	0	1	1	1	0	0	0	0	0
OTU_19164	39_4385	148	KP170654	Fungi	Ascomycota	Dothideomycetes	Pleosporales	Montagnulaceae	Paraphaeosphaeria	0	0	0	0	0	0	0	0	1	0	0	0	0	0	0	0	0	0	0	0	0	0	0	0	0	0	0	0	0	0	0	0	0	0	0	0	9	1	0	0
OTU_20346	39_25305	135	JX496120	Fungi	Ascomycota	Dothideomycetes	Pleosporales	Montagnulaceae	Paraphaeosphaeria	0	0	0	0	0	0	0	0	0	0	0	0	0	0	0	0	0	0	0	0	0	0	0	0	0	0	0	0	3	0	0	0	0	0	0	0	8	0	0	0
OTU_19785	32_86144	152	JX496012	Fungi	Ascomycota	Dothideomycetes	Pleosporales	Montagnulaceae	Paraphaeosphaeria	0	1	0	0	0	2	0	0	22	0	0	0	0	0	0	0	0	0	0	1	0	2	0	0	0	0	0	0	0	0	1	0	0	0	0	0	0	0	0	0
OTU_20090	34_21287	152	JX496012	Fungi	Ascomycota	Dothideomycetes	Pleosporales	Montagnulaceae	Paraphaeosphaeria	0	0	0	0	0	0	0	0	0	0	0	0	0	0	0	0	0	0	3	0	0	0	0	1	0	0	0	0	1	0	0	0	15	1	0	0	5	1	0	0
OTU_20045	27_87026	151	JX496043	Fungi	Ascomycota	Dothideomycetes	Pleosporales	Montagnulaceae	Paraphaeosphaeria	0	0	0	0	0	0	0	0	0	0	0	0	0	0	0	0	0	0	0	0	0	3	1	0	2	1	0	2	0	0	0	1	1	0	0	0	21	0	1	1
OTU_19854	37_22148	152	JX496120	Fungi	Ascomycota	Dothideomycetes	Pleosporales	Montagnulaceae	Paraphaeosphaeria	0	0	0	0	0	0	0	0	1	0	0	0	0	0	0	0	0	0	0	0	0	1	0	0	1	0	0	0	2	0	0	0	0	0	1	8	61	0	0	0
OTU_19701	31_23808	150	KJ939279	Fungi	Ascomycota	Dothideomycetes	Pleosporales	Montagnulaceae	Paraphaeosphaeria	0	0	0	0	1	0	0	0	0	0	0	0	0	0	0	0	0	0	0	0	0	0	0	0	0	0	0	0	0	31	0	0	0	0	0	0	0	0	0	6
OTU_19535	36_66068	153	KJ939279	Fungi	Ascomycota	Dothideomycetes	Pleosporales	Montagnulaceae	Paraphaeosphaeria	0	1	4	5	12	18	14	12	56	4	12	28	6	0	152	1	0	2	6	9	0	9	1	14	9	0	0	0	93	27	0	0	0	0	5	7	152	24	3	0
OTU_16929	47_13985	164	KM458806	Fungi	Ascomycota	Dothideomycetes	Pleosporales	Montagnulaceae	Paraphaeosphaeria	0	0	0	0	0	0	0	0	0	0	4	1	0	2	2	0	0	0	1	0	0	1	2	6	8	6	3	5	8	3	93	52	126	100	35	4	117	81	8	0
OTU_19026	27_83486	154	KP170654	Fungi	Ascomycota	Dothideomycetes	Pleosporales	Montagnulaceae	Paraphaeosphaeria	0	1	0	0	3	1	15	4	14	1	5	4	0	6	20	0	0	0	0	3	1	0	1	2	1	37	31	15	14	21	45	53	255	116	91	7	76	3	19	1
OTU_16268	45_26611	167	DQ092522	Fungi	Ascomycota	Dothideomycetes	Pleosporales	Montagnulaceae	Paraphaeosphaeria	0	0	0	0	0	0	0	0	0	0	1	0	0	0	0	0	0	0	15	84	0	4	1	22	18	5	2	17	30	5	5	10	6	17	8	10	58	6	2	11
OTU_20249	47_446	143	KJ747047	Fungi	Ascomycota	Dothideomycetes	Pleosporales	Montagnulaceae	Pseudocamarosporium	0	0	0	0	0	0	0	0	0	0	1	0	0	0	1	0	0	0	0	0	0	0	0	0	1	1	2	0	0	1	2	1	3	1	0	0	0	0	2	0
OTU_18177	33_69988	157	KJ869114	Fungi	Ascomycota	Dothideomycetes	Pleosporales	Phaeosphaeriaceae	0	0	0	0	0	0	0	0	0	0	0	0	0	0	0	0	0	0	0	0	0	0	0	0	0	0	0	0	0	0	0	0	1	0	0	0	0	1	0	0	0
OTU_18266	5_34620	153	AJ246157	Fungi	Ascomycota	Dothideomycetes	Pleosporales	Phaeosphaeriaceae	0	0	0	0	0	0	1	0	0	0	0	1	0	0	0	0	0	0	0	0	0	0	0	0	0	0	0	0	0	0	0	0	0	0	0	0	0	0	0	0	0
OTU_19830	35_89173	152	JX043154	Fungi	Ascomycota	Dothideomycetes	Pleosporales	Phaeosphaeriaceae	0	0	0	0	0	0	0	0	0	0	0	1	0	0	0	0	0	0	0	0	0	0	0	0	0	0	0	0	0	0	0	0	0	0	1	0	0	0	0	0	0
OTU_20345	39_23763	139	JX517284	Fungi	Ascomycota	Dothideomycetes	Pleosporales	Phaeosphaeriaceae	0	0	0	0	0	0	0	0	0	0	0	0	1	0	0	0	0	0	0	0	0	0	0	0	0	0	0	0	0	0	0	0	0	0	0	0	0	1	0	0	0
OTU_20531	39_43193	150	JF819146	Fungi	Ascomycota	Dothideomycetes	Pleosporales	Phaeosphaeriaceae	0	0	0	0	0	0	0	0	0	0	0	0	0	0	0	0	0	0	0	0	0	0	0	0	0	0	0	0	0	0	0	0	0	0	0	0	0	2	0	0	0
OTU_20535	39_95803	105	AF439502	Fungi	Ascomycota	Dothideomycetes	Pleosporales	Phaeosphaeriaceae	0	0	0	0	0	0	0	0	0	0	0	0	0	0	0	0	0	0	0	0	1	0	0	0	0	0	0	0	0	0	0	0	0	0	0	0	0	1	0	0	0
OTU_18085	14_22051	153	KP230840	Fungi	Ascomycota	Dothideomycetes	Pleosporales	Phaeosphaeriaceae	0	0	0	0	0	0	0	0	0	0	0	0	0	0	1	0	0	0	0	0	0	0	0	0	0	0	0	0	0	0	0	0	0	0	0	2	0	0	0	0	0
OTU_20550	5_48807	142	JX517284	Fungi	Ascomycota	Dothideomycetes	Pleosporales	Phaeosphaeriaceae	0	0	0	0	0	0	1	0	0	0	0	1	1	0	0	0	0	0	0	0	0	0	0	0	0	0	0	0	0	0	0	0	0	0	0	0	0	0	0	0	0
OTU_17300	27_42889	161	KJ869114	Fungi	Ascomycota	Dothideomycetes	Pleosporales	Phaeosphaeriaceae	0	0	0	0	0	0	0	0	0	0	0	1	0	0	0	0	0	0	0	0	0	0	0	0	0	0	2	1	0	0	0	0	0	0	0	0	0	0	0	0	0
OTU_18657	27_77200	157	KJ869114	Fungi	Ascomycota	Dothideomycetes	Pleosporales	Phaeosphaeriaceae	0	0	0	0	0	0	1	0	0	0	0	0	0	0	0	0	0	0	0	1	0	0	0	0	0	0	2	0	0	0	0	0	0	0	0	0	0	0	0	0	0
OTU_19861	39_4278	119	AB255299	Fungi	Ascomycota	Dothideomycetes	Pleosporales	Phaeosphaeriaceae	0	0	0	0	0	0	0	0	0	0	0	0	0	0	0	0	0	0	0	0	0	0	0	0	0	0	0	0	0	0	0	0	0	0	0	0	0	4	0	0	0
OTU_18982	14_63285	154	EF505561	Fungi	Ascomycota	Dothideomycetes	Pleosporales	Phaeosphaeriaceae	0	0	0	0	0	0	1	0	0	0	0	0	0	0	1	0	0	0	0	0	0	0	0	0	0	0	0	0	1	0	0	0	0	0	0	2	0	0	0	0	0
OTU_19593	5_65396	154	FN868448	Fungi	Ascomycota	Dothideomycetes	Pleosporales	Phaeosphaeriaceae	0	0	0	0	0	0	1	0	0	0	0	0	1	0	0	0	0	0	0	0	3	0	0	0	1	0	0	0	0	0	0	0	0	0	0	0	0	0	0	0	0
OTU_20344	39_9979	131	JX517284	Fungi	Ascomycota	Dothideomycetes	Pleosporales	Phaeosphaeriaceae	0	0	0	0	0	0	0	0	0	0	0	0	0	0	0	0	0	0	0	0	0	0	0	0	0	0	0	0	0	0	0	0	0	0	0	0	0	13	0	0	0
OTU_17315	29_12343	161	KP004452	Fungi	Ascomycota	Dothideomycetes	Pleosporales	Phaeosphaeriaceae	0	0	0	0	0	0	1	0	0	0	0	0	0	0	0	0	0	0	0	0	0	0	0	0	1	0	0	0	2	1	0	0	0	0	0	0	0	1	0	0	1
OTU_18150	29_21407	152	EU490166	Fungi	Ascomycota	Dothideomycetes	Pleosporales	Phaeosphaeriaceae	0	0	0	0	0	0	0	0	0	0	0	0	0	2	0	0	0	0	0	0	0	0	0	0	0	1	0	0	1	0	0	1	1	0	0	0	11	1	1	0	0
OTU_18769	35_68199	151	JX517284	Fungi	Ascomycota	Dothideomycetes	Pleosporales	Phaeosphaeriaceae	0	0	0	0	0	0	0	0	0	0	0	3	0	0	0	0	0	0	0	0	0	0	0	0	1	0	1	0	0	1	0	0	0	0	3	2	0	4	0	1	0
OTU_19000	27_1314	154	FJ237141	Fungi	Ascomycota	Dothideomycetes	Pleosporales	Phaeosphaeriaceae	0	0	0	0	0	0	0	0	0	0	1	0	0	0	0	0	0	0	0	0	0	0	0	0	0	0	1	0	0	0	0	0	0	17	0	0	1	0	0	0	0
OTU_20451	27_71242	146	KF251182	Fungi	Ascomycota	Dothideomycetes	Pleosporales	Phaeosphaeriaceae	0	0	0	0	0	0	0	0	0	0	0	0	0	0	0	0	0	0	0	0	0	0	0	1	1	0	1	0	1	1	0	1	0	1	0	0	1	1	0	0	0
OTU_18373	27_63232	121	KF251196	Fungi	Ascomycota	Dothideomycetes	Pleosporales	Phaeosphaeriaceae	0	0	0	0	0	0	0	0	0	0	0	0	0	0	0	0	0	0	0	0	0	0	0	4	0	0	1	1	0	1	0	0	1	1	0	0	0	0	0	1	0
OTU_19800	33_68675	152	AB255299	Fungi	Ascomycota	Dothideomycetes	Pleosporales	Phaeosphaeriaceae	0	0	0	0	0	0	0	0	0	0	0	0	0	1	0	0	0	0	0	0	0	0	0	0	1	1	0	0	0	0	0	0	1	1	0	0	16	1	2	2	0
OTU_20287	27_78128	150	KM246265	Fungi	Ascomycota	Dothideomycetes	Pleosporales	Phaeosphaeriaceae	0	0	0	0	0	0	0	0	0	0	0	0	0	0	0	0	0	0	0	2	0	0	0	0	1	1	2	2	1	0	4	1	2	0	0	4	0	2	1	0	0
OTU_18674	28_33122	155	JX517284	Fungi	Ascomycota	Dothideomycetes	Pleosporales	Phaeosphaeriaceae	0	0	0	0	0	0	0	0	0	0	0	0	0	0	0	0	0	0	0	0	0	0	0	0	0	0	0	2	1	0	0	0	0	6	26	0	0	0	1	1	0
OTU_17877	27_68067	159	KP004452	Fungi	Ascomycota	Dothideomycetes	Pleosporales	Phaeosphaeriaceae	0	0	0	0	0	0	0	0	1	0	0	3	0	1	0	0	0	0	0	0	1	0	0	0	2	1	1	0	3	2	1	2	0	1	16	0	19	27	0	0	0
OTU_18120	27_74138	157	KJ188705	Fungi	Ascomycota	Dothideomycetes	Pleosporales	Phaeosphaeriaceae	0	0	0	0	0	0	0	14	0	0	0	0	0	0	0	0	0	0	0	0	0	0	0	0	6	2	2	2	3	29	1	2	2	3	2	1	1	12	0	0	2
OTU_18094	14_68547	158	KF251196	Fungi	Ascomycota	Dothideomycetes	Pleosporales	Phaeosphaeriaceae	0	0	0	0	0	0	0	0	0	0	0	0	0	0	1	0	14	0	0	0	0	0	0	0	5	3	2	5	5	2	2	6	2	6	5	2	3	3	0	321	4
OTU_17741	36_58413	159	KJ869114	Fungi	Ascomycota	Dothideomycetes	Pleosporales	Phaeosphaeriaceae	0	0	0	1	15	6	9	0	0	0	0	1	4	1	2	2	0	1	1	1	37	0	0	0	6	3	140	22	10	5	4	8	18	16	12	107	2	27	9	4	8
OTU_18727	33_66819	155	KP698340	Fungi	Ascomycota	Dothideomycetes	Pleosporales	Phaeosphaeriaceae	Ampelomyces	0	7	2	0	0	0	0	0	0	3	0	0	8	0	0	0	0	0	0	1	0	0	0	10	0	0	0	0	1	0	0	8	3	0	0	10	0	6	0	0
OTU_19152	36_61050	154	LN808951	Fungi	Ascomycota	Dothideomycetes	Pleosporales	Phaeosphaeriaceae	Ampelomyces	0	0	0	0	0	0	0	0	0	0	0	0	0	0	2	0	0	0	1	0	0	0	0	0	0	0	0	0	0	0	0	0	0	0	1	0	13	0	0	0
OTU_19226	5_15596	154	KP117305	Fungi	Ascomycota	Dothideomycetes	Pleosporales	Phaeosphaeriaceae	Ophiobolus	0	0	0	0	0	2	0	0	0	0	0	0	0	0	0	0	0	0	0	0	0	0	0	0	0	0	0	0	0	0	0	0	0	0	0	0	0	0	0	0
OTU_18445	35_24549	156	KM434271	Fungi	Ascomycota	Dothideomycetes	Pleosporales	Phaeosphaeriaceae	Ophiosphaerella	agrostis	0	0	0	0	0	0	0	0	0	0	0	0	0	0	0	0	0	0	0	0	0	0	0	0	0	0	0	1	0	0	0	0	2	2	1	4	1	0	0
OTU_18696	29_18870	155	KM434272	Fungi	Ascomycota	Dothideomycetes	Pleosporales	Phaeosphaeriaceae	Ophiosphaerella	0	0	0	0	0	0	0	0	0	0	0	0	0	0	0	0	0	0	0	0	0	0	0	0	1	0	0	1	0	0	0	0	7	0	0	0	1	0	0	0
OTU_18625	14_40081	155	AJ246157	Fungi	Ascomycota	Dothideomycetes	Pleosporales	Phaeosphaeriaceae	Ophiosphaerella	0	5	59	4	7	5	9	1	3	3	9	7	0	12	0	0	3	15	20	22	0	0	0	15	57	4	7	1	18	3	12	4	5	4	4	1	0	9	0	12
OTU_20629	27_85341	148	KM434267	Fungi	Ascomycota	Dothideomycetes	Pleosporales	Phaeosphaeriaceae	Phaeosphaeria	musae	0	0	0	0	0	0	0	0	0	0	0	0	0	0	0	0	0	0	3	0	0	1	2	4	1	1	4	1	1	0	3	0	0	2	1	6	0	0	3
OTU_18687	29_3715	155	KJ812279	Fungi	Ascomycota	Dothideomycetes	Pleosporales	Phaeosphaeriaceae	Phaeosphaeria	0	0	0	0	0	0	0	0	0	0	0	0	0	0	0	0	0	0	0	0	0	0	0	0	0	0	0	1	0	0	0	0	0	0	0	0	1	0	0	0
OTU_18844	5_44044	155	AF181712	Fungi	Ascomycota	Dothideomycetes	Pleosporales	Phaeosphaeriaceae	Phaeosphaeria	0	0	0	0	0	2	0	0	0	0	0	0	0	0	0	0	0	0	0	0	0	0	0	0	0	0	0	0	0	0	0	0	0	0	0	0	0	0	0	0
OTU_18923	21_35956	155	KJ812279	Fungi	Ascomycota	Dothideomycetes	Pleosporales	Phaeosphaeriaceae	Phaeosphaeria	0	0	0	0	0	0	0	0	0	0	0	0	0	0	0	0	0	0	0	1	0	0	0	0	0	0	0	0	1	0	0	0	0	0	0	0	0	0	0	0
OTU_19425	29_10497	149	JN688915	Fungi	Ascomycota	Dothideomycetes	Pleosporales	Phaeosphaeriaceae	Phaeosphaeria	0	0	0	0	0	0	0	0	0	0	0	0	0	0	0	0	0	0	0	0	0	0	0	0	0	0	0	1	0	0	0	0	0	0	0	0	0	0	0	0
OTU_19529	36_57860	141	KP160041	Fungi	Ascomycota	Dothideomycetes	Pleosporales	Phaeosphaeriaceae	Phaeosphaeria	0	0	0	0	0	0	0	0	0	0	0	0	0	0	0	0	0	0	0	0	0	0	0	0	0	0	0	0	0	0	0	0	0	1	1	0	0	0	0	0
OTU_19926	7_57248	154	KJ542286	Fungi	Ascomycota	Dothideomycetes	Pleosporales	Phaeosphaeriaceae	Phaeosphaeria	0	0	0	0	0	0	0	1	0	0	0	0	0	0	0	0	0	0	0	0	0	0	0	0	1	0	0	0	0	0	0	0	0	0	0	0	0	0	0	0
OTU_18693	29_15369	155	KJ812279	Fungi	Ascomycota	Dothideomycetes	Pleosporales	Phaeosphaeriaceae	Phaeosphaeria	0	0	0	0	0	2	0	0	0	0	0	0	0	0	0	0	0	0	0	0	0	0	0	0	0	0	0	1	0	0	0	0	0	0	0	0	0	0	0	0
OTU_19589	5_18657	149	KM491546	Fungi	Ascomycota	Dothideomycetes	Pleosporales	Phaeosphaeriaceae	Phaeosphaeria	0	0	0	0	0	2	0	0	0	0	0	0	0	0	0	0	0	0	0	0	0	0	0	0	0	0	0	0	0	0	0	0	0	0	0	0	0	0	0	0
OTU_18269	5_63068	153	KJ812279	Fungi	Ascomycota	Dothideomycetes	Pleosporales	Phaeosphaeriaceae	Phaeosphaeria	0	0	0	0	0	2	0	0	0	0	1	0	0	0	1	0	0	0	0	0	0	0	0	0	0	0	0	0	0	0	0	0	0	0	0	0	0	0	0	0
OTU_18840	5_9227	155	KJ812279	Fungi	Ascomycota	Dothideomycetes	Pleosporales	Phaeosphaeriaceae	Phaeosphaeria	0	0	0	0	0	2	0	0	0	0	0	0	0	0	0	0	0	0	0	0	0	0	0	0	0	0	0	0	0	0	0	0	0	0	0	0	1	0	0	0
OTU_20066	32_86438	151	AF422954	Fungi	Ascomycota	Dothideomycetes	Pleosporales	Phaeosphaeriaceae	Phaeosphaeria	0	0	0	0	0	0	0	0	0	0	0	0	0	0	0	0	0	0	0	0	0	0	0	1	0	0	0	1	0	1	1	0	0	0	0	0	0	0	0	0
OTU_20041	27_75260	151	AF422940	Fungi	Ascomycota	Dothideomycetes	Pleosporales	Phaeosphaeriaceae	Phaeosphaeria	0	0	1	0	0	1	0	0	0	0	0	0	0	0	0	0	0	0	0	0	0	0	0	2	1	2	0	4	0	1	0	1	0	0	2	0	0	0	0	0
OTU_20254	44_58186	151	EF505542	Fungi	Ascomycota	Dothideomycetes	Pleosporales	Phaeosphaeriaceae	Phaeosphaeria	0	0	0	0	0	0	0	0	0	0	0	0	0	0	0	0	0	0	0	1	0	0	0	0	0	0	1	1	0	0	1	0	0	0	0	3	1	10	0	1
OTU_20548	4_20791	147	KF675421	Fungi	Ascomycota	Dothideomycetes	Pleosporales	Phaeosphaeriaceae	Phaeosphaeria	0	0	0	0	5	1	0	1	0	1	1	0	3	0	0	0	0	0	0	0	0	0	0	5	4	0	0	0	6	5	0	0	0	0	0	0	0	0	0	2
OTU_19727	14_77518	148	KF297188	Fungi	Ascomycota	Dothideomycetes	Pleosporales	Phaeosphaeriaceae	Phaeosphaeria	0	1	0	0	0	0	0	0	0	0	0	0	0	5	2	0	0	0	0	0	0	0	0	1	0	0	0	1	0	0	0	0	0	1	9	0	15	0	0	0
OTU_20457	28_1773	146	KF675421	Fungi	Ascomycota	Dothideomycetes	Pleosporales	Phaeosphaeriaceae	Phaeosphaeria	0	0	0	0	0	0	0	0	0	0	0	0	0	0	0	0	0	0	0	0	0	0	0	0	0	0	35	0	0	1	0	0	0	0	0	0	0	0	0	0
OTU_20290	27_84735	124	AF422971	Fungi	Ascomycota	Dothideomycetes	Pleosporales	Phaeosphaeriaceae	Phaeosphaeria	0	0	0	0	0	14	0	0	0	0	0	0	0	0	0	0	0	0	2	1	0	0	0	2	2	1	1	5	4	3	0	2	0	1	0	1	4	0	1	0
OTU_17684	28_3809	149	EU486131	Fungi	Ascomycota	Dothideomycetes	Pleosporales	Phaeosphaeriaceae	Phaeosphaeria	0	0	0	0	0	0	0	0	0	0	0	0	0	0	0	0	0	0	0	0	0	0	0	0	0	0	9	1	0	2	1	1	1	0	0	0	35	0	0	0
OTU_19437	29_28502	149	KJ827855	Fungi	Ascomycota	Dothideomycetes	Pleosporales	Phaeosphaeriaceae	Phaeosphaeria	0	0	0	0	0	1	0	0	0	2	0	0	0	1	0	0	0	1	1	0	1	0	0	0	0	0	3	2	2	0	2	5	26	0	0	0	2	0	0	0
OTU_20605	14_28253	148	KF143787	Fungi	Ascomycota	Dothideomycetes	Pleosporales	Phaeosphaeriaceae	Phaeosphaeria	0	0	1	0	0	0	0	0	0	0	0	0	0	2	0	0	0	0	0	0	0	0	2	2	0	2	1	1	0	0	0	2	3	2	1	2	1	0	1	2
OTU_18637	27_2752	155	KF251230	Fungi	Ascomycota	Dothideomycetes	Pleosporales	Phaeosphaeriaceae	Phaeosphaeria	0	0	0	6	0	0	1	0	0	0	0	0	0	0	0	0	0	0	0	0	0	0	0	2	0	59	0	3	5	2	4	0	0	2	1	0	4	2	0	0
OTU_20522	36_67630	149	KM999225	Fungi	Ascomycota	Dothideomycetes	Pleosporales	Phaeosphaeriaceae	Phaeosphaeria	0	0	0	3	1	0	0	0	0	1	0	0	0	0	0	0	0	0	0	1	0	0	0	4	1	68	0	2	3	1	1	4	1	0	1	2	2	0	2	2
OTU_19868	39_97701	145	KF297188	Fungi	Ascomycota	Dothideomycetes	Pleosporales	Phaeosphaeriaceae	Phaeosphaeria	0	22	0	0	0	0	0	0	0	0	0	15	1	0	10	0	0	0	0	0	0	0	0	57	0	0	0	0	0	1	0	0	0	0	0	0	6	0	0	0
OTU_20461	28_66247	149	KF675421	Fungi	Ascomycota	Dothideomycetes	Pleosporales	Phaeosphaeriaceae	Phaeosphaeria	0	0	0	1	1	0	0	0	0	1	0	0	0	0	0	0	0	0	0	0	0	0	0	0	0	0	6	4	0	0	1	64	13	2	3	7	12	2	1	0
OTU_14903	29_21403	175	KF800340	Fungi	Ascomycota	Dothideomycetes	Pleosporales	Phaeosphaeriaceae	Phaeosphaeria	0	1	0	5	1	0	0	0	0	0	6	0	0	0	0	0	0	0	0	0	0	0	0	7	0	50	24	6	2	1	2	0	2	64	7	4	4	2	4	1
OTU_16699	45_18182	165	AF422954	Fungi	Ascomycota	Dothideomycetes	Pleosporales	Phaeosphaeriaceae	Phaeosphaeria	0	0	0	0	0	212	0	0	0	1	1	0	1	0	0	0	0	0	0	0	0	0	1	88	48	21	18	298	69	28	49	34	26	19	28	36	96	16	11	38
OTU_19237	6_12893	147	KF251230	Fungi	Ascomycota	Dothideomycetes	Pleosporales	Phaeosphaeriaceae	Phaeosphaeria	0	0	0	0	0	0	1	0	0	0	0	0	0	0	0	0	0	0	0	0	0	0	0	0	0	1	0	0	0	0	0	0	0	0	0	0	0	0	0	0
OTU_18323	30_34001	152	KJ812279	Fungi	Ascomycota	Dothideomycetes	Pleosporales	Phaeosphaeriaceae	Phaeosphaeria	0	0	0	0	0	0	0	0	1	0	0	0	0	0	0	0	0	0	0	0	0	0	0	0	0	0	0	0	1	0	0	0	0	0	0	0	0	0	0	0
OTU_18518	6_163	142	KJ812279	Fungi	Ascomycota	Dothideomycetes	Pleosporales	Phaeosphaeriaceae	Phaeosphaeria	0	0	0	0	0	0	1	0	0	0	0	0	0	0	0	0	0	0	0	0	0	0	0	0	0	0	0	0	1	0	0	0	0	0	0	0	0	0	0	0
OTU_18557	15_23704	143	KJ812279	Fungi	Ascomycota	Dothideomycetes	Pleosporales	Phaeosphaeriaceae	Phaeosphaeria	0	0	1	0	0	0	0	0	0	0	0	0	0	0	1	0	0	0	0	0	0	0	0	0	0	0	0	0	0	0	0	0	0	0	0	0	0	0	0	0
OTU_18691	29_12549	155	KJ812279	Fungi	Ascomycota	Dothideomycetes	Pleosporales	Phaeosphaeriaceae	Phaeosphaeria	0	0	0	0	0	0	0	0	0	0	0	0	0	0	0	0	0	0	0	0	0	0	0	0	0	0	0	1	1	0	0	0	0	0	0	0	0	0	0	0
OTU_18695	29_17277	155	KJ812279	Fungi	Ascomycota	Dothideomycetes	Pleosporales	Phaeosphaeriaceae	Phaeosphaeria	0	0	0	0	0	1	0	0	0	0	0	0	0	0	0	0	0	0	0	0	0	0	0	0	0	0	0	1	0	0	0	0	0	0	0	0	0	0	0	0
OTU_18725	33_37221	145	KJ812279	Fungi	Ascomycota	Dothideomycetes	Pleosporales	Phaeosphaeriaceae	Phaeosphaeria	0	0	0	0	0	0	0	0	0	0	0	0	0	0	0	0	0	0	0	1	0	0	0	0	0	0	0	0	0	0	0	1	0	0	0	0	0	0	0	0
OTU_18857	6_17688	115	KJ812279	Fungi	Ascomycota	Dothideomycetes	Pleosporales	Phaeosphaeriaceae	Phaeosphaeria	0	0	0	0	0	0	2	0	0	0	0	0	0	0	0	0	0	0	0	0	0	0	0	0	0	0	0	0	0	0	0	0	0	0	0	0	0	0	0	0
OTU_18932	25_33752	150	KJ812279	Fungi	Ascomycota	Dothideomycetes	Pleosporales	Phaeosphaeriaceae	Phaeosphaeria	0	0	0	0	0	0	0	0	0	0	0	0	0	0	0	0	0	0	0	0	0	0	0	1	0	0	0	0	0	0	0	1	0	0	0	0	0	0	0	0
OTU_18935	26_21737	155	KJ812279	Fungi	Ascomycota	Dothideomycetes	Pleosporales	Phaeosphaeriaceae	Phaeosphaeria	0	0	0	0	0	0	0	0	0	0	0	0	0	0	0	0	0	0	0	0	0	0	0	0	1	0	0	0	1	0	0	0	0	0	0	0	0	0	0	0
OTU_19934	10_18136	152	AF181713	Fungi	Ascomycota	Dothideomycetes	Pleosporales	Phaeosphaeriaceae	Phaeosphaeria	0	0	0	0	0	0	0	0	0	2	0	0	0	0	0	0	0	0	0	0	0	0	0	0	0	0	0	0	0	0	0	0	0	0	0	0	0	0	0	0
OTU_11133	32_85280	150	KJ812279	Fungi	Ascomycota	Dothideomycetes	Pleosporales	Phaeosphaeriaceae	Phaeosphaeria	0	0	0	0	0	0	1	0	0	0	0	0	0	0	0	0	0	0	0	0	0	0	0	0	0	0	0	0	0	0	1	0	0	0	0	0	0	0	0	1
OTU_18905	13_2132	152	AF181712	Fungi	Ascomycota	Dothideomycetes	Pleosporales	Phaeosphaeriaceae	Phaeosphaeria	0	0	0	0	0	0	0	0	0	0	0	0	1	0	0	0	0	0	2	0	0	0	0	0	0	0	0	0	0	0	0	0	0	0	0	0	0	0	0	0
OTU_19461	33_7122	149	KJ812279	Fungi	Ascomycota	Dothideomycetes	Pleosporales	Phaeosphaeriaceae	Phaeosphaeria	0	0	0	0	0	0	0	0	0	0	0	0	0	0	0	0	0	0	1	1	0	0	0	0	0	0	0	0	0	0	0	1	0	0	0	0	0	0	0	0
OTU_18755	34_58567	155	KJ812279	Fungi	Ascomycota	Dothideomycetes	Pleosporales	Phaeosphaeriaceae	Phaeosphaeria	0	0	0	0	0	1	0	0	0	0	0	0	0	0	0	0	0	0	0	0	0	0	0	0	0	0	0	1	0	0	0	0	1	0	0	0	1	0	0	0
OTU_19590	5_22257	149	JN688915	Fungi	Ascomycota	Dothideomycetes	Pleosporales	Phaeosphaeriaceae	Phaeosphaeria	0	0	0	0	0	2	0	0	0	0	0	0	0	0	0	0	0	0	0	0	0	0	0	1	1	0	0	0	0	0	0	0	0	0	0	0	0	0	0	0
OTU_18396	29_9992	156	KF251183	Fungi	Ascomycota	Dothideomycetes	Pleosporales	Phaeosphaeriaceae	Phaeosphaeria	0	0	0	0	0	2	0	0	0	0	0	0	0	0	0	0	0	0	0	0	0	0	0	0	0	0	0	3	0	0	0	0	0	0	0	0	0	0	0	0
OTU_18728	33_70945	155	AF181712	Fungi	Ascomycota	Dothideomycetes	Pleosporales	Phaeosphaeriaceae	Phaeosphaeria	0	0	0	0	0	1	1	0	1	0	0	0	0	0	0	0	0	0	0	0	0	0	0	0	0	0	0	0	0	0	0	1	0	0	0	0	1	0	0	0
OTU_18810	39_88734	155	KJ812279	Fungi	Ascomycota	Dothideomycetes	Pleosporales	Phaeosphaeriaceae	Phaeosphaeria	0	0	0	0	0	3	0	0	0	0	0	0	0	0	0	0	0	0	0	0	0	0	0	0	1	0	0	0	0	0	0	0	0	0	0	0	1	0	0	0
OTU_19473	34_1338	151	KJ812279	Fungi	Ascomycota	Dothideomycetes	Pleosporales	Phaeosphaeriaceae	Phaeosphaeria	0	0	0	0	0	1	0	0	0	0	0	0	0	0	0	0	0	0	0	0	0	0	0	0	0	0	0	0	1	0	0	0	1	1	0	0	1	0	0	0
OTU_19646	11_25022	148	KJ812279	Fungi	Ascomycota	Dothideomycetes	Pleosporales	Phaeosphaeriaceae	Phaeosphaeria	0	0	0	0	0	0	0	0	0	0	1	0	0	0	0	0	0	0	0	0	0	0	0	0	0	0	0	1	0	0	0	0	0	0	0	0	3	0	0	0
OTU_19992	31_19807	152	AF181713	Fungi	Ascomycota	Dothideomycetes	Pleosporales	Phaeosphaeriaceae	Phaeosphaeria	0	0	0	0	0	0	0	0	0	0	0	0	0	0	0	0	0	0	0	0	0	0	0	0	0	0	0	3	0	2	0	0	0	0	0	0	0	0	0	0
OTU_18838	5_4374	155	KJ812279	Fungi	Ascomycota	Dothideomycetes	Pleosporales	Phaeosphaeriaceae	Phaeosphaeria	0	0	0	0	0	3	1	0	0	0	0	0	1	0	1	0	0	0	0	1	0	0	0	0	0	0	0	0	0	0	0	0	0	0	0	0	0	0	0	0
OTU_18578	23_50486	150	KJ812279	Fungi	Ascomycota	Dothideomycetes	Pleosporales	Phaeosphaeriaceae	Phaeosphaeria	0	0	0	1	0	0	1	0	1	0	0	0	1	0	2	0	0	0	2	0	0	1	0	0	0	0	0	0	0	0	0	0	0	0	0	0	0	0	0	0
OTU_20523	37_5394	149	JX076998	Fungi	Ascomycota	Dothideomycetes	Pleosporales	Phaeosphaeriaceae	Phaeosphaeria	0	0	0	0	0	0	0	0	0	0	0	0	0	0	0	0	0	0	0	0	0	0	0	0	0	0	0	0	0	0	0	0	0	0	0	8	0	0	0	1
OTU_18709	32_82869	155	AF181712	Fungi	Ascomycota	Dothideomycetes	Pleosporales	Phaeosphaeriaceae	Phaeosphaeria	0	0	0	0	0	2	0	1	0	0	0	0	0	0	1	0	0	0	0	0	0	0	0	1	0	0	0	0	0	0	1	5	0	0	0	0	1	0	0	0
OTU_19651	12_46622	143	KJ812279	Fungi	Ascomycota	Dothideomycetes	Pleosporales	Phaeosphaeriaceae	Phaeosphaeria	0	0	2	0	0	3	0	0	0	0	0	1	0	0	1	0	0	0	0	0	0	0	1	0	0	2	0	1	0	1	0	1	0	0	0	0	2	0	0	1
OTU_18689	29_7399	155	KJ812279	Fungi	Ascomycota	Dothideomycetes	Pleosporales	Phaeosphaeriaceae	Phaeosphaeria	0	0	0	0	0	4	0	1	0	0	0	0	0	0	2	0	0	0	0	0	0	0	0	2	0	0	0	6	1	0	0	0	0	0	1	0	2	0	0	0
OTU_18808	39_82285	154	KJ812279	Fungi	Ascomycota	Dothideomycetes	Pleosporales	Phaeosphaeriaceae	Phaeosphaeria	0	0	1	0	1	4	0	0	0	2	0	1	0	0	6	0	0	0	0	0	0	0	1	1	0	0	0	0	0	0	0	0	0	0	0	0	7	0	0	0
OTU_19953	15_45916	150	KJ812279	Fungi	Ascomycota	Dothideomycetes	Pleosporales	Phaeosphaeriaceae	Phaeosphaeria	0	1	1	1	0	5	0	0	0	0	0	0	0	0	3	1	0	0	2	3	0	0	0	0	1	0	0	5	0	0	0	3	0	0	0	0	3	0	0	0
OTU_20168	5_37025	105	KJ812279	Fungi	Ascomycota	Dothideomycetes	Pleosporales	Phaeosphaeriaceae	Phaeosphaeria	0	0	0	0	0	5	1	1	0	0	1	0	0	0	2	0	0	0	0	1	0	0	0	0	0	0	0	3	0	0	0	9	0	0	0	0	8	0	0	0
OTU_17878	27_74864	158	KJ188706	Fungi	Ascomycota	Dothideomycetes	Pleosporales	Phaeosphaeriaceae	Phaeosphaeria	0	6	1	0	0	0	0	0	0	0	0	4	1	0	1	0	0	0	0	0	0	0	0	3	1	4	1	0	1	0	1	1	0	0	4	0	2	4	0	0
OTU_19050	29_1448	148	KJ812279	Fungi	Ascomycota	Dothideomycetes	Pleosporales	Phaeosphaeriaceae	Phaeosphaeria	0	2	2	0	0	5	0	0	0	1	1	0	2	0	4	0	0	0	1	0	0	0	1	0	1	0	0	5	0	0	1	2	1	1	1	1	7	0	0	0
OTU_20286	27_75359	150	KJ812305	Fungi	Ascomycota	Dothideomycetes	Pleosporales	Phaeosphaeriaceae	Phaeosphaeria	0	0	0	0	0	7	0	0	0	0	0	0	0	0	0	0	0	0	0	0	0	0	0	3	1	1	0	7	3	1	1	2	0	7	1	0	5	1	0	1
[truncated: 4,014 more rows]
[truncated: 5 more columns]
