# Supplementary material for: A High-Level Fungal Diversity in the Intertidal Sediment of Chinese Seas Presents the Spatial Variation of Community Composition
Source: Front Microbiol. 2016 Dec 23;7:2098. doi: 10.3389/fmicb.2016.02098 (PMC5179519; doi:10.3389/fmicb.2016.02098)
Supplement: TABLE S4 — Abundance distribution of OTUs at the levels of phylum, class and order. [file Table_4.xlsx]

## Sheet: Sheet1
Kindom	Phylum	OTU counts	SEQ counts	OTU percent	SEQ percent	Class	OTU counts	SEQ counts	OTU percent	SEQ percent	Order	OTU counts	SEQ counts	OTU percent	SEQ percent
Fungi	Ascomycota	4334	746632	0.720772	0.828453	-	199	9168	0.033095	0.0101727	-	199	9168	0.033095	0.0101727
Fungi	Ascomycota					Dothideomycetes					Pleosporales	907	168901	0.15084	0.18741
Fungi	Ascomycota					Dothideomycetes					Capnodiales	95	21314	0.0157991	0.0236497
Fungi	Ascomycota					Dothideomycetes	1139	196008	0.189423	0.217488	-	56	2359	0.00931315	0.00261752
Fungi	Ascomycota					Dothideomycetes					Botryosphaeriales	16	1447	0.0026609	0.00160557
Fungi	Ascomycota					Dothideomycetes					Incertae	33	1162	0.00548811	0.00128934
Fungi	Ascomycota					Dothideomycetes					Dothideales	9	486	0.00149676	0.000539259
Fungi	Ascomycota					Dothideomycetes					Venturiales	9	149	0.00149676	0.000165329
Fungi	Ascomycota					Dothideomycetes					Tubeufiales	3	69	0.000498919	7.65615e-05
Fungi	Ascomycota					Dothideomycetes					Patellariales	5	47	0.000831532	5.21506e-05
Fungi	Ascomycota					Dothideomycetes					Microthyriales	1	36	0.000166306	3.99451e-05
Fungi	Ascomycota					Dothideomycetes					Jahnulales	2	20	0.000332613	2.21917e-05
Fungi	Ascomycota					Dothideomycetes					Mytilinidiales	3	18	0.000498919	1.99726e-05
Fungi	Ascomycota					Eurotiomycetes					Eurotiales	709	159962	0.117911	0.177492
Fungi	Ascomycota					Eurotiomycetes					Onygenales	120	3225	0.0199568	0.00357842
Fungi	Ascomycota					Eurotiomycetes					Chaetothyriales	113	3030	0.0187926	0.00336205
Fungi	Ascomycota					Eurotiomycetes					Arachnomycetales	11	396	0.00182937	0.000439397
Fungi	Ascomycota					Eurotiomycetes					Incertae	7	261	0.00116414	0.000289602
Fungi	Ascomycota					Eurotiomycetes	971	167012	0.161483	0.185314	-	10	128	0.00166306	0.000142027
Fungi	Ascomycota					Eurotiomycetes					Verrucariales	1	10	0.000166306	1.10959e-05
Fungi	Ascomycota					Geoglossomycetes	4	115	0.000665225	0.000127603	Geoglossales	4	115	0.000665225	0.000127603
Fungi	Ascomycota					Incertae					Incertae	64	49489	0.0106436	0.0549124
Fungi	Ascomycota					Incertae	156	98631	0.0259438	0.10944	-	92	49142	0.0153002	0.0545273
Fungi	Ascomycota					Lecanoromycetes					Baeomycetales	3	43	0.000498919	4.77123e-05
Fungi	Ascomycota					Lecanoromycetes					Teloschistales	1	24	0.000166306	2.66301e-05
Fungi	Ascomycota					Lecanoromycetes					Lecanorales	2	23	0.000332613	2.55205e-05
Fungi	Ascomycota					Lecanoromycetes	12	134	0.00199568	0.000148685	-	4	22	0.000665225	2.44109e-05
Fungi	Ascomycota					Lecanoromycetes					Acarosporales	1	19	0.000166306	2.10822e-05
Fungi	Ascomycota					Lecanoromycetes					Umbilicariales	1	3	0.000166306	3.32876e-06
Fungi	Ascomycota					Leotiomycetes					Helotiales	194	10917	0.0322634	0.0121134
Fungi	Ascomycota					Leotiomycetes					Incertae	84	10201	0.0139697	0.0113189
Fungi	Ascomycota					Leotiomycetes	315	23290	0.0523865	0.0258423	-	33	1377	0.00548811	0.0015279
Fungi	Ascomycota					Leotiomycetes					Thelebolales	2	756	0.000332613	0.000838848
Fungi	Ascomycota					Leotiomycetes					Rhytismatales	1	34	0.000166306	3.7726e-05
Fungi	Ascomycota					Leotiomycetes					Erysiphales	1	5	0.000166306	5.54794e-06
Fungi	Ascomycota					Orbiliomycetes					Orbiliales	7	39	0.00116414	4.32739e-05
Fungi	Ascomycota					Orbiliomycetes	8	41	0.00133045	4.54931e-05	-	1	2	0.000166306	2.21917e-06
Fungi	Ascomycota					Pezizomycetes					Pezizales	52	24596	0.00864793	0.0272914
Fungi	Ascomycota					Pezizomycetes	57	24689	0.00947946	0.0273946	-	5	93	0.000831532	0.000103192
Fungi	Ascomycota					Saccharomycetes					Saccharomycetales	89	28527	0.0148013	0.0316532
Fungi	Ascomycota					Saccharomycetes	93	28572	0.0154665	0.0317031	-	4	45	0.000665225	4.99314e-05
Fungi	Ascomycota					Schizosaccharomycetes	1	3	0.000166306	3.32876e-06	Schizosaccharomycetales	1	3	0.000166306	3.32876e-06
Fungi	Ascomycota					Sordariomycetes					Hypocreales	540	87434	0.0898054	0.0970157
Fungi	Ascomycota					Sordariomycetes					Sordariales	298	72004	0.0495593	0.0798947
Fungi	Ascomycota					Sordariomycetes					Microascales	133	14975	0.0221187	0.0166161
Fungi	Ascomycota					Sordariomycetes					Incertae	79	7984	0.0131382	0.00885894
Fungi	Ascomycota					Sordariomycetes					Xylariales	110	5922	0.0182937	0.00657098
Fungi	Ascomycota					Sordariomycetes					Calosphaeriales	4	3538	0.000665225	0.00392572
Fungi	Ascomycota					Sordariomycetes	1379	198969	0.229336	0.220773	-	61	2278	0.0101447	0.00252764
Fungi	Ascomycota					Sordariomycetes					Diaporthales	51	1718	0.00848162	0.00190627
Fungi	Ascomycota					Sordariomycetes					Coniochaetales	36	1063	0.00598703	0.00117949
Fungi	Ascomycota					Sordariomycetes					Magnaporthales	29	1055	0.00482288	0.00117061
Fungi	Ascomycota					Sordariomycetes					Ophiostomatales	12	395	0.00199568	0.000438287
Fungi	Ascomycota					Sordariomycetes					Chaetosphaeriales	12	331	0.00199568	0.000367273
Fungi	Ascomycota					Sordariomycetes					Trichosphaeriales	4	133	0.000665225	0.000147575
Fungi	Ascomycota					Sordariomycetes					Lulworthiales	4	94	0.000665225	0.000104301
Fungi	Ascomycota					Sordariomycetes					Glomerellales	5	39	0.000831532	4.32739e-05
Fungi	Ascomycota					Sordariomycetes					Boliniales	1	6	0.000166306	6.65752e-06
Fungi	Basidiomycota	493	30807	0.081989	0.0341831	-	18	443	0.00299351	0.000491547	-	18	443	0.00299351	0.000491547
Fungi	Basidiomycota					Agaricomycetes					Agaricales	166	5179	0.0276069	0.00574655
Fungi	Basidiomycota					Agaricomycetes					Phallales	15	4354	0.0024946	0.00483114
Fungi	Basidiomycota					Agaricomycetes					Polyporales	49	2098	0.00814901	0.00232791
Fungi	Basidiomycota					Agaricomycetes					Russulales	13	1384	0.00216198	0.00153567
Fungi	Basidiomycota					Agaricomycetes	351	15115	0.0583735	0.0167714	-	15	712	0.0024946	0.000790026
Fungi	Basidiomycota					Agaricomycetes					Sebacinales	7	257	0.00116414	0.000285164
Fungi	Basidiomycota					Agaricomycetes					Hymenochaetales	13	245	0.00216198	0.000271849
Fungi	Basidiomycota					Agaricomycetes					Trechisporales	16	239	0.0026609	0.000265191
Fungi	Basidiomycota					Agaricomycetes					Cantharellales	15	195	0.0024946	0.00021637
Fungi	Basidiomycota					Agaricomycetes					Atheliales	5	116	0.000831532	0.000128712
Fungi	Basidiomycota					Agaricomycetes					Auriculariales	6	72	0.000997838	7.98903e-05
Fungi	Basidiomycota					Agaricomycetes					Boletales	10	70	0.00166306	7.76711e-05
Fungi	Basidiomycota					Agaricomycetes					Thelephorales	10	68	0.00166306	7.54519e-05
Fungi	Basidiomycota					Agaricomycetes					Corticiales	4	63	0.000665225	6.9904e-05
Fungi	Basidiomycota					Agaricomycetes					Geastrales	6	45	0.000997838	4.99314e-05
Fungi	Basidiomycota					Agaricomycetes					Hysterangiales	1	18	0.000166306	1.99726e-05
Fungi	Basidiomycota					Agaricostilbomycetes	1	13	0.000166306	1.44246e-05	Agaricostilbales	1	13	0.000166306	1.44246e-05
Fungi	Basidiomycota					Cystobasidiomycetes					Erythrobasidiales	1	22	0.000166306	2.44109e-05
Fungi	Basidiomycota					Cystobasidiomycetes	3	40	0.000498919	4.43835e-05	Cystobasidiales	2	18	0.000332613	1.99726e-05
Fungi	Basidiomycota					Exobasidiomycetes	1	3	0.000166306	3.32876e-06	Incertae	1	3	0.000166306	3.32876e-06
Fungi	Basidiomycota					Malasseziomycetes	3	1749	0.000498919	0.00194067	Malasseziales	3	1749	0.000498919	0.00194067
Fungi	Basidiomycota					Microbotryomycetes					Sporidiobolales	30	3772	0.00498919	0.00418536
Fungi	Basidiomycota					Microbotryomycetes	35	3801	0.00582072	0.00421754	Leucosporidiales	4	27	0.000665225	2.99589e-05
Fungi	Basidiomycota					Microbotryomycetes					Microbotryales	1	2	0.000166306	2.21917e-06
Fungi	Basidiomycota					Pucciniomycetes	1	3	0.000166306	3.32876e-06	Septobasidiales	1	3	0.000166306	3.32876e-06
Fungi	Basidiomycota					Tremellomycetes					Cystofilobasidiales	13	2310	0.00216198	0.00256315
Fungi	Basidiomycota					Tremellomycetes					Trichosporonales	12	2198	0.00199568	0.00243887
Fungi	Basidiomycota					Tremellomycetes					Tremellales	44	1851	0.00731748	0.00205385
Fungi	Basidiomycota					Tremellomycetes	72	6695	0.0119741	0.00742869	-	2	321	0.000332613	0.000356178
Fungi	Basidiomycota					Tremellomycetes					Filobasidiales	1	15	0.000166306	1.66438e-05
Fungi	Basidiomycota					Ustilaginomycetes	2	17	0.000332613	1.8863e-05	Ustilaginales	2	17	0.000332613	1.8863e-05
Fungi	Basidiomycota					Wallemiomycetes	6	2928	0.000997838	0.00324887	Geminibasidiales	2	2111	0.000332613	0.00234234
Fungi	Basidiomycota					Wallemiomycetes					Wallemiales	4	817	0.000665225	0.000906533
Fungi	Chytridiomycota	50	1670	0.00831532	0.00185301	-	26	1029	0.00432396	0.00114177	-	26	1029	0.00432396	0.00114177
Fungi	Chytridiomycota					Chytridiomycetes					Rhizophydiales	5	378	0.000831532	0.000419424
Fungi	Chytridiomycota					Chytridiomycetes					Chytridiales	5	132	0.000831532	0.000146466
Fungi	Chytridiomycota					Chytridiomycetes					Spizellomycetales	6	67	0.000997838	7.43423e-05
Fungi	Chytridiomycota					Chytridiomycetes					Rhizophlyctidales	2	20	0.000332613	2.21917e-05
Fungi	Chytridiomycota					Chytridiomycetes	21	614	0.00349243	0.000681287	-	2	15	0.000332613	1.66438e-05
Fungi	Chytridiomycota					Chytridiomycetes					Olpidiales	1	2	0.000166306	2.21917e-06
Fungi	Chytridiomycota					Monoblepharidomycetes	3	27	0.000498919	2.99589e-05	Monoblepharidales	3	27	0.000498919	2.99589e-05
Fungi	Glomeromycota	33	523	0.00548811	0.000580314	-	4	56	0.000665225	6.21369e-05	-	4	56	0.000665225	6.21369e-05
Fungi	Glomeromycota					Glomeromycetes					Glomerales	24	300	0.00399135	0.000332876
Fungi	Glomeromycota					Glomeromycetes					Diversisporales	2	90	0.000332613	9.98629e-05
Fungi	Glomeromycota					Glomeromycetes	29	467	0.00482288	0.000518177	Archaeosporales	3	77	0.000498919	8.54382e-05
Fungi	Rozellomycota	121	9899	0.0201231	0.0109838	-	121	9899	0.0201231	0.0109838	-	121	9899	0.0201231	0.0109838
Fungi	Unidentified	913	108010	0.151838	0.119847	-	913	108010	0.151838	0.119847	-	913	108010	0.151838	0.119847
Fungi	Zygomycota					Incertae					Mortierellales	39	2107	0.00648595	0.0023379
Fungi	Zygomycota					Incertae					Mucorales	23	1463	0.00382505	0.00162333
Fungi	Zygomycota	69	3695	0.0114751	0.00409992	Incertae	69	3695	0.0114751	0.00409992	-	7	125	0.00116414	0.000138698
