# Supplementary material for: A High-Level Fungal Diversity in the Intertidal Sediment of Chinese Seas Presents the Spatial Variation of Community Composition
Source: Front Microbiol. 2016 Dec 23;7:2098. doi: 10.3389/fmicb.2016.02098 (PMC5179519; doi:10.3389/fmicb.2016.02098)
Supplement: TABLE S5 — Information of 526 genera identified including counts of OTU and read, distribution in 43 sites, sea regions and habitat types. [file Table_5.XLSX]

## Sheet: Sheet1
Note: The genera marked with * had also been detected in Li et al.(2016).																				T	T	T	T	R	D	C	R	D	R	R	T	P	C	T	R	C	C	R	T	T	T	T	P	D	T	P	R	R	D
																				BHS	BHS	BHS	BHS	BHS	BHS	BHS	BHS	BHS	BHS	BHS	BHS	BHS	BHS	BHS	YS	YS	YS	YS	YS	YS	YS	YS	YS	YS	YS	YS	ES	ES	ES
Kindom	Phylum	Class	Order	Family	Genus	OTU counts	SEQ counts	Site sum	Sea region sum	Occurrence in BHS	Occurrence in YS	Occurrence in ES	Occurrence in SS	Habitat sum	Occurrence in C	Occurrence in D	Occurrence in P	Occurrence in R	Occurrence in T	1	2	3	4	5	6	7	8	10	11	12	13	14	15	17	18	19	20	21	22	23	24	25	26	27	28	29	30	31	32
Fungi	Ascomycota	Dothideomycetes	Botryosphaeriales	Botryosphaeriaceae	Barriopsis	1	103	16	3	0	5	7	4	5	3	2	3	2	6	0	0	0	0	0	0	0	0	0	0	0	0	0	0	0	0	0	0	0	0	0	0.000933416	7.57691e-05	0	9.2672e-05	5.25017e-05	3.81752e-05	3.56214e-05	0.000106372	0.000106264
Fungi	Ascomycota	Dothideomycetes	Botryosphaeriales	Botryosphaeriaceae	Botryosphaeria	1	5	5	2	0	0	3	2	5	1	1	1	1	1	0	0	0	0	0	0	0	0	0	0	0	0	0	0	0	0	0	0	0	0	0	0	0	0	0	0	0	0	0	0
Fungi	Ascomycota	Dothideomycetes	Botryosphaeriales	Botryosphaeriaceae	Microdiplodia	7	1295	27	4	4	8	9	6	5	4	4	5	5	9	0	0	0	0	0	0	0	0.000405844	0.000106123	6.89655e-05	0	0	0	0	0.00292612	0	0	5.06175e-05	3.04044e-05	0	0.000732064	0	0.000530383	0.000188288	0.000208512	0.00467265	0.000229051	0.000178107	0	0.00504755
Fungi	Ascomycota	Dothideomycetes	Botryosphaeriales	Botryosphaeriaceae	Neodeightonia	1	20	7	3	0	1	4	2	4	1	0	2	2	2	0	0	0	0	0	0	0	0	0	0	0	0	0	0	0	0	0	0	3.04044e-05	0	0	0	0	0	0	0	0	0	0	0
Fungi	Ascomycota	Dothideomycetes	Botryosphaeriales	Botryosphaeriaceae	Spencermartinsia	1	3	3	1	0	3	0	0	3	1	0	0	1	1	0	0	0	0	0	0	0	0	0	0	0	0	0	0	0	0.000317763	0.000391696	0	0	0	0	0	7.57691e-05	0	0	0	0	0	0	0
Fungi	Ascomycota	Dothideomycetes	Botryosphaeriales	Incertae	Camarosporium	1	4	3	2	0	1	0	2	1	0	0	0	0	3	0	0	0	0	0	0	0	0	0	0	0	0	0	0	0	0	0	0	0	0	0	0.000311139	0	0	0	0	0	0	0	0
Fungi	Ascomycota	Dothideomycetes	Capnodiales	Capnodiaceae	Capnodium*	6	256	31	4	8	10	9	4	5	4	5	5	8	9	0	0	0.000193367	0	9.04732e-05	2.40772e-05	0.00024322	0.000405844	0.000106123	0	3.10771e-05	0	0	0	0.00219459	0.000317763	0	5.06175e-05	0.000121618	0.0011558	0.000732064	0	7.57691e-05	4.18419e-05	0.00011584	0.000105003	3.81752e-05	0.000819293	0.000425487	7.96982e-05
Fungi	Ascomycota	Dothideomycetes	Capnodiales	Cladosporiaceae	Cladosporium*	21	19563	43	4	15	12	10	6	5	7	5	6	9	16	0.0214091	0.102189	0.0130523	0.0805886	0.0362797	0.0383069	0.111395	0.0890422	0.215749	0.0677931	0.0029834	0.0152401	0.00813063	0.116243	0.0446233	0.0171592	0.0368194	0.0119457	0.00595926	0.0208044	0.0585652	0.0164904	0.0218215	0.0023013	0.0772653	0.0394813	0.00225234	0.00545008	0.012871	0.00834175
Fungi	Ascomycota	Dothideomycetes	Capnodiales	Davidiellaceae	Davidiella*	3	14	9	3	5	0	3	1	5	2	1	3	2	1	0	0.000125078	0	0	9.04732e-05	4.81545e-05	0.00024322	0	0	0	0	0	0.000135511	0	0	0	0	0	0	0	0	0	0	0	0	0	0	0	0	0
Fungi	Ascomycota	Dothideomycetes	Capnodiales	Dissoconiaceae	Dissoconium	1	22	6	3	1	0	3	2	4	1	0	2	1	2	0	0	0	0	0	0	0	0	0	0	0	0	0	0	0.000731529	0	0	0	0	0	0	0	0	0	0	0	0	0	0	0
Fungi	Ascomycota	Dothideomycetes	Capnodiales	Incertae	Torula	7	231	28	4	9	6	9	4	5	3	4	6	5	10	0.00155703	0.00187617	0.00077347	0.000700771	0	2.40772e-05	0	0	0.000106123	0	9.32314e-05	0	6.77553e-05	0	0.000731529	0	0	0	3.04044e-05	0	0	0	0.0021973	0.000376577	0.000254848	0.000105003	3.81752e-05	3.56214e-05	0.000319115	0
Fungi	Ascomycota	Dothideomycetes	Capnodiales	Incertae	Toxicocladosporium	2	35	9	4	1	1	6	1	5	2	1	2	1	3	0	0	0	0	0	0	0	0	0	0	0	0	0.000203266	0	0	0	0	0	0	0.00023116	0	0	0	0	0	0	0	0	0	2.65661e-05
Fungi	Ascomycota	Dothideomycetes	Capnodiales	Mycosphaerellaceae	Mycosphaerella*	6	60	16	4	3	5	5	3	5	1	3	4	3	5	0.000583885	0.000125078	0	0	0	4.81545e-05	0	0	0	0	0	0	0	0	0	0	0	0	6.08088e-05	0	0	0.000311139	0.000303076	4.18419e-05	4.6336e-05	0	0	0.000106864	0	0
Fungi	Ascomycota	Dothideomycetes	Capnodiales	Mycosphaerellaceae	Pseudocercospora*	1	10	4	2	0	1	3	0	4	1	1	0	1	1	0	0	0	0	0	0	0	0	0	0	0	0	0	0	0	0	0	0	0	0	0	0	0	0	2.3168e-05	0	0	0	0	0
Fungi	Ascomycota	Dothideomycetes	Capnodiales	Mycosphaerellaceae	Ramichloridium*	3	14	8	4	1	3	3	1	4	1	3	0	2	2	0	0	0	0	0	9.6309e-05	0	0	0	0	0	0	0	0	0	0	0	5.06175e-05	0	0	0	0	7.57691e-05	0	4.6336e-05	0	0	0	0.000212743	2.65661e-05
Fungi	Ascomycota	Dothideomycetes	Capnodiales	Mycosphaerellaceae	Septoria*	7	179	27	4	7	8	7	5	5	4	3	5	6	9	0	0.000125078	0	0	0.000452366	2.40772e-05	0.00012161	0.000649351	0	0	6.21543e-05	0	0	0	0.00438917	0.000635526	0.000391696	0	0	0	0.000732064	0	7.57691e-05	4.18419e-05	0.000787712	5.25017e-05	7.63504e-05	7.12428e-05	0	2.65661e-05
Fungi	Ascomycota	Dothideomycetes	Capnodiales	Teratosphaeriaceae	Catenulostroma	1	67	17	4	4	3	8	2	5	3	3	3	5	3	0	0	0	0.00023359	0	0	0	8.11688e-05	0	6.89655e-05	0	0	0.000542042	0	0	0	0	0.000354323	3.04044e-05	0	0	0	0	0	2.3168e-05	0	0	3.56214e-05	0	2.65661e-05
Fungi	Ascomycota	Dothideomycetes	Capnodiales	Teratosphaeriaceae	Devriesia*	3	62	15	3	0	4	7	4	5	2	2	1	4	6	0	0	0	0	0	0	0	0	0	0	0	0	0	0	0	0	0	0	9.12131e-05	0	0	0	7.57691e-05	0	4.6336e-05	5.25017e-05	0	3.56214e-05	0.000106372	5.31321e-05
Fungi	Ascomycota	Dothideomycetes	Capnodiales	Teratosphaeriaceae	Hortaea	1	123	15	4	1	4	8	2	5	3	3	3	3	3	0	0	0	0	9.04732e-05	0	0	0	0	0	0	0	0	0	0	0	0	0	0	0	0	0	0	4.18419e-05	4.6336e-05	5.25017e-05	0.00148883	7.12428e-05	0.000212743	7.96982e-05
Fungi	Ascomycota	Dothideomycetes	Capnodiales	Teratosphaeriaceae	Readeriella	1	8	2	2	0	1	0	1	2	1	0	1	0	0	0	0	0	0	0	0	0	0	0	0	0	0	0	0	0	0	0	5.06175e-05	0	0	0	0	0	0	0	0	0	0	0	0
Fungi	Ascomycota	Dothideomycetes	Capnodiales	Teratosphaeriaceae	Teratosphaeria	3	159	21	4	3	5	10	3	5	3	3	6	5	4	0	0	0	0	0.000361893	0	0	0	0	0	0	0.000307882	0.000135511	0	0	0	0	0	9.12131e-05	0	0	0	7.57691e-05	4.18419e-05	4.6336e-05	0	0.00164153	0.000106864	0.000319115	7.96982e-05
Fungi	Ascomycota	Dothideomycetes	Dothideales	Dothideaceae	Dothidea	1	2	2	2	0	1	1	0	2	0	1	0	0	1	0	0	0	0	0	0	0	0	0	0	0	0	0	0	0	0	0	0	0	0	0	0	7.57691e-05	0	0	0	0	0	0	2.65661e-05
Fungi	Ascomycota	Dothideomycetes	Dothideales	Dothioraceae	Dothiora	1	105	8	3	0	2	5	1	5	2	3	1	1	1	0	0	0	0	0	0	0	0	0	0	0	0	0	0	0	0	0	0	0	0	0	0	7.57691e-05	0	2.3168e-05	0	0	3.56214e-05	0	0.00257691
Fungi	Ascomycota	Dothideomycetes	Dothideales	Saccotheciaceae	Aureobasidium*	4	264	32	4	9	9	9	5	5	4	4	6	7	11	0.000778513	0	0.000386735	0	9.04732e-05	7.22317e-05	0	8.11688e-05	0	0.000137931	3.10771e-05	0.000153941	6.77553e-05	0	0	0	0	5.06175e-05	9.12131e-05	0.00138696	0.00219619	0	0.000606152	6.27628e-05	0.00111206	0.000105003	0.000229051	0.000213728	0	0.00013283
Fungi	Ascomycota	Dothideomycetes	Dothideales	Saccotheciaceae	Kabatiella	1	111	13	3	0	2	7	4	5	1	2	4	3	3	0	0	0	0	0	0	0	0	0	0	0	0	0	0	0	0	0	0	0	0	0	0	0	0	2.3168e-05	0	3.81752e-05	3.56214e-05	0.000106372	5.31321e-05
Fungi	Ascomycota	Dothideomycetes	Dothideales	Saccotheciaceae	Selenophoma	2	4	3	3	1	1	1	0	3	0	1	1	1	0	0	0	0	0	0	2.40772e-05	0	0	0	0	0	0	0	0	0	0	0	0	3.04044e-05	0	0	0	0	0	0	0	0	0	0	0
Fungi	Ascomycota	Dothideomycetes	Incertae	Dacampiaceae	Munkovalsaria	1	2	1	1	0	0	1	0	1	0	0	0	1	0	0	0	0	0	0	0	0	0	0	0	0	0	0	0	0	0	0	0	0	0	0	0	0	0	0	0	0	0	0	0
Fungi	Ascomycota	Dothideomycetes	Incertae	Eremomycetaceae	Arthrographis*	7	129	31	4	11	8	9	3	5	5	5	6	8	7	0	0	0.000193367	0.00116795	0.000542839	9.6309e-05	0.00012161	8.11688e-05	0.00063674	0.000206897	0.000186463	0.000153941	0.000271021	0	0	0.000317763	0	0.000151853	6.08088e-05	0	0	0	7.57691e-05	2.09209e-05	0.000254848	0.000367512	0.000229051	0.000213728	0	0.000159396
Fungi	Ascomycota	Dothideomycetes	Incertae	Incertae	Pyrenochaeta	9	856	38	4	14	10	10	4	5	7	5	6	9	11	0.00330868	0.00325203	0.00251378	0.000467181	0.000723785	0.000240772	0.000608051	0.00154221	0.00095511	0.000551724	0.00087016	0.000307882	0.000474287	0.002354	0	0.000953289	0.0105758	0.00101235	0.000699301	0.000462321	0	0	0.00477345	0.000732233	0.00400806	0.00031501	0.000572628	0.00113989	0.000425487	0.00135487
Fungi	Ascomycota	Dothideomycetes	Incertae	Incertae	Rhizopycnis	2	8	6	3	2	3	1	0	3	1	0	0	2	3	0.000194628	0	0	0	0	0	0	0	0	0	0	0.000153941	0	0	0	0	0.000783392	0	3.04044e-05	0	0	0	7.57691e-05	0	0	0	0	0	0	0
Fungi	Ascomycota	Dothideomycetes	Incertae	Minutisphaeraceae	Minutisphaera	2	30	9	4	3	2	3	1	5	2	1	2	3	1	0	0.000125078	0	0	0	0	0	0	0.000212247	0	6.21543e-05	0	0	0	0	0	0	0	3.04044e-05	0	0	0	0	0	0	0	3.81752e-05	0	0.000106372	0
Fungi	Ascomycota	Dothideomycetes	Jahnulales	Aliquandostipitaceae	Xylomyces	1	2	1	1	0	0	0	1	1	0	0	0	0	1	0	0	0	0	0	0	0	0	0	0	0	0	0	0	0	0	0	0	0	0	0	0	0	0	0	0	0	0	0	0
Fungi	Ascomycota	Dothideomycetes	Microthyriales	Microthyriaceae	Paramicrothyrium	1	36	4	2	0	0	3	1	3	2	0	0	1	1	0	0	0	0	0	0	0	0	0	0	0	0	0	0	0	0	0	0	0	0	0	0	0	0	0	0	0	7.12428e-05	0	0
Fungi	Ascomycota	Dothideomycetes	Mytilinidiales	Gloniaceae	Cenococcum	2	12	3	3	1	0	1	1	2	0	1	2	0	0	0	0	0	0	0	0	0	0	0	0	0	0	6.77553e-05	0	0	0	0	0	0	0	0	0	0	0	0	0	0	0	0	2.65661e-05
Fungi	Ascomycota	Dothideomycetes	Patellariales	Patellariaceae	Rhytidhysteron	5	47	15	4	1	5	6	3	5	3	1	3	3	5	0	0	0	0	0	0	0	0	0	0	0	0.000153941	0	0	0	0.000317763	0	5.06175e-05	0	0	0	0	7.57691e-05	8.36838e-05	0	0.000157505	0	0	0.000106372	5.31321e-05
Fungi	Ascomycota	Dothideomycetes	Pleosporales	Acrocalymmaceae	Acrocalymma	3	134	22	4	2	5	10	5	5	3	4	5	4	6	0	0	0	0	0	7.22317e-05	0	0	0.000106123	0	0	0	0	0	0	0	0	0	9.12131e-05	0	0	0.000622278	0	2.09209e-05	0	0.000105003	7.63504e-05	0.0004987	0.00063823	7.96982e-05
Fungi	Ascomycota	Dothideomycetes	Pleosporales	Bambusicolaceae	Bambusicola	1	57	12	3	0	3	6	3	5	2	2	3	2	3	0	0	0	0	0	0	0	0	0	0	0	0	0	0	0	0	0	0	0	0	0	0.000933416	0	2.09209e-05	2.3168e-05	0	0	7.12428e-05	0	5.31321e-05
Fungi	Ascomycota	Dothideomycetes	Pleosporales	Coniothyriaceae	Coniothyrium*	5	189	23	4	8	5	8	2	5	2	5	4	7	5	0	0.000375235	0	0	0	4.81545e-05	0	0.000892857	0.000212247	0.000137931	3.10771e-05	0.000307882	0	0.000112095	0	0	0	0	6.08088e-05	0	0	0	0.000151538	0.000104605	2.3168e-05	0	3.81752e-05	0.000213728	0.000425487	0.000796982
Fungi	Ascomycota	Dothideomycetes	Pleosporales	Cucurbitariaceae	Curreya	5	44	13	4	2	4	4	3	4	2	0	3	3	5	0	0	9.66837e-05	0	0	0	0	0	0	0	0	0	0	0	0.000731529	0	0	0	3.04044e-05	0	0	0	0.000151538	0	0	5.25017e-05	0.000114526	0.000106864	0	0
Fungi	Ascomycota	Dothideomycetes	Pleosporales	Cucurbitariaceae	Pyrenochaetopsis*	1	85	20	4	9	7	3	1	5	4	1	5	6	4	0	0	0.000193367	0.00023359	0.000542839	0	0.00012161	0	0.000106123	0.000137931	9.32314e-05	0	0.000406532	0.00325076	0	0	0.000391696	0.000101235	0.000152022	0	0	0	0.000151538	2.09209e-05	0	0.000105003	0.000152701	0	0.000212743	0
Fungi	Ascomycota	Dothideomycetes	Pleosporales	Didymellaceae	Didymella*	1	23	10	3	4	1	5	0	5	2	1	2	2	3	0.000389257	0.000250156	0	0	0	0	0	0.000162338	0	0	0	0	0.000135511	0	0	0	0	0	0	0	0	0	0	4.18419e-05	0	0	0	7.12428e-05	0	7.96982e-05
Fungi	Ascomycota	Dothideomycetes	Pleosporales	Didymellaceae	Epicoccum*	4	6127	42	4	15	11	10	6	5	7	5	6	9	15	0.0159595	0.00813008	0.00270714	0.00350385	0.00208088	0.00390051	0.00924237	0.00340909	0.00328982	0.00165517	0.000994468	0.00277094	0.00325225	0.00313866	0.026335	0.0225612	0.00940071	0.00111359	0.00097294	0.00601017	0	0.00373367	0.0195484	0.00261512	0.00880384	0.00698273	0.00213781	0.0150679	0.00967982	0.00419744
Fungi	Ascomycota	Dothideomycetes	Pleosporales	Didymellaceae	Leptosphaerulina*	2	53	16	4	4	3	7	2	5	4	2	2	3	5	0	0.000125078	9.66837e-05	0	0	2.40772e-05	0	0	0	0	0	0	0	0.00100886	0	0.000317763	0	0	0	0	0	0	0	0	4.6336e-05	0	3.81752e-05	0	0.000106372	0
Fungi	Ascomycota	Dothideomycetes	Pleosporales	Didymellaceae	Phoma*	15	1530	41	4	14	11	10	6	5	7	5	6	9	14	0.0264694	0.00487805	0.00280383	0.00140154	0.0013571	0.000144463	0.00389152	0.0036526	0.00116736	0.00062069	0.000124309	0.00107759	0.00108408	0.00123305	0	0.0025421	0.00117509	0.000911116	0.000577683	0.000462321	0	0.000933416	0.026898	0.0008996	0.00120474	0.000262509	0.000687154	0.000712428	0.00616956	0.00135487
Fungi	Ascomycota	Dothideomycetes	Pleosporales	Didymellaceae	Pithomyces	5	694	24	3	0	8	10	6	5	4	3	5	4	8	0	0	0	0	0	0	0	0	0	0	0	0	0	0	0	0	0	0.000101235	0.000243235	0	0	0.00466708	0.000303076	8.36838e-05	0.00023168	0.000472515	0.000190876	7.12428e-05	0.00063823	0.000159396
Fungi	Ascomycota	Dothideomycetes	Pleosporales	Incertae	Anguillospora	1	5	3	3	0	1	1	1	3	0	0	1	1	1	0	0	0	0	0	0	0	0	0	0	0	0	0	0	0	0	0	0	0	0	0	0	7.57691e-05	0	0	0	0	0	0.000319115	0
Fungi	Ascomycota	Dothideomycetes	Pleosporales	Incertae	Mycocentrospora	1	5	5	3	1	1	3	0	4	1	1	2	1	0	0	0	0	0	0	0	0	0	0	0	0	0	6.77553e-05	0	0	0	0	5.06175e-05	0	0	0	0	0	0	0	0	0	0	0	2.65661e-05
Fungi	Ascomycota	Dothideomycetes	Pleosporales	Incertae	Paraphoma	9	3091	41	4	14	11	10	6	5	7	5	6	9	14	0.0428182	0.0275172	0.00560766	0.00280308	0.000995205	0.0013724	0.00255381	0.00219156	0.00435106	0.00117241	0.000963391	0.010314	0.0037943	0.00291447	0	0.00826184	0.00900901	0.00450496	0.00294922	0.000462321	0	0.000311139	0.0353841	0.00506287	0.0016681	0.00183756	0.00141248	0.00626937	0.00840336	0.00167366
Fungi	Ascomycota	Dothideomycetes	Pleosporales	Incertae	Periconia	13	1410	42	4	15	11	10	6	5	7	5	6	9	15	0.00408719	0.00250156	0.0011602	0.000467181	0.000814259	0.000288927	0.0059589	0.0025974	0.00286533	0.000965517	0.000341848	0.00477217	0.000948574	0.0152449	0.000731529	0.0025421	0.00509205	0.00136667	0.000729705	0	0.00146413	0.00248911	0.00424307	0.000502103	0.00435558	0.000420014	0.000267227	0.000641185	0.00276566	0.00387865
Fungi	Ascomycota	Dothideomycetes	Pleosporales	Incertae	Stagonosporopsis	1	166	23	4	6	4	10	3	5	3	4	2	4	10	0.000778513	0	0.000290051	0	0	0	0	0	0.000106123	6.89655e-05	0	0.000153941	0	0	0.000731529	0	0	0	0	0	0	0	0.000378845	2.09209e-05	0.000787712	5.25017e-05	0	0.000106864	0.000106372	5.31321e-05
Fungi	Ascomycota	Dothideomycetes	Pleosporales	Lentitheciaceae	Keissleriella*	3	45	16	4	1	5	7	3	5	2	3	4	4	3	0	0	0	0	0.000542839	0	0	0	0	0	0	0	0	0	0	0	0	0	9.12131e-05	0	0	0	0	6.27628e-05	2.3168e-05	5.25017e-05	0.000381752	0.000106864	0.000319115	2.65661e-05
Fungi	Ascomycota	Dothideomycetes	Pleosporales	Lentitheciaceae	Setoseptoria	1	10	5	3	1	1	3	0	4	1	1	0	1	2	0	0	0	0	0	9.6309e-05	0	0	0	0	0	0	0	0	0	0	0	0	0	0	0	0	7.57691e-05	0	0	0	0	0.000106864	0	0
Fungi	Ascomycota	Dothideomycetes	Pleosporales	Leptosphaeriaceae	Leptosphaeria*	12	1719	38	4	13	9	10	6	5	5	5	6	9	13	0.00389257	0.000500313	9.66837e-05	0.000700771	0.00199041	4.81545e-05	0	0.00227273	0.00106123	6.89655e-05	3.10771e-05	0.000153941	0.000203266	0.000112095	0	0.0117572	0	0.000151853	0.000243235	0	0	0.00280025	0.00454614	0.000376577	0.000648704	0.00199506	0.00534453	0.00128237	0.00127646	0.000664152
Fungi	Ascomycota	Dothideomycetes	Pleosporales	Leptosphaeriaceae	Neosetophoma	2	104	23	4	7	8	7	1	5	6	3	3	5	6	0	0	0	0.00023359	9.04732e-05	0.000288927	0.00012161	0	0.000212247	0	0	0	0	0.00022419	0.00146306	0	0.000391696	0.000101235	3.04044e-05	0	0.000732064	0	0.000227307	2.09209e-05	0	5.25017e-05	0.000152701	0.000320593	0.000106372	0
Fungi	Ascomycota	Dothideomycetes	Pleosporales	Lindgomycetaceae	Hongkongmyces	2	654	26	4	6	6	10	4	5	4	4	5	5	8	0	0	0	0	0	0	0	0.000162338	0.000106123	0.000344828	0	0.000153941	0	0.000112095	0.00365764	0	0	0	0	0.000693481	0	0	7.57691e-05	0.000104605	0.000324352	5.25017e-05	0.000152701	0.00024935	0.000319115	0.00228468
Fungi	Ascomycota	Dothideomycetes	Pleosporales	Lophiostomataceae	Lophiostoma*	23	1913	36	4	10	10	10	6	5	6	5	6	7	12	0	0	0.000193367	0	0.00027142	0.000240772	0.000608051	0	0.000212247	0.000275862	0	0.000615764	0.000474287	0.000112095	0.0051207	0.0025421	0	0.000354323	0.000152022	0	0.000732064	0.000933416	0.00272769	0.000585786	0.0052823	0.000997532	0.000954381	0.00245788	0.00680779	0.00061102
Fungi	Ascomycota	Dothideomycetes	Pleosporales	Massarinaceae	Helminthosporium	7	1481	37	4	11	11	10	5	5	6	5	5	8	13	0.000583885	0.00150094	0.000193367	0.00023359	0.000814259	0.0201526	0	0	0.000742863	6.89655e-05	6.21543e-05	0.000307882	0	0.000112095	0	0.00158881	0.000783392	5.06175e-05	0.000121618	0	0.000732064	0.00466708	0.000681922	0.000271972	0.00023168	5.25017e-05	0.000229051	0.000463078	0.000106372	0.000345359
Fungi	Ascomycota	Dothideomycetes	Pleosporales	Massarinaceae	Massarina*	7	124	17	4	3	3	9	2	5	2	5	3	3	4	0	0	0	0	0	2.40772e-05	0	0	0.000212247	0	0	0.000153941	0	0	0	0	0	0	0	0	0	0	7.57691e-05	2.09209e-05	4.6336e-05	0	0	3.56214e-05	0.000106372	5.31321e-05
Fungi	Ascomycota	Dothideomycetes	Pleosporales	Massarinaceae	Saccharicola	1	17	9	4	1	1	5	2	5	2	1	1	2	3	0	0.000125078	0	0	0	0	0	0	0	0	0	0	0	0	0	0	0	0	0	0	0	0	0	0	0	0.00031501	0	3.56214e-05	0.000319115	2.65661e-05
Fungi	Ascomycota	Dothideomycetes	Pleosporales	Melanommataceae	Herpotrichia	1	3	2	1	2	0	0	0	2	0	1	0	1	0	0	0	0	0	0	4.81545e-05	0	0	0	6.89655e-05	0	0	0	0	0	0	0	0	0	0	0	0	0	0	0	0	0	0	0	0
Fungi	Ascomycota	Dothideomycetes	Pleosporales	Montagnulaceae	Alloconiothyrium	1	2	1	1	0	0	0	1	1	0	0	0	0	1	0	0	0	0	0	0	0	0	0	0	0	0	0	0	0	0	0	0	0	0	0	0	0	0	0	0	0	0	0	0
Fungi	Ascomycota	Dothideomycetes	Pleosporales	Montagnulaceae	Deniquelata	1	5	2	2	0	1	0	1	1	0	0	0	0	2	0	0	0	0	0	0	0	0	0	0	0	0	0	0	0	0	0	0	0	0	0	0	7.57691e-05	0	0	0	0	0	0	0
Fungi	Ascomycota	Dothideomycetes	Pleosporales	Montagnulaceae	Microsphaeropsis	11	17982	43	4	15	12	10	6	5	7	5	6	9	16	0.000583885	0.000750469	0.000966837	0.00607335	0.00244278	0.00238365	0.00170254	0.00974026	0.00275921	0.00158621	0.000248617	0.00153941	0.000880818	0.00381123	0.0109729	0.00222434	0.00195848	0.000506175	0.000638492	0.00023116	0.00585652	0.00840075	0.0121988	0.00271972	0.00931353	0.0225757	0.00393205	0.0420333	0.0298904	0.0541417
Fungi	Ascomycota	Dothideomycetes	Pleosporales	Montagnulaceae	Montagnula	1	124	12	3	0	2	8	2	5	3	2	1	2	4	0	0	0	0	0	0	0	0	0	0	0	0	0	0	0	0	0	0	0	0	0	0.00155569	0	0	4.6336e-05	0	0	3.56214e-05	0	5.31321e-05
Fungi	Ascomycota	Dothideomycetes	Pleosporales	Montagnulaceae	Paraconiothyrium*	32	4631	42	4	15	11	10	6	5	7	5	6	9	15	0.00194628	0.00150094	0.00125689	0.0100444	0.00226183	0.00414129	0.00583729	0.0176948	0.00116736	0.00172414	0.00043508	0.00384852	0.00237143	0.00425961	0.00146306	0.00349539	0.00195848	0.00060741	0.000881727	0	0.00805271	0.00155569	0.00280346	0.000648549	0.00435558	0.00598519	0.000763504	0.00274285	0.00468035	0.00507412
Fungi	Ascomycota	Dothideomycetes	Pleosporales	Montagnulaceae	Paraphaeosphaeria	13	4474	42	4	15	11	10	6	5	7	5	6	8	16	0.000583885	0.000500313	0.000483419	0.00373744	0.00189994	0.00069824	0.00194576	0.00762987	0.000530617	0.00151724	0.00102555	0.000923645	0.000542042	0.0196166	0.000731529	0	0.000783392	0.00126544	0.00294922	0.00023116	0.0146413	0.00186683	0.00340961	0.000815917	0.00113523	0.00189006	0.00148883	0.00537883	0.00936071	0.00385208
Fungi	Ascomycota	Dothideomycetes	Pleosporales	Montagnulaceae	Pseudocamarosporium	1	22	12	4	2	3	5	2	5	2	3	1	2	4	0	0	0	0	0	0	0	0	0	6.89655e-05	0	0	0	0.000112095	0	0	0	0	0	0	0	0	0	2.09209e-05	2.3168e-05	0.000105003	0	0	0.000106372	5.31321e-05
Fungi	Ascomycota	Dothideomycetes	Pleosporales	Phaeosphaeriaceae	Ampelomyces	2	76	15	3	5	3	7	0	5	5	1	1	3	5	0.0013624	0.000250156	0	0	0	0	0	0	0.00031837	0	0	0.00123153	0	0.00022419	0	0	0	5.06175e-05	3.04044e-05	0	0	0	0.000757691	0	0	0	0	3.56214e-05	0	0
Fungi	Ascomycota	Dothideomycetes	Pleosporales	Phaeosphaeriaceae	Ophiobolus	1	2	1	1	1	0	0	0	1	0	0	0	1	0	0	0	0	0	0.000180946	0	0	0	0	0	0	0	0	0	0	0	0	0	0	0	0	0	0	0	0	0	0	0	0	0
Fungi	Ascomycota	Dothideomycetes	Pleosporales	Phaeosphaeriaceae	Ophiosphaerella*	3	430	35	4	12	9	10	4	5	6	5	6	9	9	0.000973141	0.00737961	0.000386735	0.00163513	0.000452366	0.000216695	0.00012161	0.000243506	0.00031837	0.00062069	0.00021754	0	0.000813063	0	0	0.000953289	0.00587544	0.00101235	0.000668896	0	0	0	0.00113654	0.00121341	9.2672e-05	0.000367512	7.63504e-05	0.000676807	0.000319115	0.000318793
Fungi	Ascomycota	Dothideomycetes	Pleosporales	Phaeosphaeriaceae	Phaeosphaeria*	68	36726	43	4	15	12	10	6	5	7	5	6	9	16	0.089529	0.0597874	0.0248477	0.0485868	0.485931	0.00970313	0.0122826	0.0151786	0.0386289	0.0256552	0.00969607	0.0464901	0.0057592	0.273176	0.0475494	0.0505243	0.0571876	0.0221705	0.0519611	0.00300509	0.0292826	0.0320473	0.0785725	0.0116111	0.011862	0.0184281	0.178851	0.0287109	0.0410595	0.0131768
Fungi	Ascomycota	Dothideomycetes	Pleosporales	Phaeosphaeriaceae	Phaeosphaeriopsis*	5	1415	42	4	15	11	10	6	5	7	5	6	9	15	0.000583885	0.000500313	0.000290051	0.00163513	0.000814259	9.6309e-05	0.00036483	0.000730519	0.00106123	0.00062069	0.000124309	0.000769704	0.000203266	0.000784665	0.00219459	0.00222434	0.00156678	0.000151853	0.000912131	0	0.00219619	0.0056005	0.00136384	0.000251051	0.00192294	0.00157505	0.000954381	0.000712428	0.00202106	0.00547261
Fungi	Ascomycota	Dothideomycetes	Pleosporales	Phaeosphaeriaceae	Sclerostagonospora*	2	82	22	4	6	7	5	4	5	4	1	4	5	8	0	0	0	0	0.000180946	0	0	0	0	6.89655e-05	6.21543e-05	0.000153941	0.000203266	0	0.000731529	0	0.000783392	0.000101235	3.04044e-05	0	0.000732064	0.000311139	0	0	2.3168e-05	0	7.63504e-05	0	0	0
Fungi	Ascomycota	Dothideomycetes	Pleosporales	Phaeosphaeriaceae	Setophaeosphaeria	1	20	9	4	4	3	1	1	5	1	1	2	2	3	0.000583885	0	0.000580102	0	0	0	0.00012161	0	0	0.000137931	0	0	0	0	0	0	0	0	0	0	0	0	7.57691e-05	4.18419e-05	6.9504e-05	0	0	3.56214e-05	0	0
Fungi	Ascomycota	Dothideomycetes	Pleosporales	Phaeosphaeriaceae	Stagonospora*	3	73	18	4	1	6	8	3	5	3	2	4	4	5	0	0	0	0	0	0	0	0	0	0	3.10771e-05	0	0	0	0	0	0	0	0.000152022	0	0	0	0.000227307	4.18419e-05	2.3168e-05	5.25017e-05	0.000152701	0.000178107	0	5.31321e-05
Fungi	Ascomycota	Dothideomycetes	Pleosporales	Pleomassariaceae	Prosthemium	1	15	2	2	0	1	1	0	2	0	0	1	0	1	0	0	0	0	0	0	0	0	0	0	0	0	0	0	0	0	0	0	0	0	0	0	0	2.09209e-05	0	0	0	0	0	0
Fungi	Ascomycota	Dothideomycetes	Pleosporales	Pleosporaceae	Alternaria*	18	17091	43	4	15	12	10	6	5	7	5	6	9	16	0.00681199	0.0156348	0.00270714	0.00280308	0.0037094	0.0013724	0.000851271	0.00373377	0.00286533	0.00103448	0.000963391	0.00277094	0.00169388	0.0199529	0.000731529	0.00794407	0.00940071	0.00161976	0.00167224	0.000462321	0.0549048	0.00684505	0.0184876	0.0039959	0.0153604	0.00472515	0.00637526	0.00805044	0.00829699	0.011264
Fungi	Ascomycota	Dothideomycetes	Pleosporales	Pleosporaceae	Cochliobolus	7	1189	40	4	15	12	10	3	5	7	5	6	9	13	0.0110938	0.00637899	0.00135357	0.00397103	0.00407129	0.000626008	0.00048644	0.00202922	0.00382044	0.00234483	0.000590466	0.00584975	0.00121959	0.00358704	0.00292612	0.00413092	0.00391696	0.0129581	0.00106415	0.00023116	0.00146413	0.00124456	0.00689498	0.000878679	0.000185344	0.000472515	0.000610804	0.000783671	0.00170195	0.00108921
Fungi	Ascomycota	Dothideomycetes	Pleosporales	Pleosporaceae	Curvularia	3	66	19	4	4	4	9	2	5	3	2	2	4	8	0.000194628	0.000125078	0	0	9.04732e-05	0	0	0	0	0.000137931	0	0	0	0	0	0	0	0	0	0	0.00219619	0.000311139	7.57691e-05	2.09209e-05	0	0	0	3.56214e-05	0	2.65661e-05
Fungi	Ascomycota	Dothideomycetes	Pleosporales	Pleosporaceae	Dendryphion	1	3	3	2	0	2	0	1	2	0	0	2	1	0	0	0	0	0	0	0	0	0	0	0	0	0	0	0	0	0	0	0	3.04044e-05	0	0	0	0	2.09209e-05	0	0	0	0	0	0
Fungi	Ascomycota	Dothideomycetes	Pleosporales	Pleosporaceae	Edenia	3	700	34	4	11	8	10	5	5	6	5	6	7	10	0.00350331	0.0136335	0.000193367	0	0.000180946	4.81545e-05	0	0	0.000106123	0.000137931	0	0.00107759	0.00189715	0.000112095	0.000731529	0.00635526	0.00509205	0.00136667	0.00167224	0	0	0	0.00212153	0.00328459	9.2672e-05	0	0.000114526	7.12428e-05	0.000106372	0.000903246
Fungi	Ascomycota	Dothideomycetes	Pleosporales	Pleosporaceae	Embellisia	7	1459	43	4	15	12	10	6	5	7	5	6	9	16	0.00836902	0.00225141	0.000870154	0.00023359	0.00144757	0.000216695	0.00109449	0.00267857	0.00063674	0.000689655	0.00065262	0.00354064	0.00474287	0.00280238	0.00146306	0.000953289	0.00665883	0.00739016	0.00100334	0.000924642	0.000732064	0.00311139	0.00598576	0.000418419	0.0012279	0.00168005	0.00160336	0.000356214	0.00170195	0.000770416
Fungi	Ascomycota	Dothideomycetes	Pleosporales	Pleosporaceae	Exserohilum	1	4	3	3	0	1	1	1	2	1	0	0	0	2	0	0	0	0	0	0	0	0	0	0	0	0	0	0	0	0	0	0	0	0	0	0	7.57691e-05	0	0	0	0	0	0	0
Fungi	Ascomycota	Dothideomycetes	Pleosporales	Pleosporaceae	Pleospora	3	44	16	4	6	3	6	1	5	1	4	4	4	3	0	0.000125078	9.66837e-05	0	0.000814259	0.000168541	0	0	0.000106123	0.000137931	0	0	0	0	0	0	0	0	0	0	0	0	0	2.09209e-05	2.3168e-05	0	0.000152701	3.56214e-05	0	2.65661e-05
Fungi	Ascomycota	Dothideomycetes	Pleosporales	Pleosporaceae	Stemphylium	2	90	9	4	3	4	1	1	4	0	1	2	2	4	0.00155703	0.00225141	0.000483419	0	0	0	0	0	0	0	0	0	0	0	0	0	0	0	6.08088e-05	0	0	0	0.00113654	0.00066947	0.000139008	0	0	3.56214e-05	0	0
Fungi	Ascomycota	Dothideomycetes	Pleosporales	Pleosporaceae	Ulocladium	1	178	26	4	10	6	7	3	5	4	4	6	4	8	0.00175165	0.000500313	0.00241709	0.000467181	9.04732e-05	0.000120386	0	0.000324675	0.000212247	0	0	0	0.000135511	0.000560475	0	0	0	0.000303705	0	0	0	0	0.00204576	0.000271972	0.000139008	0.000105003	7.63504e-05	0.000534321	0	5.31321e-05
Fungi	Ascomycota	Dothideomycetes	Pleosporales	Roussoellaceae	Roussoella	5	655	28	4	4	8	10	6	5	5	5	5	4	9	0	0	0	0	0	7.22317e-05	0.00012161	0	0.000212247	0	0	0	0	0.000112095	0	0	0	0	0.0013682	0	0.000732064	0.000622278	0.000984998	0.000125526	0.000185344	0.000262509	0.000152701	0.00113989	0.00234018	0.000239095
Fungi	Ascomycota	Dothideomycetes	Pleosporales	Sporormiaceae	Preussia*	116	5420	43	4	15	12	10	6	5	7	5	6	9	16	0.0124562	0.0193871	0.00425408	0.0133146	0.0037094	0.0103532	0.00291864	0.00308442	0.0153879	0.00413793	0.00130524	0.00369458	0.00779186	0.00493218	0.00219459	0.00762631	0.0137094	0.0125025	0.00380055	0.00416089	0.0278184	0.00342253	0.00727383	0.00196657	0.00569933	0.00325511	0.00122161	0.00377587	0.00287203	0.00191276
Fungi	Ascomycota	Dothideomycetes	Pleosporales	Sporormiaceae	Pycnidiophora	1	51	20	4	7	5	4	4	5	3	2	4	5	6	0	0.000625391	0	0	0	0	0.00012161	8.11688e-05	0.000106123	0	3.10771e-05	0.000307882	0.000271021	0	0	0.000635526	0.000391696	0	9.12131e-05	0	0	0	7.57691e-05	0.000188288	0	0	0	0	0.00063823	7.96982e-05
Fungi	Ascomycota	Dothideomycetes	Pleosporales	Sporormiaceae	Westerdykella	15	2204	40	4	13	11	10	6	5	7	5	6	8	14	0	0.000125078	0.000193367	0.00163513	0.000452366	0.000192618	0.00048644	0.000487013	0.00031837	0.000965517	0.000155386	0.000307882	0.000406532	0.00067257	0	0	0.000391696	0.00101235	0.000304044	0.00023116	0.000732064	0.000933416	0.00234884	0.000627628	0.000996224	0.00147005	0.000648979	0.00220853	0.00138283	0.00693374
Fungi	Ascomycota	Dothideomycetes	Pleosporales	Tetraplosphaeriaceae	Tetraplosphaeria	1	42	5	3	1	1	3	0	2	2	3	0	0	0	0	0	0	0	0	0	0	0	0.000106123	0	0	0	0	0	0	0	0	0	0	0	0	0	0	0	2.3168e-05	0	0	0	0	2.65661e-05
Fungi	Ascomycota	Dothideomycetes	Pleosporales	Trematosphaeriaceae	Trematosphaeria	13	3293	36	4	13	10	8	5	5	6	5	5	8	12	0.00116777	0.00137586	0.000290051	0.000700771	0.000904732	0.0733633	0.00024322	0.000243506	0.000742863	0.000413793	6.21543e-05	0.000923645	0	0.000112095	0	0.00508421	0.00156678	0.000253088	0.000456066	0	0.000732064	0.00124456	0	2.09209e-05	4.6336e-05	0.000210007	7.63504e-05	0.00117551	0	5.31321e-05
Fungi	Ascomycota	Dothideomycetes	Tubeufiales	Tubeufiaceae	Tubeufia	1	54	13	4	5	3	4	1	5	2	1	3	2	5	0.000583885	0.000875547	0	0	0	0	0	0	0.00063674	0	0	0.000307882	0.000135511	0	0	0.000635526	0	0	0	0	0	0	0.000227307	0.000167368	0	0	0	0	0.000212743	0
Fungi	Ascomycota	Dothideomycetes	Venturiales	Venturiaceae	Fusicladium	1	15	8	3	0	3	1	4	4	1	0	2	1	4	0	0	0	0	0	0	0	0	0	0	0	0	0	0	0	0	0	0	3.04044e-05	0	0	0	7.57691e-05	0	0	0	3.81752e-05	0	0	0
Fungi	Ascomycota	Dothideomycetes	Venturiales	Venturiaceae	Protoventuria	2	54	14	4	2	4	7	1	5	2	4	2	3	3	0	0	0.000193367	0	0	0	0	0	0.000106123	0	0	0	0	0	0	0	0	0	0	0	0	0	7.57691e-05	2.09209e-05	0.000834048	5.25017e-05	0	0.000106864	0.000106372	2.65661e-05
Fungi	Ascomycota	Dothideomycetes	Venturiales	Venturiaceae	Venturia	1	3	2	2	0	0	1	1	2	0	0	1	1	0	0	0	0	0	0	0	0	0	0	0	0	0	0	0	0	0	0	0	0	0	0	0	0	0	0	0	0	0	0.000212743	0
Fungi	Ascomycota	Eurotiomycetes	Arachnomycetales	Arachnomycetaceae	Arachnomyces	7	222	28	4	10	7	9	2	5	4	5	3	7	9	0.000194628	0.000250156	0.000290051	0.000934361	0.000180946	0.000120386	0	0	0.0013796	0.000896552	3.10771e-05	0.000307882	0	0	0	0.000317763	0.00117509	0	0.000273639	0	0	0	0.000151538	4.18419e-05	9.2672e-05	0.000157505	0	0.000213728	0	2.65661e-05
Fungi	Ascomycota	Eurotiomycetes	Arachnomycetales	Arachnomycetaceae	Onychocola	1	100	15	3	7	6	2	0	5	2	2	2	4	5	0.000194628	0.000125078	0	0.00140154	0.0023523	9.6309e-05	0	0	0.000106123	0.000137931	0	0	0	0	0	0	0	5.06175e-05	0.000152022	0	0	0	0.000151538	4.18419e-05	0	0.00031501	0.00133613	0.000213728	0	0
Fungi	Ascomycota	Eurotiomycetes	Chaetothyriales	Cyphellophoraceae	Cyphellophora*	5	86	18	4	4	5	7	2	5	4	4	2	3	5	0	0	0.000193367	0	0	9.6309e-05	0	0	0.000212247	0	3.10771e-05	0	0	0	0	0	0	5.06175e-05	0	0	0	0	7.57691e-05	2.09209e-05	2.3168e-05	5.25017e-05	0	7.12428e-05	0.000106372	5.31321e-05
Fungi	Ascomycota	Eurotiomycetes	Chaetothyriales	Herpotrichiellaceae	Capronia	3	44	11	3	1	4	6	0	5	2	3	1	2	3	0	0	0	0	9.04732e-05	0	0	0	0	0	0	0	0	0	0	0	0	0	0	0	0	0.00155569	7.57691e-05	0	0.000162176	5.25017e-05	0	0	0	0.000478189
Fungi	Ascomycota	Eurotiomycetes	Chaetothyriales	Herpotrichiellaceae	Cladophialophora	7	48	12	3	1	0	7	4	5	3	2	3	1	3	0	0	0	0	0	0	0	0	0	0	0	0	6.77553e-05	0	0	0	0	0	0	0	0	0	0	0	0	0	0	0	0	2.65661e-05
Fungi	Ascomycota	Eurotiomycetes	Chaetothyriales	Herpotrichiellaceae	Exophiala	28	1248	40	4	15	10	10	5	5	7	5	6	9	13	0.000583885	0.000500313	0.000580102	0.000700771	0.00162852	0.013411	0.00012161	8.11688e-05	0.000424493	0.000827586	0.000186463	0.000769704	0.000135511	0.00022419	0.000731529	0.00222434	0.000783392	0.00060741	0.0020675	0	0	0.000311139	0.000681922	0.000104605	0.00199245	0.00131254	3.81752e-05	0.0066612	0.000212743	0.000345359
Fungi	Ascomycota	Eurotiomycetes	Chaetothyriales	Herpotrichiellaceae	Melanchlenus	2	19	5	3	2	1	2	0	4	1	2	0	1	1	0	0	9.66837e-05	0	0	0	0	0	0.000212247	0	0	0	0	0	0	0	0	0	0	0	0	0	0	0	0.000324352	0	0	0	0.000106372	0
Fungi	Ascomycota	Eurotiomycetes	Chaetothyriales	Herpotrichiellaceae	Phaeococcomyces	2	80	26	4	9	8	5	4	5	5	2	4	6	9	0.000194628	0.000500313	9.66837e-05	0.00023359	9.04732e-05	2.40772e-05	0.00012161	0	0	0	6.21543e-05	0	0.000406532	0	0	0.000635526	0.000391696	0.000101235	0.000121618	0	0	0	0.000227307	8.36838e-05	0.000486528	5.25017e-05	0	3.56214e-05	0.000319115	0
Fungi	Ascomycota	Eurotiomycetes	Chaetothyriales	Herpotrichiellaceae	Phialophora*	28	941	41	4	15	10	10	6	5	7	5	6	9	14	0.00330868	0.00125078	0.000483419	0.000467181	0.000452366	0.000481545	0.000851271	0.000243506	0.000742863	0.000965517	0.000279694	0.0033867	0.000880818	0.000784665	0.000731529	0.000317763	0.000783392	0.000911116	0.000212831	0	0	0.000311139	0.00310653	0.000376577	0.00081088	0.000892529	0.000534453	0.000890535	0.00202106	0.000318793
Fungi	Ascomycota	Eurotiomycetes	Chaetothyriales	Herpotrichiellaceae	Rhinocladiella*	3	92	18	4	5	4	7	2	5	4	2	4	3	5	0.000194628	0.000250156	0	0.00023359	0	2.40772e-05	0	0	0	0	0	0.000153941	0	0	0	0	0	5.06175e-05	0.000638492	0	0	0	0	2.09209e-05	0	5.25017e-05	0	0.000926157	0	0
Fungi	Ascomycota	Eurotiomycetes	Chaetothyriales	Incertae	Strelitziana*	1	9	3	2	0	1	2	0	2	0	2	0	1	0	0	0	0	0	0	0	0	0	0	0	0	0	0	0	0	0	0	0	0	0	0	0	0	0	2.3168e-05	0	0	0	0	0
Fungi	Ascomycota	Eurotiomycetes	Eurotiales	Incertae	Thermomyces	2	1128	41	4	14	12	10	5	5	7	5	6	9	14	0.00233554	0.00300188	0.000870154	0.00210231	0.000904732	0.00219103	0.00681017	0.00300325	0.00382044	0.00482759	0.000248617	0.00369458	0.00474287	0.00044838	0	0.00317763	0.000391696	0.00060741	0.000152022	0.000462321	0.000732064	0.000622278	0.000530383	0.000104605	0.000162176	0.00236258	0.000267227	0.000534321	0.00191469	0.00634929
Fungi	Ascomycota	Eurotiomycetes	Eurotiales	Monascaceae	Monascus	3	320	28	4	7	7	10	4	5	6	4	5	6	7	0	0.000125078	0	0	0	2.40772e-05	0.00012161	0.000162338	0	0.00062069	0	0	0	0.00381123	0.000731529	0	0	5.06175e-05	0.000304044	0	0	0	0.000151538	2.09209e-05	2.3168e-05	0.000105003	3.81752e-05	0.000106864	0.000106372	0.000106264
Fungi	Ascomycota	Eurotiomycetes	Eurotiales	Monascaceae	Xeromyces	1	186	16	4	3	3	8	2	5	3	2	3	3	5	0	0.000125078	0	0.00023359	0	0	0	0	0	0.000344828	0	0	0	0	0	0	0	0	0	0	0	0	0	6.27628e-05	0	0.00204757	0.000114526	3.56214e-05	0	7.96982e-05
Fungi	Ascomycota	Eurotiomycetes	Eurotiales	Trichocomaceae	Aspergillus*	143	31743	43	4	15	12	10	6	5	7	5	6	9	16	0.0126508	0.0135084	0.0128589	0.0298996	0.0330227	0.0435076	0.0363614	0.0476461	0.0201634	0.0433793	0.00195786	0.0420259	0.015516	0.0234279	0.0102414	0.0508421	0.0152761	0.00501114	0.00659775	0.00739713	0.0893119	0.013379	0.0161388	0.00311722	0.0675347	0.0653121	0.00427563	0.00961778	0.0176577	0.0282397
Fungi	Ascomycota	Eurotiomycetes	Eurotiales	Trichocomaceae	Byssochlamys	3	333	30	4	9	9	8	4	5	5	5	5	6	9	0.000194628	0	0	0.00256949	0.000633312	7.22317e-05	0	0	0.000212247	6.89655e-05	3.10771e-05	0.000153941	0	0.00022419	0	0	0.000391696	0.000253088	0.000608088	0	0	0.000311139	0.000378845	2.09209e-05	4.6336e-05	0.000105003	0.000114526	7.12428e-05	0	2.65661e-05
Fungi	Ascomycota	Eurotiomycetes	Eurotiales	Trichocomaceae	Dichotomomyces	3	746	36	4	12	8	10	6	5	6	4	5	8	13	0.000194628	0.000500313	9.66837e-05	0.00163513	0.000633312	0	0.000972881	0.000243506	0.000848987	0.00124138	6.21543e-05	0	0	0.00022419	0.000731529	0	0	5.06175e-05	0.000395257	0	0.000732064	0	0.000530383	0.000167368	0.00217779	0.00672022	0.000229051	0.000213728	0.000425487	0.00260347
Fungi	Ascomycota	Eurotiomycetes	Eurotiales	Trichocomaceae	Emericella	4	133	32	4	13	8	7	4	5	6	4	3	8	11	0.000194628	0.000250156	9.66837e-05	0.00023359	0.000180946	0.00043339	0.00048644	0.000487013	0.000212247	0.000206897	0	0.000153941	6.77553e-05	0.000112095	0	0.00571973	0	0.000151853	6.08088e-05	0	0.000732064	0	7.57691e-05	0.000125526	4.6336e-05	0.000157505	0	3.56214e-05	0.000106372	0
Fungi	Ascomycota	Eurotiomycetes	Eurotiales	Trichocomaceae	Eupenicillium	14	691	35	4	10	9	10	6	5	6	4	5	9	11	0	0.000375235	0.000193367	0.000700771	0.000180946	0.00288927	0	0.000974026	0	0.00110345	0.000372926	0.000461823	0	0.000112095	0	0.000953289	0.00117509	0.000151853	0.000121618	0	0	0	7.57691e-05	0.000167368	0.0016681	0.000157505	7.63504e-05	0.00024935	0.000425487	0.00124861
Fungi	Ascomycota	Eurotiomycetes	Eurotiales	Trichocomaceae	Eurotium*	1	17	11	4	4	2	4	1	4	3	2	0	3	3	0	0	0	0	0.00027142	2.40772e-05	0	0	0	0.000137931	0	0	0	0.000112095	0	0	0	0	0	0	0	0	7.57691e-05	0	2.3168e-05	0	0	0	0	0
Fungi	Ascomycota	Eurotiomycetes	Eurotiales	Trichocomaceae	Hamigera	3	50	13	4	3	4	4	2	5	1	2	1	5	4	0	0	0	0	0	0	0	0	0	0.000137931	0.000186463	0.000153941	0	0	0	0	0	5.06175e-05	3.04044e-05	0	0	0	7.57691e-05	0	2.3168e-05	0	0	0	0.000319115	0
Fungi	Ascomycota	Eurotiomycetes	Eurotiales	Trichocomaceae	Merimbla	1	19	5	3	0	1	2	2	4	1	0	1	1	2	0	0	0	0	0	0	0	0	0	0	0	0	0	0	0	0	0	0	0	0	0	0	0	0	0	0	3.81752e-05	0	0.000106372	0
Fungi	Ascomycota	Eurotiomycetes	Eurotiales	Trichocomaceae	Neosartorya*	2	257	18	4	3	4	9	2	5	4	2	2	6	4	0	0	0	0	0	0	0	0.000649351	0	0.000344828	3.10771e-05	0	0	0	0	0.000317763	0	5.06175e-05	0	0	0	0	7.57691e-05	0	0	5.25017e-05	0	0	0.000106372	5.31321e-05
Fungi	Ascomycota	Eurotiomycetes	Eurotiales	Trichocomaceae	Paecilomyces	17	875	37	4	12	9	10	6	5	5	4	6	9	13	0.000389257	0.000375235	0.000483419	0.00023359	9.04732e-05	0.000168541	0.000729661	8.11688e-05	0	0.000413793	3.10771e-05	0.000307882	0.000203266	0	0	0.000635526	0	0.000101235	3.04044e-05	0	0	0.00124456	0.000454614	2.09209e-05	0.00739059	0.000105003	0.000114526	0.000213728	0.000212743	0.000504755
Fungi	Ascomycota	Eurotiomycetes	Eurotiales	Trichocomaceae	Penicillium*	329	94439	43	4	15	12	10	6	5	7	5	6	9	16	0.0344492	0.0326454	0.0558832	0.121467	0.02868	0.120675	0.0899915	0.199351	0.0468004	0.155862	0.00851513	0.0855911	0.0239854	0.0384486	0.0475494	0.0845249	0.0395613	0.0112371	0.0110672	0.0210356	0.0629575	0.0276914	0.0500076	0.00803364	0.230128	0.179293	0.00916205	0.0225127	0.0320179	0.113597
Fungi	Ascomycota	Eurotiomycetes	Eurotiales	Trichocomaceae	Phialosimplex	13	884	36	4	9	12	10	5	5	6	5	6	7	12	0.000389257	0	0	0.00140154	0.00108568	0.00144463	0	0	0.00169797	0.00103448	0	0.000153941	6.77553e-05	0.000336285	0	0.000317763	0.000391696	0.000151853	0.00048647	0.000462321	0.000732064	0.000311139	0.000757691	0.000209209	0.000278016	0.00225757	0.000190876	0.000534321	0.000106372	0.000531321
Fungi	Ascomycota	Eurotiomycetes	Eurotiales	Trichocomaceae	Sagenomella	4	199	19	4	4	3	9	3	5	3	5	3	4	4	0	0	0	0.000934361	0	7.22317e-05	0	8.11688e-05	0.000106123	0	0	0	0	0	0	0	0	0	9.12131e-05	0	0	0	0	0	4.6336e-05	0.00110254	0	7.12428e-05	0	0.00260347
Fungi	Ascomycota	Eurotiomycetes	Eurotiales	Trichocomaceae	Talaromyces*	104	22959	43	4	15	12	10	6	5	7	5	6	9	16	0.0145971	0.00950594	0.00812143	0.0186872	0.0159233	0.229432	0.0162958	0.030763	0.00902048	0.0511034	0.00680589	0.0172414	0.00420083	0.0301536	0.0146306	0.0177947	0.0144928	0.00673213	0.0048951	0.0023116	0.010981	0.0136901	0.0116684	0.00167368	0.0254848	0.0403213	0.00148883	0.00879849	0.00882885	0.0384411
Fungi	Ascomycota	Eurotiomycetes	Eurotiales	Trichocomaceae	Thermoascus	3	58	10	4	2	1	6	1	5	2	2	2	3	1	0	0	0	0	0	0	0	0	0	0.000206897	0	0	0.000203266	0	0	0	0	0	0	0	0	0	0	0	2.3168e-05	0	0	3.56214e-05	0	0
Fungi	Ascomycota	Eurotiomycetes	Incertae	Amorphothecaceae	Amorphotheca	1	3	2	2	1	1	0	0	2	0	1	0	1	0	0	0	0	0	0	4.81545e-05	0	0	0	0	0	0	0	0	0	0	0	0	3.04044e-05	0	0	0	0	0	0	0	0	0	0	0
Fungi	Ascomycota	Eurotiomycetes	Incertae	Incertae	Coniosporium	2	173	33	4	11	9	10	3	5	6	5	6	8	8	0.000778513	0.0011257	0.000386735	0	0.000180946	4.81545e-05	0	0.000243506	0.00031837	0	9.32314e-05	0.000923645	0.000271021	0.00044838	0	0.00127105	0.00470035	0.00040494	0.000304044	0	0	0	0.000984998	0.000209209	4.6336e-05	0.000210007	3.81752e-05	0.000142486	0.00063823	5.31321e-05
Fungi	Ascomycota	Eurotiomycetes	Incertae	Incertae	Sarcinomyces	4	85	29	4	9	8	9	3	5	7	4	4	6	8	0.000389257	0.000125078	0	0.000700771	0	0.000168541	0.00024322	0.000243506	0	6.89655e-05	0	0.000307882	0	0.00022419	0	0.000953289	0.000783392	0.000101235	0.000212831	0	0	0	0.000454614	4.18419e-05	2.3168e-05	0.000262509	0	0	0.000106372	7.96982e-05
Fungi	Ascomycota	Eurotiomycetes	Onygenales	Ajellomycetaceae	Ajellomyces	3	26	15	3	8	4	3	0	4	3	3	0	6	3	0	0	0	0.000467181	0.000180946	2.40772e-05	0	0.000324675	0.00031837	0.000137931	3.10771e-05	0	0	0.000112095	0	0	0	5.06175e-05	3.04044e-05	0.000693481	0	0	0	0	0	0.000105003	0	0	0.000106372	0
Fungi	Ascomycota	Eurotiomycetes	Onygenales	Arthrodermataceae	Arthroderma	2	10	6	2	3	0	3	0	4	1	2	0	2	1	0	0	0	0	0	2.40772e-05	0	0	0	0.000137931	3.10771e-05	0	0	0	0	0	0	0	0	0	0	0	0	0	0	0	0	0	0	0
Fungi	Ascomycota	Eurotiomycetes	Onygenales	Arthrodermataceae	Trichophyton	1	3	3	2	1	0	2	0	2	0	0	1	2	0	0	0	0	0	9.04732e-05	0	0	0	0	0	0	0	0	0	0	0	0	0	0	0	0	0	0	0	0	0	0	3.56214e-05	0	0
Fungi	Ascomycota	Eurotiomycetes	Onygenales	Gymnoascaceae	Arachniotus	2	43	11	4	2	4	3	2	5	3	1	2	2	3	0	0.000250156	0	0	0	0	0.00024322	0	0	0	0	0	0	0	0	0	0	0.000101235	3.04044e-05	0	0	0.000311139	0	0	0	0	3.81752e-05	7.12428e-05	0	5.31321e-05
Fungi	Ascomycota	Eurotiomycetes	Onygenales	Gymnoascaceae	Gymnascella	1	4	3	3	1	1	1	0	3	1	0	1	1	0	0	0	0	0	0	0	0	0	0	0.000137931	0	0	0	0	0	0	0	0	0	0	0	0	0	2.09209e-05	0	0	0	0	0	0
Fungi	Ascomycota	Eurotiomycetes	Onygenales	Gymnoascaceae	Gymnoascoideus	1	2	2	2	0	0	1	1	2	0	0	0	1	1	0	0	0	0	0	0	0	0	0	0	0	0	0	0	0	0	0	0	0	0	0	0	0	0	0	0	0	0	0	0
Fungi	Ascomycota	Eurotiomycetes	Onygenales	Gymnoascaceae	Gymnoascus	14	148	26	4	8	8	8	2	5	5	4	3	5	9	0.000194628	0.000125078	0	0.00256949	0	0.00096309	0	0	0.000424493	0.000344828	0	0.000615764	0	0.000112095	0	0.000317763	0.000391696	0.000253088	9.12131e-05	0	0.000732064	0	7.57691e-05	0	0	0.000262509	3.81752e-05	0.000178107	0	2.65661e-05
Fungi	Ascomycota	Eurotiomycetes	Onygenales	Gymnoascaceae	Kraurogymnocarpa	1	9	5	3	2	2	1	0	3	1	1	0	3	0	0	0	0	0	0	0	0	0	0	0.000344828	3.10771e-05	0	0	0	0	0.000317763	0	5.06175e-05	0	0	0	0	0	0	0	0	0	0	0	0
Fungi	Ascomycota	Eurotiomycetes	Onygenales	Incertae	Myceliophthora	4	159	28	4	10	7	8	3	5	4	4	4	9	7	0.000194628	0	0.000193367	0	0.00027142	0.00214287	0	8.11688e-05	0.000106123	6.89655e-05	0.000124309	0.000153941	0.000135511	0	0	0.000317763	0.00117509	5.06175e-05	3.04044e-05	0	0	0	0.000151538	0	2.3168e-05	0.000210007	0	0.000213728	0.000212743	0
Fungi	Ascomycota	Eurotiomycetes	Onygenales	Onygenaceae	Amauroascus	1	51	9	4	1	3	3	2	4	2	2	0	1	4	0	0	0	0	0	0	0	0	0.000106123	0	0	0	0	0	0	0	0	0	0	0	0	0	7.57691e-05	0	2.3168e-05	5.25017e-05	0	0	0	0
Fungi	Ascomycota	Eurotiomycetes	Onygenales	Onygenaceae	Aphanoascus	6	104	25	3	8	7	10	0	5	5	4	2	7	7	0.000389257	0	0.000386735	0.00023359	0	2.40772e-05	0	8.11688e-05	0	0.000413793	0	0.000153941	0	0.00022419	0	0.000635526	0	5.06175e-05	0.000121618	0	0	0	7.57691e-05	8.36838e-05	0.00034752	5.25017e-05	0	3.56214e-05	0.000106372	2.65661e-05
Fungi	Ascomycota	Eurotiomycetes	Onygenales	Onygenaceae	Auxarthron	9	258	36	4	12	8	10	6	5	5	5	5	9	12	0.000389257	0.000750469	0.000290051	0.000467181	0.000180946	7.22317e-05	0	0.000324675	0.000424493	6.89655e-05	0.000248617	0.000153941	0.000406532	0	0	0.000317763	0.000391696	0.000253088	0.000121618	0	0	0	0.000151538	0.000104605	0.00271065	0.000105003	0	0.000142486	0.000319115	0.000106264
Fungi	Ascomycota	Eurotiomycetes	Onygenales	Onygenaceae	Chrysosporium*	31	1398	43	4	15	12	10	6	5	7	5	6	9	16	0.00233554	0.00262664	0.00309388	0.00373744	0.00307609	0.00103532	0.00462118	0.00543831	0.00413881	0.00717241	0.000466157	0.00277094	0.00121959	0.00100886	0.000731529	0.00794407	0.00313357	0.00126544	0.000942536	0.000924642	0.0131772	0.000622278	0.00492499	4.18419e-05	0.00324352	0.00252008	0.000534453	0.000534321	0.00117009	0.00358642
Fungi	Ascomycota	Eurotiomycetes	Onygenales	Onygenaceae	Emmonsia	1	113	30	4	12	9	8	1	5	6	5	4	7	8	0.0013624	0.000500313	9.66837e-05	0.00023359	0.000180946	7.22317e-05	0	0	0.000212247	0.000275862	6.21543e-05	0.00107759	0.000271021	0.00022419	0	0.000953289	0.000391696	0.000151853	3.04044e-05	0	0	0	0.00106077	4.18419e-05	4.6336e-05	0.000105003	0.000152701	0.000106864	0.000531858	2.65661e-05
Fungi	Ascomycota	Eurotiomycetes	Onygenales	Onygenaceae	Leucothecium	1	5	4	2	2	2	0	0	3	1	0	2	1	0	0	0	0	0	0	0	0	0	0	6.89655e-05	0	0	6.77553e-05	0	0	0	0	5.06175e-05	0	0	0	0	0	4.18419e-05	0	0	0	0	0	0
Fungi	Ascomycota	Eurotiomycetes	Onygenales	Onygenaceae	Neogymnomyces	1	2	2	2	0	0	1	1	2	0	0	1	0	1	0	0	0	0	0	0	0	0	0	0	0	0	0	0	0	0	0	0	0	0	0	0	0	0	0	0	0	0	0	0
Fungi	Ascomycota	Eurotiomycetes	Onygenales	Onygenaceae	Uncinocarpus	1	26	7	2	0	1	6	0	4	3	2	0	1	1	0	0	0	0	0	0	0	0	0	0	0	0	0	0	0	0	0	0	0	0	0	0	0	0	2.3168e-05	0	0	0	0	0
Fungi	Ascomycota	Eurotiomycetes	Onygenales	Spiromastigaceae	Spiromastigoides	1	13	2	2	0	1	1	0	2	1	0	0	0	1	0	0	0	0	0	0	0	0	0	0	0	0	0	0	0	0	0	0	0	0	0	0	0.000757691	0	0	0	0	0	0	0
Fungi	Ascomycota	Eurotiomycetes	Onygenales	Spiromastigaceae	Spiromastix	7	150	24	4	12	5	6	1	5	4	5	2	5	8	0.000194628	0.000125078	9.66837e-05	0.00023359	9.04732e-05	0.000770472	0	0.000243506	0.000212247	0.00151724	6.21543e-05	0.000153941	0	0.000112095	0	0	0	5.06175e-05	6.08088e-05	0	0.000732064	0	0.000303076	0	0.00127424	0	0	0	0	5.31321e-05
Fungi	Ascomycota	Eurotiomycetes	Verrucariales	Verrucariaceae	Endocarpon	1	10	7	3	2	1	4	0	4	2	0	2	2	1	0	0	0	0	0	0	0	0	0	6.89655e-05	0	0	6.77553e-05	0	0	0	0	0.00020247	0	0	0	0	0	0	0	0	0	0	0	0
Fungi	Ascomycota	Geoglossomycetes	Geoglossales	Geoglossaceae	Glutinoglossum	1	2	1	1	0	0	0	1	1	0	0	1	0	0	0	0	0	0	0	0	0	0	0	0	0	0	0	0	0	0	0	0	0	0	0	0	0	0	0	0	0	0	0	0
Fungi	Ascomycota	Geoglossomycetes	Geoglossales	Geoglossaceae	Thuemenidium	1	82	9	3	0	2	5	2	5	1	1	4	2	1	0	0	0	0	0	0	0	0	0	0	0	0	0	0	0	0	0	0	0	0	0	0	0	4.18419e-05	0	0	3.81752e-05	0	0.000212743	0
Fungi	Ascomycota	Geoglossomycetes	Geoglossales	Geoglossaceae	Trichoglossum	2	31	4	2	0	0	2	2	3	1	0	2	1	0	0	0	0	0	0	0	0	0	0	0	0	0	0	0	0	0	0	0	0	0	0	0	0	0	0	0	0	0	0	0
Fungi	Ascomycota	Incertae	Incertae	Incertae	Acrophialophora	2	13	8	3	0	2	4	2	5	2	1	1	1	3	0	0	0	0	0	0	0	0	0	0	0	0	0	0	0	0	0	0	0	0.00023116	0	0	0	0	2.3168e-05	0	0	0	0	0
Fungi	Ascomycota	Incertae	Incertae	Incertae	Dokmaia	21	6333	43	4	15	12	10	6	5	7	5	6	9	16	0.00720125	0.0107567	0.000966837	0.00467181	0.00533792	0.000770472	0.00206737	0.00275974	0.00488167	0.00958621	0.000994468	0.00800493	0.00298123	0.0089676	0.00804682	0.0085796	0.0144928	0.0020247	0.0027972	0.000924642	0.000732064	0.00311139	0.0103046	0.00238499	0.00326669	0.00399013	0.00286314	0.0061625	0.0181896	0.00765103
Fungi	Ascomycota	Incertae	Incertae	Incertae	Knufia	1	4	3	1	3	0	0	0	3	0	1	0	1	1	0	0	9.66837e-05	0	9.04732e-05	4.81545e-05	0	0	0	0	0	0	0	0	0	0	0	0	0	0	0	0	0	0	0	0	0	0	0	0
Fungi	Ascomycota	Incertae	Incertae	Incertae	Monodictys	1	5	4	3	2	1	1	0	3	0	1	0	2	1	0	0	0	0	9.04732e-05	0	0	0	0.000106123	0	0	0	0	0	0	0	0	0	0	0	0	0	7.57691e-05	0	0	0	0	0	0	0
Fungi	Ascomycota	Incertae	Incertae	Incertae	Myriodontium	1	11	9	3	6	2	1	0	4	3	1	0	3	2	0.000194628	0.000125078	0	0	0	7.22317e-05	0.00012161	8.11688e-05	0	0	0	0	0	0.000112095	0	0	0	5.06175e-05	3.04044e-05	0	0	0	0	0	0	0	0	0	0.000106372	0
Fungi	Ascomycota	Incertae	Incertae	Incertae	Ochroconis	4	13	5	3	2	0	2	1	3	0	2	2	0	1	0	0	0	0	0	7.22317e-05	0	0	0	0	0	0	6.77553e-05	0	0	0	0	0	0	0	0	0	0	0	0	0	0	0	0	0.000159396
Fungi	Ascomycota	Incertae	Incertae	Incertae	Robillarda	1	14	4	3	0	1	2	1	3	0	1	0	1	2	0	0	0	0	0	0	0	0	0	0	0	0	0	0	0	0	0	0	0	0	0	0	0	0	9.2672e-05	0	0	3.56214e-05	0	0
Fungi	Ascomycota	Incertae	Incertae	Incertae	Sarcopodium	1	200	21	3	0	6	10	5	5	3	3	5	4	6	0	0	0	0	0	0	0	0	0	0	0	0	0	0	0	0.00127105	0	0	0	0	0	0	0.000454614	2.09209e-05	0.000185344	0.000210007	0.000229051	0.000356214	0.000744602	0.000239095
Fungi	Ascomycota	Incertae	Incertae	Incertae	Staphylotrichum	9	1482	40	4	14	11	10	5	5	7	5	6	9	13	0.0101207	0.00675422	0.0011602	0.00303667	0.00027142	0.000120386	0.000608051	0.00162338	0.0031837	0.00282759	0.00649512	0.00738916	0.00332001	0.00123305	0	0.013346	0.0137094	0.00334076	0.00188507	0.000924642	0	0.000311139	0.0063646	0.000815917	0.00125107	0.000735024	0.000114526	0.000356214	0.00255292	0.000982945
Fungi	Ascomycota	Incertae	Incertae	Incertae	Veronaea	4	23	8	2	2	0	6	0	5	2	1	1	3	1	0	0	0	0	9.04732e-05	9.6309e-05	0	0	0	0	0	0	0	0	0	0	0	0	0	0	0	0	0	0	0	0	0	3.56214e-05	0	0
Fungi	Ascomycota	Incertae	Incertae	Pseudeurotiaceae	Pseudeurotium*	18	41385	43	4	15	12	10	6	5	7	5	6	9	16	0.0190736	0.0182614	0.0194334	0.0555945	0.0151995	0.0109792	0.0183631	0.0196429	0.0221798	0.0528276	0.0338119	0.0152401	0.00935023	0.0249972	0.00950988	0.0219256	0.0246769	0.00825066	0.604165	0.00300509	0.0351391	0.0118233	0.020685	0.00297077	0.0835901	0.178191	0.00351212	0.0101165	0.0158494	0.0683279
Fungi	Ascomycota	Lecanoromycetes	Baeomycetales	Trapeliaceae	Sarea	3	43	18	4	8	6	3	1	5	3	3	1	4	7	0.000194628	0.000125078	0.000290051	0.000467181	0	2.40772e-05	0.00012161	8.11688e-05	0.00031837	0	0	0	0	0	0	0.000635526	0	0	0.000152022	0.00023116	0	0	7.57691e-05	0	2.3168e-05	0.000787526	0	0	0	0
Fungi	Ascomycota	Lecanoromycetes	Teloschistales	Caliciaceae	Amandinea	1	24	5	2	0	1	4	0	5	1	1	1	1	1	0	0	0	0	0	0	0	0	0	0	0	0	0	0	0	0	0	0	0	0	0	0	0	2.09209e-05	0	0	0	0	0.000106372	2.65661e-05
Fungi	Ascomycota	Lecanoromycetes	Umbilicariales	Umbilicariaceae	Umbilicaria	1	3	3	2	0	0	2	1	3	1	0	0	1	1	0	0	0	0	0	0	0	0	0	0	0	0	0	0	0	0	0	0	0	0	0	0	0	0	0	0	0	0	0	0
Fungi	Ascomycota	Leotiomycetes	Erysiphales	Erysiphaceae	Blumeria	1	5	5	3	3	1	1	0	4	0	2	1	1	1	0	0.000125078	0	0	0	2.40772e-05	0	0	0.000106123	0	0	0	0	0	0	0	0	0	0	0	0	0	0	2.09209e-05	0	0	0	3.56214e-05	0	0
Fungi	Ascomycota	Leotiomycetes	Helotiales	Chaetomellaceae	Pilidium	1	2	2	2	1	1	0	0	2	0	1	0	0	1	0	0	9.66837e-05	0	0	0	0	0	0	0	0	0	0	0	0	0	0	0	0	0	0	0	0	0	2.3168e-05	0	0	0	0	0
Fungi	Ascomycota	Leotiomycetes	Helotiales	Helotiaceae	Crocicreas	1	15	9	4	1	1	5	2	4	3	0	1	2	3	0	0.000125078	0	0	0	0	0	0	0	0	0	0	0	0	0	0	0	0	0	0	0	0	0.000227307	0	0	0	0	0.000106864	0.000212743	0
Fungi	Ascomycota	Leotiomycetes	Helotiales	Helotiaceae	Dimorphospora	1	8	7	3	3	3	1	0	4	1	0	1	3	2	0	0	0	0	0	0	0	8.11688e-05	0	0	3.10771e-05	0	0.000135511	0	0	0	0	5.06175e-05	0	0	0.000732064	0.000311139	0	0	0	0	0	0	0.000106372	0
Fungi	Ascomycota	Leotiomycetes	Helotiales	Helotiaceae	Hymenoscyphus	1	55	14	4	1	4	6	3	5	1	3	4	3	3	0	0	0	0	0	0	0	0	0	0	3.10771e-05	0	0	0	0	0	0	0	0	0	0	0	7.57691e-05	4.18419e-05	2.3168e-05	5.25017e-05	0	3.56214e-05	0	0.000531321
Fungi	Ascomycota	Leotiomycetes	Helotiales	Hyaloscyphaceae	Calycina	2	8	4	3	1	1	2	0	3	0	0	2	1	1	0	0	0	0	0	0	0	0	0	0	0	0	0.000135511	0	0	0	0	0	0	0	0	0	0	2.09209e-05	0	0	0	0	0.000425487	0
Fungi	Ascomycota	Leotiomycetes	Helotiales	Hyaloscyphaceae	Cistella	5	536	39	4	14	11	10	4	5	6	5	6	9	13	0.000778513	0.000750469	0.00077347	0.000467181	0.000542839	0.000168541	0.00012161	0.000405844	0.000848987	0.000413793	0.000310771	0.00107759	0.00298123	0	0.000731529	0.00158881	0.00430866	0.0020247	0.000364853	0.0011558	0	0.000622278	0.000530383	0.000146447	0.00023168	0.000105003	7.63504e-05	0.000106864	0.000531858	0.00013283
Fungi	Ascomycota	Leotiomycetes	Helotiales	Hyaloscyphaceae	Hyphodiscus	1	3	1	1	0	0	1	0	1	0	0	1	0	0	0	0	0	0	0	0	0	0	0	0	0	0	0	0	0	0	0	0	0	0	0	0	0	0	0	0	0	0	0	0
Fungi	Ascomycota	Leotiomycetes	Helotiales	Hyaloscyphaceae	Pezizella	1	2	2	2	1	1	0	0	2	0	0	0	1	1	0	0.000125078	0	0	0	0	0	0	0	0	0	0	0	0	0	0	0	0	3.04044e-05	0	0	0	0	0	0	0	0	0	0	0
Fungi	Ascomycota	Leotiomycetes	Helotiales	Hyaloscyphaceae	Unguicularia	1	2	2	1	0	0	2	0	2	0	0	1	0	1	0	0	0	0	0	0	0	0	0	0	0	0	0	0	0	0	0	0	0	0	0	0	0	0	0	0	0	0	0	0
Fungi	Ascomycota	Leotiomycetes	Helotiales	Incertae	Cadophora	6	153	25	4	7	6	9	3	5	4	5	4	6	6	0	0	0.000483419	0	0.000180946	0.000626008	0	0	0.000212247	6.89655e-05	3.10771e-05	0	6.77553e-05	0	0	0	0	0.000101235	0	0.00023116	0	0.000622278	0	2.09209e-05	4.6336e-05	0.000105003	0	7.12428e-05	0.000106372	0.000531321
Fungi	Ascomycota	Leotiomycetes	Helotiales	Incertae	Glarea	1	4	4	2	2	0	0	2	3	0	0	2	1	1	0.000194628	0	0	0	0	0	0	0	0	6.89655e-05	0	0	0	0	0	0	0	0	0	0	0	0	0	0	0	0	0	0	0	0
Fungi	Ascomycota	Leotiomycetes	Helotiales	Incertae	Leptodontidium	2	4	1	1	0	0	0	1	1	0	0	1	0	0	0	0	0	0	0	0	0	0	0	0	0	0	0	0	0	0	0	0	0	0	0	0	0	0	0	0	0	0	0	0
Fungi	Ascomycota	Leotiomycetes	Helotiales	Incertae	Rhexocercosporidium	3	42	15	4	3	2	6	4	5	2	1	4	5	3	0	0	0	0	0	0	0	0	0	6.89655e-05	6.21543e-05	0	0.000677553	0	0	0	0	5.06175e-05	3.04044e-05	0	0	0	0	0	0	0	0	0.000106864	0.000106372	0
Fungi	Ascomycota	Leotiomycetes	Helotiales	Incertae	Tetracladium	36	3576	42	4	15	11	10	6	5	7	5	6	9	15	0.0161541	0.0266417	0.00280383	0.0109787	0.00226183	0.000818626	0.00194576	0.00673701	0.00583678	0.00275862	0.00139847	0.00538793	0.0203266	0.00280238	0.00146306	0.0101684	0.0289855	0.0125025	0.00559441	0.00346741	0	0.00280025	0.0109107	0.00389129	0.000532864	0.00267759	0.000419927	0.0024935	0.00627593	0.0029754
Fungi	Ascomycota	Leotiomycetes	Helotiales	Incertae	Xylogone	2	97	8	4	3	1	3	1	4	1	0	1	1	5	0	0.000250156	0	0.00023359	0	0	0	0	0	0	0	0	0.000203266	0	0	0	0	0	0	0.000693481	0	0	0	0	0	0	0	0	0	0
Fungi	Ascomycota	Leotiomycetes	Helotiales	Lachnaceae	Lachnum	1	86	16	4	1	4	8	3	5	3	2	2	4	5	0	0	0	0	0	0	0	0.000162338	0	0	0	0	0	0	0	0	0	0	0	0	0	0	0.000227307	2.09209e-05	4.6336e-05	5.25017e-05	0	3.56214e-05	0.000106372	0.0016471
Fungi	Ascomycota	Leotiomycetes	Helotiales	Lachnaceae	Neobulgaria	1	3	1	1	0	0	0	1	1	0	0	1	0	0	0	0	0	0	0	0	0	0	0	0	0	0	0	0	0	0	0	0	0	0	0	0	0	0	0	0	0	0	0	0
Fungi	Ascomycota	Leotiomycetes	Helotiales	Lachnaceae	Rhizoscyphus	5	324	37	4	13	10	9	5	5	4	5	6	9	13	0.000973141	0.000125078	0.000290051	0.00023359	0.00027142	2.40772e-05	0	8.11688e-05	0.00031837	0.000413793	0.000124309	0.000307882	0.00169388	0	0.000731529	0.000317763	0.000783392	0.00151853	0.000152022	0.000462321	0	0	0.000530383	2.09209e-05	4.6336e-05	0.000105003	3.81752e-05	7.12428e-05	0.000212743	0.000212529
Fungi	Ascomycota	Leotiomycetes	Helotiales	Sclerotiniaceae	Botryotinia	1	112	26	4	8	6	9	3	5	4	5	5	5	7	0.000194628	0	9.66837e-05	0.00023359	0.000180946	2.40772e-05	0	0	0.000106123	0.000137931	0	0	0	0	0.000731529	0	0	0.000101235	0.000121618	0	0	0	0	2.09209e-05	4.6336e-05	0.000262509	3.81752e-05	3.56214e-05	0	0.001408
Fungi	Ascomycota	Leotiomycetes	Helotiales	Sclerotiniaceae	Ciboria*	4	429	23	4	5	7	8	3	5	2	5	4	4	8	0	0.000125078	0	0	9.04732e-05	2.40772e-05	0	0	0.000106123	0	0	0.000153941	0	0	0	0	0	0	3.04044e-05	0.00254276	0	0	0.000151538	2.09209e-05	0.000370688	0.000997532	3.81752e-05	0.000320593	0	0.000531321
Fungi	Ascomycota	Leotiomycetes	Helotiales	Vibrisseaceae	Acephala	2	20	9	3	1	2	6	0	5	2	1	2	1	3	0	0	0	0	0	0	0	0	0	0	0	0	6.77553e-05	0	0	0	0	0	0	0.00023116	0	0	7.57691e-05	0	0	0	0	0	0	0
Fungi	Ascomycota	Leotiomycetes	Helotiales	Vibrisseaceae	Phialocephala	11	1018	41	4	15	11	10	5	5	6	5	6	9	15	0.00116777	0.00100063	0.000290051	0.00116795	9.04732e-05	0.000457468	0.00145932	0.0025974	0.000530617	0.000758621	0.000248617	0.00123153	0.000135511	0.00022419	0.0212143	0.000635526	0	0.000253088	0.000243235	0.000924642	0.00219619	0.000311139	0.00189423	0.000146447	0.000324352	0.00063002	0.000114526	0.000284971	0.000212743	0.00100951
Fungi	Ascomycota	Leotiomycetes	Incertae	Incertae	Geomyces	17	6502	43	4	15	12	10	6	5	7	5	6	9	16	0.0142079	0.0206379	0.0721261	0.0212567	0.00624265	0.0138203	0.0122826	0.012987	0.0123103	0.0157931	0.00264156	0.00954433	0.0031845	0.0108732	0.012436	0.0384493	0.0266353	0.00769387	0.00598966	0.00300509	0.0146413	0.00653391	0.00613729	0.0017992	0.0169358	0.00803276	0.000916205	0.00284971	0.00531858	0.0211466
Fungi	Ascomycota	Leotiomycetes	Incertae	Incertae	Leohumicola	3	41	17	4	8	3	4	2	5	3	1	4	5	4	0.000194628	0	0.000193367	0	0.000361893	0	0.00048644	0	0.000212247	6.89655e-05	3.10771e-05	0	0.000135511	0	0	0	0	5.06175e-05	0	0	0	0.000311139	0	0	0	0	3.81752e-05	0	0.000106372	0
Fungi	Ascomycota	Leotiomycetes	Incertae	Incertae	Meliniomyces	1	13	3	2	0	1	2	0	3	1	1	0	0	1	0	0	0	0	0	0	0	0	0	0	0	0	0	0	0	0	0	0	0	0	0	0	0	0	2.3168e-05	0	0	0	0	0
Fungi	Ascomycota	Leotiomycetes	Incertae	Incertae	Scytalidium	2	15	12	4	3	4	4	1	4	2	3	0	5	2	0	0	0	0	9.04732e-05	2.40772e-05	0	0	0	6.89655e-05	0	0	0	0	0	0.000317763	0.000391696	0	6.08088e-05	0	0	0	0	0	2.3168e-05	0	0	7.12428e-05	0	2.65661e-05
Fungi	Ascomycota	Leotiomycetes	Incertae	Myxotrichaceae	Gymnostellatospora	1	62	15	4	4	4	5	2	5	3	3	2	3	4	0.000389257	0	9.66837e-05	0	0.000180946	7.22317e-05	0	0	0	0	0	0	0	0	0	0.000317763	0.000783392	0	0	0	0	0	0	4.18419e-05	0.000764544	0	0	0	0.000106372	2.65661e-05
Fungi	Ascomycota	Leotiomycetes	Incertae	Myxotrichaceae	Oidiodendron*	30	835	38	4	13	10	10	5	5	6	5	6	9	12	0.000194628	0.000500313	0.00106352	0.00116795	9.04732e-05	7.22317e-05	0	0.000649351	0.00031837	0.00062069	6.21543e-05	0.00107759	0.00155837	0.00504428	0	0.000953289	0.00274187	0.00040494	0.000364853	0	0	0.000311139	0.000530383	0.000125526	0.00171443	0.00383262	0.000458103	0.000356214	0.000531858	0.00130174
Fungi	Ascomycota	Leotiomycetes	Incertae	Myxotrichaceae	Pseudogymnoascus	6	2461	43	4	15	12	10	6	5	7	5	6	9	16	0.00661736	0.0103815	0.0110219	0.0373744	0.00488555	0.00130017	0.00206737	0.0105519	0.0045633	0.00503448	0.0014917	0.00384852	0.0019649	0.00112095	0.0117045	0.00953289	0.00626714	0.00167038	0.00994223	0.00161812	0.00292826	0.00155569	0.00356115	0.000794996	0.000602368	0.00976532	0.000916205	0.000890535	0.00319115	0.00706657
Fungi	Ascomycota	Leotiomycetes	Rhytismatales	Rhytismataceae	Lophodermium	1	34	7	3	0	1	4	2	5	1	1	2	2	1	0	0	0	0	0	0	0	0	0	0	0	0	0	0	0	0	0	0	0	0	0	0	0	0	2.3168e-05	0	0	3.56214e-05	0	0
Fungi	Ascomycota	Leotiomycetes	Thelebolales	Thelebolaceae	Thelebolus	2	756	40	4	14	11	10	5	5	7	5	6	9	13	0.00389257	0.00350219	0.000580102	0.00583976	0.00144757	0.000529699	0.00024322	0.000649351	0.00360819	0.00324138	0.000590466	0.00215517	0.00155837	0.00044838	0	0.000635526	0.00626714	0.000961733	0.000881727	0.000693481	0	0.000622278	0.00280346	0.000648549	0.000139008	0.00115504	0.000534453	0.000819293	0.00234018	0.000451623
Fungi	Ascomycota	Orbiliomycetes	Orbiliales	Orbiliaceae	Arthrobotrys	1	14	7	3	0	3	3	1	4	0	2	1	2	2	0	0	0	0	0	0	0	0	0	0	0	0	0	0	0	0.000635526	0	0	0	0	0	0	7.57691e-05	0	2.3168e-05	0	0	3.56214e-05	0	7.96982e-05
Fungi	Ascomycota	Pezizomycetes	Pezizales	Pezizaceae	Peziza	3	14	7	4	1	2	3	1	5	2	1	1	2	1	0	0	0	0	0	0	0	0	0	0	3.10771e-05	0	0	0	0	0	0	5.06175e-05	0	0	0	0	0	0	2.3168e-05	0	0	0	0.000212743	0
Fungi	Ascomycota	Pezizomycetes	Pezizales	Pyronemataceae	Aleuria	2	63	17	4	8	3	5	1	5	1	2	3	5	6	0.000583885	0.000250156	0	0.00280308	0	2.40772e-05	0	0	0	6.89655e-05	9.32314e-05	0.000307882	0.000135511	0	0	0	0	0	3.04044e-05	0	0	0	0.000681922	0	0	0.000892529	0	3.56214e-05	0.000212743	2.65661e-05
Fungi	Ascomycota	Pezizomycetes	Pezizales	Pyronemataceae	Scutellinia	5	63	14	4	5	3	4	2	5	4	1	1	6	2	0	0	0	0	9.04732e-05	0	0	8.11688e-05	0	6.89655e-05	0	0.000307882	0	0.000112095	0	0	0.000391696	0.000101235	9.12131e-05	0	0	0	0	0	0	0	0	3.56214e-05	0.000106372	0
Fungi	Ascomycota	Pezizomycetes	Pezizales	Pyronemataceae	Tricharina	1	12	6	4	2	1	2	1	4	1	0	2	1	2	0	0.000125078	0	0	0	0	0	0	0	0	0	0	0.000203266	0	0	0	0	0.000253088	0	0	0	0	0	0	0	0	0	3.56214e-05	0	0
Fungi	Ascomycota	Pezizomycetes	Pezizales	Pyronemataceae	Wilcoxina	1	5	1	1	0	0	0	1	1	0	0	1	0	0	0	0	0	0	0	0	0	0	0	0	0	0	0	0	0	0	0	0	0	0	0	0	0	0	0	0	0	0	0	0
Fungi	Ascomycota	Pezizomycetes	Pezizales	Sarcosomataceae	Urnula	1	3	1	1	0	0	0	1	1	0	0	1	0	0	0	0	0	0	0	0	0	0	0	0	0	0	0	0	0	0	0	0	0	0	0	0	0	0	0	0	0	0	0	0
Fungi	Ascomycota	Pezizomycetes	Pezizales	Tuberaceae	Tuber	2	9	1	1	0	0	0	1	1	0	0	1	0	0	0	0	0	0	0	0	0	0	0	0	0	0	0	0	0	0	0	0	0	0	0	0	0	0	0	0	0	0	0	0
Fungi	Ascomycota	Saccharomycetes	Saccharomycetales	Debaryomycetaceae	Meyerozyma	1	43	13	4	2	3	6	2	5	2	2	3	3	3	0	0	0	0	0.00027142	0	0	0	0	0	0	0.000153941	0	0	0	0	0	0	0	0	0.000732064	0	0	0	2.3168e-05	0	0.000190876	3.56214e-05	0.000106372	0
Fungi	Ascomycota	Saccharomycetes	Saccharomycetales	Dipodascaceae	Basidioascus	1	7	4	3	0	2	1	1	3	0	1	1	2	0	0	0	0	0	0	0	0	0	0	0	0	0	0	0	0	0	0	0	3.04044e-05	0	0	0	0	0	2.3168e-05	0	0	0	0	0
Fungi	Ascomycota	Saccharomycetes	Saccharomycetales	Incertae	Candida*	22	4670	43	4	15	12	10	6	5	7	5	6	9	16	0.00233554	0.0011257	0.00193367	0.00186872	0.00217136	0.000337081	0.0012161	0.000811688	0.00095511	0.00131034	0.000310771	0.00523399	0.00609797	0.00201771	0.0051207	0.00127105	0.00235018	0.0126544	0.00133779	0.0011558	0.00292826	0.00186683	0.00250038	0.000543944	0.0101012	0.00493516	0.00229051	0.00121113	0.00170195	0.00191276
Fungi	Ascomycota	Saccharomycetes	Saccharomycetales	Incertae	Cyberlindnera	2	192	16	3	3	5	8	0	5	3	4	4	3	2	0	0	0	0	0	0	0	0	0.000212247	6.89655e-05	0	0	6.77553e-05	0	0	0	0	0	0	0	0	0	0.000151538	2.09209e-05	0.000301184	5.25017e-05	3.81752e-05	0	0.000106372	2.65661e-05
Fungi	Ascomycota	Saccharomycetes	Saccharomycetales	Lipomycetaceae	Lipomyces	3	7	6	3	1	2	3	0	4	3	1	0	1	1	0	0	0	0	0	0	0	0	0	0	0	0	0	0.000112095	0	0	0	0	3.04044e-05	0	0	0	7.57691e-05	0	0	0	0	0	0	0
Fungi	Ascomycota	Saccharomycetes	Saccharomycetales	Pichiaceae	Pichia*	20	21619	42	4	15	11	10	6	5	7	5	6	9	15	0.00175165	0.000375235	0.00145026	0.00023359	0.0899303	0.000168541	0.00206737	0.00178571	0.00106123	0.000344828	0.000497234	0.00169335	0.00264246	0.000112095	0.00146306	0.000317763	0.00117509	0.00506175	0.00048647	0.000693481	0	0.00373367	0.0125777	0.0021967	0.00479577	0.0030451	0.604581	0.00723115	0.0232954	0.00576484
Fungi	Ascomycota	Saccharomycetes	Saccharomycetales	Saccharomycetaceae	Debaryomyces	2	475	23	4	6	5	8	4	5	4	4	4	3	8	0.000583885	0	0.000193367	0	0.00027142	0	0	0	0.000106123	0.000137931	0	0.000769704	0	0	0	0	0	5.06175e-05	0	0	0	0	7.57691e-05	0	0.00220096	0.000997532	0.000496278	0	0	0.000425057
Fungi	Ascomycota	Saccharomycetes	Saccharomycetales	Saccharomycetaceae	Kazachstania	2	26	4	2	0	1	3	0	2	1	3	0	0	0	0	0	0	0	0	0	0	0	0	0	0	0	0	0	0	0	0	0	0	0	0	0	0	0	2.3168e-05	0	0	0	0	2.65661e-05
Fungi	Ascomycota	Saccharomycetes	Saccharomycetales	Saccharomycetaceae	Kluyveromyces	3	214	15	4	3	3	8	1	5	4	2	4	3	2	0	0	0	0	0.000633312	0	0.00012161	0	0	0	0	0	0.000203266	0	0	0	0	0	0	0	0	0	7.57691e-05	0	0.00023168	0	0.000419927	0	0.000212743	0
Fungi	Ascomycota	Saccharomycetes	Saccharomycetales	Saccharomycetaceae	Lachancea	3	27	13	4	5	2	3	3	5	2	3	2	3	3	0	0.000250156	0	0	9.04732e-05	2.40772e-05	0	0	0.000106123	0	3.10771e-05	0	0	0	0	0	0	0	0	0	0	0	0	0	0.000185344	0.000262509	0	0	0.000212743	0
Fungi	Ascomycota	Saccharomycetes	Saccharomycetales	Saccharomycetaceae	Lodderomyces	1	8	6	4	1	2	2	1	5	2	1	1	1	1	0	0	0	0	0	0	0	0	0.000106123	0	0	0	0	0	0	0	0	5.06175e-05	3.04044e-05	0	0	0	0	0	0	0	0	0	0	0
Fungi	Ascomycota	Saccharomycetes	Saccharomycetales	Saccharomycetaceae	Saccharomyces	1	263	16	4	3	3	7	3	5	4	2	3	2	5	0	0	9.66837e-05	0	0	0	0	8.11688e-05	0	0	0	0	0.00176164	0	0	0	0	0.000101235	0	0	0	0.000311139	0	0	0.00104256	0	0	0	0	0
Fungi	Ascomycota	Saccharomycetes	Saccharomycetales	Saccharomycetaceae	Torulaspora	3	60	5	2	0	1	4	0	3	2	1	0	0	2	0	0	0	0	0	0	0	0	0	0	0	0	0	0	0	0	0	0	0	0	0	0	7.57691e-05	0	0	0	0	0	0	0
Fungi	Ascomycota	Saccharomycetes	Saccharomycetales	Saccharomycetaceae	Zygowilliopsis	1	10	3	2	1	0	2	0	3	1	0	0	1	1	0	0	0	0	0	0	0	0	0	0	0	0.000153941	0	0	0	0	0	0	0	0	0	0	0	0	0	0	0	3.56214e-05	0	0
Fungi	Ascomycota	Saccharomycetes	Saccharomycetales	Saccharomycodaceae	Hanseniaspora	2	142	11	4	1	1	7	2	5	3	2	2	1	3	0	0	0	0	0	0	0	0	0	0	0	0.000153941	0	0	0	0	0	0	0	0	0	0	0	0	0.00046336	0	0	0	0	0.000212529
Fungi	Ascomycota	Saccharomycetes	Saccharomycetales	Saccharomycopsidaceae	Saccharomycopsis	1	56	14	4	4	3	6	1	5	4	1	4	2	3	0	0.000125078	0	0	0	0	0	8.11688e-05	0	0	3.10771e-05	0	0.000406532	0	0	0	0	5.06175e-05	0	0.00023116	0	0	0	2.09209e-05	0	0	0	0	0	0
Fungi	Ascomycota	Saccharomycetes	Saccharomycetales	Trichomonascaceae	Blastobotrys	2	9	9	4	4	3	1	1	5	1	1	2	3	2	0.000194628	0	0	0	0	0	0	0	0.000106123	6.89655e-05	3.10771e-05	0	0	0	0	0	0	5.06175e-05	3.04044e-05	0	0	0	0	2.09209e-05	0	0	0	0	0	0
Fungi	Ascomycota	Saccharomycetes	Saccharomycetales	Trichomonascaceae	Trichomonascus	1	19	2	2	0	1	1	0	2	0	1	0	0	1	0	0	0	0	0	0	0	0	0	0	0	0	0	0	0	0	0	0	0	0	0	0	0	0	0.000417024	0	0	0	0	0
Fungi	Ascomycota	Saccharomycetes	Saccharomycetales	Wickerhamomycetaceae	Wickerhamomyces	1	57	13	4	4	4	4	1	5	3	3	2	2	3	0	0	0	0	0.00027142	0	0	0	0.00063674	0	0	0	0	0.000112095	0.000731529	0	0	0.000101235	6.08088e-05	0	0	0	0	0	0.000139008	0.000525017	0	0	0	2.65661e-05
Fungi	Ascomycota	Sordariomycetes	Calosphaeriales	Calosphaeriaceae	Jattaea	2	13	4	2	0	1	3	0	3	1	0	2	0	1	0	0	0	0	0	0	0	0	0	0	0	0	0	0	0	0	0	0	0	0	0	0	0	2.09209e-05	0	0	0	0	0	0
Fungi	Ascomycota	Sordariomycetes	Calosphaeriales	Pleurostomataceae	Pleurostoma	1	8	2	2	0	1	0	1	2	1	0	1	0	0	0	0	0	0	0	0	0	0	0	0	0	0	0	0	0	0	0	5.06175e-05	0	0	0	0	0	0	0	0	0	0	0	0
Fungi	Ascomycota	Sordariomycetes	Calosphaeriales	Pleurostomataceae	Pleurostomophora	1	3517	41	4	15	12	10	4	5	7	5	6	9	14	0.0027248	0.00300188	0.00135357	0.00467181	0.00244278	0.000457468	0.00048644	0.00113636	0.00265308	0.00137931	0.000341848	0.00184729	6.77553e-05	0.00145724	0.00292612	0.00349539	0.00430866	0.00151853	0.0882031	0.00023116	0.000732064	0.000933416	7.57691e-05	8.36838e-05	0.00141325	0.00063002	7.63504e-05	0.000178107	0.000425487	7.96982e-05
Fungi	Ascomycota	Sordariomycetes	Chaetosphaeriales	Chaetosphaeriaceae	Chaetosphaeria	6	212	25	4	5	5	10	5	5	5	4	4	4	8	0	0.000125078	9.66837e-05	0	0	0	0	0	0.000212247	0.000206897	0	0	0	0.00022419	0	0	0.000391696	0	0	0	0	0	7.57691e-05	2.09209e-05	0.000764544	0.000105003	0	0.000213728	0.000531858	2.65661e-05
Fungi	Ascomycota	Sordariomycetes	Chaetosphaeriales	Chaetosphaeriaceae	Pseudodinemasporium	2	27	9	4	1	2	3	3	4	1	1	4	0	3	0	0	0	0	0	0	0	0	0	0	0	0.000153941	0	0	0	0	0	0	0	0	0	0	0.000151538	0	0	0	7.63504e-05	0	0	0
Fungi	Ascomycota	Sordariomycetes	Coniochaetales	Coniochaetaceae	Coniochaeta	3	37	11	4	2	1	6	2	5	2	2	3	2	2	0	0	0	0.00023359	0	0	0	0	0	0	0	0	6.77553e-05	0	0	0	0	0	0	0	0	0	0	0	6.9504e-05	0	0	0	0.000106372	5.31321e-05
Fungi	Ascomycota	Sordariomycetes	Coniochaetales	Coniochaetaceae	Lecythophora	24	758	38	4	13	10	10	5	5	7	5	6	8	12	0.00116777	0.000625391	0.000483419	0	0.00027142	0.000457468	0.00012161	0.000162338	0.0013796	0.00062069	0.000124309	0.000307882	0.000677553	0.000112095	0	0	0.000391696	0.000253088	0.000182426	0.00023116	0	0.000311139	0.000530383	0.000209209	0.000834048	0.000525017	0.000343577	0.00074805	0.000744602	0.00300197
Fungi	Ascomycota	Sordariomycetes	Diaporthales	Diaporthaceae	Diaporthe	13	525	26	4	2	8	10	6	5	4	3	6	5	8	0	0	0	0	0.000361893	0	0	0	0	0	0	0	6.77553e-05	0	0	0	0	5.06175e-05	9.12131e-05	0	0	0.00466708	0.000757691	8.36838e-05	0.000370688	0.000420014	0.00106891	0.000391836	0.00063823	0.000265661
Fungi	Ascomycota	Sordariomycetes	Diaporthales	Diaporthaceae	Phomopsis*	7	194	25	4	3	7	10	5	5	3	3	6	6	7	0	0	0	0	0.000180946	0	0	0	0	0	3.10771e-05	0	0.000338776	0	0	0	0	0	0.000121618	0	0	0.000622278	7.57691e-05	6.27628e-05	2.3168e-05	5.25017e-05	0.000114526	0.000106864	0.000106372	0.000185962
Fungi	Ascomycota	Sordariomycetes	Diaporthales	Gnomoniaceae	Cryptosporella	2	68	10	3	0	2	5	3	5	1	1	3	2	3	0	0	0	0	0	0	0	0	0	0	0	0	0	0	0	0	0	0	0	0	0	0	7.57691e-05	0	2.3168e-05	0	0	7.12428e-05	0.000106372	0
Fungi	Ascomycota	Sordariomycetes	Diaporthales	Gnomoniaceae	Gnomonia	1	8	5	2	0	0	3	2	3	1	0	2	0	2	0	0	0	0	0	0	0	0	0	0	0	0	0	0	0	0	0	0	0	0	0	0	0	0	0	0	0	0	0	0
Fungi	Ascomycota	Sordariomycetes	Diaporthales	Gnomoniaceae	Ophiognomonia	2	70	14	4	1	5	5	3	4	3	2	3	0	6	0	0	9.66837e-05	0	0	0	0	0	0	0	0	0	0	0	0	0	0.000783392	0	0	0	0	0	7.57691e-05	2.09209e-05	0.00046336	5.25017e-05	0	0	0	2.65661e-05
Fungi	Ascomycota	Sordariomycetes	Diaporthales	Schizoparmaceae	Pilidiella	3	470	31	4	5	10	10	6	5	6	4	5	7	9	0	0	0	0	9.04732e-05	2.40772e-05	0.00012161	8.11688e-05	0	0	0	0.000307882	0	0	0	0.000635526	0.000391696	0.000455558	0.000243235	0	0.000732064	0	0.000984998	0.000125526	4.6336e-05	0.000210007	0.000114526	0.00024935	0.000319115	0.000106264
Fungi	Ascomycota	Sordariomycetes	Diaporthales	Togniniaceae	Phaeoacremonium	4	35	12	4	3	4	4	1	5	2	2	4	2	2	0	0	0	0	9.04732e-05	0	0.00012161	0	0	0	0	0	0.000135511	0	0	0	0	0	0	0	0	0	7.57691e-05	0	2.3168e-05	0.000105003	7.63504e-05	0	0	2.65661e-05
Fungi	Ascomycota	Sordariomycetes	Diaporthales	Valsaceae	Cytospora	4	92	22	4	6	7	6	3	5	5	3	4	5	5	0	0	0	0.00023359	0	0	0.000972881	8.11688e-05	0.000212247	0	3.10771e-05	0	0	0.00190562	0	0	0.000391696	0	6.08088e-05	0	0	0	0.000378845	4.18419e-05	2.3168e-05	0.000105003	3.81752e-05	3.56214e-05	0.000319115	0
Fungi	Ascomycota	Sordariomycetes	Diaporthales	Valsaceae	Leucostoma	1	12	8	4	4	2	1	1	5	1	1	1	2	3	0	0.000250156	0	0	9.04732e-05	4.81545e-05	0	0	0	0	0	0	0	0.000112095	0	0	0	0	0	0	0	0	0.000227307	2.09209e-05	0	0	0	0	0	0
Fungi	Ascomycota	Sordariomycetes	Diaporthales	Valsaceae	Valsa	2	28	17	3	10	5	2	0	5	1	1	3	5	7	0.000194628	0.000125078	0.000193367	0.000700771	9.04732e-05	0	0.00024322	0	0	0.000137931	3.10771e-05	0.000153941	0.000135511	0	0	0	0	0	6.08088e-05	0.0011558	0	0	0	0	2.3168e-05	5.25017e-05	3.81752e-05	0	0.000106372	0
Fungi	Ascomycota	Sordariomycetes	Hypocreales	Bionectriaceae	Bionectria*	17	1260	42	4	15	11	10	6	5	7	5	6	9	15	0.000973141	0.00125078	0.000870154	0.00140154	0.000452366	0.00043339	0.00133771	0.000568182	0.00063674	0.00110345	6.21543e-05	0.000615764	0.000338776	0.000336285	0.0051207	0.00285987	0.00313357	0.00060741	0.000851323	0.00023116	0	0.00466708	0.00143961	0.000460261	0.00120474	0.00115504	0.000267227	0.000605564	0.00106372	0.000690718
Fungi	Ascomycota	Sordariomycetes	Hypocreales	Bionectriaceae	Clonostachys	1	4	1	1	0	1	0	0	1	0	0	0	0	1	0	0	0	0	0	0	0	0	0	0	0	0	0	0	0	0	0	0	0	0	0	0	0.000303076	0	0	0	0	0	0	0
Fungi	Ascomycota	Sordariomycetes	Hypocreales	Bionectriaceae	Hydropisphaera	2	188	23	4	3	9	9	2	5	4	4	4	5	6	0	0	0	0	0	2.40772e-05	0	0	0	0	0.000466157	0	6.77553e-05	0	0	0.000635526	0	0.000101235	3.04044e-05	0.00023116	0	0	0.000151538	4.18419e-05	9.2672e-05	0.000105003	3.81752e-05	0.000106864	0	0.00013283
Fungi	Ascomycota	Sordariomycetes	Hypocreales	Bionectriaceae	Selinia	2	4	3	3	1	1	1	0	3	1	1	1	0	0	0	0	0	0	0	0	0	0	0.000106123	0	0	0	0	0	0	0	0	0	0	0	0	0	0	0	0	0	7.63504e-05	0	0	0
Fungi	Ascomycota	Sordariomycetes	Hypocreales	Clavicipitaceae	Claviceps	1	2	1	1	0	1	0	0	1	0	0	0	0	1	0	0	0	0	0	0	0	0	0	0	0	0	0	0	0	0	0	0	0	0	0	0	0.000151538	0	0	0	0	0	0	0
Fungi	Ascomycota	Sordariomycetes	Hypocreales	Clavicipitaceae	Collarina	4	140	24	4	8	7	5	4	5	3	2	4	8	7	0	0.000250156	9.66837e-05	0.00116795	0.000180946	0	0	8.11688e-05	0.000106123	0.000551724	6.21543e-05	0	0	0	0	0.000635526	0.000391696	0.000151853	0.000334448	0	0	0	0.000227307	0.00066947	0	0.000157505	0	0.000106864	0	0.00103608
Fungi	Ascomycota	Sordariomycetes	Hypocreales	Clavicipitaceae	Harposporium	1	4	3	1	0	0	3	0	2	2	0	0	1	0	0	0	0	0	0	0	0	0	0	0	0	0	0	0	0	0	0	0	0	0	0	0	0	0	0	0	0	0	0	0
Fungi	Ascomycota	Sordariomycetes	Hypocreales	Clavicipitaceae	Metacordyceps*	2	110	23	4	8	6	7	2	5	4	3	5	6	5	0	0	0	0	9.04732e-05	0.000168541	0.00012161	0	0	6.89655e-05	0.000186463	0.000923645	0.000203266	0.000112095	0	0	0	0.000101235	3.04044e-05	0	0	0	7.57691e-05	2.09209e-05	0	0.000105003	7.63504e-05	0.00024935	0.00106372	7.96982e-05
Fungi	Ascomycota	Sordariomycetes	Hypocreales	Clavicipitaceae	Metarhizium	6	406	38	4	13	10	10	5	5	6	5	6	9	12	0.000583885	0.000500313	0.000290051	0.000700771	9.04732e-05	0.00026485	0	0.000405844	0.00063674	0.000965517	0.000155386	0.000615764	0.000271021	0.000112095	0	0.00190658	0.00156678	0.000303705	0.000364853	0	0	0.000622278	0.000530383	0.000146447	0.000417024	0.00063002	0.000190876	0.000427457	0.000106372	0.000212529
Fungi	Ascomycota	Sordariomycetes	Hypocreales	Clavicipitaceae	Nomuraea	1	104	18	4	6	5	6	1	4	4	4	0	5	5	0	0	9.66837e-05	0.00116795	0	4.81545e-05	0.00036483	0.0012987	0	6.89655e-05	0	0	0	0	0	0.000317763	0	5.06175e-05	9.12131e-05	0	0	0	7.57691e-05	0	0.0010889	0	0	7.12428e-05	0	5.31321e-05
Fungi	Ascomycota	Sordariomycetes	Hypocreales	Clavicipitaceae	Pochonia	1	2	1	1	0	0	0	1	1	0	0	1	0	0	0	0	0	0	0	0	0	0	0	0	0	0	0	0	0	0	0	0	0	0	0	0	0	0	0	0	0	0	0	0
Fungi	Ascomycota	Sordariomycetes	Hypocreales	Clavicipitaceae	Ustilaginoidea	1	148	27	4	7	6	9	5	5	4	5	6	5	7	0.000194628	0	0	0	0	0.000288927	0.00048644	0.000487013	0.000212247	0	0	0.000153941	0.000406532	0	0	0	0	0.00020247	0.000121618	0	0	0	0.000151538	4.18419e-05	4.6336e-05	0	7.63504e-05	0.000142486	0.000212743	0.00013283
Fungi	Ascomycota	Sordariomycetes	Hypocreales	Cordycipitaceae	Beauveria*	14	759	36	4	13	8	10	5	5	5	5	6	9	11	0.0013624	0.000125078	0.000290051	0	0.000361893	9.6309e-05	0.00182415	0.00113636	0.000212247	0.000206897	6.21543e-05	0.000461823	6.77553e-05	0	0.000731529	0.000317763	0	0.000151853	0.000182426	0	0	0	0.00128807	0.000188288	0.00206195	0.000262509	7.63504e-05	0.00024935	0.000319115	0.000398491
Fungi	Ascomycota	Sordariomycetes	Hypocreales	Cordycipitaceae	Cordyceps*	7	149	35	4	11	10	10	4	5	7	5	5	8	10	0	0.000375235	0.00174031	0	0.00027142	9.6309e-05	0.000729661	0.000162338	0.000106123	0.000137931	9.32314e-05	0	0	0.000112095	0.000731529	0	0.00117509	0.000151853	0.000273639	0	0.00146413	0.000311139	0.000454614	2.09209e-05	0.000324352	5.25017e-05	3.81752e-05	3.56214e-05	0.000212743	2.65661e-05
Fungi	Ascomycota	Sordariomycetes	Hypocreales	Cordycipitaceae	Engyodontium	1	15	10	4	3	2	4	1	5	4	2	1	2	1	0	0	0	0	0	9.6309e-05	0.00012161	0	0	0	0	0.000153941	0	0	0	0	0.000391696	5.06175e-05	0	0	0	0	0	0	0	0	0	0	0.000319115	2.65661e-05
Fungi	Ascomycota	Sordariomycetes	Hypocreales	Cordycipitaceae	Isaria	5	370	25	4	6	6	10	3	5	3	4	4	7	7	0.000389257	0	0	0	0	0	0	0.000324675	0.00031837	0	3.10771e-05	0.000153941	0	0	0.00365764	0.000635526	0	0	3.04044e-05	0	0	0	0	2.09209e-05	4.6336e-05	5.25017e-05	3.81752e-05	0.000178107	0.000212743	0.000106264
Fungi	Ascomycota	Sordariomycetes	Hypocreales	Cordycipitaceae	Lecanicillium	2	9	5	4	1	1	2	1	4	2	1	1	1	0	0	0	0	0	0	0	0	0	0.000212247	0	0	0	0	0	0	0	0	0	6.08088e-05	0	0	0	0	0	0	0	0	0	0	0
Fungi	Ascomycota	Sordariomycetes	Hypocreales	Hypocreaceae	Acrostalagmus	2	260	32	4	10	8	8	6	5	7	5	4	6	10	0.000583885	0.00562852	0.000193367	0	0.00027142	0.000216695	0.00024322	0.000243506	0.000106123	0	0	0.000307882	0	0.00201771	0	0.000317763	0.000783392	0.000354323	0.000121618	0	0.000732064	0	0.000757691	0.000104605	0.000393856	0	0	0.000106864	0	5.31321e-05
Fungi	Ascomycota	Sordariomycetes	Hypocreales	Hypocreaceae	Cladobotryum	1	27	9	3	0	3	5	1	5	1	1	1	3	3	0	0	0	0	0	0	0	0	0	0	0	0	0	0	0	0	0	0	0	0	0	0	7.57691e-05	0	2.3168e-05	5.25017e-05	0	3.56214e-05	0.000106372	0
Fungi	Ascomycota	Sordariomycetes	Hypocreales	Hypocreaceae	Gliocladium*	1	3	3	1	0	0	3	0	3	1	1	1	0	0	0	0	0	0	0	0	0	0	0	0	0	0	0	0	0	0	0	0	0	0	0	0	0	0	0	0	0	0	0	2.65661e-05
Fungi	Ascomycota	Sordariomycetes	Hypocreales	Hypocreaceae	Hypocrea*	34	4799	43	4	15	12	10	6	5	7	5	6	9	16	0.000389257	0.00237649	0.00280383	0.00654053	0.00126662	0.000505622	0.00851271	0.00219156	0.00201634	0.00165517	0.00808005	0.00215517	0.00101633	0.0128909	0.00658376	0.00381316	0.00195848	0.00101235	0.000881727	0.00300509	0.00732064	0.00124456	0.00371268	0.000836838	0.0199245	0.0198981	0.000229051	0.000819293	0.00393575	0.0179852
Fungi	Ascomycota	Sordariomycetes	Hypocreales	Hypocreaceae	Trichoderma*	47	19770	43	4	15	12	10	6	5	7	5	6	9	16	0.0140132	0.0106316	0.0198202	0.0481196	0.00597123	0.0121109	0.0840326	0.0593344	0.00986947	0.0128966	0.0160358	0.0067734	0.00433634	0.0363188	0.0168252	0.0209724	0.0109675	0.00475805	0.00377014	0.00624133	0.0219619	0.00186683	0.015078	0.00232222	0.0210597	0.0527117	0.00175606	0.00744488	0.0151048	0.043409
Fungi	Ascomycota	Sordariomycetes	Hypocreales	Incertae	Acremonium*	39	4593	43	4	15	12	10	6	5	7	5	6	9	16	0.00214091	0.00225141	0.00154694	0.00443822	0.00180946	0.00209472	0.0102152	0.00332792	0.00413881	0.00248276	0.000372926	0.00292488	0.00203266	0.00156933	0.00365764	0.00444868	0.00195848	0.00298643	0.00130739	0.00184928	0.00292826	0.00155569	0.00409153	0.000774075	0.00613952	0.00577519	0.000687154	0.00245788	0.00702053	0.00512725
Fungi	Ascomycota	Sordariomycetes	Hypocreales	Incertae	Bulbithecium	1	7	5	2	2	0	3	0	4	1	1	1	2	0	0	0	0	0	0	0	0	0	0	0	6.21543e-05	0	0	0.000112095	0	0	0	0	0	0	0	0	0	0	0	0	0	0	0	2.65661e-05
Fungi	Ascomycota	Sordariomycetes	Hypocreales	Incertae	Cephalosporium	2	14	4	2	0	1	3	0	4	1	1	1	0	1	0	0	0	0	0	0	0	0	0	0	0	0	0	0	0	0	0	0	0	0	0	0	0	2.09209e-05	0	0	0	0	0	0
Fungi	Ascomycota	Sordariomycetes	Hypocreales	Incertae	Emericellopsis	9	9840	43	4	15	12	10	6	5	7	5	6	9	16	0.00914753	0.0180113	0.0041574	0.00887643	0.0433367	0.00712686	0.00851271	0.00438312	0.240157	0.017931	0.00248617	0.00615764	0.000338776	0.00638942	0.00146306	0.0251033	0.0137094	0.00465681	0.00367893	0.652566	0.00439239	0.00248911	0.0021973	0.00125526	0.000903552	0.00131254	0.000954381	0.00167421	0.00468035	0.0232453
Fungi	Ascomycota	Sordariomycetes	Hypocreales	Incertae	Eucasphaeria	2	82	21	4	9	4	7	1	5	5	2	3	4	7	0.000389257	0.000125078	0	0.00023359	0	0	0	0	0.000424493	0.000275862	9.32314e-05	0.000923645	0.000271021	0.00022419	0	0	0	5.06175e-05	6.08088e-05	0	0	0	0.000378845	2.09209e-05	0	0	0	0	0	0
Fungi	Ascomycota	Sordariomycetes	Hypocreales	Incertae	Geosmithia	2	20	8	3	0	2	5	1	5	1	1	3	2	1	0	0	0	0	0	0	0	0	0	0	0	0	0	0	0	0	0	0	6.08088e-05	0	0	0	0	0	0	0	3.81752e-05	0	0.000106372	0
Fungi	Ascomycota	Sordariomycetes	Hypocreales	Incertae	Gliomastix	3	92	17	4	3	6	6	2	5	2	3	2	5	5	0	0	0	0	9.04732e-05	0	0	0	0	6.89655e-05	3.10771e-05	0	0	0	0	0	0	0	3.04044e-05	0.00184928	0	0.000311139	0	0	4.6336e-05	5.25017e-05	3.81752e-05	0	0	0.000478189
Fungi	Ascomycota	Sordariomycetes	Hypocreales	Incertae	Ilyonectria	2	373	31	4	9	9	9	4	5	6	2	5	8	10	0.00447645	0.00237649	0.00270714	0.000700771	0	0	0	8.11688e-05	0	6.89655e-05	3.10771e-05	0	0.000271021	0.000112095	0	0.000317763	0.00705053	0.000860498	0.000699301	0	0	0.000311139	0.00325807	0.000857759	0.0016681	5.25017e-05	0	7.12428e-05	0.000106372	7.96982e-05
Fungi	Ascomycota	Sordariomycetes	Hypocreales	Incertae	Myrothecium*	26	1979	41	4	14	11	10	6	5	7	5	6	9	14	0.00525496	0.00250156	0.00125689	0.00210231	0.000542839	0.000409313	0.00231059	0.00535714	0.00095511	0.00103448	0.000341848	0.00631158	0.000271021	0.00347495	0	0.000635526	0.00235018	0.00040494	0.000638492	0	0.00146413	0.00248911	0.00462191	0.000627628	0.00908185	0.00561768	0.000381752	0.000676807	0.00180832	0.0059508
Fungi	Ascomycota	Sordariomycetes	Hypocreales	Incertae	Sarocladium*	3	158	31	4	10	7	10	4	5	6	5	4	7	9	0	0.000125078	9.66837e-05	0	0	9.6309e-05	0	0.00170455	0.00063674	0.000344828	9.32314e-05	0.000153941	0	0.000336285	0.000731529	0	0.000391696	5.06175e-05	9.12131e-05	0	0.000732064	0	0	0	0.000625536	5.25017e-05	3.81752e-05	0.000142486	0.000212743	5.31321e-05
Fungi	Ascomycota	Sordariomycetes	Hypocreales	Nectriaceae	Calostilbe	1	12	7	3	0	1	5	1	4	3	1	2	1	0	0	0	0	0	0	0	0	0	0	0	0	0	0	0	0	0	0	0	0	0	0	0	0	0	9.2672e-05	0	0	0	0	0
Fungi	Ascomycota	Sordariomycetes	Hypocreales	Nectriaceae	Cosmospora	2	9	7	4	2	3	1	1	3	0	0	1	2	4	0.000194628	0	0	0	0	0	0	0	0	6.89655e-05	0	0	0	0	0	0	0	0	0	0	0.00219619	0	7.57691e-05	0	0	0	3.81752e-05	3.56214e-05	0	0
Fungi	Ascomycota	Sordariomycetes	Hypocreales	Nectriaceae	Cylindrocarpon*	3	115	27	4	9	8	7	3	5	5	3	6	5	8	0.000194628	0.000500313	0.000193367	0.00023359	0	0	0	0.000730519	0.000212247	0.000275862	0	0.000461823	6.77553e-05	0	0	0.000317763	0.00626714	0.00020247	3.04044e-05	0	0	0	0.000681922	2.09209e-05	0	5.25017e-05	7.63504e-05	0	0.000744602	0.000292227
Fungi	Ascomycota	Sordariomycetes	Hypocreales	Nectriaceae	Fusarium*	38	4898	42	4	15	11	10	6	5	7	5	6	9	15	0.0165434	0.0178862	0.00522092	0.00654053	0.00298561	0.000409313	0.000851271	0.00194805	0.00509392	0.00289655	0.00105662	0.00877463	0.00494613	0.002354	0.000731529	0.0130283	0.0497454	0.0146285	0.00784433	0.000693481	0	0.00217797	0.0181846	0.00324275	0.0107268	0.00341261	0.00133613	0.00327717	0.00521221	0.00268317
Fungi	Ascomycota	Sordariomycetes	Hypocreales	Nectriaceae	Fusicolla	6	383	27	4	4	8	10	5	5	4	5	6	5	7	0	0	0	0	0	2.40772e-05	0	0	0.000106123	0	3.10771e-05	0	6.77553e-05	0	0	0	0.000391696	0	6.08088e-05	0	0	0.00248911	0.000303076	8.36838e-05	0.000440192	0.000157505	7.63504e-05	0.000178107	0.000106372	0.000212529
Fungi	Ascomycota	Sordariomycetes	Hypocreales	Nectriaceae	Gibberella	11	20010	43	4	15	12	10	6	5	7	5	6	9	16	0.0264694	0.0277674	0.00628444	0.023359	0.00832353	0.00298558	0.00267542	0.00641234	0.0141144	0.0082069	0.00351172	0.0123153	0.0128735	0.0190562	0.00438917	0.0251033	0.0524873	0.600121	0.0139556	0.00624133	0.00146413	0.0040448	0.0218215	0.00575326	0.00780761	0.00719273	0.0185532	0.0102946	0.0103181	0.00496786
Fungi	Ascomycota	Sordariomycetes	Hypocreales	Nectriaceae	Gliocephalotrichum	1	46	7	3	0	1	4	2	4	1	1	2	3	0	0	0	0	0	0	0	0	0	0	0	0	0	0	0	0	0	0	0.000151853	0	0	0	0	0	0	0	0	0	0.000142486	0.000212743	2.65661e-05
Fungi	Ascomycota	Sordariomycetes	Hypocreales	Nectriaceae	Gliocladiopsis	1	7	2	2	0	1	1	0	2	0	0	1	0	1	0	0	0	0	0	0	0	0	0	0	0	0	0	0	0	0	0	0	0	0	0	0	7.57691e-05	0	0	0	0	0	0	0
Fungi	Ascomycota	Sordariomycetes	Hypocreales	Nectriaceae	Haematonectria	3	2560	43	4	15	12	10	6	5	7	5	6	9	16	0.00408719	0.00437774	0.00261046	0.0023359	0.000452366	0.00103532	0.000608051	0.000324675	0.00286533	0.00172414	0.000404003	0.00323276	0.000745308	0.00291447	0.000731529	0.00444868	0.0250685	0.00521361	0.00313165	0.000924642	0.000732064	0.00155569	0.00727383	0.00138078	0.000741376	0.00126004	0.00080168	0.00160296	0.00138283	0.00175336
Fungi	Ascomycota	Sordariomycetes	Hypocreales	Nectriaceae	Lanatonectria	1	38	9	4	1	2	5	1	4	2	3	3	1	0	0	0	0	0	0	0	0	0	0.000106123	0	0	0	0	0	0	0	0	0	0	0	0	0	0	2.09209e-05	2.3168e-05	0	0	0	0	2.65661e-05
Fungi	Ascomycota	Sordariomycetes	Hypocreales	Nectriaceae	Macroconia	1	11	7	3	4	2	1	0	4	0	1	1	2	3	0.000194628	0.000125078	0	0	9.04732e-05	0	0	0	0.000106123	0	0	0	0	0	0	0	0	0	0	0	0	0	0.000303076	4.18419e-05	0	0	0	0	0	0
Fungi	Ascomycota	Sordariomycetes	Hypocreales	Nectriaceae	Nectria*	15	473	37	4	14	9	10	4	5	6	5	6	9	11	0.00155703	0.00275172	0.00106352	0.000700771	0.000361893	0.000770472	0.00012161	0.000811688	0.000848987	0.000344828	3.10771e-05	0.000461823	0.000135511	0	0.00146306	0.000317763	0.000783392	0.000151853	0.000243235	0	0	0	0.000757691	0.000564865	0.00023168	0.000420014	0.000190876	0.000427457	0.0014892	0.000185962
Fungi	Ascomycota	Sordariomycetes	Hypocreales	Nectriaceae	Neonectria	1	37	9	3	0	3	4	2	5	1	2	2	1	3	0	0	0	0	0	0	0	0	0	0	0	0	0	0	0	0	0	0	0	0	0	0	7.57691e-05	4.18419e-05	2.3168e-05	0	0	0	0	0
Fungi	Ascomycota	Sordariomycetes	Hypocreales	Nectriaceae	Paracremonium	2	559	39	4	14	10	10	5	5	7	5	6	9	12	0.000778513	0.000500313	0.000290051	0.000467181	0.000361893	0.0024318	0.00012161	0.000162338	0.000212247	0.0022069	0.00021754	0.000153941	0.000406532	0.000336285	0	0.000953289	0.000783392	0.000860498	0.00048647	0	0.000732064	0	0.000606152	6.27628e-05	0.00136691	0.000157505	3.81752e-05	0.000641185	0.000531858	0.000212529
Fungi	Ascomycota	Sordariomycetes	Hypocreales	Nectriaceae	Pleonectria	2	10	4	2	3	0	0	1	3	0	0	1	1	2	0	0.000125078	0	0	0	0	0	0.000243506	0	0	0	0	0.000338776	0	0	0	0	0	0	0	0	0	0	0	0	0	0	0	0	0
Fungi	Ascomycota	Sordariomycetes	Hypocreales	Nectriaceae	Volutella	5	181	32	4	11	9	9	3	5	5	5	6	7	9	0.00116777	0.000250156	0.000193367	0	0	2.40772e-05	0	0.000243506	0.000106123	0.000344828	0.000186463	0.000307882	0.000135511	0.000112095	0	0	0.00391696	0.000253088	0.000121618	0.0011558	0	0.000311139	0.00136384	0.000146447	9.2672e-05	0	3.81752e-05	0.000106864	0.000106372	0.00013283
Fungi	Ascomycota	Sordariomycetes	Hypocreales	Niessliaceae	Hyaloseta	1	3	3	3	1	1	1	0	3	0	1	0	1	1	0	0	0	0	0	0	0	0	0	6.89655e-05	0	0	0	0	0	0	0	0	0	0	0	0	0	0	0	5.25017e-05	0	0	0	0
Fungi	Ascomycota	Sordariomycetes	Hypocreales	Ophiocordycipitaceae	Chaunopycnis	5	504	23	4	2	6	9	6	5	3	3	6	2	9	0	0	0	0	0	0	0	0	0	0	0	0	6.77553e-05	0	0.00292612	0	0	0	0	0	0	0.000311139	7.57691e-05	6.27628e-05	0.000139008	0.000157505	0.000114526	0.000106864	0	0.0014877
Fungi	Ascomycota	Sordariomycetes	Hypocreales	Ophiocordycipitaceae	Haptocillium	6	82	22	4	5	6	9	2	5	4	3	5	7	3	0.000389257	0	0	0	9.04732e-05	0	0	0	0.000106123	6.89655e-05	0.000124309	0	0	0	0	0	0	5.06175e-05	0.000152022	0	0	0	0.000303076	4.18419e-05	2.3168e-05	0	7.63504e-05	7.12428e-05	0.000106372	7.96982e-05
Fungi	Ascomycota	Sordariomycetes	Hypocreales	Ophiocordycipitaceae	Hirsutella	2	106	31	4	11	9	7	4	5	4	4	6	7	10	0.000194628	0.00137586	0.000483419	0.00023359	0.000180946	0	0	8.11688e-05	0.00116736	0.000137931	3.10771e-05	0.000461823	0.000203266	0	0	0.000317763	0.00274187	0.00040494	9.12131e-05	0	0	0	0.000151538	0.000125526	6.9504e-05	5.25017e-05	3.81752e-05	0	0.000319115	7.96982e-05
Fungi	Ascomycota	Sordariomycetes	Hypocreales	Ophiocordycipitaceae	Ophiocordyceps	4	424	38	4	14	10	10	4	5	7	5	6	9	11	0.000389257	0	9.66837e-05	0.00140154	0.000361893	0.000168541	0.00012161	0.000162338	0.000106123	0.000413793	9.32314e-05	0.000769704	0.000813063	0.000112095	0.00146306	0.000317763	0.000391696	0.00111359	0.000121618	0.000462321	0	0	0.000454614	0.000104605	0.000324352	0.000787526	0.000305402	0.000391836	0.00063823	0.000239095
Fungi	Ascomycota	Sordariomycetes	Hypocreales	Ophiocordycipitaceae	Purpureocillium*	2	91	17	3	0	5	8	4	5	4	3	4	2	4	0	0	0	0	0	0	0	0	0	0	0	0	0	0	0	0	0	0.000151853	3.04044e-05	0	0	0	7.57691e-05	2.09209e-05	2.3168e-05	0	0	0	0	0.000106264
Fungi	Ascomycota	Sordariomycetes	Hypocreales	Ophiocordycipitaceae	Tolypocladium	2	196	21	4	2	5	10	4	5	3	3	4	4	7	0	0	9.66837e-05	0	0	0	0	8.11688e-05	0	0	0	0	0	0	0	0	0	0	0	0	0	0	7.57691e-05	4.18419e-05	0.00113523	0.000157505	7.63504e-05	0.000142486	0.000106372	0.0013283
Fungi	Ascomycota	Sordariomycetes	Hypocreales	Stachybotryaceae	Stachybotrys*	12	1952	43	4	15	12	10	6	5	7	5	6	9	16	0.00194628	0.0040025	0.000870154	0.00163513	0.00108568	0.00132425	0.0059589	0.00454545	0.00191022	0.0156552	0.00065262	0.00292488	0.000745308	0.00134514	0.000731529	0.00762631	0.00430866	0.00106297	0.000942536	0.00416089	0.00292826	0.000311139	0.00272769	0.00066947	0.00303501	0.00215257	0.000496278	0.00074805	0.00212743	0.00711971
Fungi	Ascomycota	Sordariomycetes	Incertae	Annulatascaceae	Conlarium	3	50	11	4	1	2	6	2	5	2	2	1	2	4	0	0	0	0	0	0	0	0	0	0.000137931	0	0	0	0	0	0	0	0	0	0.00023116	0	0	0	0	0.00023168	0	0	0	0	0
Fungi	Ascomycota	Sordariomycetes	Incertae	Apiosporaceae	Arthrinium*	16	380	37	4	12	9	10	6	5	5	5	6	9	12	0.000194628	0.000125078	9.66837e-05	0	0.000180946	0.000337081	0.00048644	0.000324675	0.000530617	6.89655e-05	6.21543e-05	0.000153941	0.000203266	0	0	0.000317763	0	0.00020247	9.12131e-05	0	0.00146413	0	0.000681922	0.000188288	0.000254848	0.00031501	7.63504e-05	0.0014961	0.00159557	0.00087668
Fungi	Ascomycota	Sordariomycetes	Incertae	Cephalothecaceae	Cephalotheca	4	169	31	4	7	10	10	4	5	5	5	4	7	10	0	0	9.66837e-05	0	9.04732e-05	7.22317e-05	0	0	0.000106123	0.000206897	3.10771e-05	0.000153941	0	0	0	0	0.000391696	0.000101235	6.08088e-05	0.000693481	0.000732064	0.000311139	0.000303076	0.000104605	0.000278016	0.000262509	0	3.56214e-05	0.000106372	0.000106264
Fungi	Ascomycota	Sordariomycetes	Incertae	Cephalothecaceae	Phialemonium*	7	876	36	4	10	11	10	5	5	4	5	6	9	12	0	0.000125078	9.66837e-05	0	9.04732e-05	9.6309e-05	0	0.000324675	0.000424493	0.000137931	0.000124309	0	6.77553e-05	0	0.000731529	0.000317763	0	0.000151853	0.000212831	0.00023116	0.000732064	0.000933416	0.00106077	0.000292893	0.000532864	0.000525017	0.000190876	0.00117551	0.00255292	0.00337389
Fungi	Ascomycota	Sordariomycetes	Incertae	Glomerellaceae	Colletotrichum*	6	121	23	4	4	7	9	3	5	4	4	4	3	8	0.00155703	0.00225141	0.000290051	0	0	9.6309e-05	0	0	0	0	0	0	0	0	0	0	0.000391696	5.06175e-05	0	0	0	0	0.00128807	0.000271972	0.000139008	5.25017e-05	7.63504e-05	0.000569943	0.000319115	5.31321e-05
Fungi	Ascomycota	Sordariomycetes	Incertae	Glomerellaceae	Glomerella	1	20	10	3	0	2	7	1	4	3	3	1	0	3	0	0	0	0	0	0	0	0	0	0	0	0	0	0	0	0	0	0	0	0	0	0	0	0	2.3168e-05	5.25017e-05	0	0	0	2.65661e-05
Fungi	Ascomycota	Sordariomycetes	Incertae	Incertae	Khuskia	2	49	23	4	7	8	6	2	5	2	3	5	5	8	0.000194628	0.000125078	0	0.000700771	0.000452366	2.40772e-05	0	0	0	0.000206897	0	0	6.77553e-05	0	0	0	0.000783392	0	0.000121618	0	0.000732064	0	7.57691e-05	6.27628e-05	4.6336e-05	5.25017e-05	3.81752e-05	0.000142486	0.000106372	0
Fungi	Ascomycota	Sordariomycetes	Incertae	Incertae	Myrmecridium*	6	809	43	4	15	12	10	6	5	7	5	6	9	16	0.00194628	0.00337711	0.000483419	0.00163513	0.000814259	0.000288927	0.00048644	0.00121753	0.0013796	0.000344828	0.000372926	0.000615764	0.000135511	0.00022419	0.000731529	0.00508421	0.00352526	0.000708645	0.00124658	0.00023116	0.000732064	0.00217797	0.00113654	0.000523023	0.000324352	0.00210007	0.000381752	0.000926157	0.00106372	0.00074385
Fungi	Ascomycota	Sordariomycetes	Incertae	Incertae	Nigrospora*	1	63	23	3	0	7	10	6	5	3	3	5	4	8	0	0	0	0	0	0	0	0	0	0	0	0	0	0	0	0.000317763	0	0	0	0	0.00146413	0	0.000151538	0.000125526	9.2672e-05	5.25017e-05	3.81752e-05	7.12428e-05	0.000106372	7.96982e-05
Fungi	Ascomycota	Sordariomycetes	Incertae	Incertae	Phomatospora	2	35	14	3	0	5	6	3	4	3	3	2	0	6	0	0	0	0	0	0	0	0	0	0	0	0	0	0	0	0	0	0	0	0	0	0.000622278	7.57691e-05	0	2.3168e-05	5.25017e-05	3.81752e-05	0	0	5.31321e-05
Fungi	Ascomycota	Sordariomycetes	Incertae	Plectosphaerellaceae	Gibellulopsis	4	56	21	4	4	6	7	4	5	3	4	3	4	7	0	0	0	0.00023359	0	2.40772e-05	0	0	0	0	3.10771e-05	0	6.77553e-05	0	0	0.000317763	0	5.06175e-05	0	0	0.000732064	0	0	2.09209e-05	0.00011584	5.25017e-05	0	3.56214e-05	0.000319115	2.65661e-05
Fungi	Ascomycota	Sordariomycetes	Incertae	Plectosphaerellaceae	Lectera	2	113	19	4	4	4	8	3	5	4	3	1	6	5	0	0	0.000386735	0	0	0	0.00012161	0	0	0.000137931	3.10771e-05	0	0	0	0	0	0	0.000303705	0.000152022	0	0	0	0.000151538	0	0.000162176	0	0	0.000106864	0.000106372	2.65661e-05
Fungi	Ascomycota	Sordariomycetes	Incertae	Plectosphaerellaceae	Plectosphaerella*	7	1739	39	4	13	10	10	6	5	6	5	6	9	13	0.000389257	0.000875547	0	0.000700771	0.00027142	0.000361159	0.00036483	0.000324675	0.00116736	0.000482759	6.21543e-05	0.000153941	0.000271021	0	0.000731529	0.00190658	0.000391696	0.000151853	0.000121618	0.00023116	0	0	0.00257615	0.000606707	0.000602368	0.0031501	0.000305402	0.027286	0.00808425	0.000398491
Fungi	Ascomycota	Sordariomycetes	Incertae	Plectosphaerellaceae	Plectosporium	3	30	8	3	0	2	4	2	5	1	2	2	1	2	0	0	0	0	0	0	0	0	0	0	0	0	0	0	0	0	0	0	0	0	0	0	0	0	2.3168e-05	0.000105003	0	0	0	0
Fungi	Ascomycota	Sordariomycetes	Incertae	Plectosphaerellaceae	Verticillium*	3	1445	39	4	14	10	10	5	5	6	5	6	9	13	0.00116777	0.000875547	0.000870154	0.00256949	0.00153804	0.000337081	0.00036483	0.000487013	0.00127348	0.00289655	9.32314e-05	0.000923645	0.000271021	0.000112095	0	0.000953289	0	0.00161976	0.00048647	0.0011558	0	0.00311139	0.000984998	0.000146447	0.00426291	0.00330761	0.000305402	0.000676807	0.000744602	0.00255034
Fungi	Ascomycota	Sordariomycetes	Lulworthiales	Lulworthiaceae	Lulwoana	2	50	7	4	2	2	2	1	3	0	2	0	2	3	0	0	9.66837e-05	0	0	0.000192618	0	0	0	0	0	0	0	0	0	0	0	0	9.12131e-05	0.00809061	0	0	0	0	0	0	0	3.56214e-05	0	0
Fungi	Ascomycota	Sordariomycetes	Lulworthiales	Lulworthiaceae	Lulworthia	2	44	11	4	5	4	1	1	5	4	2	1	1	3	0.000194628	0	0	0.000700771	0	2.40772e-05	0.00024322	0	0.00106123	0	0	0	0	0	0	0	0.000391696	5.06175e-05	6.08088e-05	0.00300509	0	0	0	0	0	0	0	0	0	0
Fungi	Ascomycota	Sordariomycetes	Magnaporthales	Magnaporthaceae	Buergenerula	2	83	12	4	2	3	4	3	3	0	0	5	4	3	0	0	0	0	0.000542839	0	0	0	0	0	0	0	6.77553e-05	0	0	0	0	0	6.08088e-05	0	0	0	7.57691e-05	0	0	0	0.00236686	3.56214e-05	0	0
Fungi	Ascomycota	Sordariomycetes	Magnaporthales	Magnaporthaceae	Gaeumannomyces	9	218	35	4	13	9	10	3	5	7	3	6	9	10	0.000778513	0.00100063	0.000193367	0.000700771	0.000180946	0	0.00012161	8.11688e-05	0.00201634	0.000344828	0.000963391	0.000615764	0.000271021	0.00022419	0	0.00190658	0.00391696	0.000556793	0.000304044	0	0.00219619	0	0.000454614	0.000209209	0	0.000105003	3.81752e-05	7.12428e-05	0.00063823	0.000185962
Fungi	Ascomycota	Sordariomycetes	Magnaporthales	Magnaporthaceae	Magnaporthe	1	9	3	3	1	1	1	0	3	1	1	0	1	0	0	0	0	0	0	0	0	0	0	0.000482759	0	0	0	0	0	0	0	5.06175e-05	0	0	0	0	0	0	0	0	0	0	0	0
Fungi	Ascomycota	Sordariomycetes	Magnaporthales	Magnaporthaceae	Mycoleptodiscus	2	7	4	2	1	0	3	0	4	0	1	1	1	1	0	0	0	0	0	0	0	0	0	0	0	0	6.77553e-05	0	0	0	0	0	0	0	0	0	0	0	0	0	0	0	0	0
Fungi	Ascomycota	Sordariomycetes	Magnaporthales	Magnaporthaceae	Pseudophialophora	2	7	4	3	1	0	2	1	4	1	0	1	1	1	0	0	0	0	0	0	0	0	0	6.89655e-05	0	0	0	0	0	0	0	0	0	0	0	0	0	0	0	0	0	0	0	0
Fungi	Ascomycota	Sordariomycetes	Microascales	Chadefaudiellaceae	Faurelina	1	4	3	2	2	1	0	0	2	0	0	1	0	2	0	0	0.000193367	0	0	0	0	0	0	0	0	0	6.77553e-05	0	0	0	0	0	0	0	0	0	0	0	0	5.25017e-05	0	0	0	0
Fungi	Ascomycota	Sordariomycetes	Microascales	Halosphaeriaceae	Ceriosporopsis	1	19	7	3	0	2	4	1	5	2	1	2	1	1	0	0	0	0	0	0	0	0	0	0	0	0	0	0	0	0	0	0	0	0	0	0	0	2.09209e-05	0.000278016	0	0	0	0	0
Fungi	Ascomycota	Sordariomycetes	Microascales	Halosphaeriaceae	Corollospora	4	136	18	4	10	4	3	1	5	4	2	1	7	4	0.000194628	0.000625391	0	0	9.04732e-05	0.000505622	0.00875593	8.11688e-05	0.000212247	6.89655e-05	6.21543e-05	0.000153941	0	0	0	0	0.000391696	5.06175e-05	6.08088e-05	0	0	0	0	0	0	0	0.000114526	3.56214e-05	0.000319115	0
Fungi	Ascomycota	Sordariomycetes	Microascales	Halosphaeriaceae	Lignincola	1	2	1	1	1	0	0	0	1	0	1	0	0	0	0	0	0	0	0	4.81545e-05	0	0	0	0	0	0	0	0	0	0	0	0	0	0	0	0	0	0	0	0	0	0	0	0
Fungi	Ascomycota	Sordariomycetes	Microascales	Halosphaeriaceae	Remispora	1	31	3	2	1	0	2	0	2	0	2	0	1	0	0	0	0	0	0	0.000650085	0	0	0	0	0	0	0	0	0	0	0	0	0	0	0	0	0	0	0	0	0	7.12428e-05	0	0
Fungi	Ascomycota	Sordariomycetes	Microascales	Halosphaeriaceae	Sigmoidea	1	10	8	4	3	2	2	1	4	1	3	0	2	2	0	0.000125078	0	0	9.04732e-05	0	0	0	0.000106123	0	0	0	0	0	0	0.000317763	0	0	0	0	0	0	0	0	4.6336e-05	0	0	0	0	0
Fungi	Ascomycota	Sordariomycetes	Microascales	Incertae	Ceratocystis	1	79	10	3	0	5	3	2	5	1	2	3	1	3	0	0	0	0	0	0	0	0	0	0	0	0	0	0	0	0	0	0	0	0	0.000732064	0	0	4.18419e-05	6.9504e-05	5.25017e-05	3.81752e-05	3.56214e-05	0	0
Fungi	Ascomycota	Sordariomycetes	Microascales	Incertae	Chalara	2	5	1	1	0	0	0	1	1	0	0	1	0	0	0	0	0	0	0	0	0	0	0	0	0	0	0	0	0	0	0	0	0	0	0	0	0	0	0	0	0	0	0	0
Fungi	Ascomycota	Sordariomycetes	Microascales	Microascaceae	Cephalotrichum	4	120	28	4	11	8	6	3	5	4	4	6	6	8	0.000389257	0.000750469	0.000290051	0.00116795	0.000180946	0.000240772	0	0	0.00095511	0.000275862	6.21543e-05	0.000153941	6.77553e-05	0	0	0	0.00195848	0.000253088	9.12131e-05	0	0	0	0.000227307	8.36838e-05	0.000417024	5.25017e-05	0.000114526	0.000213728	0	0
Fungi	Ascomycota	Sordariomycetes	Microascales	Microascaceae	Graphium	6	82	21	4	5	8	6	2	5	2	3	3	8	5	0	0	0	0	9.04732e-05	0.000120386	0.0012161	0	0	0.000206897	6.21543e-05	0	0	0	0	0.000635526	0	0	0.000182426	0.000462321	0	0	0.000681922	6.27628e-05	2.3168e-05	0.000105003	7.63504e-05	0.000106864	0.000319115	0
Fungi	Ascomycota	Sordariomycetes	Microascales	Microascaceae	Kernia*	7	5602	36	4	14	9	9	4	5	7	5	6	9	9	0.00389257	0.00387742	0.478875	0.00630694	0.00180946	0.000457468	0.00012161	8.11688e-05	0.00880824	0.00310345	0.00043508	0.000461823	0.000948574	0.000336285	0	0.00127105	0.000783392	0.000303705	0.000212831	0	0	0	0.00106077	0.000167368	0.00187661	0.00120754	0.000725329	0.000641185	0.000106372	5.31321e-05
Fungi	Ascomycota	Sordariomycetes	Microascales	Microascaceae	Lophotrichus	1	23	8	3	5	1	2	0	4	1	2	0	2	3	0.000389257	0.000250156	9.66837e-05	0	0	0.000120386	0	0	0	0.000482759	0	0	0	0	0	0	0	0	6.08088e-05	0	0	0	0	0	0	0	0	0	0	0
Fungi	Ascomycota	Sordariomycetes	Microascales	Microascaceae	Microascus*	51	2622	42	4	15	11	10	6	5	7	5	6	9	15	0.00175165	0.00175109	0.0125689	0.00630694	0.00226183	0.0145186	0.00535085	0.00381494	0.00445718	0.00241379	0.000714774	0.00323276	0.000542042	0.00100886	0.00219459	0.00317763	0.00430866	0.000506175	0.000881727	0.000462321	0.00219619	0	0.0012123	0.000355656	0.00111206	0.00215257	0.000381752	0.00238663	0.00159557	0.00124861
Fungi	Ascomycota	Sordariomycetes	Microascales	Microascaceae	Petriella	1	1042	39	4	14	10	10	5	5	7	5	6	9	12	0.00155703	0.00162602	0.000290051	0.00700771	0.00425224	0.000626008	0.00012161	0.000243506	0.00626128	0.00510345	0.000808005	0.000769704	0.00155837	0.000112095	0	0.00222434	0.00313357	0.000658028	0.000364853	0.00023116	0	0	0.0012123	0.00023013	0.00215462	0.00178506	0.00179424	0.00206604	0.000425487	0.000796982
Fungi	Ascomycota	Sordariomycetes	Microascales	Microascaceae	Pithoascus	1	2	2	1	2	0	0	0	2	0	1	0	0	1	0	0	0	0.00023359	0	2.40772e-05	0	0	0	0	0	0	0	0	0	0	0	0	0	0	0	0	0	0	0	0	0	0	0	0
Fungi	Ascomycota	Sordariomycetes	Microascales	Microascaceae	Pseudallescheria	7	335	27	4	10	7	8	2	5	5	4	4	7	7	0.000194628	0.000125078	0.000193367	0.00023359	9.04732e-05	0.00139648	0	0	0.000106123	0.000896552	3.10771e-05	0	0	0.000112095	0	0	0.00117509	0.000101235	6.08088e-05	0	0.00146413	0	7.57691e-05	6.27628e-05	6.9504e-05	0	0	0.000213728	0.000212743	0
Fungi	Ascomycota	Sordariomycetes	Microascales	Microascaceae	Scedosporium	10	2454	39	4	12	11	10	6	5	5	5	6	9	14	0.000389257	0.000250156	0.000676786	0.00163513	0.000633312	0.000914935	0	0.000324675	0.00169797	0.002	0.000186463	0.000153941	0.000135511	0	0	0.00222434	0.00117509	0.000556793	0.000364853	0.00023116	0.00512445	0	0.0012123	8.36838e-05	0.00651021	0.000367512	0.000305402	0.0004987	0.000531858	0.00209872
Fungi	Ascomycota	Sordariomycetes	Microascales	Microascaceae	Scopulariopsis	6	443	33	4	13	11	6	3	5	7	3	5	8	10	0	0	0.00290051	0.00256949	0.00244278	0.000914935	0.00048644	0.00162338	0.00573066	0.00358621	0.000776928	0.00215517	6.77553e-05	0.00112095	0.00219459	0.00571973	0.00744222	0.00146791	0.00109456	0	0.00366032	0.00311139	0.000151538	4.18419e-05	4.6336e-05	0.000210007	3.81752e-05	0.000284971	0.000212743	0
Fungi	Ascomycota	Sordariomycetes	Microascales	Microascaceae	Trichurus	1	106	23	4	6	6	9	2	5	2	5	3	4	9	0.000389257	0.000250156	0	0.00023359	0	2.40772e-05	0	0	0.000212247	0.000206897	0	0	0	0	0	0	0	0	0	0	0.00366032	0	0.000757691	4.18419e-05	9.2672e-05	0.00063002	3.81752e-05	3.56214e-05	0.000106372	2.65661e-05
Fungi	Ascomycota	Sordariomycetes	Microascales	Microascaceae	Wardomyces	5	816	38	4	14	11	8	5	5	7	5	5	8	13	0.0075905	0.00137586	0.00792807	0.00630694	0.00144757	0.00703055	0.00304025	0.00105519	0.00880824	0.00241379	0.000466157	0.00153941	0.000135511	0.000336285	0	0.00381316	0.00195848	0.000658028	0.000364853	0	0.00439239	0.000622278	7.57691e-05	2.09209e-05	0.000440192	0.00063002	7.63504e-05	0.0004987	0	5.31321e-05
Fungi	Ascomycota	Sordariomycetes	Microascales	Microascaceae	Wardomycopsis	1	3	2	2	0	0	1	1	2	0	1	1	0	0	0	0	0	0	0	0	0	0	0	0	0	0	0	0	0	0	0	0	0	0	0	0	0	0	0	0	0	0	0	5.31321e-05
Fungi	Ascomycota	Sordariomycetes	Ophiostomatales	Ophiostomataceae	Ophiostoma	3	49	10	3	2	0	4	4	5	1	1	2	3	3	0	0	0	0	9.04732e-05	0	0	8.11688e-05	0	0	0	0	0	0	0	0	0	0	0	0	0	0	0	0	0	0	0	3.56214e-05	0	0.000212529
Fungi	Ascomycota	Sordariomycetes	Ophiostomatales	Ophiostomataceae	Sporothrix	7	325	31	4	8	8	10	5	5	5	4	5	7	10	0	0.000125078	0.000483419	0.000467181	9.04732e-05	0.00043339	0	0.000162338	0	6.89655e-05	3.10771e-05	0	0	0	0	0	0.000391696	5.06175e-05	0	0.000924642	0	0	0.000151538	4.18419e-05	0.00345203	0.000892529	7.63504e-05	0.000178107	0.000212743	0.000823548
Fungi	Ascomycota	Sordariomycetes	Sordariales	Chaetomiaceae	Achaetomium	4	19	9	4	4	3	1	1	5	2	3	1	1	2	0	0	0.000193367	0	0	9.6309e-05	0	0	0.000424493	0	0	0	6.77553e-05	0	0	0.000635526	0	0.000101235	0	0	0	0	0	0	2.3168e-05	0	0	0	0	0
Fungi	Ascomycota	Sordariomycetes	Sordariales	Chaetomiaceae	Chaetomium*	42	5167	42	4	14	12	10	6	5	7	5	6	9	15	0.021993	0.019137	0.00348061	0.00373744	0.00226183	0.00440613	0.00194576	0.00478896	0.00827762	0.00468966	0.00139847	0.0147783	0.0161258	0.00605313	0	0.0190658	0.0368194	0.00652966	0.00504713	0.00924642	0.00439239	0.00124456	0.0152296	0.00303354	0.00298867	0.0031501	0.000648979	0.00260036	0.00659504	0.0044631
Fungi	Ascomycota	Sordariomycetes	Sordariales	Chaetomiaceae	Corynascus	1	10	10	3	5	3	2	0	5	2	2	1	4	1	0	0	0	0.00023359	9.04732e-05	2.40772e-05	0	8.11688e-05	0	6.89655e-05	0	0	0	0	0	0.000317763	0	5.06175e-05	0	0	0	0	0	0	0	0	3.81752e-05	0	0	0
Fungi	Ascomycota	Sordariomycetes	Sordariales	Chaetomiaceae	Humicola	11	2086	41	4	14	11	10	6	5	7	5	6	9	14	0.00350331	0.00437774	0.000483419	0.00186872	0.000542839	7.22317e-05	0.00048644	0.000811688	0.00116736	0.00062069	0.000124309	0.00354064	0.00724981	0.00044838	0	0.00699078	0.00626714	0.0011642	0.000729705	0.00485437	0.00146413	0	0.00484922	0.00123434	0.00303501	0.00204757	0.000534453	0.00117551	0.00329752	0.00217842
Fungi	Ascomycota	Sordariomycetes	Sordariales	Chaetomiaceae	Taifanglania	14	41174	42	4	15	12	10	5	5	7	5	6	9	15	0.00291942	0.0040025	0.00135357	0.00210231	0.00199041	0.000601931	0.000729661	0.00137987	0.00244084	0.00193103	0.764746	0.00277094	0.00311674	0.00089676	0.00365764	0.0025421	0.00587544	0.00303705	0.00212831	0.00023116	0.00439239	0.00186683	0.00250038	0.000711312	0.000509696	0.000997532	0.00106891	0.00438143	0.0564834	0.00228468
Fungi	Ascomycota	Sordariomycetes	Sordariales	Chaetomiaceae	Thielavia	17	1897	40	4	14	10	10	6	5	7	5	6	9	13	0.00525496	0.00650407	0.000966837	0.00350385	0.000814259	0.00683794	0.00012161	0.00673701	0.00445718	0.002	0.000683697	0.00153941	0.00182939	0.000336285	0	0.0025421	0.00861731	0.00156914	0.00152022	0.00439205	0	0	0.00356115	0.0008996	0.000532864	0.00147005	0.000458103	0.00174545	0.00106372	0.00403804
Fungi	Ascomycota	Sordariomycetes	Sordariales	Chaetomiaceae	Trichocladium	6	1676	40	4	14	10	10	6	5	7	5	6	9	13	0.00953678	0.0120075	0.00531761	0.000700771	0.00027142	9.6309e-05	0.000608051	0.000405844	0.00095511	0.000344828	0.000683697	0.00123153	0.000677553	0.000112095	0	0.00540197	0.00783392	0.00283458	0.00261478	0	0	0.000622278	0.00901652	0.00211301	0.00435558	0.00120754	0.000114526	0.000356214	0.00170195	0.000292227
Fungi	Ascomycota	Sordariomycetes	Sordariales	Incertae	Madurella	1	10	3	2	2	0	1	0	3	1	1	0	1	0	0	0	0	0	0.000542839	0	0	0	0.00031837	0	0	0	0	0	0	0	0	0	0	0	0	0	0	0	0	0	0	0	0	0
Fungi	Ascomycota	Sordariomycetes	Sordariales	Incertae	Monosporascus	2	6	5	3	1	2	2	0	3	1	2	0	0	2	0	0	0	0.00023359	0	0	0	0	0	0	0	0	0	0	0	0	0	5.06175e-05	0	0	0	0	0	0	0	0.000105003	0	0	0	2.65661e-05
Fungi	Ascomycota	Sordariomycetes	Sordariales	Lasiosphaeriaceae	Arnium	4	21	5	3	1	1	3	0	3	2	2	1	0	0	0	0	0	0	0	0	0	0	0	0	0	0	0.000135511	0	0	0	0	0	0	0	0	0	0	0	4.6336e-05	0	0	0	0	0.000106264
Fungi	Ascomycota	Sordariomycetes	Sordariales	Lasiosphaeriaceae	Cercophora*	9	316	24	4	7	7	7	3	5	4	5	4	7	4	0	0	0	0.00023359	0.000180946	4.81545e-05	0	8.11688e-05	0.00031837	0.0108966	0	0.000461823	0	0	0	0	0.00117509	5.06175e-05	6.08088e-05	0	0	0	7.57691e-05	2.09209e-05	4.6336e-05	0	3.81752e-05	0.000534321	0.000212743	2.65661e-05
Fungi	Ascomycota	Sordariomycetes	Sordariales	Lasiosphaeriaceae	Cercospora*	1	71	11	4	2	2	5	2	5	3	3	2	1	2	0	0	9.66837e-05	0	0	2.40772e-05	0	0	0	0	0	0	0	0	0	0	0	0	0	0	0	0	7.57691e-05	0	0.00136691	0	0	3.56214e-05	0	0
Fungi	Ascomycota	Sordariomycetes	Sordariales	Lasiosphaeriaceae	Cladorrhinum	3	246	27	4	9	7	8	3	5	3	5	6	6	7	0	0.000375235	9.66837e-05	0	0.00027142	0.000337081	0	0	0.0013796	0.00434483	0.000248617	0.00107759	0.000474287	0	0	0.000317763	0	0	3.04044e-05	0	0	0	7.57691e-05	4.18419e-05	4.6336e-05	5.25017e-05	0.000229051	0.000356214	0	2.65661e-05
Fungi	Ascomycota	Sordariomycetes	Sordariales	Lasiosphaeriaceae	Fimetariella	1	28	5	2	1	0	4	0	3	3	1	0	0	1	0	0	0	0	0	0	0	0	0.000106123	0	0	0	0	0	0	0	0	0	0	0	0	0	0	0	0	0	0	0	0	0
Fungi	Ascomycota	Sordariomycetes	Sordariales	Lasiosphaeriaceae	Podospora	82	11882	41	4	14	11	10	6	5	7	5	6	9	14	0.00681199	0.00587867	0.00309388	0.00794207	0.00144757	0.00397274	0.000608051	0.00275974	0.00647352	0.0062069	0.0014917	0.00584975	0.00230368	0.00201771	0	0.0060375	0.0105758	0.00121482	0.00148981	0.000924642	0	0.000311139	0.016745	0.00341011	0.00199245	0.00530267	0.00248139	0.308588	0.0105308	0.00308166
Fungi	Ascomycota	Sordariomycetes	Sordariales	Lasiosphaeriaceae	Schizothecium	3	216	25	4	4	8	9	4	5	4	4	4	4	9	0.00194628	0.000125078	0	0.00116795	0	0.000385236	0	0	0	0	0	0	0	0	0	0.000317763	0	0.000101235	6.08088e-05	0	0	0	0.00356115	2.09209e-05	0.00023168	0.000735024	0.000305402	0.000106864	0	0.000425057
Fungi	Ascomycota	Sordariomycetes	Sordariales	Lasiosphaeriaceae	Zopfiella	12	1294	35	4	9	10	10	6	5	6	5	5	6	13	0.000194628	0.000500313	0	0.00023359	0	0.000842703	0.00012161	0	0.000212247	0.000413793	0.000310771	0.000153941	0	0	0	0	0.000391696	0.000151853	9.12131e-05	0.000693481	0	0.000622278	0.00393999	0.000418419	0.000880384	0.000840027	0.000839855	0.0188081	0.00542495	0.00162053
Fungi	Ascomycota	Sordariomycetes	Sordariales	Sordariaceae	Gelasinospora	1	15	3	3	0	1	1	1	2	1	0	0	0	2	0	0	0	0	0	0	0	0	0	0	0	0	0	0	0	0	0	0	0	0.00023116	0	0	0	0	0	0	0	0	0	0
Fungi	Ascomycota	Sordariomycetes	Sordariales	Sordariaceae	Neurospora*	3	80	11	3	2	2	7	0	5	2	1	3	3	2	0	0	0	0	0	0	0	0	0	0	3.10771e-05	0	0.000135511	0	0	0	0	0	0	0	0	0	7.57691e-05	2.09209e-05	0	0	0	3.56214e-05	0	2.65661e-05
Fungi	Ascomycota	Sordariomycetes	Sordariales	Sordariaceae	Sordaria	4	261	18	3	12	4	2	0	4	3	4	0	6	5	0.000778513	0.000750469	0.000290051	0	0.000180946	7.22317e-05	0	0.0159091	0.000106123	0.00137931	3.10771e-05	0.000615764	0	0.000112095	0.00146306	0.000953289	0.000391696	0.000253088	0.000121618	0	0	0	0	0	0	0	0	0	0	0.000106264
Fungi	Ascomycota	Sordariomycetes	Xylariales	Amphisphaeriaceae	Pestalotiopsis*	6	996	29	4	4	9	10	6	5	4	5	6	5	9	0	0	0	0	0	2.40772e-05	0	0	0.000106123	0	0	0	6.77553e-05	0	0.00731529	0.000317763	0	0.000101235	0.000182426	0	0	0.00280025	0.000984998	0.000334735	0.000278016	0.000472515	7.63504e-05	0.000463078	0.000850973	0.000425057
Fungi	Ascomycota	Sordariomycetes	Xylariales	Clypeosphaeriaceae	Pseudovalsaria	6	59	13	4	1	2	8	2	5	2	3	2	3	3	0	0	0	0	0	0	0	0	0	6.89655e-05	0	0	0	0	0	0	0	0	0	0	0	0	0.000378845	0	4.6336e-05	0	0	3.56214e-05	0	2.65661e-05
Fungi	Ascomycota	Sordariomycetes	Xylariales	Diatrypaceae	Diatrype	2	32	15	3	7	6	2	0	4	4	0	1	5	5	0.000194628	0.000125078	9.66837e-05	0.000467181	0.000180946	0	0	0.00105519	0	0	0	0	0	0.000112095	0	0.000317763	0.000391696	5.06175e-05	6.08088e-05	0	0	0	0.000151538	2.09209e-05	0	0	0	7.12428e-05	0	0
Fungi	Ascomycota	Sordariomycetes	Xylariales	Diatrypaceae	Diatrypella	1	24	10	2	8	2	0	0	4	1	2	0	2	5	0.000389257	0.000125078	9.66837e-05	0.00023359	0	2.40772e-05	0	0.000974026	0.000106123	0	0	0.000153941	0	0	0	0	0	5.06175e-05	9.12131e-05	0	0	0	0	0	0	0	0	0	0	0
Fungi	Ascomycota	Sordariomycetes	Xylariales	Diatrypaceae	Eutypa*	10	286	24	4	3	8	9	4	5	4	3	6	4	7	0	0	0	0.000467181	9.04732e-05	0	0	0	0	0	0	0	6.77553e-05	0	0	0	0	0.000101235	3.04044e-05	0	0	0.00155569	0.000227307	6.27628e-05	0.00129741	0.000787526	0.000114526	7.12428e-05	0	0.000159396
Fungi	Ascomycota	Sordariomycetes	Xylariales	Diatrypaceae	Eutypella*	5	1927	42	4	14	12	10	6	5	7	5	6	9	15	0.000583885	0.000750469	0.000580102	0.00023359	0.000542839	0.000144463	0.00024322	0.00113636	0.0013796	0.000413793	0.000124309	0.000153941	0.000271021	0.000112095	0	0.000317763	0.00117509	0.000253088	0.000212831	0.00023116	0.000732064	0.00248911	0.00250038	0.000460261	0.00335936	0.00147005	0.00225234	0.000783671	0.0014892	0.0046225
Fungi	Ascomycota	Sordariomycetes	Xylariales	Incertae	Coniolariella	5	353	33	4	9	10	9	5	5	6	5	5	7	10	0	0.000500313	0	0.00140154	0.000814259	7.22317e-05	0	0.000162338	0.00116736	0.000827586	0	0.000461823	0	0.000112095	0	0.000317763	0.000391696	0.000151853	9.12131e-05	0	0	0.000311139	0.000227307	6.27628e-05	0.000208512	0.000367512	0.000305402	0.0004987	0	0.000956379
Fungi	Ascomycota	Sordariomycetes	Xylariales	Incertae	Microdochium	4	372	38	4	13	11	10	4	5	6	5	6	9	12	0.00214091	0.00387742	0.000290051	0	0.000361893	0.000120386	0.00024322	0.000730519	0.00095511	0.000413793	0.000248617	0.00169335	0.00135511	0	0.000731529	0.00190658	0.00235018	0.00161976	0.000608088	0.00023116	0	0.000311139	0.00143961	0.000794996	0.000208512	0.000262509	3.81752e-05	0.000106864	0.000212743	2.65661e-05
Fungi	Ascomycota	Sordariomycetes	Xylariales	Xylariaceae	Annulohypoxylon*	2	17	10	3	0	3	4	3	4	2	2	4	0	2	0	0	0	0	0	0	0	0	0	0	0	0	0	0	0	0	0	0	0	0	0	0	0	2.09209e-05	2.3168e-05	0	3.81752e-05	0	0	2.65661e-05
Fungi	Ascomycota	Sordariomycetes	Xylariales	Xylariaceae	Anthostomella	3	95	18	3	0	5	10	3	5	3	2	4	3	6	0	0	0	0	0	0	0	0	0	0	0	0	0	0	0	0	0	0	0	0	0	0.000622278	7.57691e-05	4.18419e-05	0	5.25017e-05	3.81752e-05	3.56214e-05	0.000212743	7.96982e-05
Fungi	Ascomycota	Sordariomycetes	Xylariales	Xylariaceae	Ascotricha	1	3	2	2	0	1	0	1	1	0	0	0	0	2	0	0	0	0	0	0	0	0	0	0	0	0	0	0	0	0	0	0	0	0	0	0	0	0	0	0.000105003	0	0	0	0
Fungi	Ascomycota	Sordariomycetes	Xylariales	Xylariaceae	Barrmaelia	1	2	2	2	1	0	1	0	1	0	0	0	2	0	0	0	0	0	9.04732e-05	0	0	0	0	0	0	0	0	0	0	0	0	0	0	0	0	0	0	0	0	0	0	0	0.000106372	0
Fungi	Ascomycota	Sordariomycetes	Xylariales	Xylariaceae	Biscogniauxia	3	73	12	4	2	2	6	2	5	2	2	2	2	4	0	0	9.66837e-05	0	0	0	0	0	0	0	0	0	6.77553e-05	0	0	0	0	0	0	0	0	0	7.57691e-05	0	0.0011584	0	0	7.12428e-05	0	5.31321e-05
Fungi	Ascomycota	Sordariomycetes	Xylariales	Xylariaceae	Creosphaeria	1	16	6	2	0	1	5	0	5	1	1	1	2	1	0	0	0	0	0	0	0	0	0	0	0	0	0	0	0	0	0	0	0	0	0	0	0	0	0	5.25017e-05	0	3.56214e-05	0	0.000212529
Fungi	Ascomycota	Sordariomycetes	Xylariales	Xylariaceae	Hypoxylon*	9	252	34	4	12	8	10	4	5	6	5	2	9	12	0.000389257	0.00162602	9.66837e-05	0.000700771	0.000180946	0.000553777	0	0.000324675	0.00031837	0.00062069	0.000186463	0.000923645	0	0.000112095	0	0.000635526	0.00195848	0.000759263	0.000395257	0	0	0.000311139	7.57691e-05	0	0.000254848	5.25017e-05	0	0.00131799	0.000319115	5.31321e-05
Fungi	Ascomycota	Sordariomycetes	Xylariales	Xylariaceae	Lopadostoma	1	2	2	1	0	0	2	0	2	0	1	0	1	0	0	0	0	0	0	0	0	0	0	0	0	0	0	0	0	0	0	0	0	0	0	0	0	0	0	0	0	0	0	0
Fungi	Ascomycota	Sordariomycetes	Xylariales	Xylariaceae	Nemania	1	14	6	3	0	2	3	1	4	1	3	1	0	1	0	0	0	0	0	0	0	0	0	0	0	0	0	0	0	0	0	0	0	0	0	0	0	0	2.3168e-05	5.25017e-05	0	0	0	2.65661e-05
Fungi	Ascomycota	Sordariomycetes	Xylariales	Xylariaceae	Podosordaria	1	5	2	1	0	0	0	2	1	0	0	0	0	2	0	0	0	0	0	0	0	0	0	0	0	0	0	0	0	0	0	0	0	0	0	0	0	0	0	0	0	0	0	0
Fungi	Ascomycota	Sordariomycetes	Xylariales	Xylariaceae	Xylaria*	20	266	29	4	10	6	8	5	5	4	4	5	6	10	0.000583885	0.000125078	0	0	0.0132091	0.000120386	0	8.11688e-05	0.000106123	0	3.10771e-05	0.000461823	0.000203266	0.000112095	0	0	0	0.000455558	0.000547279	0	0	0.000311139	0.000303076	4.18419e-05	0	0.000105003	0	0	0.000212743	2.65661e-05
Fungi	Basidiomycota	Agaricomycetes	Agaricales	Agaricaceae	Agaricus	2	4	3	3	0	1	1	1	2	1	0	0	0	2	0	0	0	0	0	0	0	0	0	0	0	0	0	0	0	0	0	0	0	0	0	0	0	0	0	5.25017e-05	0	0	0	0
Fungi	Basidiomycota	Agaricomycetes	Agaricales	Agaricaceae	Bovista	4	24	4	2	1	0	3	0	4	1	1	1	1	0	0	0	0	0	0	0	0	0	0	6.89655e-05	0	0	0	0	0	0	0	0	0	0	0	0	0	0	0	0	0	0	0	0
Fungi	Basidiomycota	Agaricomycetes	Agaricales	Agaricaceae	Calvatia	5	53	21	4	8	2	9	2	5	5	4	2	5	5	0	0.000125078	0	0	0	7.22317e-05	0	0.000162338	0.00031837	0.000137931	3.10771e-05	0.000153941	0	0.000112095	0	0	0	0.000101235	0	0	0	0.000311139	0	0	0	0	0	0.000106864	0	5.31321e-05
Fungi	Basidiomycota	Agaricomycetes	Agaricales	Agaricaceae	Lepiota	2	7	1	1	0	0	0	1	1	0	0	1	0	0	0	0	0	0	0	0	0	0	0	0	0	0	0	0	0	0	0	0	0	0	0	0	0	0	0	0	0	0	0	0
Fungi	Basidiomycota	Agaricomycetes	Agaricales	Agaricaceae	Leucoagaricus	2	38	12	4	6	2	3	1	5	1	2	3	4	2	0	0.000500313	0	0.00023359	0	4.81545e-05	0	0	0.00127348	6.89655e-05	3.10771e-05	0	0	0	0	0	0	0	6.08088e-05	0	0	0	0	2.09209e-05	0	0	0	0.000213728	0	0
Fungi	Basidiomycota	Agaricomycetes	Agaricales	Agaricaceae	Lycoperdon	8	137	20	4	6	3	9	2	5	4	4	2	6	4	0	0	0	0.00023359	9.04732e-05	0	0.00012161	8.11688e-05	0.000212247	6.89655e-05	0	0	0	0	0	0	0	0	3.04044e-05	0	0	0	0	0	2.3168e-05	0.000210007	0	0	0.000106372	0.000318793
Fungi	Basidiomycota	Agaricomycetes	Agaricales	Agaricaceae	Melanophyllum	1	7	2	2	1	1	0	0	2	0	0	1	0	1	0	0.000375235	0	0	0	0	0	0	0	0	0	0	0	0	0	0	0	0	0	0	0	0	0	8.36838e-05	0	0	0	0	0	0
Fungi	Basidiomycota	Agaricomycetes	Agaricales	Agaricaceae	Vascellum	3	317	22	4	4	5	10	3	5	3	3	4	6	6	0	0	0.000193367	0	0	0	0	0	0	6.89655e-05	3.10771e-05	0	6.77553e-05	0	0	0	0	0	3.04044e-05	0.00023116	0	0	0	2.09209e-05	0.000440192	0.000262509	0	3.56214e-05	0.000106372	0.000239095
Fungi	Basidiomycota	Agaricomycetes	Agaricales	Amanitaceae	Amanita	1	4	1	1	0	0	1	0	1	1	0	0	0	0	0	0	0	0	0	0	0	0	0	0	0	0	0	0	0	0	0	0	0	0	0	0	0	0	0	0	0	0	0	0
Fungi	Basidiomycota	Agaricomycetes	Agaricales	Bolbitiaceae	Conocybe	7	24	12	4	6	1	4	1	5	2	1	3	3	3	0.000583885	0.000250156	0	0	0	0	0.00012161	8.11688e-05	0	6.89655e-05	0	0	6.77553e-05	0	0	0	0	0	0	0	0	0	7.57691e-05	0	0	0	0	0	0.000106372	2.65661e-05
Fungi	Basidiomycota	Agaricomycetes	Agaricales	Clavariaceae	Clavulinopsis	1	4	1	1	0	0	0	1	1	0	0	1	0	0	0	0	0	0	0	0	0	0	0	0	0	0	0	0	0	0	0	0	0	0	0	0	0	0	0	0	0	0	0	0
Fungi	Basidiomycota	Agaricomycetes	Agaricales	Cortinariaceae	Cortinarius	4	72	1	1	0	0	0	1	1	0	0	1	0	0	0	0	0	0	0	0	0	0	0	0	0	0	0	0	0	0	0	0	0	0	0	0	0	0	0	0	0	0	0	0
Fungi	Basidiomycota	Agaricomycetes	Agaricales	Cortinariaceae	Hebeloma	1	3	1	1	0	0	0	1	1	0	0	1	0	0	0	0	0	0	0	0	0	0	0	0	0	0	0	0	0	0	0	0	0	0	0	0	0	0	0	0	0	0	0	0
Fungi	Basidiomycota	Agaricomycetes	Agaricales	Entolomataceae	Clitopilus	1	4	3	2	0	1	2	0	3	1	1	0	0	1	0	0	0	0	0	0	0	0	0	0	0	0	0	0	0	0	0	0	0	0	0	0	0	0	0	5.25017e-05	0	0	0	2.65661e-05
Fungi	Basidiomycota	Agaricomycetes	Agaricales	Entolomataceae	Entoloma	2	58	4	2	0	1	3	0	3	1	1	0	0	2	0	0	0	0	0	0	0	0	0	0	0	0	0	0	0	0	0	0	0	0.0011558	0	0	0	0	0	0	0	0	0	0.00135487
Fungi	Basidiomycota	Agaricomycetes	Agaricales	Hygrophoraceae	Camarophyllus	1	8	1	1	0	0	0	1	1	0	0	1	0	0	0	0	0	0	0	0	0	0	0	0	0	0	0	0	0	0	0	0	0	0	0	0	0	0	0	0	0	0	0	0
Fungi	Basidiomycota	Agaricomycetes	Agaricales	Hygrophoraceae	Hygrocybe	1	2	1	1	0	0	0	1	1	0	0	1	0	0	0	0	0	0	0	0	0	0	0	0	0	0	0	0	0	0	0	0	0	0	0	0	0	0	0	0	0	0	0	0
Fungi	Basidiomycota	Agaricomycetes	Agaricales	Hygrophoraceae	Hygrophorus	1	398	1	1	0	0	0	1	1	0	0	1	0	0	0	0	0	0	0	0	0	0	0	0	0	0	0	0	0	0	0	0	0	0	0	0	0	0	0	0	0	0	0	0
Fungi	Basidiomycota	Agaricomycetes	Agaricales	Inocybaceae	Crepidotus	1	11	1	1	0	0	1	0	1	1	0	0	0	0	0	0	0	0	0	0	0	0	0	0	0	0	0	0	0	0	0	0	0	0	0	0	0	0	0	0	0	0	0	0
Fungi	Basidiomycota	Agaricomycetes	Agaricales	Inocybaceae	Inocybe	14	387	18	4	4	2	9	3	5	3	4	3	3	5	0	0.000125078	0	0	0	0	0	8.11688e-05	0.000106123	0	0	0	6.77553e-05	0	0	0	0	0	0	0.000462321	0	0	0	0	0.000417024	0	0	3.56214e-05	0	0.00417087
Fungi	Basidiomycota	Agaricomycetes	Agaricales	Lyophyllaceae	Lyophyllum	1	4	3	2	0	0	2	1	3	0	0	1	1	1	0	0	0	0	0	0	0	0	0	0	0	0	0	0	0	0	0	0	0	0	0	0	0	0	0	0	0	0	0	0
Fungi	Basidiomycota	Agaricomycetes	Agaricales	Marasmiaceae	Calyptella	1	77	12	4	1	3	6	2	5	3	2	3	1	3	0	0	0	0	0	0	0	0	0	0	0	0	0.000271021	0	0	0	0	0.000151853	3.04044e-05	0.00023116	0	0	0	0	0	0	0	0	0	0.000185962
Fungi	Basidiomycota	Agaricomycetes	Agaricales	Marasmiaceae	Marasmius	1	2	2	2	0	0	1	1	1	0	0	0	0	2	0	0	0	0	0	0	0	0	0	0	0	0	0	0	0	0	0	0	0	0	0	0	0	0	0	0	0	0	0	0
Fungi	Basidiomycota	Agaricomycetes	Agaricales	Mycenaceae	Mycena	2	17	4	2	0	0	3	1	3	1	1	0	0	2	0	0	0	0	0	0	0	0	0	0	0	0	0	0	0	0	0	0	0	0	0	0	0	0	0	0	0	0	0	0.00013283
Fungi	Basidiomycota	Agaricomycetes	Agaricales	Phelloriniaceae	Dictyocephalos	1	9	1	1	0	0	1	0	1	1	0	0	0	0	0	0	0	0	0	0	0	0	0	0	0	0	0	0	0	0	0	0	0	0	0	0	0	0	0	0	0	0	0	0
Fungi	Basidiomycota	Agaricomycetes	Agaricales	Pleurotaceae	Pleurotus	1	8	4	3	0	1	1	2	2	0	2	0	0	2	0	0	0	0	0	0	0	0	0	0	0	0	0	0	0	0	0	0	0	0	0	0	0	0	0.00011584	0	0	0	0	2.65661e-05
Fungi	Basidiomycota	Agaricomycetes	Agaricales	Pluteaceae	Pluteus	2	6	3	1	3	0	0	0	3	1	0	0	1	1	0	0.000125078	0	0	0	0	0.00036483	0	0	0	6.21543e-05	0	0	0	0	0	0	0	0	0	0	0	0	0	0	0	0	0	0	0
Fungi	Basidiomycota	Agaricomycetes	Agaricales	Pluteaceae	Volvariella	1	2	1	1	1	0	0	0	1	0	0	0	0	1	0	0	0	0	0	0	0	0	0	0	0	0.000307882	0	0	0	0	0	0	0	0	0	0	0	0	0	0	0	0	0	0
Fungi	Basidiomycota	Agaricomycetes	Agaricales	Psathyrellaceae	Coprinellus*	11	1258	30	4	9	7	10	4	5	4	5	5	6	10	0.000194628	0.000500313	0	0	0	4.81545e-05	0	0	0.0081715	0.03	0.00282802	0.000615764	0.000271021	0.000112095	0	0	0	0	3.04044e-05	0	0.000732064	0.000311139	7.57691e-05	2.09209e-05	0.000509696	0.000840027	0	7.12428e-05	0.000106372	0.00103608
Fungi	Basidiomycota	Agaricomycetes	Agaricales	Psathyrellaceae	Coprinopsis*	15	845	35	4	11	10	10	4	5	7	5	5	7	11	0	0.000500313	0.000386735	0.000700771	0	0.000529699	0.000729661	8.11688e-05	0.00095511	0.00124138	0.000124309	0.000461823	0	0.00044838	0	0	0.000391696	0.000151853	3.04044e-05	0	0.00292826	0.000311139	0.000378845	8.36838e-05	0.000787712	0.000420014	3.81752e-05	0.000320593	0.000319115	0.000292227
Fungi	Basidiomycota	Agaricomycetes	Agaricales	Psathyrellaceae	Lacrymaria	1	13	4	2	0	2	2	0	4	0	1	1	1	1	0	0	0	0	0	0	0	0	0	0	0	0	0	0	0	0	0	0	3.04044e-05	0	0	0	0	0	0	0.000105003	0	0	0	0
Fungi	Basidiomycota	Agaricomycetes	Agaricales	Psathyrellaceae	Parasola	1	4	2	2	1	0	1	0	2	0	1	0	1	0	0	0	0	0	0	7.22317e-05	0	0	0	0	0	0	0	0	0	0	0	0	0	0	0	0	0	0	0	0	0	3.56214e-05	0	0
Fungi	Basidiomycota	Agaricomycetes	Agaricales	Psathyrellaceae	Psathyrella*	17	463	22	4	4	6	9	3	5	4	4	4	4	6	0	0	0	0	0	0	0	8.11688e-05	0.000106123	0	0	0	0.000338776	0.000112095	0	0	0	0	3.04044e-05	0	0	0.000311139	0.000151538	4.18419e-05	0.000185344	0.000105003	0	0.000106864	0	0.00193932
Fungi	Basidiomycota	Agaricomycetes	Agaricales	Strophariaceae	Agrocybe	1	15	2	2	1	0	1	0	2	0	1	0	1	0	0	0	0	0	0	0.000240772	0	0	0	0	0	0	0	0	0	0	0	0	0	0	0	0	0	0	0	0	0	0.000178107	0	0
Fungi	Basidiomycota	Agaricomycetes	Agaricales	Strophariaceae	Alnicola	1	8	1	1	0	0	0	1	1	0	0	1	0	0	0	0	0	0	0	0	0	0	0	0	0	0	0	0	0	0	0	0	0	0	0	0	0	0	0	0	0	0	0	0
Fungi	Basidiomycota	Agaricomycetes	Agaricales	Strophariaceae	Gymnopilus	2	45	9	3	1	1	7	0	5	3	1	1	2	2	0	0	0	0	0	0	0	0	0	0	3.10771e-05	0	0	0	0	0	0	0	0	0	0	0	7.57691e-05	0	0	0	0	0	0	0
Fungi	Basidiomycota	Agaricomycetes	Agaricales	Strophariaceae	Hymenogaster	2	19	1	1	0	0	0	1	1	0	0	1	0	0	0	0	0	0	0	0	0	0	0	0	0	0	0	0	0	0	0	0	0	0	0	0	0	0	0	0	0	0	0	0
Fungi	Basidiomycota	Agaricomycetes	Agaricales	Strophariaceae	Hypholoma*	1	2	1	1	0	0	0	1	1	0	0	1	0	0	0	0	0	0	0	0	0	0	0	0	0	0	0	0	0	0	0	0	0	0	0	0	0	0	0	0	0	0	0	0
Fungi	Basidiomycota	Agaricomycetes	Agaricales	Strophariaceae	Pachylepyrium	1	3	2	1	2	0	0	0	2	0	1	0	0	1	0	0	0	0.000467181	0	2.40772e-05	0	0	0	0	0	0	0	0	0	0	0	0	0	0	0	0	0	0	0	0	0	0	0	0
Fungi	Basidiomycota	Agaricomycetes	Agaricales	Strophariaceae	Pholiota	2	60	6	2	2	0	4	0	4	2	1	2	1	0	0	0	0	0	0	0	0	0	0	0	6.21543e-05	0	6.77553e-05	0	0	0	0	0	0	0	0	0	0	0	0	0	0	0	0	0.000371925
Fungi	Basidiomycota	Agaricomycetes	Agaricales	Strophariaceae	Psilocybe*	6	92	15	4	5	3	6	1	5	3	1	3	2	6	0.000778513	0	0	0.00023359	0	0	0	0	0	0	0	0.000307882	0.000135511	0.00022419	0	0	0	0	0	0	0	0	0.000454614	2.09209e-05	2.3168e-05	0	0	0.000106864	0	0
Fungi	Basidiomycota	Agaricomycetes	Agaricales	Strophariaceae	Stropharia*	2	92	7	3	1	3	3	0	3	0	0	2	1	4	0	0.00462789	0	0	0	0	0	0	0	0	0	0	0	0	0	0	0	0	0	0.00023116	0	0	0	0.000292893	0	0.000105003	0	0	0	0
Fungi	Basidiomycota	Agaricomycetes	Agaricales	Tricholomataceae	Lepista	1	22	2	1	0	0	2	0	1	2	0	0	0	0	0	0	0	0	0	0	0	0	0	0	0	0	0	0	0	0	0	0	0	0	0	0	0	0	0	0	0	0	0	0
Fungi	Basidiomycota	Agaricomycetes	Agaricales	Tricholomataceae	Tricholoma	1	15	5	2	3	0	2	0	4	1	1	2	0	1	0	0.000125078	0	0	0	0	0	0	0.000106123	0	0	0	0.000135511	0	0	0	0	0	0	0	0	0	0	0	0	0	0	0	0	0
Fungi	Basidiomycota	Agaricomycetes	Agaricales	Tubariaceae	Tubaria	1	4	4	2	3	1	0	0	2	0	0	0	1	3	0.000194628	0	0	0.00023359	0	0	0	8.11688e-05	0	0	0	0	0	0	0	0	0	0	0	0	0	0	7.57691e-05	0	0	0	0	0	0	0
Fungi	Basidiomycota	Agaricomycetes	Atheliales	Atheliaceae	Amphinema	2	10	1	1	0	0	0	1	1	0	0	1	0	0	0	0	0	0	0	0	0	0	0	0	0	0	0	0	0	0	0	0	0	0	0	0	0	0	0	0	0	0	0	0
Fungi	Basidiomycota	Agaricomycetes	Atheliales	Atheliaceae	Piloderma	2	90	1	1	0	0	0	1	1	0	0	1	0	0	0	0	0	0	0	0	0	0	0	0	0	0	0	0	0	0	0	0	0	0	0	0	0	0	0	0	0	0	0	0
Fungi	Basidiomycota	Agaricomycetes	Atheliales	Atheliaceae	Tylospora	1	16	1	1	0	0	0	1	1	0	0	1	0	0	0	0	0	0	0	0	0	0	0	0	0	0	0	0	0	0	0	0	0	0	0	0	0	0	0	0	0	0	0	0
Fungi	Basidiomycota	Agaricomycetes	Auriculariales	Auriculariaceae	Auricularia	2	21	4	2	0	0	2	2	2	0	1	0	0	3	0	0	0	0	0	0	0	0	0	0	0	0	0	0	0	0	0	0	0	0	0	0	0	0	0	0	0	0	0	2.65661e-05
Fungi	Basidiomycota	Agaricomycetes	Auriculariales	Auriculariaceae	Exidia	1	7	1	1	0	0	0	1	1	0	0	0	0	1	0	0	0	0	0	0	0	0	0	0	0	0	0	0	0	0	0	0	0	0	0	0	0	0	0	0	0	0	0	0
Fungi	Basidiomycota	Agaricomycetes	Boletales	Coniophoraceae	Gyrodontium	1	7	2	1	0	0	2	0	2	0	1	1	0	0	0	0	0	0	0	0	0	0	0	0	0	0	0	0	0	0	0	0	0	0	0	0	0	0	0	0	0	0	0	0.000159396
Fungi	Basidiomycota	Agaricomycetes	Boletales	Paxillaceae	Melanogaster	1	3	2	2	1	0	1	0	1	2	0	0	0	0	0	0	0	0	0	0	0.00024322	0	0	0	0	0	0	0	0	0	0	0	0	0	0	0	0	0	0	0	0	0	0	0
Fungi	Basidiomycota	Agaricomycetes	Boletales	Rhizopogonaceae	Rhizopogon*	3	18	4	1	0	0	4	0	4	1	1	1	1	0	0	0	0	0	0	0	0	0	0	0	0	0	0	0	0	0	0	0	0	0	0	0	0	0	0	0	0	0	0	0
Fungi	Basidiomycota	Agaricomycetes	Boletales	Sclerodermataceae	Pisolithus	1	14	1	1	0	0	0	1	1	0	0	0	0	1	0	0	0	0	0	0	0	0	0	0	0	0	0	0	0	0	0	0	0	0	0	0	0	0	0	0	0	0	0	0
Fungi	Basidiomycota	Agaricomycetes	Boletales	Sclerodermataceae	Scleroderma	2	23	2	1	0	0	2	0	2	1	1	0	0	0	0	0	0	0	0	0	0	0	0	0	0	0	0	0	0	0	0	0	0	0	0	0	0	0	0	0	0	0	0	0
Fungi	Basidiomycota	Agaricomycetes	Boletales	Tapinellaceae	Pseudomerulius	1	2	1	1	0	0	1	0	1	0	1	0	0	0	0	0	0	0	0	0	0	0	0	0	0	0	0	0	0	0	0	0	0	0	0	0	0	0	0	0	0	0	0	0
Fungi	Basidiomycota	Agaricomycetes	Cantharellales	Ceratobasidiaceae	Ceratobasidium	1	6	2	2	0	1	1	0	2	0	1	0	0	1	0	0	0	0	0	0	0	0	0	0	0	0	0	0	0	0	0	0	0	0	0	0	0	0	0	5.25017e-05	0	0	0	0.00013283
Fungi	Basidiomycota	Agaricomycetes	Cantharellales	Ceratobasidiaceae	Rhizoctonia	2	15	9	3	5	3	1	0	5	1	2	2	2	2	0	0.000375235	0	0	0	0	0	0	0.000106123	0.000275862	0	0	6.77553e-05	0.000112095	0	0	0	0	3.04044e-05	0	0	0	0.000151538	2.09209e-05	0	0	0	0	0	0
Fungi	Basidiomycota	Agaricomycetes	Cantharellales	Ceratobasidiaceae	Thanatephorus	2	19	4	3	1	0	2	1	3	0	1	2	0	1	0	0	0	0	0	0	0	0	0	0	0	0	6.77553e-05	0	0	0	0	0	0	0	0	0	0	0	0	0	0	0	0	0.000425057
Fungi	Basidiomycota	Agaricomycetes	Cantharellales	Clavulinaceae	Clavulina	3	29	3	3	0	1	1	1	3	0	1	1	0	1	0	0	0	0	0	0	0	0	0	0	0	0	0	0	0	0	0	0	0	0	0	0	0	0	0	0.000210007	0	0	0	0.00061102
Fungi	Basidiomycota	Agaricomycetes	Cantharellales	Hydnaceae	Sistotrema	1	4	1	1	0	0	0	1	1	0	0	1	0	0	0	0	0	0	0	0	0	0	0	0	0	0	0	0	0	0	0	0	0	0	0	0	0	0	0	0	0	0	0	0
Fungi	Basidiomycota	Agaricomycetes	Corticiales	Corticiaceae	Waitea	1	4	2	2	1	1	0	0	2	0	0	1	0	1	0	0.000250156	0	0	0	0	0	0	0	0	0	0	0	0	0	0	0	0	0	0	0	0	0	4.18419e-05	0	0	0	0	0	0
Fungi	Basidiomycota	Agaricomycetes	Geastrales	Geastraceae	Geastrum	6	45	13	4	6	3	3	1	5	1	2	1	2	7	0	0.000125078	0	0.00023359	9.04732e-05	0	0	0	0.000212247	0	0	0.000153941	0	0	0.000731529	0	0	0	0	0	0	0	7.57691e-05	0	0.000417024	0.000262509	0	0	0.000106372	0
Fungi	Basidiomycota	Agaricomycetes	Hymenochaetales	Hymenochaetaceae	Hymenochaete	1	3	1	1	0	0	0	1	1	0	0	0	0	1	0	0	0	0	0	0	0	0	0	0	0	0	0	0	0	0	0	0	0	0	0	0	0	0	0	0	0	0	0	0
Fungi	Basidiomycota	Agaricomycetes	Hymenochaetales	Hymenochaetaceae	Inonotus	1	7	1	1	0	0	0	1	1	0	0	0	0	1	0	0	0	0	0	0	0	0	0	0	0	0	0	0	0	0	0	0	0	0	0	0	0	0	0	0	0	0	0	0
Fungi	Basidiomycota	Agaricomycetes	Hymenochaetales	Schizoporaceae	Hyphodontia	7	150	8	3	0	1	6	1	4	2	2	1	0	3	0	0	0	0	0	0	0	0	0	0	0	0	0	0	0	0	0	0	0	0	0	0.000622278	0	0	0	0	0	0	0	2.65661e-05
Fungi	Basidiomycota	Agaricomycetes	Phallales	Phallaceae	Clathrus	2	8	2	1	0	0	2	0	2	1	0	1	0	0	0	0	0	0	0	0	0	0	0	0	0	0	0	0	0	0	0	0	0	0	0	0	0	0	0	0	0	0	0	0
Fungi	Basidiomycota	Agaricomycetes	Phallales	Phallaceae	Dictyophora	9	1907	27	4	8	6	9	4	5	4	4	3	5	11	0.000778513	0	0.00193367	0.00210231	0.000542839	4.81545e-05	0	0.000162338	0	0	0	0.000153941	0	0.00100886	0	0.00127105	0	0	0	0	0.011713	0	7.57691e-05	2.09209e-05	0.0192063	0.0158555	0	0	0.000106372	0.000106264
Fungi	Basidiomycota	Agaricomycetes	Phallales	Phallaceae	Kobayasia	1	9	1	1	0	0	1	0	1	1	0	0	0	0	0	0	0	0	0	0	0	0	0	0	0	0	0	0	0	0	0	0	0	0	0	0	0	0	0	0	0	0	0	0
Fungi	Basidiomycota	Agaricomycetes	Phallales	Phallaceae	Phallus*	3	2430	30	4	8	8	10	4	5	3	3	6	6	12	0.000389257	0	0.00212704	0.0170521	0.00199041	0	0	0	0	0	6.21543e-05	0.000153941	0.00135511	0	0.000731529	0.00222434	0	0	0	0.0104022	0.00658858	0	0.00227307	2.09209e-05	0.00259482	0.00283509	3.81752e-05	7.12428e-05	0.000212743	0.012061
Fungi	Basidiomycota	Agaricomycetes	Polyporales	Fomitopsidaceae	Postia	1	5	2	1	0	0	2	0	2	0	0	1	0	1	0	0	0	0	0	0	0	0	0	0	0	0	0	0	0	0	0	0	0	0	0	0	0	0	0	0	0	0	0	0
Fungi	Basidiomycota	Agaricomycetes	Polyporales	Ganodermataceae	Ganoderma*	4	70	12	3	0	1	6	5	5	2	2	3	1	4	0	0	0	0	0	0	0	0	0	0	0	0	0	0	0	0	0	0	0	0	0	0	0	0	4.6336e-05	0	0	0	0	0
Fungi	Basidiomycota	Agaricomycetes	Polyporales	Meripilaceae	Meripilus	1	8	3	2	0	0	2	1	3	1	1	0	0	1	0	0	0	0	0	0	0	0	0	0	0	0	0	0	0	0	0	0	0	0	0	0	0	0	0	0	0	0	0	5.31321e-05
Fungi	Basidiomycota	Agaricomycetes	Polyporales	Meripilaceae	Rigidoporus	3	6	3	2	0	1	2	0	3	0	0	1	1	1	0	0	0	0	0	0	0	0	0	0	0	0	0	0	0	0	0	0	0	0	0	0	0.000151538	0	0	0	0	0	0	0
Fungi	Basidiomycota	Agaricomycetes	Polyporales	Meruliaceae	Abortiporus	1	94	9	2	3	0	6	0	5	2	3	1	2	1	0	0	0	0	0	0	0	8.11688e-05	0.000106123	0	3.10771e-05	0	0	0	0	0	0	0	0	0	0	0	0	0	0	0	0	0	0	0.00151427
Fungi	Basidiomycota	Agaricomycetes	Polyporales	Meruliaceae	Irpex	1	7	2	1	0	0	2	0	2	1	0	1	0	0	0	0	0	0	0	0	0	0	0	0	0	0	0	0	0	0	0	0	0	0	0	0	0	0	0	0	0	0	0	0
Fungi	Basidiomycota	Agaricomycetes	Polyporales	Meruliaceae	Phlebia	6	79	11	3	0	1	6	4	4	3	2	1	0	5	0	0	0	0	0	0	0	0	0	0	0	0	0	0	0	0	0	0	0	0	0	0.000933416	0	0	0	0	0	0	0	2.65661e-05
Fungi	Basidiomycota	Agaricomycetes	Polyporales	Meruliaceae	Scopuloides	1	22	4	3	0	1	2	1	3	1	0	1	0	2	0	0	0	0	0	0	0	0	0	0	0	0	0	0	0	0	0	0	0	0	0	0.000311139	0	0	0	0	0	0	0	0
Fungi	Basidiomycota	Agaricomycetes	Polyporales	Meruliaceae	Steccherinum	1	16	2	2	0	0	1	1	2	0	0	1	0	1	0	0	0	0	0	0	0	0	0	0	0	0	0	0	0	0	0	0	0	0	0	0	0	0	0	0	0	0	0	0
Fungi	Basidiomycota	Agaricomycetes	Polyporales	Phanerochaetaceae	Ceriporia	1	27	6	3	0	1	3	2	4	1	2	1	0	2	0	0	0	0	0	0	0	0	0	0	0	0	0	0	0	0	0	0	0	0	0	0	0	0	2.3168e-05	0	0	0	0	2.65661e-05
Fungi	Basidiomycota	Agaricomycetes	Polyporales	Phanerochaetaceae	Hyphodermella	5	59	8	3	0	1	5	2	5	2	1	2	1	2	0	0	0	0	0	0	0	0	0	0	0	0	0	0	0	0	0	0	0	0	0	0	0	2.09209e-05	0	0	0	3.56214e-05	0	2.65661e-05
Fungi	Basidiomycota	Agaricomycetes	Polyporales	Phanerochaetaceae	Phanerochaete	5	91	8	3	0	1	4	3	5	1	1	2	1	3	0	0	0	0	0	0	0	0	0	0	0	0	0	0	0	0	0	0	0	0	0	0.000933416	0	0	0	0	0	0	0	0
Fungi	Basidiomycota	Agaricomycetes	Polyporales	Polyporaceae	Fomes	1	2	2	2	0	1	0	1	2	0	1	0	0	1	0	0	0	0	0	0	0	0	0	0	0	0	0	0	0	0	0	0	0	0	0	0	0	0	2.3168e-05	0	0	0	0	0
Fungi	Basidiomycota	Agaricomycetes	Polyporales	Polyporaceae	Lentinus	1	2	2	2	1	0	1	0	2	0	1	0	1	0	0	0	0	0	0	0	0	0	0	6.89655e-05	0	0	0	0	0	0	0	0	0	0	0	0	0	0	0	0	0	0	0	0
Fungi	Basidiomycota	Agaricomycetes	Polyporales	Polyporaceae	Lenzites	1	3	1	1	0	0	1	0	1	1	0	0	0	0	0	0	0	0	0	0	0	0	0	0	0	0	0	0	0	0	0	0	0	0	0	0	0	0	0	0	0	0	0	0
Fungi	Basidiomycota	Agaricomycetes	Polyporales	Polyporaceae	Perenniporia*	3	1182	36	4	11	9	10	6	5	4	5	5	9	13	0.000389257	0.000125078	0	0.000467181	0.00117615	0.000481545	0.00109449	0.000405844	0.000530617	0.00062069	6.21543e-05	0.000153941	0	0	0	0.000317763	0	0	6.08088e-05	0	0.000732064	0.00155569	0.00143961	0.000251051	0.00213146	0.000787526	0.000687154	0.00370463	0.00382938	0.00919186
Fungi	Basidiomycota	Agaricomycetes	Polyporales	Polyporaceae	Theleporus	1	11	1	1	0	0	0	1	1	0	0	0	0	1	0	0	0	0	0	0	0	0	0	0	0	0	0	0	0	0	0	0	0	0	0	0	0	0	0	0	0	0	0	0
Fungi	Basidiomycota	Agaricomycetes	Polyporales	Polyporaceae	Tinctoporellus	1	5	1	1	0	0	1	0	1	1	0	0	0	0	0	0	0	0	0	0	0	0	0	0	0	0	0	0	0	0	0	0	0	0	0	0	0	0	0	0	0	0	0	0
Fungi	Basidiomycota	Agaricomycetes	Polyporales	Polyporaceae	Trametes	2	39	7	4	2	1	2	2	5	2	1	1	1	2	0	0	0	0	0	0	0	0	0.000106123	0	0	0	0	0.000560475	0	0	0	0	3.04044e-05	0	0	0	0	0	0	0	0	0	0	0
Fungi	Basidiomycota	Agaricomycetes	Russulales	Bondarzewiaceae	Wrightoporia	2	7	4	3	0	1	2	1	3	2	0	0	1	1	0	0	0	0	0	0	0	0	0	0	0	0	0	0	0	0	0	0	3.04044e-05	0	0	0	0	0	0	0	0	0	0	0
Fungi	Basidiomycota	Agaricomycetes	Russulales	Hericiaceae	Dentipellis	1	9	2	2	0	1	0	1	1	0	0	0	0	2	0	0	0	0	0	0	0	0	0	0	0	0	0	0	0	0	0	0	0	0	0	0.000311139	0	0	0	0	0	0	0	0
Fungi	Basidiomycota	Agaricomycetes	Russulales	Peniophoraceae	Peniophora*	2	49	5	3	0	1	2	2	2	2	0	0	0	3	0	0	0	0	0	0	0	0	0	0	0	0	0	0	0	0	0	0	0	0	0	0.000622278	0	0	0	0	0	0	0	0
Fungi	Basidiomycota	Agaricomycetes	Russulales	Russulaceae	Lactarius	2	12	1	1	0	0	0	1	1	0	0	1	0	0	0	0	0	0	0	0	0	0	0	0	0	0	0	0	0	0	0	0	0	0	0	0	0	0	0	0	0	0	0	0
Fungi	Basidiomycota	Agaricomycetes	Russulales	Russulaceae	Russula	4	113	7	3	0	2	3	2	4	2	0	2	1	2	0	0	0	0	0	0	0	0	0	0	0	0	0	0	0	0	0	0	0	0	0	0	7.57691e-05	0	0	0.000262509	0	0	0.000106372	0
Fungi	Basidiomycota	Agaricomycetes	Russulales	Stephanosporaceae	Cristinia	1	1167	23	3	14	7	2	0	4	5	2	0	7	9	0.00116777	0.000750469	0.000483419	0.00186872	0.000452366	0.0141574	0.00109449	0.000568182	0.0441473	0.00062069	0.000310771	0.00107759	0	0.00100886	0.00146306	0.000953289	0.00117509	0.00020247	0.000182426	0.000462321	0.00146413	0.00124456	0	0	0	0	0	0.00124675	0	0
Fungi	Basidiomycota	Agaricomycetes	Russulales	Stereaceae	Stereum	1	27	3	3	0	1	1	1	3	1	0	1	0	1	0	0	0	0	0	0	0	0	0	0	0	0	0	0	0	0	0	0	0	0	0	0	0	2.09209e-05	0	0	0	0	0	0
Fungi	Basidiomycota	Agaricomycetes	Sebacinales	Sebacinaceae	Sebacina*	2	128	14	4	4	2	6	2	5	5	1	2	3	3	0	0	0	0	0	0	0	8.11688e-05	0.000106123	0	9.32314e-05	0	0.000948574	0	0	0	0.000391696	0.000455558	0	0	0	0	0	0	0	0	0	3.56214e-05	0	0
Fungi	Basidiomycota	Agaricomycetes	Thelephorales	Thelephoraceae	Pseudotomentella	2	14	1	1	0	0	0	1	1	0	0	1	0	0	0	0	0	0	0	0	0	0	0	0	0	0	0	0	0	0	0	0	0	0	0	0	0	0	0	0	0	0	0	0
Fungi	Basidiomycota	Agaricomycetes	Thelephorales	Thelephoraceae	Tomentella	8	54	5	3	0	1	3	1	4	1	2	1	1	0	0	0	0	0	0	0	0	0	0	0	0	0	0	0	0	0	0	0	0	0	0	0	0	0	2.3168e-05	0	0	0	0	7.96982e-05
Fungi	Basidiomycota	Agaricomycetes	Trechisporales	Hydnodontaceae	Trechispora*	15	235	12	3	0	3	5	4	4	2	2	3	0	5	0	0	0	0	0	0	0	0	0	0	0	0	0	0	0	0	0	0	0	0	0	0.000311139	0	0	0.000718208	0.000105003	0	0	0	0
Fungi	Basidiomycota	Agaricostilbomycetes	Agaricostilbales	Agaricostilbaceae	Sterigmatomyces	1	13	1	1	0	0	1	0	1	0	0	0	0	1	0	0	0	0	0	0	0	0	0	0	0	0	0	0	0	0	0	0	0	0	0	0	0	0	0	0	0	0	0	0
Fungi	Basidiomycota	Cystobasidiomycetes	Cystobasidiales	Cystobasidiaceae	Occultifur*	2	18	6	3	1	1	4	0	3	1	2	0	3	0	0	0	0	0	0	4.81545e-05	0	0	0	0	0	0	0	0	0	0	0	0	3.04044e-05	0	0	0	0	0	0	0	0	0.000284971	0.000106372	0.00013283
Fungi	Basidiomycota	Cystobasidiomycetes	Erythrobasidiales	Erythrobasidiaceae	Erythrobasidium*	1	22	4	2	1	0	3	0	4	1	1	1	1	0	0	0	0	0	0	0	0	0	0	6.89655e-05	0	0	0	0	0	0	0	0	0	0	0	0	0	0	0	0	0	0	0	0
Fungi	Basidiomycota	Exobasidiomycetes	Incertae	Incertae	Meira	1	3	1	1	0	0	0	1	1	0	0	0	0	1	0	0	0	0	0	0	0	0	0	0	0	0	0	0	0	0	0	0	0	0	0	0	0	0	0	0	0	0	0	0
Fungi	Basidiomycota	Malasseziomycetes	Malasseziales	Malasseziaceae	Malassezia	3	1749	20	4	4	4	9	3	5	5	3	3	2	7	0	0.0011257	0	0	0	0	0	0	0	0	0	0	6.77553e-05	0.00044838	0.00219459	0	0	5.06175e-05	0	0	0	0.000311139	0	0	0.000278016	0.000420014	0	3.56214e-05	0	0.0193667
Fungi	Basidiomycota	Microbotryomycetes	Leucosporidiales	Leucosporidiaceae	Leucosporidiella	1	11	2	2	1	1	0	0	2	0	1	0	0	1	0	0	9.66837e-05	0	0	0	0	0	0	0	0	0	0	0	0	0	0	0	0	0	0	0	0	0	0.00023168	0	0	0	0	0
Fungi	Basidiomycota	Microbotryomycetes	Leucosporidiales	Leucosporidiaceae	Leucosporidium	3	16	10	3	7	2	1	0	5	2	2	1	3	2	0.000194628	0	0.000193367	0	9.04732e-05	0	0	0	0.000106123	6.89655e-05	0	0	0.000135511	0.000112095	0	0	0	5.06175e-05	6.08088e-05	0	0	0	0	0	0	0	0	0	0	0
Fungi	Basidiomycota	Microbotryomycetes	Microbotryales	Microbotryaceae	Microbotryum	1	2	1	1	0	0	1	0	1	0	1	0	0	0	0	0	0	0	0	0	0	0	0	0	0	0	0	0	0	0	0	0	0	0	0	0	0	0	0	0	0	0	0	0
Fungi	Basidiomycota	Microbotryomycetes	Sporidiobolales	Incertae	Rhodosporidium	7	492	23	4	10	4	5	4	5	3	4	3	5	8	0.000194628	0.000125078	0	0.00023359	0.00027142	9.6309e-05	0	0.000162338	0.000106123	0.000206897	0	0	0	0.000112095	0.000731529	0	0	5.06175e-05	0.00364853	0	0	0.000622278	0	0	0.000440192	0	0	0	0	0.000398491
Fungi	Basidiomycota	Microbotryomycetes	Sporidiobolales	Incertae	Rhodotorula*	13	3183	29	4	9	6	10	4	5	4	4	5	6	10	0.000194628	0	0.000193367	0	9.04732e-05	4.81545e-05	0	0	0	0.000137931	0	0.000307882	6.77553e-05	0.000112095	0.000731529	0	0	0	6.08088e-05	0.00023116	0	0	0.000151538	0	0.00454093	0.00252008	3.81752e-05	0.000142486	0.000106372	0.000903246
Fungi	Basidiomycota	Microbotryomycetes	Sporidiobolales	Incertae	Sporobolomyces*	6	47	7	3	0	1	5	1	4	3	2	1	0	1	0	0	0	0	0	0	0	0	0	0	0	0	0	0	0	0	0	0	0	0	0	0	0	0	2.3168e-05	0	0	0	0	0.00074385
Fungi	Basidiomycota	Pucciniomycetes	Septobasidiales	Septobasidiaceae	Septobasidium	1	3	1	1	0	0	1	0	1	0	1	0	0	0	0	0	0	0	0	0	0	0	0	0	0	0	0	0	0	0	0	0	0	0	0	0	0	0	0	0	0	0	0	0
Fungi	Basidiomycota	Tremellomycetes	Cystofilobasidiales	Cystofilobasidiaceae	Cystofilobasidium	2	13	8	4	3	1	2	2	5	2	1	3	1	1	0	0.000375235	0	0	0	2.40772e-05	0	0	0	6.89655e-05	0	0	0	0	0	0	0	0	0	0	0	0	0	4.18419e-05	0	0	0	0	0	0
Fungi	Basidiomycota	Tremellomycetes	Cystofilobasidiales	Cystofilobasidiaceae	Guehomyces*	7	2237	38	4	13	10	10	5	5	5	5	5	8	15	0.000583885	0.000250156	0.00261046	0.000467181	9.04732e-05	0.000168541	0	0	0.000212247	0.000137931	6.21543e-05	0.000153941	0.000948574	0.000784665	0.00365764	0.000635526	0	0.000151853	0.000243235	0.000924642	0.000732064	0.00155569	0.000151538	2.09209e-05	0.0217779	0.00409513	0	0.00366901	0.00202106	0.00815578
Fungi	Basidiomycota	Tremellomycetes	Cystofilobasidiales	Mrakiaceae	Mrakia*	2	44	11	3	0	2	7	2	5	3	2	2	1	3	0	0	0	0	0	0	0	0	0	0	0	0	0	0	0	0	0	0	0	0	0	0	0	0	0.000185344	0.00031501	0	0	0	0.000265661
Fungi	Basidiomycota	Tremellomycetes	Cystofilobasidiales	Mrakiaceae	Udeniomyces	2	16	4	3	2	1	1	0	3	0	1	0	2	1	0	0	0	0	0	0	0	0	0.00031837	0.000689655	0	0	0	0	0	0	0	0	0	0	0	0.000622278	0	0	0	0	0	3.56214e-05	0	0
Fungi	Basidiomycota	Tremellomycetes	Filobasidiales	Filobasidiaceae	Filobasidium	1	15	1	1	0	0	1	0	1	0	0	0	0	1	0	0	0	0	0	0	0	0	0	0	0	0	0	0	0	0	0	0	0	0	0	0	0	0	0	0	0	0	0	0
Fungi	Basidiomycota	Tremellomycetes	Tremellales	Incertae	Hannaella*	4	21	6	4	2	1	2	1	3	0	2	2	0	2	0	0	9.66837e-05	0	0	4.81545e-05	0	0	0	0	0	0	0	0	0	0	0	0	0	0	0	0	0	0	0.000208512	0	0	0	0	0
Fungi	Basidiomycota	Tremellomycetes	Tremellales	Tremellaceae	Auriculibuller	1	12	1	1	0	0	1	0	1	0	1	0	0	0	0	0	0	0	0	0	0	0	0	0	0	0	0	0	0	0	0	0	0	0	0	0	0	0	0	0	0	0	0	0.000318793
Fungi	Basidiomycota	Tremellomycetes	Tremellales	Tremellaceae	Cryptococcus*	30	1747	41	4	14	12	10	5	5	6	5	6	9	15	0.0013624	0.00150094	0.000386735	0.000700771	0.000452366	0.000337081	0	0.000243506	0.000742863	0.000482759	0.000186463	0.00153941	0.00115184	0.00437171	0.00292612	0.00317763	0.0109675	0.00217655	0.00164184	0.00300509	0.000732064	0.000311139	0.00287922	0.000648549	0.00134374	0.000577519	0.000190876	0.00024935	0.000744602	0.0014877
Fungi	Basidiomycota	Tremellomycetes	Tremellales	Tremellaceae	Dioszegia*	3	18	12	4	5	4	2	1	5	2	1	3	3	3	0.000389257	0	0	0	9.04732e-05	0	0	0	0.000106123	6.89655e-05	0	0	0.000203266	0	0	0	0.000391696	0.000101235	6.08088e-05	0	0	0.000311139	0	0	0	0	0	0	0	0
Fungi	Basidiomycota	Tremellomycetes	Trichosporonales	Trichosporonaceae	Trichosporon	12	2198	29	4	5	9	10	5	5	4	3	6	4	12	0	0	0.000386735	0.00023359	0	0	0	0	0	0	0	0.000461823	6.77553e-05	0	0.00585223	0	0	0.00020247	6.08088e-05	0.00023116	0	0.00155569	7.57691e-05	0.000104605	0.00766861	0.000210007	0.000152701	0.00024935	0.000106372	0.000265661
Fungi	Basidiomycota	Ustilaginomycetes	Ustilaginales	Ustilaginaceae	Yenia	1	15	4	1	0	0	4	0	2	3	0	0	1	0	0	0	0	0	0	0	0	0	0	0	0	0	0	0	0	0	0	0	0	0	0	0	0	0	0	0	0	0	0	0
Fungi	Basidiomycota	Wallemiomycetes	Geminibasidiales	Geminibasidiaceae	Geminibasidium	2	2111	13	4	1	3	8	1	5	3	3	2	1	4	0	0	0	0	0	0	0	0	0	0	0	0	0.0114506	0	0	0	0	0	0	0.0196486	0	0	0	0	0.0081783	0.0111304	0	0	0	0.00204559
Fungi	Basidiomycota	Wallemiomycetes	Wallemiales	Wallemiaceae	Wallemia*	4	817	26	4	10	2	9	5	5	4	5	4	4	9	0	0.000125078	9.66837e-05	0.000467181	9.04732e-05	2.40772e-05	0.00012161	0	0.00031837	6.89655e-05	0	0.000769704	0.000406532	0	0	0	0	0	0	0	0	0	0	0	0.00532864	0.00189006	0	7.12428e-05	0	7.96982e-05
Fungi	Chytridiomycota	Chytridiomycetes	Chytridiales	Chytridiaceae	Phlyctochytrium	1	4	2	2	1	1	0	0	2	0	0	0	1	1	0	0	0	0	0	0	0	0	0	0	9.32314e-05	0	0	0	0	0	0	0	0	0	0	0.000311139	0	0	0	0	0	0	0	0
Fungi	Chytridiomycota	Chytridiomycetes	Olpidiales	Olpidiaceae	Olpidium	1	2	1	1	0	0	1	0	1	0	0	1	0	0	0	0	0	0	0	0	0	0	0	0	0	0	0	0	0	0	0	0	0	0	0	0	0	0	0	0	0	0	0	0
Fungi	Chytridiomycota	Chytridiomycetes	Rhizophlyctidales	Rhizophlyctidaceae	Rhizophlyctis	1	11	7	4	4	1	1	1	3	0	0	2	3	2	0.000194628	0.000500313	0	0	9.04732e-05	0	0	0	0	0	0	0	6.77553e-05	0	0	0	0	0	6.08088e-05	0	0	0	0	0	0	0	0	0	0.000106372	0
Fungi	Chytridiomycota	Chytridiomycetes	Rhizophydiales	Rhizophydiaceae	Rhizophydium	3	367	12	4	1	3	7	1	5	2	3	2	1	4	0	0	0	0	0	0	0	0	0	0	0	0	0.000203266	0	0	0	0	0	0	0.00138696	0	0	0	0	0.000764544	5.25017e-05	0	0	0	2.65661e-05
Fungi	Chytridiomycota	Chytridiomycetes	Spizellomycetales	Powellomycetaceae	Powellomyces	1	3	3	2	2	0	1	0	2	0	1	0	2	0	0	0	0	0	0	0	0	8.11688e-05	0	0	3.10771e-05	0	0	0	0	0	0	0	0	0	0	0	0	0	0	0	0	0	0	0
Fungi	Chytridiomycota	Chytridiomycetes	Spizellomycetales	Spizellomycetaceae	Spizellomyces	4	48	11	3	5	4	2	0	5	1	2	1	3	4	0.00214091	0.00100063	0	0	0	0	0	0.000892857	0	0	0	0.000153941	0	0.00022419	0	0	0	0	6.08088e-05	0	0	0	0.000378845	2.09209e-05	2.3168e-05	0	0	0	0	0.000106264
Fungi	Glomeromycota	Glomeromycetes	Archaeosporales	Ambisporaceae	Ambispora	1	54	10	4	1	1	7	1	5	2	2	2	1	3	0	0	0	0	0	0	0	0	0	0	0	0	0.000542042	0	0	0	0	0	0	0	0	0.000311139	0	0	0	0	0	0	0	2.65661e-05
Fungi	Glomeromycota	Glomeromycetes	Diversisporales	Diversisporaceae	Diversispora	1	2	2	2	0	1	1	0	1	2	0	0	0	0	0	0	0	0	0	0	0	0	0	0	0	0	0	0	0	0	0.000391696	0	0	0	0	0	0	0	0	0	0	0	0	0
Fungi	Glomeromycota	Glomeromycetes	Glomerales	Claroideoglomeraceae	Claroideoglomus	9	111	23	4	11	5	4	3	5	4	2	4	7	6	0.000778513	0.00175109	0.000193367	0	0	0	0.00012161	0.000243506	0.000530617	0.000275862	3.10771e-05	0.000923645	0.000474287	0.000336285	0	0.0025421	0.00430866	0.000860498	0.000212831	0	0	0	0	0.000104605	0	0	0	3.56214e-05	0	5.31321e-05
Fungi	Glomeromycota	Glomeromycetes	Glomerales	Glomeraceae	Funneliformis	4	37	14	4	6	5	2	1	5	2	1	3	3	5	0.000583885	0	9.66837e-05	0	0	0	0	0.000162338	0	6.89655e-05	0	0.00107759	0.000338776	0	0	0	0	0.000101235	9.12131e-05	0	0	0	0.000151538	2.09209e-05	2.3168e-05	0	0	0	0	0
Fungi	Glomeromycota	Glomeromycetes	Glomerales	Glomeraceae	Glomus	5	30	11	4	3	4	2	2	4	2	0	3	2	4	0	0.0011257	0	0.00023359	0	0	0	0	0	0	0	0	0.000135511	0	0	0	0.000783392	5.06175e-05	6.08088e-05	0	0	0	0	8.36838e-05	0	0	0	0	0	0
Fungi	Zygomycota	Incertae	Mortierellales	Mortierellaceae	Mortierella*	39	2107	41	4	15	11	10	5	5	7	5	5	9	15	0.0140132	0.0250156	0.00328725	0.00677412	0.00226183	0.00117978	0.000729661	0.00194805	0.0049878	0.00144828	0.0145441	0.00461823	0.0168033	0.002354	0.000731529	0.00953289	0.0152761	0.00420126	0.0034965	0.0011558	0.00146413	0.000622278	0.000984998	0.000209209	0.000393856	0.000682522	0	7.12428e-05	0.00063823	0.00159396
Fungi	Zygomycota	Incertae	Mucorales	Choanephoraceae	Choanephora	1	2	2	1	0	0	2	0	2	1	0	0	1	0	0	0	0	0	0	0	0	0	0	0	0	0	0	0	0	0	0	0	0	0	0	0	0	0	0	0	0	0	0	0
Fungi	Zygomycota	Incertae	Mucorales	Cunninghamellaceae	Gongronella	2	32	3	2	0	1	2	0	2	1	2	0	0	0	0	0	0	0	0	0	0	0	0	0	0	0	0	0	0	0	0	0	0	0	0	0	0	0	4.6336e-05	0	0	0	0	0.000425057
Fungi	Zygomycota	Incertae	Mucorales	Lichtheimiaceae	Lichtheimia	2	12	7	3	3	1	3	0	5	2	1	2	1	1	0	0	0	0	0	2.40772e-05	0	0	0	0	3.10771e-05	0	0.000203266	0	0	0	0	5.06175e-05	0	0	0	0	0	0	0	0	0	0	0	0
Fungi	Zygomycota	Incertae	Mucorales	Mucoraceae	Actinomucor	1	6	6	2	4	2	0	0	4	2	1	1	0	2	0.000194628	0	9.66837e-05	0	0	0	0	0	0.000106123	0	0	0	0	0.000112095	0	0	0	5.06175e-05	0	0	0	0	0	2.09209e-05	0	0	0	0	0	0
Fungi	Zygomycota	Incertae	Mucorales	Mucoraceae	Mucor*	7	380	30	4	11	8	9	2	5	7	5	3	7	8	0	0.000625391	9.66837e-05	0	0	4.81545e-05	0.00012161	0.00300325	0.000424493	0.000206897	3.10771e-05	0.000615764	6.77553e-05	0.00022419	0	0.000317763	0.00117509	0.000455558	3.04044e-05	0	0.000732064	0.000933416	0	0	0.000254848	0.000157505	0	3.56214e-05	0	0.000265661
Fungi	Zygomycota	Incertae	Mucorales	Pilobolaceae	Pilobolus	1	16	1	1	0	0	1	0	1	1	0	0	0	0	0	0	0	0	0	0	0	0	0	0	0	0	0	0	0	0	0	0	0	0	0	0	0	0	0	0	0	0	0	0
Fungi	Zygomycota	Incertae	Mucorales	Rhizopodaceae	Rhizopus	0.000168541	0.00012161	0.000405844	0.00063674	12	9	10	5	5	7	4	5	8	12	0.000275862	0.000279694	0.00169335	0.0107053	0.000112095	0	0.000635526	0.00195848	0.00187285	0.000243235	0.00416089	0.00146413	0.000933416	0.00166692	0.000125526	0	0	0	0.000106864	0.000106372	0.000239095	0.00247084	0.000836361	0.00073662	0.0110599	0.000433484	0.000345398	0.00555386	2.41943e-05	0.000351947
Fungi	Zygomycota	Incertae	Mucorales	Umbelopsidaceae	Umbelopsis	0	0	0	0	0	1	5	1	4	2	2	2	0	1	0	0	0	0	0	0	0	0	0.000101235	0	0	0	0	0	0	0	0	0	0	0	0.000212529	2.65682e-05	7.84088e-05	2.54007e-05	3.74911e-05	0	0	0	0	0
						0.721763	0.52791	0.679221	0.891648	0.695435	0.86532	0.744219	0.90256							0.661724	0.922369	0.460437	0.284504	0.761462	0.410388	0.677153	0.759499	0.859384	0.912314	0.859223	0.578331	0.279091	0.643582	0.118245	0.860552	0.84071	0.901393	0.653582	0.494203	0.69983	0.743378	0.758814	0.491986	0.596296	0.911647	0.84879	0.748859	0.4865	0.641248
[truncated: 13 more columns]
