# Supplementary material for: A High-Level Fungal Diversity in the Intertidal Sediment of Chinese Seas Presents the Spatial Variation of Community Composition
Source: Front Microbiol. 2016 Dec 23;7:2098. doi: 10.3389/fmicb.2016.02098 (PMC5179519; doi:10.3389/fmicb.2016.02098)
Supplement: TABLE S6 — Abundance distribution of 99 taxa at the level of species. [file Table_6.XLSX]

## Sheet: Sheet1
																										T	T	T	T	R	H	C	R	H	R	R	T	P	C	T	R	C	C	R	T	T	T	T	P
																										BHS	BHS	BHS	BHS	BHS	BHS	BHS	BHS	BHS	BHS	BHS	BHS	BHS	BHS	BHS	YS	YS	YS	YS	YS	YS	YS	YS	YS
OTU num	Representative sequence	Reference	Kindom	Phylum	Class	Order	Family	Genus	Species	E-value	Bitscore	Length	Sum seq	Sum sites	Sea regions sum	Occurrence in BHS	Occurrence in YS	Occurrence in ES	Occurrence in SS	Habitats sum	Occurrence in C	Occurrence in D	Occurrence in P	Occurrence in R	Occurrence in T	1	2	3	4	5	6	7	8	10	11	12	13	14	15	17	18	19	20	21	22	23	24	25	26
OTU_16684	21_14958	KF751176	Fungi	Ascomycota	Sordariomycetes	Calosphaeriales	Pleurostomataceae	Pleurostomophora	richardsiae	1e-88	327	165	3517	41	4	15	12	10	4	5	7	5	6	9	14	0.0027248	0.00300188	0.00135357	0.00467181	0.00244278	0.000457468	0.00048644	0.00113636	0.00265308	0.00137931	0.000341848	0.00184729	6.77553e-05	0.00145724	0.00292612	0.00349539	0.00430866	0.00151853	0.0882031	0.00023116	0.000732064	0.000933416	7.57691e-05	8.36838e-05
OTU_243	27_42190	KJ412031	Fungi	Basidiomycota	Malasseziomycetes	Malasseziales	Malasseziaceae	Malassezia	restricta	4e-154	545	275	1097	19	4	4	4	8	3	5	5	3	3	1	7	0	0.0011257	0	0	0	0	0	0	0	0	0	0	6.77553e-05	0.00044838	0.00146306	0	0	5.06175e-05	0	0	0	0.000311139	0	0
OTU_16497	27_9662	LN482588	Fungi	Ascomycota	Eurotiomycetes	Eurotiales	Trichocomaceae	Aspergillus	tritici	1e-88	327	165	784	25	4	4	6	10	5	5	3	4	5	5	8	0	0	0	0.00023359	0	0	0	0	0.000106123	0.000482759	0	0.00123153	0	0	0	0	0	0	9.12131e-05	0	0	0	7.57691e-05	0.000125526
OTU_14719	40_46760	JN198444	Fungi	Ascomycota	Sordariomycetes	Hypocreales	Bionectriaceae	Bionectria	epichloe	3e-95	349	176	650	40	4	13	11	10	6	5	7	4	6	9	14	0.000194628	0.000500313	0.000193367	0.000700771	0.000180946	0.000361159	0.0012161	0.000162338	0	0.000206897	3.10771e-05	0.000153941	0.000135511	0.000112095	0	0.000635526	0.000783392	0.00020247	0.000516874	0.00023116	0	0.00217797	0.000606152	0.000292893
OTU_15267	2_29604	KP132147	Fungi	Ascomycota	Eurotiomycetes	Chaetothyriales	Herpotrichiellaceae	Exophiala	xenobiotica	2e-93	343	173	553	23	4	10	6	6	1	4	5	3	0	8	7	0.000389257	0.000375235	0.000386735	0	0.00144757	0.010594	0	8.11688e-05	0	0.000137931	3.10771e-05	0.000461823	0	0	0.000731529	0.00127105	0.000391696	0.000354323	0.000395257	0	0	0	0	0
OTU_16292	27_40852	KP216920	Fungi	Ascomycota	Dothideomycetes	Botryosphaeriales	Botryosphaeriaceae	Microdiplodia	miyakei	2e-89	329	166	454	19	3	0	5	8	6	5	2	3	4	2	8	0	0	0	0	0	0	0	0	0	0	0	0	0	0	0	0	0	0	0	0	0.000732064	0	0.000151538	6.27628e-05
OTU_18119	27_50634	HQ833451	Fungi	Ascomycota	Leotiomycetes	Helotiales	Sclerotiniaceae	Ciboria	carunculoides	5e-84	311	157	362	14	4	1	4	7	2	5	2	4	4	2	2	0	0	0	0	0	0	0	0	0.000106123	0	0	0	0	0	0	0	0	0	0	0	0	0	0	2.09209e-05
OTU_7929	27_2751	KJ706318	Fungi	Basidiomycota	Microbotryomycetes	Sporidiobolales	Incertae	Rhodosporidium	diobovatum	5e-116	418	211	269	9	3	0	2	5	2	5	1	2	3	2	1	0	0	0	0	0	0	0	0	0	0	0	0	0	0	0	0	0	0	6.08088e-05	0	0	0	0	0
OTU_18636	27_227	JN116664	Fungi	Ascomycota	Dothideomycetes	Pleosporales	Lophiostomataceae	Lophiostoma	helminthicola	8e-83	307	155	213	24	3	0	8	10	6	5	3	3	5	4	9	0	0	0	0	0	0	0	0	0	0	0	0	0	0	0	0.00158881	0	0	0	0	0.000732064	0.000622278	0.000151538	6.27628e-05
OTU_7249	27_9486	KJ494640	Fungi	Basidiomycota	Wallemiomycetes	Wallemiales	Wallemiaceae	Wallemia	sebi	2e-118	426	215	212	11	4	2	2	6	1	5	2	2	2	1	4	0	0	0	0	0	0	0	0	0	0	0	0.000307882	0.000135511	0	0	0	0	0	0	0	0	0	0	0
OTU_16759	32_85056	JX091487	Fungi	Ascomycota	Eurotiomycetes	Eurotiales	Trichocomaceae	Talaromyces	minioluteus	4e-88	325	164	170	18	4	3	3	7	5	5	2	4	4	3	5	0	0	0.000290051	0	0	0	0	0	0.000106123	6.89655e-05	0	0	0	0	0	0	0	0	0	0	0	0	0	2.09209e-05
OTU_12720	32_76074	KF753949	Fungi	Zygomycota	Incertae	Mucorales	Mucoraceae	Mucor	circinelloides	5e-100	365	184	163	22	4	7	5	8	2	5	6	2	2	5	7	0	0.000625391	9.66837e-05	0	0	0	0	0.00300325	0	0.000206897	3.10771e-05	0.000615764	0	0.00022419	0	0	0.00117509	0.00020247	0	0	0.000732064	0.000933416	0	0
OTU_17287	14_53572	HG764313	Fungi	Ascomycota	Sordariomycetes	Sordariales	Lasiosphaeriaceae	Cladorrhinum	bulbillosum	2e-86	319	161	158	27	4	9	7	8	3	5	3	5	6	6	7	0	0.000375235	9.66837e-05	0	9.04732e-05	0.000144463	0	0	0.000106123	0.00351724	3.10771e-05	0.00107759	6.77553e-05	0	0	0.000317763	0	0	3.04044e-05	0	0	0	7.57691e-05	4.18419e-05
OTU_17864	14_78267	KJ921608	Fungi	Ascomycota	Dothideomycetes	Capnodiales	Incertae	Torula	caligans	1e-84	313	158	133	20	4	7	3	8	2	5	3	2	3	3	9	0.000583885	0.0011257	0.000676786	0.00023359	0	0	0	0	0	0	3.10771e-05	0	6.77553e-05	0	0.000731529	0	0	0	0	0	0	0	0.000303076	0.00023013
OTU_7803	48_9436	KP724996	Fungi	Basidiomycota	Agaricomycetes	Agaricales	Psathyrellaceae	Coprinopsis	cinerea	1e-116	420	212	110	15	4	3	5	6	1	5	3	2	3	3	4	0	0	9.66837e-05	0	0	0	0	0	0	6.89655e-05	3.10771e-05	0	0	0	0	0	0	0	0	0	0	0.000311139	0	2.09209e-05
OTU_11988	28_1742	FJ914660	Fungi	Ascomycota	Sordariomycetes	Microascales	Microascaceae	Trichurus	dendrocephalus	8e-102	371	187	106	23	4	6	6	9	2	5	2	5	3	4	9	0.000389257	0.000250156	0	0.00023359	0	2.40772e-05	0	0	0.000212247	0.000206897	0	0	0	0	0	0	0	0	0	0	0.00366032	0	0.000757691	4.18419e-05
OTU_11643	27_1178	KM396227	Fungi	Ascomycota	Sordariomycetes	Hypocreales	Clavicipitaceae	Nomuraea	rileyi	5e-103	375	189	104	18	4	6	5	6	1	4	4	4	0	5	5	0	0	9.66837e-05	0.00116795	0	4.81545e-05	0.00036483	0.0012987	0	6.89655e-05	0	0	0	0	0	0.000317763	0	5.06175e-05	9.12131e-05	0	0	0	7.57691e-05	0
OTU_8309	32_1783	LN714515	Fungi	Basidiomycota	Agaricomycetes	Polyporales	Meruliaceae	Abortiporus	biennis	7e-115	414	209	94	9	2	3	0	6	0	5	2	3	1	2	1	0	0	0	0	0	0	0	8.11688e-05	0.000106123	0	3.10771e-05	0	0	0	0	0	0	0	0	0	0	0	0	0
OTU_17580	4_33396	FR670331	Fungi	Ascomycota	Eurotiomycetes	Eurotiales	Trichocomaceae	Penicillium	fellutanum	9e-86	317	160	84	16	4	6	4	3	3	4	0	4	3	4	5	0	0	9.66837e-05	0.00303667	0	0	0	0	0.000424493	6.89655e-05	6.21543e-05	0	0.000271021	0	0	0.000635526	0	0	3.04044e-05	0	0	0	0	0
OTU_15664	29_407	AF422960	Fungi	Ascomycota	Sordariomycetes	Magnaporthales	Magnaporthaceae	Buergenerula	spartinae	1e-91	337	170	78	10	4	1	3	3	3	3	0	0	4	4	2	0	0	0	0	0.000542839	0	0	0	0	0	0	0	0	0	0	0	0	0	6.08088e-05	0	0	0	7.57691e-05	0
OTU_20401	19_14664	AB779764	Fungi	Ascomycota	Sordariomycetes	Hypocreales	Nectriaceae	Fusarium	oxysporum	8e-80	297	150	74	20	4	2	9	6	3	5	4	2	3	4	7	0	0	0	0.00023359	0	0	0	0	0	0	3.10771e-05	0	0	0	0	0.000317763	0.000391696	0.000658028	0.000334448	0.00023116	0	0.000933416	7.57691e-05	0
OTU_20629	27_85341	KM434267	Fungi	Ascomycota	Dothideomycetes	Pleosporales	Phaeosphaeriaceae	Phaeosphaeria	musae	1e-78	293	148	73	18	3	0	7	6	5	5	1	1	5	4	7	0	0	0	0	0	0	0	0	0	0	0	0	0	0	0	0	0	0	9.12131e-05	0	0	0.000311139	0.000151538	8.36838e-05
OTU_14502	48_2258	JX393999	Fungi	Basidiomycota	Tremellomycetes	Tremellales	Tremellaceae	Cryptococcus	laurentii	7e-96	351	177	72	6	3	0	1	4	1	4	1	2	1	0	2	0	0	0	0	0	0	0	0	0	0	0	0	0	0	0	0	0	0	0	0	0	0	0	0
OTU_19371	14_58959	AB625582	Fungi	Ascomycota	Incertae	Incertae	Incertae	Staphylotrichum	boninense	1e-81	303	153	65	14	4	2	4	6	2	5	3	1	3	2	5	0	0	0	0	0	0	0	0	0	0	0	0.000461823	6.77553e-05	0	0	0	0	0	0	0.00023116	0	0	0	2.09209e-05
OTU_13192	29_137	KM272367	Fungi	Ascomycota	Sordariomycetes	Microascales	Halosphaeriaceae	Corollospora	maritima	8e-99	361	182	62	14	3	8	3	3	0	5	3	2	1	6	2	0.000194628	0.000250156	0	0	9.04732e-05	0.000337081	0.00352669	8.11688e-05	0.000106123	6.89655e-05	0	0	0	0	0	0	0	5.06175e-05	6.08088e-05	0	0	0	0	0
OTU_20260	14_28978	KJ572144	Fungi	Ascomycota	Dothideomycetes	Pleosporales	Pleosporaceae	Edenia	gomezpompae	8e-80	297	150	60	19	4	2	5	9	3	5	3	3	5	3	5	0	0.000125078	0	0	0	0	0	0	0	0	0	0	6.77553e-05	0	0	0	0	0	3.04044e-05	0	0	0	0.000151538	2.09209e-05
OTU_1006	34_70222	AB476411	Fungi	Zygomycota	Incertae	Mortierellales	Mortierellaceae	Mortierella	alpina	8e-143	507	256	59	15	4	4	2	7	2	4	5	3	2	0	5	0	0.000125078	0	0.00023359	0	0	0	0	0.00031837	0	0	0	0.000677553	0	0	0	0.000783392	0.000101235	0	0	0	0	0	0
OTU_11971	27_885	KP675054	Fungi	Ascomycota	Saccharomycetes	Saccharomycetales	Wickerhamomycetaceae	Wickerhamomyces	anomalus	8e-102	371	187	57	13	4	4	4	4	1	5	3	3	2	2	3	0	0	0	0	0.00027142	0	0	0	0.00063674	0	0	0	0	0.000112095	0.000731529	0	0	0.000101235	6.08088e-05	0	0	0	0	0
OTU_9943	33_2337	KJ522800	Fungi	Ascomycota	Eurotiomycetes	Chaetothyriales	Herpotrichiellaceae	Exophiala	heteromorpha	2e-108	392	198	53	5	4	1	1	2	1	4	1	1	0	1	2	0	0	0	0	0	4.81545e-05	0	0	0	0	0	0	0	0	0	0	0	0	0.000881727	0	0	0	0	0
OTU_2220	27_7623	KM873609	Fungi	Ascomycota	Saccharomycetes	Saccharomycetales	Saccharomycetaceae	Kluyveromyces	marxianus	1e-135	484	244	46	3	2	0	1	2	0	2	1	2	0	0	0	0	0	0	0	0	0	0	0	0	0	0	0	0	0	0	0	0	0	0	0	0	0	0	0
OTU_20441	14_79065	KP117269	Fungi	Ascomycota	Sordariomycetes	Sordariales	Lasiosphaeriaceae	Podospora	anserina	3e-79	295	149	44	16	2	12	4	0	0	5	2	3	1	5	5	0.000194628	0.000500313	0.00135357	0.000467181	9.04732e-05	4.81545e-05	0.00024322	0	0.00031837	0.000137931	6.21543e-05	0.000307882	6.77553e-05	0	0	0.000317763	0	5.06175e-05	9.12131e-05	0	0	0	0	0
OTU_18445	35_24549	KM434271	Fungi	Ascomycota	Dothideomycetes	Pleosporales	Phaeosphaeriaceae	Ophiosphaerella	agrostis	2e-83	309	156	43	9	2	0	0	6	3	5	2	1	3	2	1	0	0	0	0	0	0	0	0	0	0	0	0	0	0	0	0	0	0	0	0	0	0	0	0
OTU_21418	36_16784	KP171558	Fungi	Ascomycota	Saccharomycetes	Saccharomycetales	Pichiaceae	Pichia	membranifaciens	1e-75	283	143	39	12	3	4	1	7	0	5	2	3	1	4	2	0	0	9.66837e-05	0	9.04732e-05	2.40772e-05	0.00182415	0	0	0	0	0	0	0	0	0	0	0	3.04044e-05	0	0	0	0	0
OTU_9766	27_1877	KJ706324	Fungi	Basidiomycota	Microbotryomycetes	Sporidiobolales	Incertae	Rhodotorula	pallida	6e-109	394	199	39	2	2	0	1	1	0	2	1	1	0	0	0	0	0	0	0	0	0	0	0	0	0	0	0	0	0	0	0	0	0	0	0	0	0	0	0
OTU_17649	14_10043	KP131545	Fungi	Ascomycota	Dothideomycetes	Incertae	Eremomycetaceae	Arthrographis	kalrae	4e-85	315	159	37	15	4	2	5	7	1	5	3	4	2	3	3	0	0	0	0	0	2.40772e-05	0	0	0	0	0	0	0.000135511	0	0	0	0	5.06175e-05	3.04044e-05	0	0	0	7.57691e-05	0
OTU_10033	6_11271	JX681043	Fungi	Ascomycota	Eurotiomycetes	Chaetothyriales	Herpotrichiellaceae	Exophiala	mesophila	2e-108	392	198	33	2	1	2	0	0	0	2	0	1	0	0	1	0	0	0	0	0	0.000770472	0	0	0	0	0	0.000153941	0	0	0	0	0	0	0	0	0	0	0	0
OTU_19635	8_49818	JF440614	Fungi	Ascomycota	Lecanoromycetes	Baeomycetales	Trapeliaceae	Sarea	difformis	1e-81	303	153	33	16	4	7	5	3	1	5	2	2	1	4	7	0.000194628	0.000125078	0.000193367	0.00023359	0	2.40772e-05	0	8.11688e-05	0.000212247	0	0	0	0	0	0	0.000317763	0	0	6.08088e-05	0.00023116	0	0	7.57691e-05	0
OTU_21721	14_3680	KF835845	Fungi	Ascomycota	Leotiomycetes	Incertae	Myxotrichaceae	Oidiodendron	truncatum	7e-74	278	140	31	13	3	5	4	4	0	5	2	2	2	5	2	0	0.000125078	9.66837e-05	0	0	0	0	8.11688e-05	0	0.000137931	0	0	0.000880818	0	0	0	0	5.06175e-05	3.04044e-05	0	0	0	0	4.18419e-05
OTU_13495	34_55461	HQ914935	Fungi	Ascomycota	Eurotiomycetes	Eurotiales	Trichocomaceae	Aspergillus	penicillioides	3e-98	359	181	29	9	4	1	2	4	2	4	4	1	0	2	2	0	0	0	0	0	0	0	8.11688e-05	0	0	0	0	0	0	0	0	0	5.06175e-05	0	0	0	0	0	0
OTU_12190	27_4734	KF728785	Fungi	Ascomycota	Saccharomycetes	Saccharomycetales	Incertae	Candida	quercitrusa	3e-101	369	186	29	5	2	0	2	3	0	3	3	1	1	0	0	0	0	0	0	0	0	0	0	0	0	0	0	0	0	0	0	0	0	0	0	0	0	0	0
OTU_16133	27_14127	KP216971	Fungi	Ascomycota	Sordariomycetes	Hypocreales	Cordycipitaceae	Beauveria	felina	6e-90	331	167	27	10	3	0	5	4	1	5	3	1	3	1	2	0	0	0	0	0	0	0	0	0	0	0	0	0	0	0	0	0	0	9.12131e-05	0	0	0	7.57691e-05	2.09209e-05
OTU_16946	27_44885	KM409566	Fungi	Ascomycota	Eurotiomycetes	Eurotiales	Trichocomaceae	Aspergillus	wentii	2e-87	323	163	26	12	4	2	6	2	2	5	3	2	3	3	1	0	0	0	0	0	4.81545e-05	0	0	0	0.000137931	0	0	0	0	0	0	0.000391696	5.06175e-05	3.04044e-05	0	0	0	0	0
OTU_18385	28_9089	JQ388942	Fungi	Ascomycota	Dothideomycetes	Patellariales	Patellariaceae	Rhytidhysteron	rufulum	2e-83	309	156	25	10	3	1	3	6	0	5	2	1	1	2	4	0	0	0	0	0	0	0	0	0	0	0	0.000153941	0	0	0	0	0	0	0	0	0	0	7.57691e-05	2.09209e-05
OTU_10971	48_824	KP012695	Fungi	Basidiomycota	Agaricomycetes	Polyporales	Polyporaceae	Trametes	sanguinea	2e-105	383	193	25	1	1	0	0	0	1	1	0	0	0	0	1	0	0	0	0	0	0	0	0	0	0	0	0	0	0	0	0	0	0	0	0	0	0	0	0
OTU_16841	1_9675	HQ692590	Fungi	Ascomycota	Sordariomycetes	Xylariales	Diatrypaceae	Diatrypella	vulgaris	4e-88	325	164	24	10	2	8	2	0	0	4	1	2	0	2	5	0.000389257	0.000125078	9.66837e-05	0.00023359	0	2.40772e-05	0	0.000974026	0.000106123	0	0	0.000153941	0	0	0	0	0	5.06175e-05	9.12131e-05	0	0	0	0	0
OTU_16975	34_1969	KC771899	Fungi	Ascomycota	Sordariomycetes	Diaporthales	Schizoparmaceae	Pilidiella	diplodiopsis	2e-87	323	163	23	3	2	0	0	1	2	2	1	0	0	0	2	0	0	0	0	0	0	0	0	0	0	0	0	0	0	0	0	0	0	0	0	0	0	0	0
OTU_18114	27_42415	JX868606	Fungi	Ascomycota	Eurotiomycetes	Onygenales	Incertae	Myceliophthora	thermophila	5e-84	311	157	21	9	4	1	2	3	3	4	0	1	2	2	4	0	0	0.000193367	0	0	0	0	0	0	0	0	0	0	0	0	0	0	0	0	0	0	0	7.57691e-05	0
OTU_16297	27_73922	KP131548	Fungi	Ascomycota	Eurotiomycetes	Eurotiales	Trichocomaceae	Aspergillus	alliaceus	2e-89	329	166	17	9	3	5	3	1	0	4	0	2	2	1	4	0.000194628	0.000250156	0.000193367	0.00023359	9.04732e-05	0	0	0	0	0	0	0	0	0	0	0	0	0	0	0	0	0	0	8.36838e-05
OTU_9492	27_20856	KM393270	Fungi	Basidiomycota	Microbotryomycetes	Sporidiobolales	Incertae	Rhodotorula	minuta	4e-110	398	201	16	4	2	0	2	2	0	2	0	2	0	0	2	0	0	0	0	0	0	0	0	0	0	0	0	0	0	0	0	0	0	0	0	0	0	0	0
OTU_8098	27_4966	KM384247	Fungi	Ascomycota	Saccharomycetes	Saccharomycetales	Saccharomycetaceae	Lachancea	kluyveri	2e-115	416	210	15	4	2	0	2	2	0	3	2	1	0	0	1	0	0	0	0	0	0	0	0	0	0	0	0	0	0	0	0	0	0	0	0	0	0	0	0
OTU_8904	6_2437	KM609401	Fungi	Basidiomycota	Agaricomycetes	Agaricales	Strophariaceae	Agrocybe	pediades	4e-113	408	206	15	2	2	1	0	1	0	2	0	1	0	1	0	0	0	0	0	0	0.000240772	0	0	0	0	0	0	0	0	0	0	0	0	0	0	0	0	0	0
OTU_2229	33_13518	KJ816914	Fungi	Basidiomycota	Tremellomycetes	Filobasidiales	Filobasidiaceae	Filobasidium	uniguttulatum	1e-135	484	244	15	1	1	0	0	1	0	1	0	0	0	0	1	0	0	0	0	0	0	0	0	0	0	0	0	0	0	0	0	0	0	0	0	0	0	0	0
OTU_19390	27_20920	HQ608017	Fungi	Ascomycota	Incertae	Incertae	Incertae	Robillarda	sessilis	1e-81	303	153	14	4	3	0	1	2	1	3	0	1	0	1	2	0	0	0	0	0	0	0	0	0	0	0	0	0	0	0	0	0	0	0	0	0	0	0	0
OTU_16748	29_13176	KF494827	Fungi	Ascomycota	Sordariomycetes	Xylariales	Diatrypaceae	Eutypella	citricola	4e-88	325	164	13	7	3	0	1	4	2	4	2	0	3	1	1	0	0	0	0	0	0	0	0	0	0	0	0	0	0	0	0	0	0	0	0	0	0	0	0
OTU_10534	37_62986	KJ654586	Fungi	Basidiomycota	Agaricomycetes	Polyporales	Meruliaceae	Phlebia	brevispora	1e-106	387	195	13	2	2	0	0	1	1	2	1	0	0	0	1	0	0	0	0	0	0	0	0	0	0	0	0	0	0	0	0	0	0	0	0	0	0	0	0
OTU_4208	33_4314	KJ706375	Fungi	Basidiomycota	Agaricostilbomycetes	Agaricostilbales	Agaricostilbaceae	Sterigmatomyces	elviae	1e-128	460	232	13	1	1	0	0	1	0	1	0	0	0	0	1	0	0	0	0	0	0	0	0	0	0	0	0	0	0	0	0	0	0	0	0	0	0	0	0
OTU_15084	34_5979	JF495769	Fungi	Ascomycota	Sordariomycetes	Hypocreales	Clavicipitaceae	Metarhizium	lepidiotae	4e-94	345	174	12	2	1	0	0	2	0	2	1	0	0	1	0	0	0	0	0	0	0	0	0	0	0	0	0	0	0	0	0	0	0	0	0	0	0	0	0
OTU_19508	34_85781	KJ572181	Fungi	Ascomycota	Sordariomycetes	Sordariales	Lasiosphaeriaceae	Cercophora	coprophila	1e-81	303	153	11	9	3	5	3	1	0	4	3	1	0	3	2	0	0	0	0.00023359	9.04732e-05	0	0	8.11688e-05	0.00031837	0	0	0.000153941	0	0	0	0	0.000391696	5.06175e-05	3.04044e-05	0	0	0	0	0
OTU_15249	37_20080	FJ914928	Fungi	Ascomycota	Saccharomycetes	Saccharomycetales	Saccharomycetaceae	Zygowilliopsis	californica	2e-93	343	173	10	3	2	1	0	2	0	3	1	0	0	1	1	0	0	0	0	0	0	0	0	0	0	0	0.000153941	0	0	0	0	0	0	0	0	0	0	0	0
OTU_17457	14_4360	JF923840	Fungi	Ascomycota	Sordariomycetes	Diaporthales	Diaporthaceae	Phomopsis	tersa	9e-86	317	160	10	5	3	3	0	1	1	2	0	0	3	2	0	0	0	0	0	9.04732e-05	0	0	0	0	0	3.10771e-05	0	0.000338776	0	0	0	0	0	0	0	0	0	0	0
OTU_12999	34_20214	KP212089	Fungi	Basidiomycota	Agaricomycetes	Hymenochaetales	Schizoporaceae	Hyphodontia	flavipora	2e-99	363	183	10	2	2	0	0	1	1	2	1	0	0	0	1	0	0	0	0	0	0	0	0	0	0	0	0	0	0	0	0	0	0	0	0	0	0	0	0
OTU_3252	27_6986	UDB007197	Fungi	Zygomycota	Incertae	Mortierellales	Mortierellaceae	Mortierella	verticillata	4e-132	472	238	9	4	3	1	2	0	1	4	0	1	1	1	1	0	0.000125078	0	0	0	0	0	0	0	0	0	0	0	0	0	0	0	0	3.04044e-05	0	0	0	0	0
OTU_12215	33_5153	KF928438	Fungi	Ascomycota	Eurotiomycetes	Chaetothyriales	Herpotrichiellaceae	Exophiala	cancerae	3e-101	369	186	8	2	1	0	0	2	0	2	0	0	0	1	1	0	0	0	0	0	0	0	0	0	0	0	0	0	0	0	0	0	0	0	0	0	0	0	0
OTU_14175	28_65405	KM056329	Fungi	Zygomycota	Incertae	Mucorales	Mucoraceae	Mucor	circinelloides f lusitanicus	2e-96	353	178	8	3	2	0	1	2	0	3	1	0	1	0	1	0	0	0	0	0	0	0	0	0	0	0	0	0	0	0	0	0	0	0	0	0	0	0	0
OTU_17392	4_29139	KF301603	Fungi	Ascomycota	Eurotiomycetes	Eurotiales	Trichocomaceae	Phialosimplex	caninus	2e-86	319	161	7	5	2	4	1	0	0	4	1	1	0	2	1	0	0	0	0.00023359	0.000180946	4.81545e-05	0	0	0	0	0	0	0	0.000112095	0	0	0	0	3.04044e-05	0	0	0	0	0
OTU_15485	14_8827	KJ817796	Fungi	Ascomycota	Eurotiomycetes	Eurotiales	Trichocomaceae	Thermoascus	aurantiacus	3e-92	339	171	7	3	2	2	0	1	0	2	0	0	2	1	0	0	0	0	0	0	0	0	0	0	0.000206897	0	0	0.000203266	0	0	0	0	0	0	0	0	0	0	0
OTU_21911	34_339	KC252944	Fungi	Ascomycota	Saccharomycetes	Saccharomycetales	Incertae	Candida	sojae	2e-71	270	136	7	2	2	1	0	1	0	2	1	1	0	0	0	0	0	0	0	0	0	0	0	0.000106123	0	0	0	0	0	0	0	0	0	0	0	0	0	0	0
OTU_8161	48_6984	KF695121	Fungi	Basidiomycota	Agaricomycetes	Hymenochaetales	Hymenochaetaceae	Inonotus	tropicalis	2e-115	416	210	7	1	1	0	0	0	1	1	0	0	0	0	1	0	0	0	0	0	0	0	0	0	0	0	0	0	0	0	0	0	0	0	0	0	0	0	0
OTU_8654	34_27377	KP216907	Fungi	Basidiomycota	Agaricomycetes	Polyporales	Meruliaceae	Irpex	lacteus	1e-113	410	207	7	2	1	0	0	2	0	2	1	0	1	0	0	0	0	0	0	0	0	0	0	0	0	0	0	0	0	0	0	0	0	0	0	0	0	0	0
OTU_4200	28_12194	AB916516	Fungi	Basidiomycota	Tremellomycetes	Cystofilobasidiales	Mrakiaceae	Mrakia	blollopis	1e-128	460	232	7	2	2	0	1	1	0	2	0	0	0	1	1	0	0	0	0	0	0	0	0	0	0	0	0	0	0	0	0	0	0	0	0	0	0	0	0
OTU_19552	39_91267	KF494164	Fungi	Ascomycota	Dothideomycetes	Incertae	Incertae	Rhizopycnis	vagum	1e-81	303	153	6	5	3	2	2	1	0	3	1	0	0	1	3	0.000194628	0	0	0	0	0	0	0	0	0	0	0.000153941	0	0	0	0	0.000783392	0	0	0	0	0	7.57691e-05	0
OTU_11212	2_5948	HQ997372	Fungi	Ascomycota	Eurotiomycetes	Eurotiales	Trichocomaceae	Paecilomyces	marquandii	9e-105	381	192	6	4	2	3	1	0	0	4	1	1	0	1	1	0	0.000375235	0	0	0	2.40772e-05	0	8.11688e-05	0	0	0	0	0	0	0	0	0	5.06175e-05	0	0	0	0	0	0
OTU_7032	3_39536	JN205825	Fungi	Zygomycota	Incertae	Mucorales	Mucoraceae	Actinomucor	elegans	1e-119	430	217	6	6	2	4	2	0	0	4	2	1	1	0	2	0.000194628	0	9.66837e-05	0	0	0	0	0	0.000106123	0	0	0	0	0.000112095	0	0	0	5.06175e-05	0	0	0	0	0	2.09209e-05
OTU_18476	39_95951	KF871451	Fungi	Ascomycota	Dothideomycetes	Pleosporales	Sporormiaceae	Preussia	intermedia	2e-83	309	156	5	4	4	1	1	1	1	3	0	0	1	1	2	0.000194628	0	0	0	0	0	0	0	0	0	0	0	0	0	0	0	0	0	0	0	0	0	7.57691e-05	0
OTU_21857	39_19298	AB190398	Fungi	Ascomycota	Eurotiomycetes	Chaetothyriales	Herpotrichiellaceae	Phialophora	hyalina	1e-72	274	138	5	2	2	0	0	1	1	2	0	0	0	1	1	0	0	0	0	0	0	0	0	0	0	0	0	0	0	0	0	0	0	0	0	0	0	0	0
OTU_10921	34_75195	KP132452	Fungi	Ascomycota	Eurotiomycetes	Onygenales	Arthrodermataceae	Arthroderma	fulvum	2e-105	383	193	5	4	2	3	0	1	0	3	1	1	0	2	0	0	0	0	0	0	2.40772e-05	0	0	0	6.89655e-05	3.10771e-05	0	0	0	0	0	0	0	0	0	0	0	0	0
OTU_19793	33_21325	AB861678	Fungi	Ascomycota	Eurotiomycetes	Onygenales	Arthrodermataceae	Arthroderma	multifidum	5e-81	301	152	5	3	2	1	0	2	0	3	0	1	0	1	1	0	0	0	0	0	0	0	0	0	6.89655e-05	0	0	0	0	0	0	0	0	0	0	0	0	0	0
OTU_20360	2_35360	KP101207	Fungi	Ascomycota	Sordariomycetes	Sordariales	Chaetomiaceae	Thielavia	microspora	8e-80	297	150	5	5	2	3	2	0	0	4	1	1	0	1	2	0	0.000125078	0	0.00023359	0	0	0	0	0.000106123	0	0	0	0	0	0	0	0.000391696	0	3.04044e-05	0	0	0	0	0
OTU_8392	6_4179	KF928444	Fungi	Ascomycota	Eurotiomycetes	Chaetothyriales	Herpotrichiellaceae	Exophiala	dermatitidis	7e-115	414	209	4	2	2	1	0	0	1	2	0	1	0	0	1	0	0	0	0	0	7.22317e-05	0	0	0	0	0	0	0	0	0	0	0	0	0	0	0	0	0	0
OTU_15690	34_79501	FJ201774	Fungi	Ascomycota	Eurotiomycetes	Onygenales	Gymnoascaceae	Gymnascella	dankaliensis	1e-91	337	170	4	3	3	1	1	1	0	3	1	0	1	1	0	0	0	0	0	0	0	0	0	0	0.000137931	0	0	0	0	0	0	0	0	0	0	0	0	0	2.09209e-05
OTU_18921	21_22972	KC989061	Fungi	Ascomycota	Dothideomycetes	Pleosporales	Pleosporaceae	Dendryphion	nanum	8e-83	307	155	3	3	2	0	2	0	1	2	0	0	2	1	0	0	0	0	0	0	0	0	0	0	0	0	0	0	0	0	0	0	0	3.04044e-05	0	0	0	0	2.09209e-05
OTU_20465	29_275	JX076948	Fungi	Ascomycota	Dothideomycetes	Pleosporales	Pleosporaceae	Edenia	gomezpompae	3e-79	295	149	3	3	3	0	1	1	1	2	0	1	2	0	0	0	0	0	0	0	0	0	0	0	0	0	0	0	0	0	0	0	0	0	0	0	0	0	0
OTU_12462	33_2068	KM525668	Fungi	Ascomycota	Eurotiomycetes	Chaetothyriales	Herpotrichiellaceae	Cladophialophora	bantiana	1e-100	367	185	3	1	1	0	0	1	0	1	0	0	0	0	1	0	0	0	0	0	0	0	0	0	0	0	0	0	0	0	0	0	0	0	0	0	0	0	0
OTU_21762	6_5883	AY251067	Fungi	Ascomycota	Eurotiomycetes	Incertae	Amorphothecaceae	Amorphotheca	resinae	7e-74	278	140	3	2	2	1	1	0	0	2	0	1	0	1	0	0	0	0	0	0	4.81545e-05	0	0	0	0	0	0	0	0	0	0	0	0	3.04044e-05	0	0	0	0	0
OTU_10737	40_59447	KF928426	Fungi	Ascomycota	Incertae	Incertae	Incertae	Veronaea	botryosa	6e-106	385	194	3	2	2	1	0	1	0	2	1	1	0	0	0	0	0	0	0	0	4.81545e-05	0	0	0	0	0	0	0	0	0	0	0	0	0	0	0	0	0	0
OTU_12476	34_52808	KP281424	Fungi	Ascomycota	Saccharomycetes	Saccharomycetales	Incertae	Candida	boidinii	1e-100	367	185	3	2	2	0	0	1	1	2	1	0	1	0	0	0	0	0	0	0	0	0	0	0	0	0	0	0	0	0	0	0	0	0	0	0	0	0	0
OTU_19076	32_83340	KJ627786	Fungi	Ascomycota	Sordariomycetes	Xylariales	Xylariaceae	Xylaria	nigripes	3e-82	305	154	3	3	1	0	0	3	0	3	0	1	1	0	1	0	0	0	0	0	0	0	0	0	0	0	0	0	0	0	0	0	0	0	0	0	0	0	0
OTU_6471	32_59097	AF272904	Fungi	Basidiomycota	Agaricomycetes	Thelephorales	Thelephoraceae	Tomentella	atramentaria	2e-121	436	220	3	1	1	0	0	1	0	1	0	1	0	0	0	0	0	0	0	0	0	0	0	0	0	0	0	0	0	0	0	0	0	0	0	0	0	0	0
OTU_9523	35_32638	KM014601	Fungi	Basidiomycota	Microbotryomycetes	Sporidiobolales	Incertae	Rhodotorula	cassiicola	4e-110	398	201	3	1	1	0	0	1	0	1	0	1	0	0	0	0	0	0	0	0	0	0	0	0	0	0	0	0	0	0	0	0	0	0	0	0	0	0	0
OTU_1391	4_10539	KP055598	Fungi	Zygomycota	Incertae	Mortierellales	Mortierellaceae	Mortierella	indohii	7e-140	498	251	3	3	1	3	0	0	0	3	0	1	0	1	1	0	0	0	0.00023359	9.04732e-05	2.40772e-05	0	0	0	0	0	0	0	0	0	0	0	0	0	0	0	0	0	0
OTU_17793	6_42944	KJ574206	Fungi	Ascomycota	Dothideomycetes	Pleosporales	Leptosphaeriaceae	Leptosphaeria	biglobosa	4e-85	315	159	2	2	2	1	0	1	0	2	0	1	0	1	0	0	0	0	0	0	2.40772e-05	0	0	0	0	0	0	0	0	0	0	0	0	0	0	0	0	0	0
OTU_17981	2_14037	AB979876	Fungi	Ascomycota	Dothideomycetes	Pleosporales	Pleosporaceae	Pleospora	herbarum	1e-84	313	158	2	2	2	1	1	0	0	2	0	0	1	0	1	0	0.000125078	0	0	0	0	0	0	0	0	0	0	0	0	0	0	0	0	0	0	0	0	0	2.09209e-05
OTU_16888	11_26354	AF104443	Fungi	Ascomycota	Eurotiomycetes	Eurotiales	Trichocomaceae	Aspergillus	leporis	4e-88	325	164	2	1	1	1	0	0	0	1	0	0	0	1	0	0	0	0	0	0	0	0	0	0	0.000137931	0	0	0	0	0	0	0	0	0	0	0	0	0	0
OTU_22520	27_84135	KP117298	Fungi	Ascomycota	Leotiomycetes	Helotiales	Chaetomellaceae	Pilidium	concavum	3e-60	232	117	2	2	2	1	1	0	0	2	0	1	0	0	1	0	0	9.66837e-05	0	0	0	0	0	0	0	0	0	0	0	0	0	0	0	0	0	0	0	0	0
OTU_13867	11_367	HQ331458	Fungi	Ascomycota	Sordariomycetes	Hypocreales	Clavicipitaceae	Metarhizium	acridum	1e-97	357	180	2	2	1	2	0	0	0	1	0	0	0	2	0	0	0	0	0	0	0	0	0	0	6.89655e-05	3.10771e-05	0	0	0	0	0	0	0	0	0	0	0	0	0
OTU_19044	28_80765	LN714534	Fungi	Ascomycota	Sordariomycetes	Incertae	Glomerellaceae	Colletotrichum	coccodes	3e-82	305	154	2	2	1	0	2	0	0	2	1	0	0	0	1	0	0	0	0	0	0	0	0	0	0	0	0	0	0	0	0	0	5.06175e-05	0	0	0	0	0	0
OTU_11930	12_3767	LM652444	Fungi	Ascomycota	Sordariomycetes	Microascales	Microascaceae	Microascus	trigonosporus	2e-102	373	188	2	1	1	1	0	0	0	1	0	0	0	1	0	0	0	0	0	0	0	0	0	0	0	6.21543e-05	0	0	0	0	0	0	0	0	0	0	0	0	0
OTU_9342	21_15997	KM403380	Fungi	Basidiomycota	Agaricomycetes	Agaricales	Psathyrellaceae	Coprinellus	flocculosus	3e-111	402	203	2	2	1	0	2	0	0	2	0	0	0	1	1	0	0	0	0	0	0	0	0	0	0	0	0	0	0	0	0	0	0	3.04044e-05	0	0	0	7.57691e-05	0
OTU_9544	39_64625	KC966723	Fungi	Basidiomycota	Microbotryomycetes	Sporidiobolales	Incertae	Rhodotorula	slooffiae	4e-110	398	201	2	2	1	0	0	2	0	2	0	0	0	1	1	0	0	0	0	0	0	0	0	0	0	0	0	0	0	0	0	0	0	0	0	0	0	0	0
OTU_15398	39_96666	KP406599	Fungi	Zygomycota	Incertae	Mucorales	Choanephoraceae	Choanephora	infundibulifera f cucurbitarum	7e-93	341	172	2	2	1	0	0	2	0	2	1	0	0	1	0	0	0	0	0	0	0	0	0	0	0	0	0	0	0	0	0	0	0	0	0	0	0	0	0
OTU_1368	36_39034	LN812956	Fungi	Zygomycota	Incertae	Mucorales	Lichtheimiaceae	Lichtheimia	corymbifera	7e-140	498	251	2	2	2	1	0	1	0	2	0	0	1	1	0	0	0	0	0	0	0	0	0	0	0	3.10771e-05	0	0	0	0	0	0	0	0	0	0	0	0	0
[truncated: 19 more columns]
