# Supplementary material for: A High-Level Fungal Diversity in the Intertidal Sediment of Chinese Seas Presents the Spatial Variation of Community Composition
Source: Front Microbiol. 2016 Dec 23;7:2098. doi: 10.3389/fmicb.2016.02098 (PMC5179519; doi:10.3389/fmicb.2016.02098)
Supplement: TABLE S7 — Nucleotide of representative sequences. [file Table_7.XLSX]

## Sheet: Sheet1
Representative sequence number	Nucleotide
5_11808	TTTCTCCTAACCCAAAACTTAATGCGAGAGATGCCCTTCTCTTGCCAAGCATGAAAGCACTCTGCGCTCTGCGAGCGGCTTCTTGACTAGCTCAGGGGTCGCACTCAATGCAGCCGTCACATTGCTCACAATGTGAACTCATTGAGAGCAGAGGCAGTGCAGCGTTGCTGTCAGTGCTTAGCCAATCAAACTCTATTA
7_64509	TTCCCCCTCACCCAAACCATAATGCAGGAGATGCCCTTCTCTTGTCAAGCATGAAAGCGCTCTGCACTCTGCGAGCTACAGTCTTCGGACGGTAGCGCTCAATGCAGCGGTCACATTGCTCACAATGTGAACTCATTGAGAGCGGAGGCAGTCAGTAGGATGCAAGTCTTGCTGGAGGGCTTAGCCAACCAAACTTCT
17_62200	TCTCTCCTCACCAATATCCTAATGCGAGAGATACCCTTCTCTTGTCAAGCATGAAAGCGTTCTGTACTTTGCGAGCTACAGTCTTTGGACGGTAGCGCTCAATGCAGCGGTCACATTGCTCATAATGTGAACTCATTGAGAGCGGAGGCAGTCAGTAGGGCGAGAGCCTTGCTGGAGAGCTTAGGCAACCAAACTTCT
36_34011	TTTCTCCTCACCCAAACCTTAATGCGAGAGATGCCCTTCTCTTGTCAAACATGAAAGCACTCTGTGCTCTGCGGGCGGCTTCCTCAGCTTGCTGATGGGTCGCACTCAATGCAGCTGTCACATTGCTTACAATGTGAACTCGTTGAGAGTAGAGACAGTGCAGCGCAAGCTGTCAGTGCTTAGTCACCTAAACTTTC
35_16458	TTCCCCCTCACCCAGATCATAATGCGAGAGATGCCCTTCTCTTGCCAAGCGCGAAAGCACTCTGCGCTCTGCGCGCGGCTTCGGACTCGTCCGAGGGCCGCACTCAATGCAGCGGTCACATTGCTCACAATGTGAACTCATTGAGAGCTGAGGCAGTGCAGCGTCAAGCTGCCAGTGCTTAGTCACACAAACTTTA
40_16407	TTTCTCCTAACCCATATCATAATGCGAGAGATACCCTTCTCTTGCTAAGCATGAAAGCACTCTGCGCTCTGCGAGCGGCTTCGACTTGTTCGAGGGTCGCACTCAATGCAGCAGTCACATTGCTCACAATGTGAACTCATTGAGAGCTGAGGCAGTGCAGCCTTACCGCTGCCAGTGCTTAGACACTCAAACTTTT
1_58688	TCTCTCCTCACCCAAAAGATAATGCGACAGATGCCCTTCTGTTGCTAAGCTCGAAAGCACTCTGCGCTCTGCGAGCGGCTTCGACTCGTCGAGGGCCGCACTCAATGCAGCAGTCACATTGCTCACAATGTGAACTCATTGAGAGCAGAGGCAGTGCAGCGCTAGCCGCTGCCAGTGCTTAGTCACGCAAACTTTC
11_18861	TTTCTCCTCACCCAAATCTTAATGCGAGAGATGCCCTTCTCTCGTCAAGCGCGAAAGCACTCTGCGCTCTGCGCGCGGCTTCGGACTCGTCCGAGGGCCGCACTCAATGCAGCGGTCACATTGCTCACAATGTGAACTCATTGAGAGCTGAGGCAGTGCAGCGTCAAGCTGCCAGTGCTTAGTCACACAAACTTTT
34_25592	CAACTCCTCACCCAAATCTTAATGCGAGAGATACCCTTCTCTTGCCAAGCATGAAAGCACTCTGCGCTCTGCGAGCGGCTTCTTGACTAGCTCAGGGGTCGCACTCAATGCAGCCGTCACATTTCTAACAATGTGAACTCATTGAGAGCAAAGTCAGCGCAGTTTATCTGCAAGTGCTTAGACCTCTAAACTCTT
34_71009	TTTCTCATCACCTAAATCATAATGCGAGAGATGCCCTTCTCTTGCTAAGCATGAAAGCACTCTGCGCTCTGCGAGCGGCTTCCTGACTAGTTCAGGGGTCGCACTCAATGCAGCCGTCACATTTCTTTTAATGTGAACTCATTGAGAGCAGAGGCTGTCAGCTCACGCTGTCAGTGCTTAGTCACTTAAACTTTC
36_5952	CAACTCCTCACCCAAACCTTAATGCGAGAGATGCCCTTCTCTTGCCAAGCACGAAAGCACTCTGTTCTCTGCGAGCCATCCTCGACTCGTTCGAGGGTCGCACTCAATGCAGCTGTCACATTGCTCACAATGTGAACTCATTGAGAGCAGAGGCAGTGCAGCAGCCGCTGCCAGTGCTTAGTCACGCAAACTTTC
36_33691	TCTCTCCTCACCCAAACCATAATGCGATAGATGCCCTTCTCTTGTTAAGCATGAAAGCACTCTGCGCTCTGCGAGCGGCTTCGATTCGTCGAGGGTCGCACTCAATGCAGCAGTCACATTGTTTACAGTGTGAACTCATTGAGAGTAGAGGCAGTGCGGTGTAACAACTGCCAGTGCTTAGACACTCAAACTTTT
1_49330	TCTTTCCTCACCCAAATCATAATGCGATAGATGCCCTTCTCTTGCCAAGCATGAAAGCACTCTGCGCTCTGCGAGCGGCTTCTTGACTAGTTCGGGAGTCGCACTCAATGCAGCCGTCACATTTCTCACAATGTGAACTCATTGAGAGCAGAGGCTGTCAGCTCACGCTGTCAGTGCTTAGTCACTTAAACTTTC
2_29537	TTTCTCCTCACCCAAATCATAATGCGAGAGATACCCTTCTCTTGTTAAGTATGAAAGCACTCTGTGCTCTGAAGCGACTCTTTCTTATGATCGAGGTCGCACTCAATGCAGCCGTCACATTGCTTACAGTGTGAACTCGTTGAGAGTAGAGGCAGTGCAGCATCCGCTGCGCAGTGCTTAGTCACTCAAACTTTA
31_6335	TTTCTCCTCACCCAAACCTTAATGCGAGAGATACCCTTCTCTTGCCAAGCACGAGAGCACTCTGTTCTCTGCGAGCCATCCTCGACTCGTTCGAGGGTCGCACTCAATGCAGCTGTCACATTGCTCACAATGTGAACTCATTGAGAGCAGAGGCAGCGCAGCAGCCGCTGCCAGTGCTTAGACACTCAAATTTTC
34_23751	AGAGGTTTCACAATAATCTTAATGTGATTGAATTCGGCTTGCTTGATGGTTTTTATTAATCATCATCATCTTGCTCTTTTTCTCTCATGAAAGATGCGCAAGGGGATCTTTCGGTCCAATGAAGTGGTCACATCACTCGAATGTGATTTCATTGGAAGCACCGAATTATCATTTTAACTTGCGGTATCATATTATTATTATTATTGAATGCTATTTCCTTTTTACAAAGGTAAGTAGCATTTATACTCTCTATAC
33_11037	AAACCCTCAACCCCACATCGCACCCCGGTGTGAGGGTTGGACTTGGGTGCTGCTGCGACCTTTCCGTGGCTCGCCTCAAACGCATTAGTCGACTCTGTCGGCCTCACCTTTGACGTGATAGACATCGCCGTCGAGTTGGGGCTTTGACCTGTTGGAGCGGCTCACAACTGTCTTTGGACAAACCTATTCATAAC
34_6702	AAACAAGATCAACTCTAGTTGAGAGTTGGGATTGGTCTTATACATCTAGTGGTGTATTTGACTTGATTATATCGAGTTGATGAGCTTCCCAATGCGGCTCAATGTGTGCTAGCGAGACAGTCGTCCCGATCTCACATTTATTGTCGCATTGCAGAGTTCTGTGCACAGCTCGCTAAACCCTTTGTCATCATCAA
36_39343	TTTCTCCTCACCCAAAACTTAATGCGAGAGATACCCTTCTCTTGCCAAGCATGAAAGCACTCTGCGCTCTGCGAGCGGCTTCTTGACTAGTTCGGGAGTCGCACTCAATGCAGCCGTCACATTTTCACAATGTGAACTCATTGAGAGCAGAGGCTGTCAGCTCACGCTGTCAGTGCTTCGAGCATTAAACTCTA
1_31154	TCTTTCCTCACCCAAATCATAATGCGATAGATGCCCTTCTCTTGCCAAGCAAGAAAGCACTCTGCGCTCTGCGAGTGGCTTCGACTCGATCGAGGGCCGCACTCAATGCAGCAGTCACATTGCTCACAATGTGAACTCATTGAGAGCAGAGGCAGTGCAGCAGCCGCTGCCAGTGCTTAGTCACGCCAACTTTC
12_30106	TATCCCCTCACCCAAATCTTAATGCGAGAGATACCCTTCTCTCGTCAAGCAAGAAAGCGCTCTGCGCTCTGCGAGCGATTACCGATTCGTTCGGGATCGCACTCAATGCAGCGGTCACATTGTTCACAATGTGAACTCATTGAGAGTAGAGGCAGTGCAGCTCCGGCTGCCAGCGCTTAGGCACTCAAACTTTT
13_30802	TCTCTCCTCACCAAAATCCTCATGCGAGAGATGCCCTTCTCTTGCCAAGCATGAAAGCACTCTGCACTCTGCGAGCGGCTTCGACTTGTTCGAGGGTCGCACTCAATGCAGCAGTCACATTGCTCACAATGTGAACTCATTGAGAGCTGAGGCAGTGCGGCGTAAGCTGCCAGTGCTTAGTCACACAAACTTTA
31_12828	TTTCTCCTAACCCATATCATAATGCGAGAGATACCCTTCTCTTGCTAAGCATGAAAGCACTCTGCGCTCTGCGAGCGGCTTCGACTTGTTCGAGGGTCGCACTCAATGCAGCAGTCACATTGCTCACAATGTGAACTCATTGAGAGCTGAGGCAGTGCGGCGAAAGCTGCCAGTGCTTAGTCAACTTTCTTCAA
27_53795	TATCACATCACCCAGATCATAATGCGAGAGATACCCTTCTCTTGCTAAGCTCGAAAGCACTCTGCGCTCTGCGAGCGGCTTCGGCTTGTCCGAGGGCCGCACTCAATGCAGCAGTCACATTGCTCACAATGTGAACTCATTGAGAGCTGAGGTAGCGCAACATTAGTTGTAAGTGCTTAGACACTCAAACTTA
35_65482	TTTCTCCTCACCCAAACCTTAATGCGAGAGATACCCTTCTCTTGCCAAGCACGAAAGCACTCTGCGCTCTGCGGGCGGCTTCGATTCGTCGACAGTCGCACTCAATGCAGCGGTCACATTGCTCACAATGTGAACTCATTGAGAGCTGAGGCAGTGCAGCGCAAGCTGCCAGTGCTTAGTCACTCAAACTTTA
35_92056	TATCTCCTCACCCAAATCTTAATGCGAGAGATACCCTTCTCTTGTCAAGTACGAAAGCACTCTGAGCTCTGCACGCGTCTTCACTTCGGTGAAGTTCGCACTCAATGCAGCAGTCACATTGCTTACAATGTGAACTCATTGAGAGTTGAGTCAGCGCAGCGCAAGCTGCCAGTGCTTAGTCACTCAAACTTTA
36_3476	TTTCTCCTCACCCAAAGCTTAATGCGAGAGATACCCTTCTCTTGCCAAGCATGAAAGCACTCTGCGCTCTGCGAGCGGCTTCTTGACTAGCTCAAGGGTCGCACTCAATGCAGCCGTCACATTTCTCACAATGTGAACTCATTGAGAGCAGAGGCAGTGCAGTTTACTGCCAGTGCTTAGACACACAAACTTT
41_63027	TTTCTCATCACCTAAATCATAATGCGAGAGATACCCTTCTCTTGCTAAGCATGAAAGCACTCTGCGCTCTGCGAGCGGCTTCGACTTGTTCGAGGGTCGCACTCAATGCAGCAGTCACATTGCTCACAATGTGAACTCATTGAGAGCTGAGGCAGTGCAGCGAAAGCTGCGAGTGCTTAGACACTCAAACTTA
1_45419	TCTCTCCTCACCAATATCCTAATGCGAGAGATACCCTTCTCTTGTTAAGTATGAAAGCACTCTGTGCTCTGAAGCGACTCTTTCTTATGATCGAGGTCGCACTCAATGCAGCCGTCACATTGCTTACAATGTGAACTCATTGAGACAGGGACAGTGCAGCAACCGCTGCCAGTGCTTAGTCACCTAAACTTTA
1_51573	TTTCTCCTCAACAAAATCTTAATGCGAGAGATACCCTTCTCTTGTTAAATAAAAAAGCACTCTGAGCCCTGCAGGTGATTTGGCTTCGGCCAAGGTCACACTCAATGCAGCAGTCACATTGCTCACAATGTGAACTCATTGAGAGCAGAGGCAGTGCAGCAGCCGCTGCCAGTGCTTAGTCACGCAAACTTTC
6_32111	TATCTCATCACCCAGATCATAATGCTAGAGATACCCTTCTCTTGCTAAGCTGGAAAGCACTCTGCGCTCTGCGAGCGACTTCGACTTGTTCGAGGGTCGCACTCAATGCAGCAGTCACATTGCTCACAATGTGAACTCATTGAGAGCTGAGGCAGTGCAGCGTAAGCTGTTAGTGCTTAGACACTCAAACTTA
7_58165	TCTCTCCTAACCTAAATCATAATGCGAGAGATGCCCTTCTCTTGCCAAACATGAAAGCACTCTGCGCTCTGCGAGTGGCCTTCGGGTCACACTCAATGCAGCAGTCACATTGCTCACAATGTGAACTCATTGAGAGTAGACGCAGCGCGAGAGTAGTGCAGTTTACTGCCAGTGCTTAGTCACATTAATTTTC
8_17977	TATCTCATCACCTAAATCATAATGCGAGAGATGCCCTTCTCTTGCCAAGCATGAAAGCACTCTGCGCTCTGCGAGTGGCCTTCGGGTCACACTCAATGCAGCAGTCACATTGCTCACAATGTGAACTCATTGAGAGTAGACGCAGCGCGAGGGTAGTGCAGTTTACTGCCAGTGCTTAGACACTTTAATTTTC
21_23907	TTTCTCCTCACCCAAAACTTACTGCGAGAGATGCCCTTCTCTTGCTAAGCATGAAAGCACTCTGCGCTCTGCGAGCGACTTCTTGACTAGTTCGGGAGTCGCACTCAATGCAGCCGTCACATTTCACAATGTGAACTCATCGAGAGCAGAGGCTGTCAGCTCACGCTGTCAGTGCTTAGTCACTTAAACTTTC
23_53239	TTTCTCCTCACCCAAATCATAATGCGAGAGATGCCCTTCTCTTGCCAAGTATGAAAGCACTCTGTGCTCTGCGAGAGATCTCGACTTGTCGAGGGTCTCACTCAATGCAGCCGTCACATTGCTTACAATGTGAACTCATTGAGAGCAGAGGCAGTGCAGCATTTGCTGTCAGTGCTTAGCCAACTAAACTCTC
25_23648	CTTCTCACCCAAACCTTAATGCGAGAGATACCCTTCTCTTGCCAACCACGAAAGCACTCTGCGCTCTGCGAGCTTCTCCTTGACTAGCTCAGGGGGTCGCACTCAATGCAGCCGTCACATTTCTCACAATGTGAACTCATTGAGAGCAGAGGCTGTGAGCTCACGCTGTCAGTGCTTAGTCACTTAAACTTTC
25_25025	TTTCTCCTCACCCAAAACTTAATGCGAGAGATACCCTTCTCTTGCCAAGCATGAAAGCACTCTTCTTCTGCGAGCGGCTCTTGACTTGCTCAAGGGTCGCACTCGATGCAGACGTCACATTTCTTTTAATGTGAACTCATTGGGAGTAGGAATTGTCAGCTAACGCTGTCAGTGCTTAGTCACTTAAACTTTC
45_31663	TTTCTCCTCACCCAGATCATAATGCGAGAGATGCCCTTCTCTTGCCAAGTACGAAAGCACTCTGCGCTCTGCGAGCGACTTCGACTTGTTCGAGGGTCGCACTCAATGCAGCAGTCACATTGCTCACAATGTGAACTCATTGAGAGCTGAGGCAGTGCAGCGTCAGCTGCGAGTGCTTAGTCACCCAAACTTA
14_62357	TTTCTCCTCACCCAAAGCTTAATGCGAGAGATACCCTTCTCTTGCCAAGCATGAAAGCACTCTGCGCTCTGCGAGCGATTTCGACTAGTTCGATCTCGCACTCAATGCAGCCGTCACATTTCTCACAATGTGAACTCATTGAGAGCAGAGTCAGCGCAGCTTGTCTGCAAGTGCTTAGAGCTTCAAACTCTA
28_40656	TTTCTCCTCACCCAAATCTTAATGCGAGAGATACCCTTCTCTTGCCAAGCAAGAAAGCACTCTGCGCTCTGCGAGTGGCTTCGACTCGATCGAGGGCCGCACTCAATGCAGCAGTCACATTGCTCACAATGTGAACTCATTGGGAGCAAAGGCTGTCAGCTAACGCTGTCAGTGCTTAGTCACTTAAACTCT
32_18199	TTTCTCCTCACCCAAAGCATAATGCGACAGATGCCCTTCTGTTGCTAAGCTCGAAAGCACTCTACGCTCTGCGGTGGCCGCTCCGGTGGCCACACTCAATGCAGCAGTCACATTTTACAATGTGAACTCATTGAGAGTAGAGCCAGCGCGTGGGGCTAGTACCCGTGCCAGTGCTTGGCTAATCTAATTTTT
36_503	TTTCTCCTCACCCAAATCTTAATGCGAGAGATACCCTTCTCTTGCTAAGTATGAAAGCACTCTGAGCCCTGCAAGTGGCTTGGCTTCGGTCAAGGTCACACTCAATGCAGCAGTCACATTTCTTTTAATGTGAACTCATTGAGAGCAAAGTCAGCGCAGTTTATCTGCAAGTGCTTAGTGCCTCAAACTCTT
3_15974	TTTCTCATCACCCAAATCTTAATGCGAGAGATACCCTTCTCTTGCTAAGTATGAAAGCACTCTGAGCCCTGCAGGTGACTTGGCTTCGGTCAAGGTCACACTCAATGCAGCAGTCACATTGCTCACAATGTGAACTCATTGAGAGCAGAGTCAGCGCAGCTTGTCTGCAAGTGCTTAGACACTTGAATTTTC
7_59262	CTTTTCTCTCACCCAAAGCATAATGCGACAGATGCCCTTCTCTCGTCAAGCATGAAGGCACTCTGCGCTCTGCGAGCGGTTGTCCTCGGACGATCGCACTCAATGCAGCCGTCACATTGCTCACAGTGTGAACTCGTTGAGAGTAGAGGCAGTGCAGCATCCGCTGCGCAGTGCTTAGTCACTCAAACTTTA
11_30327	TTTCTCTCACCCAAAGCCTAATGCGACAGATGCCCTTCTGTTGCTAAGCTTGAAAGCACTCTGCGCTCTGCGGGCGGCTTCGATTCGTCGACAGTCGCACTCAATGCAGCGGTCACATTGCTCACAATGTGAACTCATTGAGAGCTGAGGCAGTGCAGCGCAAGCTGCGAGTGCTTAGTCACTCAAACTTTA
4_1066	TTTCTCCTCACCCAAATCATAATGCGAGAGATACCCTTCTCTTGTTAAATACGAAGGTACTCTGTACTCTGCAAGTGATTCTGACTTGTCAGTTTCACACTCAATGCAGCAGTCACATTTTCCAATGTGAACTCATTGTGAGTAGAGAACAGGTCAGCAATAGCTGAAAGTACTTAGACACATTAATTTTC
7_53755	TATCTCATCACCCAAACCTTAATGCGATAGATGCCCTTCTATTGCTAAGTGTGAAAGCACTCTGCGCTCTGCGAGCGGTTGTCCTCGGACGATCGCACTCAATGCAGCCGTCACATTGCTCACAGTGTGAACTCGTTGAGAGTAGAGGCAGTGCAGCATCCGCTGCGCAGTGCTTAGTCACTCAAACTTTA
11_2833	TATCTCCTCACCCAAATCTTAATGCGAGAGATACCCTTCTCTTGTCAAGCATGAAAGCACTCTGCGCTCTGCGAGCGACTTCGACTTGTTCGAGGGTCGCACTCAATGCAGCAGTCACATTTCACAATGTGAACTCATTGAGAGTAGAGACAGTGCAGCTAGTCTGCGAGTGCTTGGAACTCTAAACTTTA
11_12859	TCTCTCCTCACCTAAATCCTCATGCGAGAGATGCCCTTCTCTTGCCAAGCATGAAGGCGCTCTGCGCTCTGCGAGCGGCCGTCCTCGGATGGTCGCACTCAATGCAGCCGTCACATTGCTTACAGTGTGAACTCATTGAGAGTAGAGGCAGCGCAGCATCCGCTGCGCAGCGCTTAGTCACTCAAACTTTA
36_37061	TTTCTCCTCACCCAAATCTTAATGCGAGAGATGCCCTTCTCTCGTCAAGCATGAAAGCACTCTGCGCTCTGCGAGCGGTTGTCCTCGGACGATCGCACTCAATGCAGCCGTCACATTGCTCACAGTGTGAACTCATTGAGAGCAGAGGCAGTGCAGCAGCCGCTGCCAGTGCTTAGTCACGCAAACTTTC
7_43086	TCTCTCATCACCCAAATCTTAATGCGATAGATACCCTTCTATTGCTAAACTTGAAAGCACTCTGTACCCTGCAGCGGAGGTCTTCGGACTGACGCACTCAATGCAGTAGTCACATTGCTCACAGTGTGAACTCGTTGAGAGTAGAGGCAGTGCAGCATCCGCTGCGCAGTGCTTAGTCACTCAAACTTTA
7_62046	TTTCTCCTCACCCAAATCTTAATGCGAGAGATGCCCTTCTCTCGTCAAGCATGAAAGCACTCTGCGCTCTGCGAGCGGTTGTCCTTGGACGATCGCACTCAATGCAGCCGTCACATTGCTCACAGTGTGAACTCATTGAGCGTGGAGTCAGCGCATGCTTGCATGCCAGTGCTTAGACACTCAAATTTTC
21_10974	TCTTTCCTCACCCAAATCTTAATGTGAGAGATACCCTTCTCTTACTAAGTAGGAAAGCACTCTGTACTTTGCAGGCAACCTTGACTTGTCAAGGGTTGCACTCAATGCAGCAGTCACATTTCACAATGTGAACTCATTGAGAGTAGAGACAGTGCAGCTAGTCTGCGAGTGCTTAGAACTCTAAACTTTA
40_29273	TTTCTCATCACCCAAATCATAATGCGAGAGATACCCTTCTCTTGTTAAATATGAAGGTGCTCTGTACTCTGCAAGTGAGACTGCTTGTTCAGTCCCACACTCAATGCAGCAGTCACATTTTTCAATGTGAACTCATTGAGAGTAGAGGCAGCCAGCTTATGCTGAAAGTACCTAGGTATTCAAACTTTC
2_43305	TCTCTCATCACCCAAATCTTAATGCGATAGATACCCTTCTATTGCTAAACTTGAAAGCACTCTGTACCCTGCAGCGGAGGTCTTCGGACTGACGCACTCAATGCAGTAGTCACATTGCTCACAATGTGAACTCATTGAGAGCAGAGGCAGTGCAGCAGCCGCTGCCAGTGCTTAGTCACGCAAACTTTC
12_39511	CGACCCTCGAGCCTCCCTCTGTGGTGGTTCGGTGCTGGGACGCTACAGCGCGCTTGCCCGTGCTGTAGGCCCCGAAATGCAGTGGCGGCCTCGCCGAGACCCCGAGCGCAGTAAACCGTGCCCTAGCACAGCGCCTCGTTCAGGGTGTCCGGCGGGTGCCCCGGCCGTAAAACCCCCTAATTTATAGAA
21_5094	TTTTTCATCACCCAAATCATAATGCAAGAGATACCCTTCTCTTGTTAAATACGAAAGTACTCTGTGCTCTGCAAGTGAGACTGATTCGTTCGGTTTCACACTCAATGCAGCAGTCACATTTTACAATGTGAACTCATTGAGAGTAGAGACAGCCAGCTTTGCTGAAAGTACTTAGATAATTAAACTTTT
14_75226	TTTCTCCTCGCCAAAATCTTAATGTGAGAGATACCCTTCTCTTACCAAGTACGAAAGCACTCTGAGCTCTGCACGCGGCTTCACTTCGGTGAATCAGCACTCAATGCAGCAGTCACATTTTACAATGTGAACTCATTGAGAGCAGAGGCAGTGCAGTTTACTGCCAGTGCTTAGTCACGCAAACTTTC
27_85633	GTTTTCTCCTCACCTAAATCCTAATGCGAGAGATGCCCTTCTCTTGCCAAGCATGAAAGCACTCTGCACTCTGCGAGCGGCCTTCGGGTCGCACTCAATGCAGCAGTCACATTGCTCACAATGTGAACTCATTGAGAGCGGAGTCAGCGCGGCGACAGCTGCCAGTGCTTAGTCACACCAACTTAGGT
4_46217	TCTCTCCTCACCCAAACCTTAATGCGATAGATGCCCTTCTATTGCTAAGCGCGAAAGCACTCTGAACCCTGCAGCGGAAGCCTCCGGGCCGACGCACTCAATGCAGTAGTCACATTCTCAAATGTGAACTCGTTGAGAGTAGAGGCAGTGCAGCATCCGCTGCGCAGTGCTTAGTCACTCAAACTTTA
8_40013	TTTCTCCTCACCCAAATCTTAATGCGAGAGATGCCCTTCTCTCGTCAAGCATGAAAGCACTCTGCGCTCTGCGAGCGGTTGTCCTCGGACGATCGCACTCAATGCAGCCGTCACATTGCTCACAGTGTGAACTTGTTGAGAGTAGAGGCGGCGCATCTAATGCCAGTGCTTGGACACACAAACTCTTA
25_11229	TATCTCCTCACCCAAATCATAATGCGAGAGATGCCCTTCTCTTGCCAAGCATGAAAGCACTCTGCACTCTGCGAGAGACTTTCGGGTCTCACTCAATGCAGCAGTCACATTGCTTACAGTGTGAACTCATTGAGAGCGGAGGCAGCGCAGCCTAGCTGTCAGTGCTTAGACAAGTCAACTTAATTTTC
34_6010	AACCGATCAACACCTGTGGGGGTTGGCAGTGGCGTTCCGCGCAGCAAAGTGCGGTCTGCCTGAATGAATTCAGGTTGATGGGCTCCGGCTGGGCTCCAAATGTGCTAAAAGACTGTGGTCTTTCGTCGTTTGGCGGCGCAGCTGCAAGGCTCTATATGACGACCTTTAAATTTATTAATAATATCGA
35_13429	AACCGATCAACACCTGTGGGCGTTGGCATTGGCGTTCCGTGCAGTACTGTGCGGTTTGCTTAAAGATATTCAGGTTGATGGGCTCCCAGCTGAGCTTCAAATGTGCTAAAAGACTGTGGTCTTTCGTCATTTGGATGCGCAGTTGCACGGCTCTAGCAAACAGCCTTTAATACAATTATTATATCTA
35_17304	ACACGATCAACTCTAGTTAGAGTTGGCATTGACCTCATGCGCTTTTATAGTTGCATTTGGTTTGAATGGATCAAGTTGATGGGCTTCCCAGCGATGCTCGATGTGTGCTAGCGAGACAGTCGTCCCGATCTCACATTATTGTATTGTTGCAGAGCTCTAATCACAGCTTGTTAATATTTTTAATCAT
6_44176	TCTCTCATGACCAACATCTTAATGCTGGAGATACCCTTCTCCTGCTAAACACGAAAGCCCTCTGCACTCTGCAAGCGGCTTCTCTGAAGCTTGCACTCAATGCAGCAGTCACATTGCTTACAATGTGAACTCATTGAGAGTAGAGGCAGCACAGCCTAGCTGTAAGTGCTTAGACATACAATCTCTA
8_61915	TTTCTCCTCACCCAAATCATAATGCGAGAGATACCCTTCTCTTGTTAAGTATGAAAGCACTCTGTACCCTGCAGCGGAGGTCTTCGGACTGACGCACTCAATGCAGTAGTCACATTCTCAAATGTGAACTCATTGAGCGTAGAGTCAGCGCATGCTTGCATGCCAGTGCTTAGACACTCAAATTTTC
11_7269	TTTCTCCTCACCCAAACCTTAATGCGATAGATGCCCTTCTATTGCTAAGCACGAAAGCACTCTGTACCCTGCAGCCGAGTCGAAAGATGAGGCACTCAATGCAGTAGTCACATTGCTCACAATGTGAACTCATTGAGAGCTGAGGCAGTGCAGCGCAAGCTGCCAGTGCTTAGTCACTCAAACTTTA
32_41352	AACACGATCAACTCTAGTTAAGAGTTGGGATTGACCTCATATGCTCTCTAGCGTATCTGGTTTGAATGTATTAAGTTGATGAGCTTCCCAACATTGCTCAATGTGTGCTAGCGAGACAGTCGTCCCGATCTCACATTACAGTTTTGTTGCAAGGTTCTATGCACAGCTTTTTATTAATTTTATCGA
35_25670	TATCTCTTAACCCAAATCCTAATGCAAGAGATGCCCTTCTCTTGCCAAGCTCGAAAGCACTCTGCAGTCTGTGAGCGGCCTCCGGGTCGCACTCCATGCAGGATCGTCACATTGTATGATGTGAACCCATGGAGAGCGGAAGCAGTGCGGCGATAGCTGCCAGTGCTTAGACACTCCAACTTAGGA
39_43021	AACACGATCAACTCTAGTTAAGAGTTGGGATTGACCTCATATGCTATCTAGCGTATTTGGTTTAAATGCATTAAGTTGATGAGCTTCCCAACATTGCTCAATGTGTGCTAGCGAGACAGTCGTCCCGATCTCACATTACAGTTTTGTTGCAAAGTTCTATGTACAGCTTTTTATTTATTTTATCAA
1_63053	TTTCTCCTCACCCAAATCTTAATGCGACGGATGCCCTTCTGTCGTCAAGCAGGAAAGCACTCTGCACTCTGCGAGTGGGCTTCGGCCCGCACCCGATGCAGCAGTCACATTGCTCGCAATGTGAACTCATTGGGAGTAGAGGCAGTGCGGCGACAGCTGCCAGTGCTTAGACACACCAACTTAGGT
7_25538	TTTCTCCTCACCCAAATCTTAATGCGACGGATGCCCTTCTGTCGTCAAGCAGGAAAGCACTCTGCACTCTGCGAGTGGGCTTCGGCCCGCACCCGATGCAGCAGTCACATTGCTCACAATGTGAACTCATTGAGAGCGGAGGCAGCGCAGCGACAGCTGCCAGTGCTTAGACACACCAACTTAGGT
18_54861	TCTCTCCTCACCCAAACCTTAATGCGATAGATGCCCTTCTATTGCTAAGCGCGAAAGCACTCTGAACCCTGCAGCGGAAGCCTCCGGGCCGACGCACTCAATGCAGTAGTCACATTCTCAAATGTGAACTCATTGAGCGTAGAGTCAGTGCAGCTCGTCTGCCAGTGCTTAGAGTTACAAATTTTA
27_30594	ACACTATCAACTCTAGTTAAGAGTTGGAACTGACCTCATATGCTGTTTTGCATATCTGGTTTGAATGTATTGAGTTGATGAGCTTCCCAACACTGCTCAATGTGTGCTAGCGAGACAGTCGTCCCGATCTCACATTACAGCTTTGTTGCAAGGTTCTATTCACAACTTTTTATTAATTTTATCAA
35_92235	TCTCTCATGATCAAAATCTTAATGCTTGAGATGCCCTTCTCTTGCTAAGTATGAAAGCACTCTGCGATCTGCGCGAGACTTTCGGGTCTCACTCAATGCAGCAGTCACATTGCTTACAGTGTGAACTCATTGAGAGTGGACGCAGTGCAGCGTCAAGCTGCCAGTGCTTAGTCACACAAACTTTA
4_8423	TTTCTCCTCACCCAAATCTTAATGCGACGGATGCCCTTCTGTCGTCAAGCAGGAAAGCACTCTGCACTCTGCGAGTGGGCTTCGGCCCGCACCCGATGCAGCAGTCACATTGCTCACAGTGTGAACTCGTTGAGAGTAGAGGCAGTGCAGCATCCGCTGCGCAGTGCTTAGTCACTCAAACTTTA
7_27374	TCTCTCCTCACCTAAATCCTCATGCGAGAGATGCCCTTCTCTTGCCAAGCATGAAAGCACTCTGCACTCTGCGAGCGACCTTCGGGTCGCACTCCATGCAGCAGTCACATTGCTCACAATGTGAACTCATGGAGAGCGGAGGCAGTGCGGCGACAGCTGCCAGTGCTTAGAGATCTAATTTTTAA
7_35816	TTTCTCCTCACCCAAATCATCATGCGAGAGATGCCCTTCTCTTGCCAAACATGGAAGCACTCTGCATTCTGCGAGCGGCCTTCGGGTCGCACTCCATGCAGCAGTCACATTGCTCACAATGTGAACTCATGGAGAGTGGAGGCAGTGCGGCGACAGCTGCCAGTGCTTAGAGATCTAATTTTTAA
7_40007	TCTCTCCTCACCCAAATCCTAATGCGAGAGATGCCCTTCTCTTGCCAAGCATGAAAGCACTCTGCACTCTGCGAGCGGCCTTCGGGTCGCACTCCATGCAGCAGTCACATTGCTCACAATGTGAACTCATGGAGAGCGGAGGCAGCGCGGCGACAGCTGCCAGTGCTTAGACACACAAACTCTTA
18_55728	TTTCTCCTCACCCAAATCATCATGCGAGAGATGCCCTTCTCTTGCCAAACATGAAAGCACTCTGCATTCTGCGAGCGGCCTTCGGGTCGCACTCCATGCAGCAGTCACATTGCTCACAATGTGAACTCATGGAGAGTGGAGGCAGTGCGGCGACAGCTGCCAGTGCTTAGACACACCAAATTTTC
27_90580	TCTCTCCTCACCCAAATCCTAATGCAAGAGATGCCCTTCTCCTGCCAAGCATGAAAGCACTCTGCGCTCTGCGAGCGGGCCTCGGGTCGCACTCAATGCAGCAGTCACATTGCTCACAATGTGAACTCATTGAGAGCGGAGGCGGCGCAGCGACAGCTGCCAGTGCTTAGACACCTTAATTTTC
28_22907	AACCGATCAACACCTGTGGGGGTTGGCACTGGCGCTCCGTGTAGTAATGTGCGGTTTGCTTAAAGCTATTCAGGTTGATGGGCTCCGGCTGAGCTCCAAATGTGCTAAAAGACTGTGGTCTTTCGTCATTTGGCTGCGCGGTTGCAAGGCTCTACCACACGACCTCTAATTTATTTTATATCTA
35_2156	TTTCTCATCACCTAAATCATAATGCGAGAGATGCCCTTCTCTTGCTAAGCATGAAAGCACTCTGCATTCTGCGAGCGGCCTTCGGGTTGCACTCCATGCAGCAGTCACATTGCTCACAATGTGAACTCATGGAGAGCTGAGGCAGTGCAGCGTAAGCTGCCAGTGCTTAGTCACTCAAACTTTA
39_78163	TCTCTCCTCACCCAAATCCTAATGCGAGAGATGCCCTTCTCTTGCCAAGCATGAAAGCACTCTGCGCTCTGCGAGCGGCCTTCGGGTCGCACTCAATGCAGCAGTCACATTGCTCACAATGTGAACTCATTGAGCGTGGAGTCAGCGCATGCTTGCATGCCAGTGCTTAGACACCTAAATTTTC
1_34915	TTTCTCCTCACCCAAATCATAATGCGAGAGATACCCTTCTCTTGCCAAGCATGAAAGCACTCTGCGCTCTGCGAGAGGCCTTCGGGTCACACTCAATGCAGCAGTCACATTGCTCACAATGTGAACTCATTGATGGTAAAGGTAGCGTAGCGCAAGCTACAAGTGCTTAGACACCTTAATTTTC
2_40271	TCTTTCCTCACCCAAATCATAATGCGATAGATGCCCTTCTATTGCTAAACATGAAAGCACTCTGCCCTTGCAGTGACTGGCAACGGTCACACTCAATGCAGACGTCACATTCTCCAATGTGAACTCATTGAGAGCCGAGGCAGTGCAGCCTAACAGCTGCCAGTGCTTAGACACTCAAACTTTT
3_9232	TTTCTCCTCACCCAAATCTTAATGCGACGGATGCCCTTCTGTCGTCAAGCAGGAAAGCACTCTGCACTCTGCGAGTGGGCTTCGGCCCGCACCCGATGCAGCAGTCACATTGCTCGCAATGTGAACTCATTGGGCGTAGAGTCAGCGCATGCTTGCATGCCAGTGCTTAGACACTCAAATTTTC
3_21330	TCTCTCCTCACCCAAACCATAATGCGATAGATGCCCTTCTCTTGCCAAACATGAAAGCACTCTGCATTCTGCGAGCGGCCTTCGGGTCGCACTCCATGCAGCAGTCACATTGCTCACAATGTGAACTCATTGATGGTAAAGGTAGCGTAGCGCAAGCTACAAGTGCTTAGACACCTTAATTTTC
4_721	TATCTCCTCACCTAAATCATAATGCGAGAGATGCCCTTCTCTTGCCAAGCATGAAAGCACTCTGCGCTCTGCGAGTGGCCTTCAGGTCACACTCAATGCAGCAGTCACATTGCTCACAATGTGAACTCATTGAGCGTAGAGTCAGCGCATGCTTGCATGCCAGTGCTTAGACACTCAAATTTTC
7_24979	TTTCTCCTCACCCAAATCATCATGCGAGAGATGCCCTTCTCTTGCCAAGCATGAAAGCACTCTGCATTCTGCGAGCGGCCTTCGGGTTGCACTCCATGCAGCAGTCACATTGCTCACAATGTGAACTCATTGAGCGTAGAGTCAGCGCATGCTTGCATGCCAGTGCTTGGACACTCAAATTTTC
7_44423	TTTCTCCTCACCCAAATCCTAATGCGAGAGATGCCCTTCTCTTGCCAAGCATGAAAGCACTCTGCGCTCTGCGAGCGGCCTTCGGGTCGCACTCAATGCAGCAGTCACATTGCTCACAATGTGAACTCATTGAGAGTAGAGGTAGCGTAGCGCAAGCTACAAGTGCTTAGACACCTTAATTTTC
7_61503	TGTTTTCTCCTCACCCAAATCATCATGCGAGAGATGCCCTTCTCTTGCCAAACATGAAAGCACTCTGCATTCTGCGAGCGGCCTTCGGGTCGCACTCCATGCAGCAGTCACATTCTCCAATGTGAACTCATTGAGCGTGAAGCTAGCGCAGCTAGTCTTCCAGTGCTTAGACACTTAAATTTTC
10_9353	TCTCTCCTCACCTACATCCTAATGCGAGAGATGCCCTTCTCTTGCCAAGCTTGAAAGCACTCTGCACTCTGCGAGCGGCCTTCGGGTCGCACTCCATGCAGCAGTCACATTGCTCACAATGTGAACTCATGGAGAGCGGAGGCGGCGCGGCGACAGCTGCCAGTGCTTGGACACTAAAATTTTA
10_40364	TTTCTCCTCACCCAAATCCTAATGCGAGAGATGCCCTTCTCTTGCCAAGCATGAAAGCACTCTGCGCTCTGCGAGCGGCCTTCGGGTCGCACTCAATGCAGCAGTCACATTGCTCACAATGTGAACTCATTGAGAGTGGAGGCAGTGCGGTGCAAACCGCCAGTGCTTAGTCACCCAAACTTTC
18_21463	TCTCTCCTCACCCAAATCCTAATGCGAGAGATACCCTTCTCTTGCCAAACACGAAAGCACTCTGCACTCTGCGAGCGGCCCTCGGGTCGCACTCCATGCAGCAGTCACATTGCTCACAATGTGAACTCATGGAGAGCGGAGGCAGCGCGGCGACAGCTGCTAGTGCTTAGAGCTTCAAACTCTA
14_29933	TCTCTTCCCCCAAATCTTAATGCTGGAGATGCCCTTCTCTTGCTAAGATCGAAAGCACTCTACACTCTGCAGGCAGCCTCGCTCGTCGAGGGTTGCACTCAATGCAGCAGTCACATTCATTGTGAACTCATTGAGAGTAGAGGTAGCGCAGTTCACTGCTAGTGCTTAGCCAACCAAACTCTA
32_59279	TCTCTCCTCACCCAAACCATAATGCGATAGATGCCCTTCTATTGCTAAACATGAAAGCACTCTACGCTCTGCGGTGGCCGCTCCGGTGGCCACACTCAATGCAGCAGTCACATTTTACAATGTGAACTCATTGAGAGTAGAGGTAGCGCAGTTTACTGCCAGTGCTAAGACACTCAAATTTTC
7_45407	TCTTTCCTCACCCAAATCATAATGCGATAGATGCCCTTCTATTGCTAAACATGAAAGCACTCTGCCCTTGCAGTGACTGGCAACGGTCGCACTCAATGCAGCCGTCACATTGCTTACAATGTGAACTCATTGAGACAGGGACAGTGCAGCAACCGCTGCCAGTGCTTAGTCACCTAAACTTTA
7_54602	TTTCTCCTCACCAATAACATAATGCGAGAGATGCCCTTCTCTTGTTAAGCTTGAAAGCACTCTGCACTCTGCGAGCGGCCTTCGGGTCGCACTCCATGCAGCAGTCACATTGCTCACAATGTGAACTCATTGAGACAGGGACAGTGCAGCAACCGCTGCCAGTGCTTAGTCACCTAAACTTTA
8_42759	TTTCTCCTCACCAAAATCATAATGCGAGAGATGCCCTTCTCTTGCTAAGCATGAAAGCACTCTGGCTTTGCGAGTGATCTTCGGATCGCACTCAATGCAGCAGTCACATTTCACAATGTGAACTCATTGAGAGCAAAGGCAGTACAGAGCAGTAATGCCAGTGCTTGGACACTCAACTTTTAA
18_33688	TCTCTCCTCACCCAAATCCTAATGCGAGAGATGCCCTTCTCTTGTTAAGAATGAAAGCACTCTGCACCCTGCGAGCGGCCTTCGGGTCGCACTCAATGCAGCAGTCACATTGCTCACAATGTGAACTCATTGAGCGTGAAGGTAGTGCAGCTAGTCTGCCAGTGCTTAGACACCCAAATTTTC
24_6022	TTTCTCCTCACCCAAATCTTAATGCGACGGATGCCCTTCTGTCGTCAAGCAGGAAAGCACTCTGCACTCTGCGAGTGGGCTTCGGCCCGCACCCGATGCAGCAGTCACATTGCTCACAATGTGAACTCATTGAGAGCTGAGGCAGTGCGGCGAAAGCTGCCAGTGCTTAGTCACACAAACTTA
14_62522	TCCTCCCCCACATCTTAATGCGAGAGATGCCCTTCTCTCGTCAAACAAGAAAGCATTCTGTCTTGCGAGCGACTTTCAGTCGCACTCAATGCAGCGGTCACATTGCTAACAATGTGAACTCATTGGGAAGCCAGGCAGCAGTAGAGCTCTGCTCTGCTGGAGTGCTTGTTAAGCAACCTTTT
34_41201	TTTCTCCTCACCTAAATCTTAATGCGAGAGATACCCTTCTCTCGTTAAGCATGAAAGCACTCTGCGCTCTGCGAGCGGTCTCGTACCGCGCTCAATGCAGCAGTCACATTGCTCACAATGTGAACTCATTGAGAGCTGAGGCAGTGCAGCCTAGCTGCCAGTGCTTAGACACTTAAACTTTA
1_18524	TCTATCCTCACCCAAATCCTAATGCGAGAGATGCCCTTCTCTTGCCAAACATGAAAGCACTCTGCACTCTGCGAGCGGCCTTCGGGTCGCACTCCATGCAGCAGTCACATTGCTCACAATGTGAACTCATGGGGAGTAGAGGCAGCGCATCTAATGCCAGTGCTTGGACACACAAACTCTTA
2_8928	AAACCACTCAAGCTTTGTGTTTTACTCATGGCTTGGTATTGGAGCTGGAGTGGACATGAGCCATTCCTATCCGAATTCCAGTGGCAAAGTTGTCTTCACCGATAGGCGTAGTGATCAACATTATGTTTCGCTTTGGCTTAGACAATCTTCCGCCGTTAACCACCCCCATCCAAAATTTAAGT
2_12586	TCTTTCCTCACCCAAATCATAATGCGATAGATGCCCTTCTATTGCTAAACATGAAAGCACTCTGCCCTTGCAGTGACTGGCAACGGTCACACTCAATGCAGACGTCACATTCTCCAATGTGAACTCATTGAGAGCGGAGTCAGCGCAGCTTGTCTGCAAGTGCTTAGAGCATTTAAACTCTA
4_501	TTTCTCCTAACCAATATCCTTATGCGAGAGATGCCCTTCTCTTGCCAAACATGAAAGCACTCTGCATTCTGCGAGCAGCCTTCGGGTTGCACTCCATGCAGTAGTCACATTCTCAAATGTGAACTCATTGAGCGTAGAGTCAGTGCATGTTTACATGCCAGTGCTTGGACACTTAAATTTTA
4_49070	TCTCTCCTAACCAAAATCCTTATGCGAGAGATGCCCTTCTCTTGCCAAGCGCGAAAGCACTCTGCATTCTGCGAGCGACTTCGGTCGCACTCCGTGCAGTAGTCACATTGCTCACAATGTGAACTCATGGAGAATGGAGGCAGTGCGGCGACAGCTGCCAGTGCTTAGATACTCAAATTTTA
4_53802	TCTTTTCTCTCACCCAAAGCATAATGCGACAGATGCCCTTCTGTTGCTAAGCTCGAAAGCACTCTACGCTCTGCGGTGTCTTCGGACACACTCAATGCAGCAGTCACATTCTCCAATGTGAACTCATTGAGAGTAGAGGCAGTGCAGCATCCGCTGCGCAGTGCTTAGTCACTCAAACTTTA
7_22015	TATCTCCTCACCTAAATCATAATGCGAGAGATGCCCTTCTCTTGCCAAGCATGAAAGCACTCTGCGCTCTGCGAGTGGCCTTCGGGTCACACTCAATGCAGCAGTCACATTGCTCGCAATGTGAACTCATTGGGAGTAGAGGCGGCGCATCTAATGCCAGTGCTTGGACACACAAACTCTTA
7_22839	TCTCTCCTCGCCCAAACCTTAATGCGATAGATGCCCTTCTATTGCTAAACATGAAAGCACTCTACGCTTTGCAGTGACTTCGGTCACACTCAATGCAGCCGTCACATTGCTCACAGTGTGAACTCGTTGAGAGTAGAGGCAGTGCAGCATCCGCTGCGCAGTGCTTAGTCACTCAAACTTTA
17_53639	TTTTCTCCTCACCCAAACCATAATGCGATAGATGCCCTTCTCTTGCCAAGCACGAAAGCACTCTGCACTCTGCGCGCGACTTCGGTCGCACTCAATGCAGCAGTCACATTGTCTCAATGTGAACTCATTGAGAGCGGAGGCAGTGCGGTTCGCCGCGAGTGCTCAGTCAAGCCAACTTAGGT
33_3171	TTTCTCCTCACCCAAATCTTAATGCGAGAGATACCCTTCTCTTGCTAAGCATGAAAGCACTCTGCGCTCTGCAGGCGACTTGGTCGCACTCAATGCAGCCGTCACATTGCTCACAATGTGAACTCATTGAGAGCAGAGGCAGTGCAGCATTTGCTGCCAGTGCTTAGCCAACCAAACTCTC
48_19815	AACCGATCAACACCTGTGGGTGTTGGCATTGGCGCTCCGTGCAGTTGCGCGGTACGCTTGAAATGATTCCAGTTGATGGGCCTCCAGTCGAGCTCCAAATGTGCTAAAAGACAGTCGTCTTTCGTCATTTGCCAGTTCCCCTGCACGGCTCTACCACACAACTATAAATCACAAACATCAA
1_16691	TTTCTCCTCACCAAAATCATAATGCGAGAGATGCCCTTCTCTTGCTAAGCATGAAAGCACTCTGGCTTTGCGAGTGATCTTCGGATCGCACTCAATGCAGCAGTCACATTTCACAATGTGAACTCATTGAGCGTAGAGTCAGCGCATGCTTGCATGCCAGTGCTTAGACACTCAAATTTTC
8_63206	TCTCTCCTCACCCAAATCCTAATGCGAGAGATACCCTTCTCTTGCCAAACACGAAAGCACTCTGCACTCTGCGAGCGGCCCTCGGGTCGCACTCCATGCAGCAGTCACATTGCTCACAATGTGAACTCATTGAGAGTAGAGGTAGCGCCGTAAGGCCAGTGCTTGGAGATCTAATTTTTAA
24_4150	TCTCTCCTAACCAAAATCCTTATGCGAGAGATGCCCTTCTCTTGCCAAGCGCGAAAGCACTCTGCATTCTGCGAGCGACTTCGGTCGCACTCCGTGCAGTAGTCACATTGCTCACAATGTGAACTCATTGAGAGCTGAGGCAGTGCGGCGAAAGCTGCCAGTGCTTAGTCACACAAACTTA
31_25006	TTTCTCCTAACCCATATCATAATGCGACGGATGCCCTTCTGTCGTCAAGCAGGAAAGCACTCTGCACTCTGCGAGTGGGCTTCGGCCCGCACCCGATGCAGCAGTCACATTGCTCGCAATGTGAACTCATTGAGAGTAGAGGTAGCGCAGTAATGCCAGTGCTTGGACACTCAACTTTTAA
28_91965	TCTCTCCTCACCCAAATCCTAATGCGAGAGATGCCCTTCTCTTGCTAAGCATGAAAGCACTCTGCACTCTGCGAGCGACCTTCGGGTTGCACTCAATGCAGCAGTCACATTCTCCAATGTGAACTCATTGAGCGCGAGGGTAGTGCAGTTTACTGCCAGTGCTTAGACACTTGAATTTTC
36_18582	AACACGATCAACTCTAGTTAAGAGTTGGGAATAATGACCTTACATAGTGATGTGTTTGGTTTGAATAAATAGGTTGATGAGTTCCCCAACACGGCTCAATGTGTGCTAGCGAGACAGTCGTCCCGATCTCACATTTCGGCTGCGTTGCAGAGTTCTATCCAACAACCTCTTACCTATCAA
36_48293	AACCGATCAACACCTGTGGGGGTTGGCATTGGCGTTCCGTGCTGAAGAGTGCGGTTTGCTTGAATACATTCAGGTTGATGGGCTCCGGCCGAGCCTCAAATGTGCTAAAAGACTGTGGTCTTTCGTCATTTGGGAGCGCGGTTGCAAAGCTCTACAAGACAATCTCTAAATATATATCTA
4_6048	TTTCTCCTCACCCAAATCATAATGCGAGAGATGCCCTTCTCTTGCTAAGCACGAAAGCACTCTAGCTCTGCGAGTGGCCTTCGGGTCACACTCAATGCAGATGTCACATTGCTCACAATGTGAACTCATTGAGAGTAGAGGTAGCGCCGTAAGGCCAGTGCTTGGAGATCTAATTTTTAA
7_12740	TTTCTCCTCACCAAAATCATAATGCGAGAGATGCCCTTCTCTTGCTAAGCATGAAAGCACTCTGGCTTTGCGAGTGATCTTCGGATCGCACTCAATGCAGCAGTCACATTCTCCAATGTGAACTCATTGAGCGTGAAGCTAGCGCAGCTAGTCTGCCAGTGCTTAGACACTTAAATTTTC
7_62473	TTTCTCCTCACCCAAACCATAATGCGGTAGATGCCCTTCTACTGCTAAACACGCAAGCACTCTAGACTTTGCAGTGGCTTCGGCCACACTCAATGCAGCAGTCACATTCTCCAATGTGAACTCGTTGAGAGTAGAGGCAGTGCAGCATCCGCTGCGCAGTGCTTAGTCACTCAAACTTTA
24_4236	TTTCTCCTCACCCAGATCATAATGCGAGAGATGCCCTTCTCTTGCCAAGCAAGAAAGCACTCTGCGCTCTGCAGGCGACTTGGTCGCACTCAATGCAGCCGTCACATTATTACAATGTGAACTCATTGAGAGCAGAGGCAGTGCAGCAGCCGCTGCCAGTGCTTAGTCACGCAAACTTTC
31_1932	TCTCTCCTCACCCAAACCATAATGCGATAGATGCCCTTCTATTGCTAAACATGAAAGCACTCTACGCTTTGCAGTGGCTTCGGTCACACTCAATGCAGCAGTCACATTCTCCAATGTGAACTCATTGAGAGTAGAGGCAGTGCAGCATCCGCTGCGCAGTGCTTAGTCACTCAAACTTTA
27_78371	TTTCTCCTCACCAATAACATAATGCGAGAGATGCCCTTCTCTTGTTAAGCAGGAAAGCACTCTAGCTCTGCGAGTGATCTTCGGATCGCACTCAATGCAGCAGTCACATTTCACAATGTGAACTCATTGAGAGTGGAGGTAGTTCAGTTTACTGCCAGTGCTTAGACACTTGAATTTTC
4_21384	TTTCTCTCACCCAAAGCCTAATGCGACAGATACCCTTCTGTTGCTAAGCTCGAAAGCACTCTACGCTCTGCGGTGACTTCGGTCACACTCAATGCAGCAGTCACATTGCTTACAATGTGAACTCATTGAGACAGGGACAGTGCAGCAACCGCTGCCAGTGCTTAGTCACCTAAACTTTA
24_19005	TTTCTCTCACCCAAAGCCTAATGCGACAGATACCCTTCTGTTGCTAAGCTCGAAAGCACTCTACGCTCTGCGGTGACTTCGGTCACACTCAATGCAGGAGTCACATTGCTCACAATGTGAACTCCTTGAGAGCTGAGGCAGTGCGGCGAAAGCTGCCAGTGCTTAGTCACACAAACTTA
31_35206	AACCGATCAACACCTGTGGGCGTTGGCATTGGCGTTCCGTGCAGTATTGTGCGGTCTGCTTAAAGATATTCAGGTTGATGGGCTCCCAGCTGAGCTTCAAATGTGCTAAAAGACTGTGGTCTTTCGTCATTTGGATGCGCAGTTGCACAGCTCTATTCGACGACCTTAAAACTCTGTAC
33_42397	TTTCTCTCACCCAAAGCCTAATGCGACAGATACCCTTCTGTTGCTAAGCTCGAAAGCACTCTACGCTCTGCGGTGACTTCGGTCACACTCAATGCAGCAGTCACATTCTCCAATGTGAACTCATTGAGAGCTGAGGCAGTGCAGCGTCAGCTGCCAGTGCTTAGTCACACAAACTTTA
3_6205	AACCGATCAACACCTGTGGGGGTTGGTATTGGCGGCCCGTGCAGTATTGTGCGGTTTGCTTAAAGATATTCAGGTTGATGGGCTCCCAGCTGAGCTCCAAATGTGCTAAAAGACTGTGGTCTTTCGTCATTTGGGTGCGCAGTTGCACGGCTCTATTAGACAACCTTAATTAAATCTA
8_65720	TCTCTCCTCACCTAAATCCTCATGCGAGAGATGCCCTTCTCTTGCCAAGCATGAAAGCACTCTGCACTCTGCGAGCGACCTTCGGTCACACTCAATGCAGCAGTCACATTCTCCAATGTGAACTCATTGAGAGTAGAGGTAGCGCCGTAAGGCCAATGCTTGGAGATCTAATTTTTAA
27_39038	AACCGATCAACACCTGTGGGCGTTGGTACTAGCTTTCCGTGCAGTGTGCGGATTGCTTAAAGATATTCAGGTTGATGAGCTTCCAGCCAAGCTCCAAGTGTGCTAAAAGACTGTGGTCTTTCGTCATTTGGTCCGTTTGGTTTCACGGCTCTAAACGACAACCTTTAAACTTATCTA
34_44625	AACCGATCAACACCTGTGGGGGTTGGCATTGGCTTTCCGTGCAGTTGCGCGGTTTGCTTGAATGAATTCAGGTTGATGAGCTCCGGCTGAGCTCCAAATGTGCTAAAAGACTGTGGTCTTTCGTCATTTGGCAGCGCAGTTGCAAGGCTCTATGAAACAACCTTTAATATACATCTA
36_15728	AACCGATCAACACCTGTGGGGGTTGGCATTGGCGGTCCGTGCAGTTGTACGGTTCGCTTAAAGACATTCAGGTTGATGAGCTTCCAGTTGAGCTCCAAATGTGCTAAAAGACTGTGGTCTTTCGTCATTTGGCTGCGCCTCTGCAAGGCTCTATCCAACAACCTTTAAACTTATCAA
24_19414	TTTCTCTCACCCAAAGCCTAATGCGACAGATGCCCTTCTGTTGCTAAGCTTGAAAGCACTCTACGCTCTGCGGTGACTTCGGTCACACTCAATGCAGCAGTCACATTCTCCAATGTGAACTCATTGAGAGTAGAGGTAGCGCAGCTAGTCTGCAAGTGCTTAGATCTCTAAACTCTT
31_14030	TTTCTCCTAACCCATATCATAATGCGAGAGATACCCTTCTCTTGCTAAGCATGAAAGCACTCTACGCTTTGCAGTGACTTCGGTCACACTCAATGCAGCAGTCACATTCTCCAATGTGAACTCATTGAGCGCGAGAGTAGTGCAGTTTACTGCCAGTGCTTAGTCACATTAATTTTC
36_39363	TCCCCTCTCAATCCACCATATGCTGGTCTCAGACCGCGACGTGGTCGGGTTGGACTTGGGCCCACCAGTACATTATGTATTGGTGGCCTGAAATCCAGGCAAGGTTATCCTGAGGACAACCAAGACAGAGTTAGTGGCTAGTCAGCAATGGCTCCATGTCTGTCGCCGGCTTGCACCCTCTAGATTAAATACCTAGCTCACACTGATCTCTCACGATCAACATCCAAATGCCCCACCATAAGCATTTGAC
4_9202	TTTCTCCTAACCTAAATCCTAATGCGAGAGATGCCCTTCTCTTGCTAAGCATGAAAGCACTCTGCGCTCTGCGGTGACTTCGGTCACACTCAATGCAGCAGTCACATTCTCCAATGTGAACTCATTGAGAGTAGAGGTAGCGCCGTAAGGCCAGTGCTTGGAGATCTAATTTTTAA
7_6655	TTTCTCCTCACCCAAATCTTAATGCGAGAGATGCCCTTCTCTCGTCAAGCATGAAAGCACTCTACGCTCTGCGGTGACTTCGGTCACACTCAATGCAGCAGTCACATTCTCCAATGTGAACTCATTGAGAGTAGAGGTAGCGCCGTAAGGCCAGTGCTTGGAGATCTAATTTTTAA
18_23136	TTTCTCCTCACCCGAATCTTAATGCGAGAGATGCCCTTCTCTCGTCAAGCATGAAAGCACTCTGCGCTCTGCGGTGACTTCGGTCACACTCAATGCAGCAGTCACATTCTCCAATGTGAACTCATTGAGAGTAGAGGTAGCGCAGTAATGCCAGTGCTTGGACACTCAACTTTTAA
35_30263	AACCGATCAACACCTGTGGGCGTTGGCATTGGCTTTCCGTGCAGTGCGCGGTTTGCTTGAAAGAATTCAGGTTGATGGGCTCCGGCTGAGCTCCAAATGTGCTAAAAGACTGTGGTCTTTCGTCATTTGGTAGCGCAGTTGCAAGGCTCTACTAGACAACCTTTAATTATATCTA
34_61214	TCAACCATCAAGCTTGGCTTGCTGTTGGACCCTGTACATGCCGGTGCTCGGCAATAGCAGGTCTTCAAGGTAGTGGCGGTGTCGTGGTGGACCCCGGATACAACGAGCTCTCTACAGCACGTATCAAGGTGGCCCGCCGGCCCAGCCTCACCGGAATCTCACATCTCGA
21_6075	TCCTCCCTCAAACCCTGGGTTTGGTGTTGGACTCTGGGGGCGTGCTTGGCCCCCCTGGTCTCAAAGACAATGACGGCGTCCGTGGGAGCCTCGGTGCAACGAGCTTTTTTTCGAAGCACGCGTCGAGTGTCCTCCCGGCGGGCCGGTCGAGCCTTTTTTTCTTTTGAA
32_76009	GTATTAATTCCTTTTGATTTCATTCGTGAAAGATCAAGGAGATATGAAGTTCCCATCTTTTGATGGGCTCTTCTAAATAGATTACTACTAGTAATATGAAAATGCTTGACGTTTCTCTGTATCTATTAGAAAAGTATGTGTATGGAACCGTGGTTTCTCATAATGCCTACTATTTTAGAGGAGATTTGTAGTGCTCAGCAATGTAAGCTGTGGTGTTCAACCTATAGTGTTATGCAAATAGCACTGAA
27_77920	CGACCCTCAAGCATAGCTTGGTGTTGGGCACGGTCCTAGGTAGGGGACCTGCCCGTAACTTGTAGGCGGTCGGCGCCCGCGCCCCCAGCGTAGCAAGCTCACGCGTTCGCTCGGGGACGGCGCGCCTGGCCCGCCAGGCAAAGCCCAAAACCTTTTGTCCCAAG
36_29400	CTCTATATGCAGCAATGCGATTTGACCAAGGTCTTGTGGGGTATACTCTACTCTACAGGACTAGGTTTAATACTAGTCAGTTAGGGTGGTAGGCGTATTCTGCCGAGTGCTAAGCATTCTTGGCCAGTGTATTGTCTAGTGCTCCAATCTACTTTTAT
24_13042	CAACCCTCAAGCTCAGCTTGGTGTTGGGCGTCTGTCCCCGCCTCCGCGCGCGGACTCGCCCCAAATCCATTGGCAGCAGCCCTTCGCCTCCTCCCGCGCAGCACATTGCGCTTCTCGAGGGCGGCTCTGGGGCGTGCGACCCACGAAGATGACCACCT
48_26232	TCAACCATCAAGCCTGGCTTGTCGTTGGACTCCTTTGTCGCCTGGCGACAGATCCAAAAGATAATGACCGGCGCCGTGGTGACCCTATATGCAACGAGCTTGTAAGAGCACGCACTTAGTGGTCGTCCGGCTCGGTTGTCACCCTTTATTTTCTCAC
34_8329	CCATAGTATCAAGCCTGGCTTGGTGTTGGGCCCTCTGTCACCTGGTGACAGGTCCGAAAGACAATGACCGGCGTAACAGACTCCCTATGCAACGAGCTTATAACAGCACGCATTTGGCAGTTGTGTGACCCGGTCTTCGCCCCATTCTTTCTCAA
36_41179	AAGAAAATCAAACCTTGGTTTGGTATTGGGAGAAGTGGTTTTTGCCTCTCTCCTTTAAGCTATTGGCGACGCTATTTCAGCTTGTAAGACGTAGTAAGTAATTCCTCGTCAAAGCAACTGAGTGGTAGTCTGCCAACTGAACGATTTATTTTACA
34_72343	CAAACCCTTAAGCCCTGTTGCTTAGCGTTGGGAGCCTGCCGTAAAAGGCAGCTCCTCAAAGTCATCGGCGGAGTTTCAGTAATCTCTAAGCGTAGTAATTCGTTCTCGCTTCTGAAGTGCTGTGGCCCCTGCCGCTAAACACCCAATTTTTCAG
36_23580	CAACCCTCAAGCCCCGGCTTGGTGTTGGGCGACCGGCCCCGCGGGGCCCGCCCCAAATCCCCCGGCGGCGGAGTCCGGCCTCGAGCGCAGTGGATCACTTCTCGCTCCTGGGGCCCGGGGTCCGCCCGCCGACGGCGAAACCCCCATCTCTCAA
11_3687	AAACCCACTCCTACCCTTGGGTAGGGAAGTGTCGGTTTGAGCCAGCTCAATCTGATCAAAAGAAGTAGGTCTAGTCAGGCTAGTGGCCTGGGAAATTGTGTGCTAGAGACGTCGACCTCGCGGCTACTGTCTTCACACGATGCGTCCTGGGCTA
39_11552	ACCCCCTCAAGCCCTGCTTGGTGTTGGGTGTCTGTCCCGCCGTCCGCGCGAGGACTCGCCCTAAAGTCATTGGCAGCGGTTGTGCCAGCCCTTCGCGCAGTAGTTTGCGCCTGAGAGGCTCCGCACGGTCGGCGTCCACAAAGCTCTTTCAAC
48_72683	CAAACCTCAAGCGCAAGCTTGGTATTGGGCGTCGTCCTTACCCGGACGTGCCAGAAACCCGTAGGCAGCGGTGCCCGTCTCCCAGCGTAGTCAATTCTACCCGCTTCGGAGCTCGTGGTTCTGCCCGCCGGACAACCCAAATTTACTTCTATG
32_93433	CAACCACCCAGGCCCTGGTGCCTGGCGTCGGGGTTTCCTATGGATCCCCTAGAATCAGTGGCGGACCCGCCGCGGCTCCGAGCGTAGTAGTAACATATCTCGCTATGGAGTCCCGTGGGGGGATTACCGGCCGTAAAACCTCTTCTTTCTCA
2_19032	TAATCTCAAGCCTCCGCTTGGTATTGGAAGATGATCTGCCTAGCAGTTCACTTCTTAAACTGATTGGCAAGTTTACATAGCAGCAAGCGTAGTAGAAATACCATCAGCTTAGTTACTCTGGAAGCTTTGTCATAATCAAACTATTTTTAAG
29_5052	AACCATTCAAGCTCAGCTTGGTGTTGGGTGCTTGTCCTCCCCCGTGGTGGGCTCACCTCAAATGCATTGGCGGCCGGTATGTTGGCTTCGAGCGCAGTAGAAACGCGCCAGACGTCCTGACATGCTGGTCCCCCACAAGACCTTCTTTTA
32_49961	AACCTCCTCAAGCTCTGCTTGGTGTTGGGCGTTTGTCCCGCCTCTCTGGCGCGGACTCGCCTTAAAAACATTGGCAGCCGTCACCCTGGCTTCGAGCGCAGCACATTCGCGCCCGGCACCTAAGTGGCGGCTCCCAGAAGCCACCCCCTC
34_33240	CACCCCTCAAGCTCTGCTTGGTGTTGGGCCTCTGTCGCGCCGCCGTGCGCCGACTGGCCTCAAATGCATGGGCAGCCTCTTGCCGGCCCTCCAAGCGCAGTAGTCCGCGCGCGGGAGCCGTCTGGAGCGCGGCCTCCGTCGAAACCCCGA
14_48071	CTACCCTCAAGCCCTAGCTTGGTGTTGGCGGATTGCCCACTGTGGCAACCGCTGAAAATGAATGGCGGTAGCGCACTTGTCCCCTGTATAGTAATCATCCTTACAGCGGTCTAGTGGGCGAACCAGCCCAACCCCAAAAAAATAGCAA
20_41930	CTACCCTCAAGCCCAGCTTGGTGTTGGCGGATCGCCCGCTTGCGGCGACCGTTAAAAATCAACGGCGGTAGCGCCCGTGTCCCCTGTATAGTACATTTCTTGCAGCGGTCTGCGGGGGCCCACCAGCCTCGTACCCACCAAAAACGAA
14_79279	CAACCCTCAAGCTCAGCTTGGTATTGGGCCCCGCCGACCCGGCGGGCCCTAAAGTCAGTGGCGGTGCCGTCCGGCTCCGAGCGTAGTAATTCTTCTCGCTCTGGAGGCCTGGGTGTGTGCTTGCCAGCAACCCCCCAATTTTATCA
28_14882	ACCTCTATGCAGCAATGCGATTTGACTCGTGTCTCCGGACTGCAGTCTAAACGTAGCCAGATGGTGGCCAGCGTCCCACTAGTCCGAGTGCTAAGCATTCTTGGCTCTAGTGGAGTTGGCTGCTTCAACACATTTTATTATTACT
44_12515	CAACCCTCAAGCGCAGCTTGGTGTTGGGCTCCGCCGCTCGCGGCGGGCCTTAAAGTCAGTGGCGGTGCCGTCGGGCCCTGAGCGTAGAAAATCTCCTCGCTACAGGGTCCCGGTGGACGCTGGCCATCAACCCCCCACTCTCTCA
48_10777	CAACCCTCAAGCACTGCTTGGTGTTGGGCGGTACCGCGCGCGGTACGCCTCAAACTCAGTGGCGGCGCCACCCGGCTTCAAGCGTAGTAACACCTCTCGCTTCGGACGCCGGGCGCGCTCCCGCCAGCAAGCCTCACTTCTCAA
44_28407	CAACCCTCAAGCTCTGCTTGGTATTGGGCCTCACCCGTCAGGGCGTGCCTTAAAATCAGTGGCGGTGCCATCTGGCTCTAAGCGTAGTAATTTTTCTCGCTATAGGGTCCTGTGGATGCTTGCCAGCAACCCCAATTTTTCTAT
14_82509	GTACCTTCAAGCTTTGCTTGGTGTTGGGTGTTTGTCCTGAGGGACTCGCCTTAAAGTAATTGGCAGCCAGTGTTTTGGTTTTGAAGCGCAGCACAAGTCGCGATTCAAGGCTATACGCCAGCTTCCACAAGCCTTTTTTCAAC
44_54008	TCACCACTCAAGCTCTGCTTGGTCCTGGATCGCGCCGGTTGCGGCTGATCTCAAATTCAGTGGCGGCCTCTGTAGGTTCTTCGCGTAGTACATCTCTCGCGTGGGCGCTGCAGCAGAGCTGACCAAGAAACCCATCTTTTCAA
14_48664	AAACCTTCAAGCTCTGCTTGGTGTTGGAGCATGCTACCTAGCAGCTCTTAAAATCAGTGGCAGTGCCCTCTGGCTCTAAGCGTAGTAACTTCTCTCGCTATGGAACCCAGAGGGACCGCGCCAAAACCCCTAATTTCTAAT
36_46435	CACCACTCAAGCCTCGCTTGGTGTTGGAGCATGCTACCGAGCAGCTCTTAAAATCAGTGGCAGTGCCCTTCGGCTCTAAGTGTAGTAACTTCTCTCGCTATGGAACCCAGAGGGACCGCGCCAGAACCCCCAACTTCTAAT
1_1576	TAACCCTCAAGCTCAGCTTGGTGTTGTGGCATACCTCCGGGTAGCCCTCAAAATCAGTGGCAGTGCCTCTCGGCTCTAAGCGTAGTAATACTCCTCGCTATGGAACCCGGAGGGTACGCGCCAGAACCCCCAACTTTCTAT
20_586	ACACCCTCAAGCTCTGCTTGGTGTTGGAGCATGCTACCTAGCAGCTCTTAAAATCAGTGGCAGTGCCCTCTGGCTCTAAGCGTAGTAACTCTTCTCGCTATGGAACCCAGAGGGACCGCGCCAAAACCCCCAACTTCTAAT
22_63908	ATAAATCTCTGTTAATGACAGGCGATTTGATGTGCCGGCATTCGATGCGGGTGAAACAGCGCATGGGTCGGCGCGACGGCAGCCTGGGCCAGCGAGCAATGCTCTTTCAGAGTGCCAGTCGCCAAGACCGGATATCACA
28_17130	TCCTCTGCAGCAATGCGATTTGACTCGTGTCTTTGTTGACCGAGTTTAAAGAAAGCTAGAGGATGGTCAGTTTAGACTAGCCCGAGTGCTAAGCATTCTTGGGTCTAGCGCTAGATTGCCCATTACATCTATTTTTTA
36_8559	CTATCACTGATCCGATTGCATCCACGTGCAGTCGGTCGACATGGGCCTTCAGCACTGATCGCCTCGAATTGCTCGCGATCGTCGTGGTAGACAGTGGCAGCGATGCCGTCCAGTGTTGTCGACGATCAACCCGTGT
40_36990	ACATCAATGCAGCAATGCGATTTGACTGTTGTCCCCGGACTCGGTCTAAACGTAGCCAGATAGTGGCCTGTGTAGGCTAGCCCGAGTGCTAAGCATTCTCTGAGCTAGCCCACAAGGGTTGCCCAATATATCTATC
37_47450	ACATCAATGCAGCAATGCGACTTGACTGTTGTCTCCGGACTCGGTCTAAACGTAGCCAGATAGTAGCCTGTGTAGGCTAGCCCGAGTGCTAAGCATTCTCTGAGCTAGTCTAGGTGGGCTGCCCAATATCTATCT
37_47882	ACCTTTATGCAGCAATGCGATTTGATTCACGTCTCCGGACCGAATCTAAATAGAGCCAGATGGTGGTCAGCGTGACTAGCCCGAGTGCTAAGCATTCTCTGCGTCTAGTCAGGCAGCCATTACGATCTTTTTTAT
15_20886	TATTCATTTATGAATTTATTCGATTTGATTTCAACGTACTTGTTTTAATCTAAATGCAGCCAGTTTTCACTTTAATACTCTTAAAGCTTAAGTGCTAAGCATTCTTGGCTACTAGTATTCAAAAGTTTTAA
39_105938	AGAGGTTTCACAATAATCTTAATGTGATTGAATTAAGCTTGTTTTGATGGTTTTTATTAATCATCATCTTGCTCCTTTTCTCTCATGAAAGATGCGCAAGGGGATCTTTCGGTCCAATGAAGTGGTCACATCACTCGAATGTGATTTCATTGGAAGCACCGAATTATCATTTTTAACTTGCGGTATCATATTATTATTGAATACTATTTCCTTTAAAAGAAGTAGTGTTTATACTCTCTATAC
32_969	TCATTCTCAAGACCGATTTTGGTAACACAAAGTTAGAGTTTTGGAGGTTGAGTCATGTCTGCCTTTATTAAACGAGGTTAGACTGACTTGAAATGAAAATCCAAAGGTGGATAGTGTTTTAGTCACCAAGGAACAGTAATTGAATGAGTTTTACTCAGCCTTTTCCTAGTACTTGGAGTCTGTAAATCTGTCCAATGCCTCTGGCAAAGACTTGTGAGAATGAGCTAGTCTCAGACTCAGAA
34_56031	TCATTCTCAAGACCGACTTTGGTAACACAAGGTTAGAGTCTTGGAGGTTGGGTCATGTCTGCCTTTATTAAATGAGGCTAGACTGACTTGAAATGAAAACCCATAGGTGGACAGTGTTTTAGTCACCAAGGAACAGTAATTGAATGAGTTTCACTCAGCCTTTTCCTAGTACTTGGAGTCTGTAAATCTGGCCAATGCCTCTGGCAAAGACTAATGAGTGTGAGCTAGTCTCGTACTCAGAA
36_13048	AGAGGTTTCACAATAATCTTAATGTGATTGAATTCGACTCGTGTTAATGATTCACGTCATTATACTTGTTCCTTTTCTCTCATGAAAGATGCGCAAGGGGATCTTTCGGTCCAATGAAGTGGTCACATCACTCGAATGTGATTTCATTGGAAGCACCGAATTATCATTTTTAACTTGCGGTATCATCATAATTATTATTAGATGCTATGCTTAAATAGCAGCTAAAAATACTCTCTATAC
11_12977	GTACTAATTTCCTGGGATTTCATTCGTGAATGACTAGGGAGATATGAACTTCCCATCTCTGGGTGGGTTCTTTTAAATAGATCGCTACTAGTAATAAGACAATGTTTGACATTTCTCTGTATCTATTAGAAAAGTATGTGTATGAAGCTGTGGTTTCTCATAATGCCTATTATTTTAGTGGAGATTTGGAGTTTTCATATGAACAGTTAGTCCATACCTATTAAAGGCGCAAGCCTTGAA
32_81490	GTATTAATTTTTTGGGATTTCATTCGTGAATGACCAAGGAGATATGAAGCTCCCATCATTTGGTGGTTTCTTTTAAATAGATTGCTACTAGTAATACGAAAATGCTTGACATTTCTCTATATCTATTAGAAAAGTATGTGTATGAAACTGTGGTTTCTCATAATGCCTATTATCTTAGAGGAGATTTGGAGTTTTCATATGAACAGTTAGTCCATACCTATGAAGGCGCAAGCCTTGAA
31_19951	CAAAAGACACTCCCATGCAATCGTTGTGTGGGATGTGGTGTTTGGCCTTCCATTGTACCTATAAGGTGTGGTAGGCTAAAGGAAGTGGCTGCTGGCTATGGTGCTGGTCACAACAATTGGTGGATGACACATGTTGTTCTCAAAGTTGTGGCTTGTACTGATTTCAGCGACATTGGCCCTTTGGACCCATGGATCGCATTGAATGCTTGCACCGTGACCCCACACTTCTCTGGAATAGATCTCAGCTGAAGCGAGAGTACCCGCCGAATTTAA
35_73257	TATCTCATCACCCAGATCATAATGCGAGAGATGCCCTTCTCTTGCCAAGCGCGAAAGCACTCTGCGCTCTGCGCGCGGCTTCGGACTCGTCCGAGGGCCGCACTCAATGCAGCAGTCACATTGCTCACAATGTGAACTCATTGAGAGTGGAGGCAGTGCAGCAACAGCTGCCAGTGCTTAGACACACCAACTTAGGTAAAGTATCTGGGCTCAGGCGGGACCACCCGCTGAACTTAA
36_60619	TTTCTCCTCACCCAAATCCTAATGCTAGAGATGCCCTTCTCTTGCCAAGCACGAAAGCACTCTGTTCTCTGCGAGCCATCCTCGACTCGTTCGAGGGTCGCACTCAATGCAGCTGTCACATTGCTCACAATGTGAACTCATGGAGAGTAGAGGCAGTGCAGCTTCGGCTGCCAGTGCTTAGAAACACCAACTTAGGTATAGTATCTGGGCTCAGGTGGGACCACCCGCTGAACTTAA
39_2864	TTTCTCCTCACCCAAATCTTAATGCGAGAGATACCCTTCTCTTGTCAAGCAAGAAAGCACTCTGCGCTCTGCGAGCGACTTCGACTTGTTCGAGGGTCGCACTCAATGCAGCAGTCACATTGCTCACAATGTGAACTCATTGAGAGTGGAGGCAGTGCAGCAACAGCTGCCAGTGCTTAGACACACCAACTTAGGTAAAGTATCTGGGCTCAGGCGGGACCACCCGCTGAACTTAA
48_50537	CCATCCCCTCACACCCTCCCTCTGTTTTTACAAGTGGGCTGGGCTGTGGATCTGGCCGTGTCGGCTGCCCATCGTGGCCGAGTCGGCTGAAGCTCAGAGGCCTGAGCAAGCGCCCATTCAACCGGGCATCAACTAGGTGGGTGGCCTACGGGCTGCGAAGCCGTTGATGGCCGGGGGACTTGCTGGGGGCCTGCAGGAACACCGCTCCCCGATAGGAGGGCTGGTGGCGACTCACC
1_16361	TTTCTCCTCACCCAAATCATAATGCGAGAGATACCCTTCTCTTGTTAAGTATGAAAGCACTCTGTGCTCTGAAGCGACTCTTTCTTATGATCGAGGTCGCACTCAATGCAGCCGTCACATTGCTTACAATGTGAACTCATGGAGAGCGGAGGCGGCGCGGCGACAGCTGCCAGTGCTTGGACACACCAACTTAGGTACAGTATCTGGGCTCAGGCGGGACCACCCGCTGAACTTAA
37_86958	AACCCTCTCTCACCCTATCTCTTAACGGGGATAGGATGGGGATGTGTCTGTTCGTTCTCAACGTCGGATCAAATCTAGTAGGTTTGGATCAGGCTGGTGGCCTGGGACACTATGTGATAGAGACTAGGAGTAAGTCAAGTCCTTCTAGGAGGATAAGGCGAGGCCTGTGTCTTCTCATGGTGCGTCCCAAGTCATTTAAAGCTGGCCTGGTCAATCAAGCCTTCAACTGCGCTAGTCTCCTCTTCGGAGTTAGACTGGGCAACCCCCCT
40_30137	TTTCTCCTAACCCATATCATAATGCGAGAGATACCCTTCTCTTGCTAAGCATGAAAGCACTCTGCGCTCTGCGAGCGGCTTCGACTTGTTCGAGGGTCGCACTCAATGCAGCAGTCACATTGCTCACAATGTGAACTCATTGAGAGCTGAGGCAGTGCGGCGAAAGCTGCCAGTGCTTAGATCTCTAAACTCTTCTTGTATCTGGGCTCAGGTGGGACCACCCGCTGAACTTAA
11_3644	AAAATCTCAAAAGGATGGTCACTGTTTACAGTGCCGTTTCTTTCGGATGTGAGCCTTTTTGTCATATGGCAATGGCTTGAAAATGATTGTGTTTGCACCAGCCACATGGCTCGGTTCTTAACAAGTGCAACAGATGTTAACCCATTCGTTTTCTCTTGGAGAGGATCGTGCTCAAGTAACTGGTTGTTCACTCAAAACCAACACTTTCGATGGTCCTTGGATCATTGACTGATA
35_60978	TCATTCTCAAGACCGACTTTGGTAACACAGAGTTGGAGTTTTGGAGGTTGAGTCATGTCTGCCTTTATTTACTTAGGGGTAGACTGACTTGAAATGGAAATCCAAAGGTGGACAGTGTTTTAGTCACCAAGGAAAAGTAATTGAATGAGTTTTACTCAGCCTTTTCCTAGTACTTGGAGTCTGTAAATCTGTCTGATGCAGCTAAGGAGTGTGAGCTAGTCTCATACTCAGAA
36_36932	AAACCTCTCACACCCCTTCTTGGGGCGTGGTCTTGTCGGCTGTCTGCGCTTTACGGCGCTGACTCTGATTAAATGCAGTAGGTCTGGATCAGGCTGGTGGCCTGGGACATTGTGTGCTAGAGACGTCGTGCTTGCACTGACTGTCTTCTCACGATGCGTCCCGGGCTATCCAAGCCAGTCTGGTGCGGCCTCTACGGACGCGCTGGCCCTCGGGCTGGCGGTCAACCCCCCAA
4_5789	TTTCTCCTCACCCAAATCTTAATGCGAGAGATGCCCTTCTCTCGTCAAGCATGAAAGCACTCTGCGCTCTGCGAGCGGTTGTCCTCGGACGATCGCACTCAATGCAGCCGTCACATTGCTCACAGTGTGAACTCATGGAGAGCGGAGGCAGTGCGGCGACAGCTGCCAGTGCTTAGAAACACCAACTTAGGTATAGTATCTGGGATGAAGTAGGACCACCCGCTGAACTTAA
7_48282	TTTCTCCTCACCCAAATCTTAATGCGAGAGATGCCCTTCTCTCGTCAAGCATGAAAGCACTCTGCGCTCTGCGAGCGGTTGTCCTCGGACGATCGCACTCAATGCAGCCGTCACATTGCTCACAGTGTGAACTCGTTGAGAGTAGAGGCAGTGCGGCAATAGCTGCCAGTGCTTAGTCAAGCCAACTTAGGTATCTAATCTGGGCTCAGGTGGGACTACCCGCTGAACTTAA
7_50001	TTTCTCCTCACCCAAATCTTAATGCGAGAGATGCCCTTCTCTCGTCAAGCATGAAAGCACTCTGCGCTCTGCGAGCGGTTGTCCTCGGACGATCGCACTCAATGCAGCCGTCACATTGCTCACAGTGTGAACTCGTTGAGAGTAGAGGCAGTGCAGAGCAATCTGTCAGTGTTTAGAAACACCAACTTAGGTACAGTATCTGGGCTCAGGCGGGACCACCCGCTGAACTTAA
8_44159	TTTCTCCTCACCCAAATCTTAATGCGAGAGATGCCCTTCTCTCGTCAAGCATGAAAGCACTCTGCGCTCTGCGAGCGGTTGTCCTCGGACGATCGCACTCAATGCAGCCGTCACATTGCTCACAGTGTGAACTCGTTGAGAGTAGAGGCAGTGCGGCGTAAGCTGCCAGTGTTTGGAGACACCAACTTAGGTACAGTATCTGGGCTCAGGTGGGACCACCCGCTGAACTTAA
12_39590	AACTCTCTTTCCACTAGTCTCTTTGGGCCTGTGGAAGATTTGTCGGTTGTGCACCCGCCGGGTGTACTCTGACTAAAAGGATCAGGTCTGGATTTGGCTGGTGGCCAAGGACACTGTGTGCTAGAGACGTCGCTTCGGCTGACTGTCTTCTCACGGTGCGTCCTTGGCTATTCAAAGCTGGTCTCATCCTAGGCTTCTTCAGTGTGGTCCTTGCGGCCTCACAACCCCCCAT
36_1030	ACACCTCAAACCCCAATGTTTTGAAAGAAGCATTGCTTGGGTTTGGTTTTTGGGCTATTACTTGCTGCTTAACTGTCAGCTAGCCTTAAAGATATTAGCTGGACTCGAGCTTTCGAGTGCCTTCAACGCTTGATGTGATAAATGTTACGTCGTGCTTGGAGTGCTCAACTGCTTATTAGAGTCCGCTTCTAATACGGCGAGAAGAGAAATACTTCGACCCACTATTTTAAT
31_16225	TCTCTCCTCACCCAAACCATAATGCGATAGATGCCCTTCTATTGCTAAACATGAAAGCACTCTGCGCTATGCAATCTGCGTGTGGCTTCGGTCACACTCCATGCAGCCGTCACATTGCTCACAATGTGAACTCATGGGGAGCGGATGCAGTGCGGCGACAGCTGCCAGCGCTTGGACAAACCAACTTAGGTACAGTATCTGGGCTCAGGTGGGACCACCCGCTGAACTTAA
34_17003	AGTTAAACTATCAAAGCCTAGTATTGTGAGATATTATGTTTTGGAATTGGGATTTGTTGGACTTTGTTAAACATTCCTTAATAATAATTGTTGCCTAGCACTTTACTTGTTAGTGTGGTATGCATGACCAATGAGTTTCGGCTCTTCTGATTGCTATATAACATTAACTATTGTACTTTGTTACAGTAACACAAAAAATTTCACACGAAGCACTTGAAAAATGCTTTAAG
14_29054	TAACCAAATGTCACCAATTTATTGGTGTACGACAGTCTGAGGGTAAGGGGTTTCGGCCTCTTTCCCTTTAAATTTCAGCCGCACGACTGTGTGTGTTCGTGGCAAGTTGCTTTCACTTAATTGTGAATCCAATCCATGAACCCTATGTTATGTAGCCAAAGAAACAAATGAACAAAGTTGTGAATCTGAGAAGCTTGCTTCAAGGGTCTATGATTTTGTGCATCTATGA
3_25776	AACTCTCTTTCTACACTCTTTCGGGGGCTGTAGGAGATTTGTTGGTTGTGCGCAGCAATGCGTACTCTGATTAAAAGGATCAAGTCTGGATTTGGCTGGTGGCCAAGGACACTGTGTGCTAGAGACGTCGCTTCGGCTGACTGTCTTCTCACGGTGCGTTCTTGGCTATTTAAAGCTGGTCTCATCCTAGACTTTTTCAGTGTGGTCCTTGTGGCCTCACAACTCCCCT
10_38736	TTTCTCATCACCCAAACCTTAATGCGATAGATGCCCTTCTATTGCTAAGCTCGAAAGCACTCTGAACCCTGCAGCGAAAGTCTTCGGACTGACGCACTCAATGCAGTAGTCACATTCTCAAATGTGAACTCATTGAGAGTGGAGGCAGTGCAGCAACAGCTGCCAGTGCTTAGACACACCAACTTAGGTACAGTATCTGGGCTCAGGTGGGACCACCCGCTGAACTTAA
15_6130	TCTCTCCTCACCCAAACCTTAATGCGATAGATGCCCTTCTATTGCTAAGCGCGAAAGCACTCTGAACCCTGCAGCGGAAGCCTCCGGGCCGACGCACTCAATGCAGTAGTCACATTCTCAAATGTGAACTCATTGAGAGTAGAGGCAGTGCAGCAACAGCTGCCAGTGCTTAGACACACCAACTTAGGTAAAGTATCTGGGCTCAGGCGGGACCACCCGCTGAACTTAA
31_29666	AACTCTCTTTCTACTACCCTTTGGGGTTTGTGGAAGACTTGTCGGTTGTGCACCTCGGTGTACTCTGATTAAATGGATCAAGTCTGGATTTGGCTGGTGGCCGAGGACACTGTGTGCTAGAGACGTCGCTTCGGCTGACTGTCTTCTCACAGTGCGTCCTGGGCTATTCAAAGCTGGTCTCATCCTAGGCTTCTTCAGTGTGGTCCTCGCGGCCTCACAACCATTTCTC
31_29733	TTTCTCCTCACCCAAACCTTAATGCGATAGATGCCCTTCTATTGCTAAGCACGAAAGCACTCTGTACCCTGCAGCCGAGTCGAAAGATGAGGCACTCAATGCAGCAGTCACATTGCTCACAATGTGAACTCATGGAGAGTGGAGGCAGTGCGGCGACAGCTGCCAGTGCTTGGACACACCAACTTAGGTACAGTATCTGGGCTCAGGTGGGACCACCCGCTGAACTTAA
34_21278	AACTCTCTTTCTACTGCCCTTTGGGGTTTGTGGAAGATTTGTCGGTTGTGCACCTCGGTGTACTCTGATTAAACGGATCAAGTCTGGATTTGGCTGGTGGCCAAGGACACCGTGTGCTAGAGACGTCGCTTCGGCTGACTGTCTTCTCACAGTGCGTCCTGGGCTATTCAAAGCTGGTCTCATCCTAGGCTTCTTCAGTGTGGTCCTAACCGGCCTCACAACCCACAA
37_15757	ACCTCCTCATCTACACTTTAGGGTGTGGATGGACGTGTCGGTTCAATGGCAATATTGTCCGATTAAATAGAGTAGGTCTGGAACAGGCTAGTGGCCTGGGACACTGTGTGCTAGAGACTATGGTTCAGCAATGAGCCCTGTCTTCTCACGGTGCGTCTCGGGTCATTTAAAGCTAGCCTGGAAAGGTCCTTAACTGCGTCAAGCCTCGTGCTTGAGCAACCCCCTCT
11_19109	TTTCTCCTCACCCAAACCTTAATGCGATAGATGCCCTTCTATTGCTAAGCACGAAAGCACTCTGTACCCTGCAGCCGAGTCGAAAGATGAGGCACTCAATGCAGTAGTCACATTCTCAAATGTGAACTCATTGAGCGTAGAGTCAGCGCATGCTTGCATGCCAGTGCTTGGACACCCAAACTTTGGAATAGTATCTGGGCTCAGGTGGGACCACCCGCTGAACTTAA
34_13933	AAAACCCTCTTTTCCCCTTGGGGAGAAGGATATGTCGGTTGTACCCTCGTGGTACTCTGATTAAATGGAGTAGGTTTGGATCAGGCTGGTGGCCTGGGACACTGTGTGCTAGAGACTGGTCGTTTACTCGACCAACCTTCTCATGGTGCGTCTCAGGTCATTCTAAAGCTGGCCTGTTCATCTGACCCTTTAACTGCGCCAAGGCTTGTCCTTGGGCAACCCCACT
34_64984	TCTCTCCTCACCCAAACCATAATGCGATAGATGCCCTTCTCTTGTTAAGAATGAAAGCACTCTGCACTCTGCGAGCGGCCTTCGGGTCGCACTCAATGCAGCAGTCACATTGCTCACAATGTGAACTCATTGAGAGCGGAGGCAGCGCAGCGACAGCTGCCAGTGCTTAGACACACCAACTTAGGTATAGTATCTGGGCTCAGGTGGGACCACCCGCTGAACTTAA
1_60059	TTTCTCCTCACCAATAACATAATGCGAGAGATGCCCTTCTCTTGTTAAGCATGAATGCACTCTGCACTCTGCGAGCGGCCTTCGGGTCGCACTCCATGCAGCAGTCACATTGCTCACAATGTGAACTCATGGGGAGCGGAGGCGGTGCGGCGACAGCTGCCAGTGCTTTGACACACCAACTTAGGTACAGTATCTGGGCTCAGGCGGGACCACCCGCTGAACTTAA
4_16133	TTACTCCTCACCCAAATCCTAATGCGAGAGATGCCCTTCTCTTGCCAAACACGAAAGCACTCTGCGCTCTGCGAGCGGCCTTCGGGTCGCACTCAATGCAGCAGTCACATTGCTCACAATGTGAACTCATTGAGAGCGGAGCCAGTGCGGCGACAGCTGCCAGTGCTTGGACACACCAACTTAGGTACAGTATCTGGGCTCAGGCGGGACCACCCGCTGAACTTAA
7_2887	TTTCTCCTCACCAATAACATAATGCGAGAGATGCCCTTCTCTTGTTAAGCTCGAAAGCACTCTGCGCTCTGCGAGCGGCCTTCGGGTCGCACTCAATGCAGCAGTCACATTGCTCACAATGTGAACTCATTGAGAGTGGAGGCAGTGCAGCAACAGCTGCCAGTGCTTAGACACACCAACTTAGGTACAGTATCTGGGCTCAGGTGGGACCACCCGCTGAACTTAA
7_42189	CAACTCATCACCCAAATCCTAATGCGAGAGATGCCCTTCTCTTGTCAAGCATGAAAGCACTCTGCACTCTGCGCGCGGCTCTCGTAGTCGCACTCAATGCAGCAGTCACATTGTCTCAATGTGAACTCATTGGGAGCGGAGTCAGTGCGGCGAAAGCTGCCAGTGCTTAGACACACCAACTTAGGTACAGTATCTGGGCTCAGGTGGGACCACCCGCTGAACTTAA
8_44838	TCTCTCCTAACCAAAATCCTTATGCGAGAGATGCCCTTCTCTTGCCAAGCATGAAAGCACTCTGCACTCTGCGAGCGGCCTTCGGGTCGCACTCCATGCAGCAGTCACATTGCTCACAATGTGAACTCATTGAGAGTAGACGCAGCGCGACAATAGTTGCAAGTGCTTAGTCACACCAACTTAGGTATAGTATCTGGGCTCAGGCGGGACCACCCGCTGAACTTAA
8_57217	TTTCTCCTCACCTAAATCTTCATGCGAGAGATGCCCTTCTCTTGCCAAGCCTGAAAGCACTCTGCACTCTGCGAGCGGCCTTCGGGTCGCACTCCATGCAGCAGTCACATTGCTCACAATGTGAACTCATGGGGAGTAGAGGCAGTGCGGCGACAGCTGCCAGTGCTTGGACACACCAACTTAGGTACAGTATCTGGGCTCAGGCGGGACCACCCGCTGAACTTAA
10_21249	TCTCTCATCACCCAAATCTTAATGCGATAGATACCCTTCTATTGCTAAACTTGAAAGCACTCTGTACCCTGCGAGCGGCCTTCGGGTCGCACTCAATGCAGCAGTCACATTGCTCACAATGTGAACTCATTGAGAGCGGAGGCAGTGCAGCGACAGCTGCCAGTGCTTGGACACACCAACTTAGGTACAGTATCTGGGCTCAGGCGGGACCACCCGCTGAACTTAA
11_12649	TTTCTCCTCACCCATATCATTATGCGAGAGATGCCCTTCTCTTGCCAAGCATGAAAGCACTCTGCATTCTGCGAGCGGCCTTCGGGTCGCACTCCATGCAGCAGTCACATTGCTCACAATGTGAACTCATGGAGAGTAGAGGCAGTGCGGCGTCAGCTGCCAGTGCTTAGCCACACCAACTTAGGTACAGTATCTGGGCTCAGGCGGGACCACCCGCTGAACTTAA
12_35759	TTTCTCCTCACCCAAATCCTTATGCGAGAGATGCCCTTCTCTTGCCAAGCATGAAAGCACTCTGCACTCTGCGAGCGACTTTCGGGTCGCACTCCATGCAGCAGTCACATTGCTCACAATGTGAACTCATGGAGAGTGGAGGCAGCGCGGCGACAGCTGCCAGTGCTTAGCCACACCAACTTCGGAATAGTATCTGGGCTCAGGTGGGACCACCCGCTGAACTTAA
13_26295	TTTCTCCTCACCCAAATCATAATGCGAGAGATGCCCTTCTCTTGCCAAACATGAAAGCACTCTGCGCTCTGCGAGTGGCCTTCGGGTCACACTCTATGCAGTCGTCACATTGCTCACAATGTGAACTCATTGAGAGTGGAGCCAGCGCGACAATTGTTGCTAGTGCTTAGTCACACCAACTTAGGTATAGTATCTGGGCTCAGGCGGGACCACCCGCTGAACTTAA
19_36217	TTTCTCCTCCCCCAAATCCTAATGCGAGAGATGCCCTTCTCTTGTTAAGCACGAAAGCGCTCTGATCTCTGCGAGCGACTCTTGTAGTCGCACTCAATGCAGCAGTCACGTTGTTTCAATGTGAACTCATTGGGAGCGGAGTCAGTGCGGCGAAAGCTGCCAGCGCTCAGTCAAGCCAACTTTAATTCAGCATCTGGGCTCAGGTGGGACTACCCGCTGAACTTAA
20_12862	TTTTTCCTCACCAAAATCTTAATGCGAGAGATACCCTTCTCTTGCTAAGCTTGAAAGCACTCTGCACTCTGCGAGCGGCCTTCGGGTCGCACTCCATGCAGCAGTCACGTTGCTCACAATGTGAACTCATGGAGAGCGGAGGCGGCGCGGCGACAGCTGCCAGTGCTTGGACACACCAACTTAGGTACAGTATCTGGGCTCAGGCGGGACCACCCGCTGAACTTAA
20_59823	TTTCTCCTAACCAAAATCCTTATGCGAGAGATGCCCTTCTCTTGCCAAGCATGAAAGCACTCTGCACTCTGCGAGCGGCCTTCGGGTCGCACTCCATGCAGCAGTCACATTGCTCACAATGTGAACTCATGGAGAGCGGAGGCAGTGCGGCGACAGCTGCCAGTGCTTAGCCACACCAACTTAGGTACAGTATCTGGGCTCAGGCGGGACCACCCGCTGAACTTAA
31_34853	TCTCTCCTCACCCAAACCATAATGCGATAGATGCCCTTCTATTGCTAAACATGAAAGCACTCTGCGCTCTGCGAGCGGCCTTCGGGCCACACTCAATGCAGTAGTCACATTGCTCATAATGTGAACTCATTGAGAGCGGAGGCAGTGCAGCGTCAGCTGCCAGTGCTTGGACACACCAACTTAGGTACAGTATCTGGGCTCAGGTGGGACCACCCGCTGAACTTAA
31_36042	GTTTTCTCCTCACCCAAATCATCATGCGAGAGATGCCCTTCTCTTGCCAAACATGAAAGCACTCTGCAGCTGCGAGCGACCTTCGGGTCGCACTCAATGCGGTCGTCACATTCTCGTAATGTGAACTCATTGAGAGCAGAGGCAGTGCGGCAATAGCTGCCAGTGCTTAGTCAAGCCAACTTAGGTATCTAATCTGGGCTCAGGTGGGACTACCCGCTGAACTTAA
36_58202	TTTCTCCTCACCAATAACATAATGCGAGAGATGCCCTTCTCTTGTTAAGCAGGAAAGCACTCTAGCTCTGCGAGCGGCCTTCGGGTTGCACTCCATGCAGCAGTCACATTGCTCACAATGTGAACTCATGGAGAGTAGAGGCAGTGCAGCTTCGGCTGCCAGTGCTTAGAAACACCAACTTAGGTATAGTATCTGGGCTCAGGTGGGACCACCCGCTGAACTTAA
7_10730	TTTCTCTTCACCCAAATCTTAATGTGAAAGATGCCCTTCTTTCATTAAACACGAAAGCACTCTGCGCTTTGCAGTGGCCCTCGGGTCGCACTCAATGCAGCAGTCACATTGCTCACAATGTGAACTCATGGAGAGCGGAGGCGGCGCGGCGACAGCTGCCAGTGCTTGGACACACCAACTTAGGTACAGTATCTGGGCTCAGGCGGGACCACCCGCTGAACTTAA
7_28385	TTTCTCTCACCCAAAGCCTAATGCGAGAGATGCCCTTCTCTTGCCAAGCATGAAAGCACTCTGCGCTCTGCGAGTGGCCTTCGGGTCACACTCAATGCAGCAGTCACATTGCTCACAATGTGAACTCATTGAGAGTAGACGCAACGCGACAATAGTTGCAAGTGCTTAGTCACACCAACTTAGGTATAGTATCTGGGCTCAGGCGGGACCACCCGCTGAACTTAA
8_1687	TTTCTCTTACCCAAAGCCTAATGCGACAGATGCCCTTCTGTTGTTAAGAATGAAAGCACTCTGCACTCTGCGAGCGGCCTTCGGGTCGCACTCAATGCAGCAGTCACATTGCTCACAATGTGAACTCATTGAGAGCGGAGGCAGCGCAGCGACAGCTGCCAGTGCTTAGACACACCAACTTAGGTAAAGTATCTGGACTCAAACGGGACCACCCGCTGAACTTAA
15_40427	TTTCTCCTCACCAATAACATAATGCGAGAGATGCCCTTCTCTTGTTAAGCAGGAAAGCACTCTAGCTCTGCGAGTTATCTTCGGATAGCACTCAATGCAGCAGTCACATTGCTCACAATGTGAACTCATGGAGAGTAGAGGCAGTGCGGCGACAGCTGCGAGTGCTTAGACACCCAAACTTTGGAATAGTATCTGGGCTCAGGTGGGACCACCCGCTGAACTTAA
28_5896	TCTCTCCTAACCTAAATCCTTATGCGAGAGATGCCCTTCTCTTGCCAAGCATGAAAGCACTCTGCACTCTGCGAGCGGCCTTCGGGTCGCGCTCCATGCAGACGTCACATTTTACAATGTGAACTCATGGAGAGCGGAGTCAGTGCGGCGACAGCTGCCAGTGCTTAGACAAACCAACTTAGGTACAGTATCTGGGCTCAGGTGGGACCACCCGCTGAACTTAA
36_20080	TTTCTCCTCACCCAAATCATCATGCGAGAGATACCCTTCTCTTGCTAAGCATGAAAGCACTCTGCATTCTGCGAGCGACCTTCGGGTCGCACTCCATGCAGCAGTCACATTGCTCACAATGTGAACTCATTGAGAGTAGAACTAGCGCGAGCAATCGCAAGTGTTTAGAAACACCAACTTAGGTACAGTATCTGGGCTCAGGCGGGACCACCCGCTGAACTTAA
39_6376	TTTCTCCTCACCTAAATCTTCATGCGAGAGATGCCCTTCTCTTGCTAAGCATGAAAGCACTCTGCACTCTGCGAGCGACCTTCGGGTCGCACTCAATGCAGCAGTCACATTGCTCACAATGTGAACTCATTGAGAGCGGAGGCAGTGCAGCGACAGCTGCCAGTGCTTGGACACTCAAATTTTCTCAGCATCTGAAATGAATTAGGACTACCCGCCGAACTTAA
41_5339	TCTCTCCTCACCCAAATCATAATGTGGTAGATGCCCTTCTACCGCTAAGCATGAAAGCACTCTGCGATTTGCGAGCAACTTCGGTTGCACTCAATGCAGCAGTCACATTGCTTACAGTGTGAACTCATTGAGAGCAGACGCAGCGCGGCAATAGCTGCAAGTGCTTAGTCATTTCAACTTCGAAACCGTATCTGGGCTCAAGTGGGACTACCCGCTGAACTTAA
1_60521	TCTCTCCTCACCAATATCCTAATGCGAGAGATGCCCTTCTCTTGTTAAGCACGAAAGCACTCTAGCTCTGCGAGTTATCTTCGGATAGCACTCAATGCAGCAGTCACATTGTTACAATGTGAACTCATTGAGAGTGGAGGCAGTACAGAGCAATCTGTCAGTGTTTAGAAACACCAACTTAGGTACAGTATCTGGGCTCAGGCGGGACCACCCGCTGAACTTAA
3_48245	TTTCTCTCACCCAAAGCCTAATGCGACAGATGCCCTTCTGATGCTAAGCTCGAAAGCACTCTACGCTCTGCGAGAGACCTTCGGGTCTCACTCAATGCAGCAGTCACATTGCTTACAGTGTGAACTCATTGAGAGTGGAGGCAGCGCAGCCTAGCTGTCAGTGCTTAGACAAGTCAACTTAGGCTTCGTATCTGGGCTCAGGTGGGACTACCCGCTGAACTTAA
7_56102	TCTCTCCTCACCCAAACCTTAATGCGATAGATGCCCTTCTATTGCTAAGCACGAAAGCACTCTGCAGCTGCGAGCGACCTTCGGGTCGCACTCAATGCGGTCGTCACATTCTCGTAATGTGAACTCATTGAGAGCAGAGGCAGCGCGGCAATAGCCGCCAGTGCTTAGTCAAGCCAACTTCGGTATCGTATCTGGGCTCAGGTGGGACTACCCGCTGAACTTAA
8_1171	TCTCTCCTAACCAAAATCCTTATGCGAGAGATGCCCTTCTCTTGCCAAGCGCGAAAGCACTCTGCATTCTGCGAGCGACTTCGGTCGCACTCCGTGCAGTAGTCACATTGCTCACAATGTGAACTCATGGAGAGTGGAGGTAGCGCGGCAATAGCTGCAAGTGTTTAGACATACCAACTTAGGTACAGTATCTGGGCTCAGGCGGGACCACCCGCTGAACTTAA
28_48985	TCTCTCCTCACCCAAACCATAATGCGATAGATGCCCTTCTATTGCTAAACATGAAAGCACTCTACGCTTTGCAGTGGCTTCGGTCACACTCAATGCAGCAGTCACATTGCTCACAATGTGAACTCATGGAGAGTAGAGGTAGTGCGGCGACAGCTGCGAGTGCTTGGACACACCAACTTCGGAATAGTATCTGGGCTCAGGTGGGACCACCCGCTGAACTTAA
36_46073	TATCTCCTCACCCAAATCTTAATGTGAAAGATGCCCTTCTTTCATTAAACACGAAAGCACTCTGCGCTTTGCAGTGGCCCTCGGGTCGCACTCAATGCAGCAGTCACATTTTACAATGTGAACTCATGGGGAGCGGAGGCAGTGCAGCGACAGCTGCCAGTGCTTAGCCACACCAACTTAGGTACAGTATCTGGGCTCAGGTGGGACCACCCGCTGAACTTAA
41_51903	TATCTCCTCACCCAAATCCTAATGCGAGAGATGCCCTTCTCTTGCCAAGCACGAAAGCACTCTGCACTCTGCGCGCGACTTCGGTCGCACTCAATGCAGCAGTCACATTGTCTCAATGTGAACTCATTGAGAGCGGAGGCGGCGCAGCGACAGCTGCCAGTGCTTAGACACACCAACTTAGGTACAGTATCTGGGCTCAGGCGGGACCACCCGCTGAACTTAA
15_37677	TTTCTCCTCACCCAAACCATAATGCGGTAGATGCCCTTCTACTGCTAAACACGCAAGCACTCTAGACTTTGCAGTGGCTTCGGCCACACTCAATGCAGCAGTCACATTGCTCACAATGTGAACTCATTGAGAGTGGAGGCAGTGCAGCAACAGCTGCCAGTGCTTAGACACACCAACTTAGGTAAAGTATCTGGGCTCAGGCGGGACCACCCGCTGAACTTAA
31_23410	TCTCTCCTCACCCAAACCATAATGCGATAGATGCCCTTCTATTGCTAAACATGAAAGCACTCTACGCTTTGCAGTGGCTTCGGTCGCACTCCATGCAGCAGTCACATTGCTCACAATGTGAACTCATTGAGAGCAGAGGCAGTACAGAGCAATCTGTCAGTGTTTAGAAACACCAACTTAGGTACAGTATCTGGGCTCAGGCGGGACCACCCGCTGAACTTAA
7_21758	TTTCTCTCACCCAAAGCCTAATGCGAGAGATGCCCTTCTCTTGTTAAGCAGGAAAGCACTCTAGCTCTGCGAGAGATCTTCGGATCTCACTCAATGCAGCAGTCACATTGCTCACAATGTGAACTCATTGAGAGTGGAGGTAGCGCGAGCAATCGCAAGTGTTTAGACACACCAACTTAGGTACAGTATCTGGGCTCAGGCGGGACCACCCGCTGAACTTAA
8_38244	TTTCTCCTCACCCAAATCATAATGCGAGAGATACCCTTCTCTTGTTAAGTATGAAAGCACTCTGTGCTCTGCGAGTGATCTTCGGATCGCACTCAATGCAGCAGTCACATTTCACAATGTGAACTCATTGAGAGTGGAGGTAGCGCGAGCAATCGCAAGTGTTTAGACAAACCAACTTAGGTACAGTATCTGGGCTCAGGCGGGACCACCCGCTGAACTTAA
12_41677	TATCTCCTCACCAAAATCATAATGCGAGAGATGCCCTTCTCTTGCTAAACATGAAAGCACTCTACGCTCTGCGAGTGATCTTCGGATCACACTCAATGCAGCAGTCACATTTTCTAATGTGAACTCATTGAGAGTAGAACTAGCGCGAGCAATCGCAAGTGTTTAGAAACACCAACTTAGGTACAGTATCTGGGCTCAGGCGGGACCACCCGCTGAACTTAA
31_17378	TCTCTCCTCACCCAAACCATAATGCGATAGATGCCCTTCTATTGCTAAACATGAAAGCACTCTAGCTCTGCGAGTTATCTTCGGATAGCACTCAATGCAGCAGTCACATTGTTACAATGTGAACTCATTGAGAGTGGAACTAGCGCGAGCAATCGCAAGTGTTTAGTCACACCAACTTAGGTACAGTATCTGGGCTCAGGCGGGACCACCCGCTGAACTTAA
22_18544	TACCTCATCACCCAAATCATAATGCGAGAGATGCCCTTCTCTTGTTAAGCAGGAAAGCACTCTAGCTCTGCGAGTGATCTTCGGATCGCACTCAATGCAGCAGTCACATTTCACAATGTGAACTCATTGAGAGTGGAGGTAGCGCGAGCAATCGCAAGTGTTTAGACAAACCAACTTAGGTACAGTATCTGGGCTCAGGCGGGACCACCCGCTGAACTTAA
28_70657	TCTCTCCTCACCCAAACCATAATGCGATAGATGCCCTTCTATTGCTAAACATGAAAGCACTCTACGCTTTGCAGTGGCTTCGGTCACACTCAATGCAGCAGTCACATTCTCCAATGTGAACTCATTGAGAGCGGAGGTAGCGCGGCAATAGCTGCAAGTGTTTAGACATACCAACTTAGGTACAGTATCTGGGCTCAGGCGGGACCACCCGCTGAACTTAA
35_89670	TCTCTCCTCACCCAAACCATAATGCGATAGATGCCCTTCTATTGCTAAACATGAAAGCACTCTACGCTTTGCAGTGGCTTCGGTCACACTCAATGCAGCAGTCACATTATCTAATGTGAACTCATGGAGAGCGGAGACAGCGCGGCGTCAGCTGCCAGTGCTTAGCCACACCAACTTAGGTACAGTATCTGGGCTCAGGCGGGACCACCCGCTGAACTTAA
39_34059	AGTTATCTCGGAGCCCCGCCTTCTGTTTCGGTGGGTGGCGGCTTTCGGATCTGGACGCCTGCCGACGGCGAGGGTCTCGGCCCACCGCGTAGGCTCGTCTTCAAACGCATTAGCGGAACGGCCTCCGCCCCCTTGCGAGACGTGATAAAACCCTTTGCGTCGGAAGAGGGGGGCGTTCGCCTTTTCCGCTCATCAGCCGTCTCCGTGACAAAAGACCCGAC
1_47296	TTTCTCCTCACCCAAACCATAATGCGGTAGATGCCCTTCTCTTGTTAAGCAGGAAAGCACTCTAGCTCTGCGAGTGATCTTCGGATCGCACTCAATGCAGCAGTCACATTTCACAATGTGAACTCATTGAGAGTGGAGGTAGCGCGAGCAATCGCAAGTGTTTAGACAAACCAACTTAGGTACAGTATCTGGGCTCAGGCGGGACCACCCGCTGAACTTAA
7_21310	TCTCTCCTAACCAAAATCCTTATGCGAGAGATGCCCTTCTCTTGTTAAGCAGGAAAGCACTCTAGCTCTGCGAGTGATCCTCGGATCGCACTCAATGCAGCAGTCACATTTAACAATGTGAACTCATTGAGAGTGGAGGTAGCGCGAGCAATCGCAAGTGTTTAGACAAACCAACTTAGGTACAGTATCTGGGCTCAGGCGGGACCACCCGCTGAACTTAA
8_31786	TTTCTCTCACCCAAAGCCTAATGCGACAGATACCCTTCTGTTGCTAAGCTCGAAAGCACTCTACGCTCTGCGGTGACTTCGGTCACACTCAATGCAGCAGTCACATTCTCGTAATGTGAACTCATTGAGAGCAGAGGCAGTGCGGCAATAGCTGCCAGTGCTTAGTCAAGCCAACTTAGGTATCTAATCTGGGCTCAGGTGGGACTACCCGCTGAACTTAA
31_24041	TATCTCCTCACCCAAATCCTAATGCGAGAGATGCCCTTCTCTTGCCAAGCACGAAAGCACTCTGCTTTCTGCGCGCGGCTTCGGTCGCACTCAATGCAGCAGTCACATTGTCTCAGTGTGAACTCATTGAGAGTGGAGGTAGCGCGAGCAATCGCAAGTGTTTAGACAAACCAACTTAGGTACAGTATCTGGGCTCAGGCGGGACCACCCGCTGAACTTAA
18_15681	TCTCTCCTAACCAAAATCCTTATGCGAGAGATGCCCTTCTCTTGCCAAGCGCGAAAGCACTCTGCATTCTGCGAGCGACTTCGGATAGCACTCAATGCAGCAGTCACAATTTTATTGTGAACTCATTGAGAGTAGAACTAGCGCGAGCAATCGCAAGTGTTTAGAAACACCAACTTAGGTACAGTATCTGGGCTCAGGCGGGACCACCCGCTGAACTTAA
32_10806	AAACCCCCTCCTACCCTTGGGTAGGGAAGTGTCGGTTTGAGCGCATGCTTAATCGGATCAAAAGTAGTAGGTCTAGTCAGGCTGGTGGCCTGGGACATTGTGTGCTAGAGACGTCGCCCTCGGGCTACTGTCTTCTCACGATGCGTCCTGGGCTACTCCAAAGCTGGTCTGACGGCGGCCTCTGCAGTGATCGTCTTTGGGCGGTCACAACCCCCCCT
35_50255	ACCTCATCATCTACACTTTTGTGTGGGTGGACATGTCGGTTCAGATTCATCTGTCTGATTAAATAGAGTAGGTTTGGAACAGGCTAGTGGCCTGGGACACTGTGTGCTAGAGACTGCTTTAAATAGCTTGTCTTCTCATGGTGCGTCTCGGGTCAATTTAAAGCTAGCCTGGAAAGAGCCTTTAACTGCGCTAGTGAATAACTAGGCAACCCTCTCT
41_73468	TATCTCCTCACCCAAATCCTAATGCGAGAGATGCCCTTCTCTTGCCAAGCACGAAAGCACTCTGCACTCTGCGCGCGACTTCGGTCGCACTCAATGCAGCAGTCACATTGTCTCAATGTGAACTCATTGAGTGCGACCGAAGTCGCGCGCAGAGTGCTCAGTCAAGCCAACTTAGGTATCGTATCTGGGCTCAGGTGGGACTACCCGCTGAACTTAA
2_54391	TTTACACCCTCGCCCTCCCCCACTCTGTGAGTGCTGGCGGTGCGGATCTGGCCTTCCATTGTACCTATAAGGTGTGGTAGGCTAAAGGAAGTGGCTGCTGGCTATGGTGCTGGTCACAACAATTGGTGGATGACACATGTTGTTCTCAAAGTTGTGGCTTGTACTGATTTCAGCGACATTGGCCCTTTGGACCCATGGATCGCATTGAATGCTTGCA
27_31818	TACCTCTCACACAAACCCATATGTGCTTGCCTTTACGGGCGAGTGCGGTTGTGTGGATGTGGGCCTTTCATCCGTATGCACGGTGGCGTCAGCTGCTGTTGCTGGGCGAGGCTTGAAAAGGAGCGACCCTAGCTTTGTTGCGATACAAGCGAGATAAATGTTTCCGCTTTGCGACACTGCATCTACGGGGTTGTAGTGGATATGCACGAACCT
26_37029	CAAACACCACATCCCACACAACGATTGCATGGGAGTGTCTTTTGGCCTTCCATTGTACCTATAAGGTGTGGTAGGATAAAGGAAGTGGCTGCTGGCTATGGTGCTGGTCACAACAATTGGTGGATGACACATGTTGTTCTCAAAGTTGTGGCTTGTACTGATTTCAGCGACATTGGCCCTTTGGACCCATGGATCGCATTGAATGCTTGCA
34_38592	TTAACCATCAAACCTATTGGGTAAAATCAATAGGCTTGGGTTTTGGGGGTTGTCGAAAGACTCTCTCTAATAATATCTGTTGCGAAAAGATAGCAATGCTATACGAAAAGCATGACCATTGAACGCAAGTTCTTATGATTGCTCGTAGTATTTTGAGAGCTATTTATTTGTACAAAATAAACACGAAGAATTTAAAAACTCTTTAAG
36_39476	ATCGCGTCGCTCCCACAACCCTCCCTTTGGGATGATTGGTTTGGGGCGGATATTGGTCTCCCGTTTTTCACAAAGCGGTTGGCCAAAAAAAAGTCCCTTTTGACGGGAACACGACTAGTGGTGGTTGATAAAACCCAGAATTCTGTTGTGTGTCTTGTCAAGATGGTGCATCTTAATAGACCCAATGCGTTGTCATGACGCTTCGA
12_1189	CTAATCATCAACCCACTTGTGGTGTTTGGATATGAGCTGTGTCTGCAAGACTAGCTTGAAATGTAGGGTTGAGAGGGTGACTGGTTGTCTCTTGAGGAACAGTAATTGAATGAGTGATACTCAGCCTTTTCTTAGTACTTAAGTAACAATTAGGAGCCGTGCCTATGGGTACTCTCACCAGTAAAATAATAAGAGCTTGCTCTGAA
32_71777	TTCCCCCTCACCCAAATCATAATGCGAGAGATACCCTTCTCTTGTCAAGCATGAAAGCGCTCTGTACTTTGCGAGCTACAGTCTTTGGACGGTAGCGCTCAATGCAGCGGTCACATTGCTCATAATGTGAACTCATTGAGAGCGGAGGCAGTCAGTAGGGCGAGAGCCTTGCTGGAGAGCTTAGGCAACCCGCTGAACTTAA
34_32915	AACAAGATCAACTCTAGTTGAGAGTTGGGATTGGTCTTATACATACATCTAGTGGTGTATTTGACTTGATTATATCAAGTTGATGAGCTTCCCAATGCGGCTCAATGTGTGCTAGCGAGACAGTCGTCCCGATCTCACATTTATCGTCGCATTGCAGAGTTCTGTCCACAGCTCGCTGAACAACCTAAAAATCATCAA
35_39665	TTTCTCCTCACCCAAACCTTAATGCGAGAGATACCCTTCTCTTGCCAAGCACGAAAGCACTCTGCGCTCTGCGAGCTTCTCCTTGACTAGCTCAGGGGGTCGCACTCAATGCAGCGGTCACATTGCTCACAATGTGAACTCATTGAGAGCTGAGGCAGTGCAGCGTCAAGCTGCCAGTGCTTAGTCACACAAACTTTA
32_89299	TTTCTCCTCACCCAAATCTTAATGCGAGAGATGCCCTTCTCTTGCCAAACATGAAAGCACTCTGTGCTCTGCGAGCGGTGTCTCCGAGCTTGCTCGGGTTCCGCACTCAATGCAGCCGTCACATTTCTAACAATGTTAACTCATTGAGAGCAGAGGCTGTCAGCTCACGCTGTCAGTGCTTAGTCACTTAAACTTTC
28_93310	TTTCTACTCACCCAAACCTTAATGCGAGAGATACCCTTCTCTTGCTAAGCATGAAAGCACTCTGCGCTCTGCGAGCGACTTCCTGACTAGTTCAGGTGTCGCACTCAATGCAGCCGTCACATTGCTCACAATGTGAACTCATTGAGAGCAGAGGCAGTGCAGCAGCCGCTGCCAGTGCTTAGTCACGCAAACTTTC
36_2710	ATATCCCCTCACCCAAATCTTAATGCGGGAGATGCCCTTCTCTCGTTAAGCAAGAAAGCACTCTGCGCTCTGCGAGCGGCTTCTTGACTAGCTCAAGGGTCGCACTCAATGCAGCCGTCACATTTCTCACAATGTGAACTCATTGAGAGCAGAGGCTGTCAGCTCACGCTGTCAGTGCTTAGTCACTTAAACTTTC
14_72298	CAACTCCTCACCCAAAACTTAATGCGAGAGATGCCCTTCTCTTGCCAAGCATGAAAGCACTCTGCGCTCTGCGAGCGGCTTCTTGACTAGCTCAGGGGTCGCACTCAATGCAGCCGTCACATTTCTTTTAATGTGAACTCATTGAGAGTTGAGGCAGTGCAGCGAAAGCTGTAAGTGCTTAGTCACACAAACTTA
22_12691	CAAAAACCTCTCAACAGTTTTATTATTGTTGGTTATGGGTCGTGGAGGACTAGCCATTTATGGCTGCTCCCGCCTTAAACTTGCTGCACGACCTCAAGCTTATGCTAGGTTTATTGGAGTGGTGTTTACATTTTATTCCTACAACTATTCATAGCTTGGTGGCGTTAAATTTGATGTTGCCTCTGCGCAACTGAA
34_41677	TTTTTCCTCACCCAAATCTTACTGCGGGAGATACCCTTCTCTTGCTAAGCATGAAAGCACTCTGCTCCCTGCAAGCGATCTCGGCTTCGGTCGAGGGTCGCACTCAATGCAGCAGTCACATTGTTCACAGTGTGAACTCATTGAGAGTAGAGGCAGTGCAGGCTCGTCCTGCAAGTGCTTAGTCACACAAACTTA
40_8569	TAACTCCTCCCCCATACCTTAATGCGAGAGATGCCCTTCTCTTGCTAAGCACGAAAGCACTCTGCACTCTGCAGGCGGCCTCGGCTCTGCCGAGGGTCGCACTCAATGCAGCAGTCACATTGATCACAGTGTGAACTCATTGAGAGTAGAGGCAGCGCAGGCTTTGCCTGCCAGTGCTCGGACACACAAACTTTC
1_24490	TTTCTCCTCACCCAAAACTTAATGCGAGAGATACCCTTCTCTTGTCAAGCATGAAAGCACTCTGCGCTCTGCGCGCGGCTTCTTGACTTGTTCGGAAGTCGCACTCAATGCAGCCGTCACATTTCTTTTAATGTGAACTCATTGGGAGCAGAGGCTGTCAGCTCACGCTGTCAGTGCTTAGTCACTTAAACTTTC
25_32236	TTTCTCCTCACCCAAAACTTAATGCGAGAGATACCCTTCTCTTGCCAAGCATGAAAGCACTCTGCGCTCTGCGAGCGGCTTCTTGACTAGCTCAGGGGTCGCACTCAATGCAGCCGTCACATTTCTTTTAATGTGAACTCATTGAGAGCAGAGGCTGTCAGCTCACGCTGTCAGTGCTTAGCCACTTAAACTATC
33_28974	TTTCTCCTCACCCAAACCTTAATGCGAGAGATACCATTCTCTTGCCAAGCACGAAAGCACTCTGCGCTCTGCGAGCCATCCTCGACTCGTTCGAGGGTCGCACTCAATGCAGCTGTCACATTGCTCACAATGTGAACTCATTGAGAGTAGAGGCTGTCAGCTCACGCTGTCAGTGCTTAGTCACTTAAACTTTC
36_11179	TTTCTCCTCACCCAAATCTTAATGCGAGAGATACCCTTCTCTTGCCAAGCATGAAAGCACTCTGCGCTCTGCGAGTGGCTTCGACTCGTTCGATGGCCGCACTCAATGCAGCAGTCACATTGCTCACAATGTGAACTCATTGAGAGCAGAGGCAGTGCAGCAGTCGCTGCCAGTGCTTAGTCACCCAAACTTTC
10_35495	TTTCTCCTCACACAAAACTTAATGCGAGAGATACCCTTCTCTTGTTAAGCATGAAAGCACTCTGCGCTCTGCGAGCGGCTTTTGACTAGCTCAAGAGTCGCACTCAATGCAGCCGTCACATTTCTAACAATGTGAACTCATTGAGAGCAGAAGCAGTCAGCTAACGCTGTCAGTGCTTAGCCACTTAAACTTTA
12_35924	CAACCCCCAGGCCTTCGTCAGCCTGTCGTTGGGGCCTTCAGGAGGCCGGCCCACCAAGGGCCGACCCTGAGCCCTGAAAAGCAGTGGCGGGCTCGCCATGAACACCGAGCGCAGTAATTCTCTCTCGCTCGGGGGTCCAGGCGGGTGCCAGCCGTGAAAAGAAAAACGCAGAACCTCGGTTCTGAAACACAGTG
25_15939	TTTCTCCTCACCCAAACCTTAATGCGAGAGATACCCTTCTCTTGCCAAGCACGAAAGCACTCTGTTCTCTGCGAGCCATCCTCGACTCGTTCGAGGGTCGCACTCAATGCAGCCGTCACATTTCTCATAATGTGAACTCATTGAGAGCAGAGGCTGTCAGCTCACGCTGTCAGTGCTTAGTCACTCAAACTTTC
31_15147	TTTCTCCTCACCCAAACCTTAATGCGAGAGATACCCTTCTCTTGCCAAGCACGAAAGCACTCTGCGCTCTGCGAGCTTCTCCTTGACTAGCTCAGGGGGTCGCACTCAATGCAGCCGTCACATTGCTCACAATGTGAACTCATTGAGAGCAGAGGTAGCGCCGTAAGGCCAGTGCTTGGAGATCTAATTTTTAA
33_45901	TTTCTCCTCACCCAAAGCTTAATGCGAGAGATACCCTTCTCTTGCCAAGCATGAAAGCACTCTGCGCTCTGCGAGCGGCTTCTTGACTAGCTCAAGGGTCGCACTCAATGCAGCCGTCACATTTTACAATGTGAACTCATTGAGAGTTGAGTCAGCGCAGCTTGTCTGCAAGTGTTTAGATCTCAAAACTCTT
36_45549	TTTCTCCTCACCCAAACCTTAATGCGAGAGATACCCTTCTCTTGCCAAGCACGAAAGCACTCTGCGCTCTGCGAGCTTCTCCTTGACTAGCTCAGGGGGTCGCACTCAATGCAGCCGTCACATTTTTAATGTGAACTCATTGAGAGTAGAGGCAGTGCAGTATTAACTGCCAGTGCTTAGACACTCAAACTTT
1_5911	TTTCTCCTCACCCAAATCTTAATGCGAGAGATACCCTTCTCTTGCTAAGTACGAAAGCACTCTGAGCCCTGCAAGTGACTTGGCTTCGGTCAAGGTCACACTCAATGCAGCAGTCACATTTCTTACAATGTGAACTCATTGAGAGTAGAGTCAGCGCAGTTTATCTGCAAGTGCTTAGAGCCCTTAAACTCTT
4_42775	TCTCTCCTCACCTACATCCTAATGCGAGAGATACCCTTCTCTTGCTAAGCATGAAAGCACTCTGCGCTCTGCGAGCGGCTTCGACTTGTTCGAGGGTCGCACTCAATGCAGCAGTCACATTGCTCACAATGTGAACTCATTGAGAGCTGAGGCAGTGCGGCGAAAGCTGCCAGTGCTTAGTCACACAAACTTA
24_1920	TTTCTCCTCACCCAAACCTTAATGCGAGAGATACCCTTCTCTTGCCAAGCACGAAAGCACTCTGTTCTCTGCGAGCGGCTTCGACTTGTTCGAGGGTCGCACTCAATGCAGCAGTCACATTGCTCACAATGTGAACTCATTGAGAGCTGAGGCAGTGCGGCGAAAGCTGCCAGTGCTTAGTCACACAAACTTA
24_23721	TCTCTCATCACCCAAATCTTAATGCGATAGATACCCTTCTATTGCTAAGCATGAAAGCACTCTGCGCTCTGCGAGCGGCTTCGACTTGTTCGAGGGTCGCACTCAATGCAGCAGTCACATTGCTCACAATGTGAACTCATTGAGAGCTGAGGCAGTGCGGCGAAAGCTGCCAGTGCTTAGTCACACAAACTTA
27_20040	TTTCTCCTCACCCAAATCATAATGCGAGAGATACCCTTCTCTTGCTAAGCTCGAAAGCACTCTGCGCTCTGCGAGCGGCTTCGGCTTGTCCGAGGGCCGCACTCAATGCAGCAGTCACATTGCTCACAATGTGAACTCATTGAGAGCCGAGGCAGCTCGGTTTACCGCCAGTGCTTAGTCACACAAACTTTC
36_30151	TTTCTCCTCACCCAAATCTTAATGCGAGAGATGCCCTTCTCTTGCCAAGCAAGAAAGCACTCTGCGCTCTGCGAGTGGCTTCGACTCGTTCGAGGGCCGCACTCAATGCAGCAGTCACATTGCTCACAATGTGAACTCATTGAGCGCGAGAGTAGTGCAGTTTACTGCCAGTGCTTAGTCACATTAATTTTC
4_33227	TTTCTCCTCACCCAAATCATAATGCGAGAGATACCCTTCTCTTGTTAAGTATGAAAGCACTCTGTGCTCTGAAGCGACTCTTTCTTATGATCGAGGTCGCACTCAATGCAGCCGTCACATTGCTTACAATGTGAACTCATTGAGCGCGAGGGTAGTGCAGTTTACTGCCAGTGCTTAGACACTTGAATTTTC
4_8928	TCTCTCCTCACCAAAATCATAATGCGAGAGATGCCCTTCTCTTGTTAAGCACGAAAGCACTCTAGCTCTGCGAGTTATCTTCGGATAGCACTCAATGCAGCAGTCACATTGTTACAATGTGAACTCATTGAGAGTGGAACTAGCGCGAGGGTAGTGCAGTTTACTGCCAGTGCTTAGACACTTGAATTTTC
7_33816	TTTCTCCTCACCAAAATCATAATGCGAGAGATGCCCTTCTCTTGCTAAGCATGAAAGCACTCTGCGCTCTGCGAGCGGTTGTCCTCGGACGATCGCACTCAATGCAGCCGTCACATTGCTCACAGTGTGAACTCGCTGAGAGTAGAGGCAGTGCAGCATCCGCTGCGCAGTGCTTAGTCACTCAGACTTTA
20_8227	TATCTCCTCACCCAAATCTTAATGCGAGAGATACCCTTCTCTTGTCAAGTACGAAAGCGCTCTGAGCTCTGCAAGCGATCTCGCTTCGGCGTTGGTCGCACTCAATGCAGCAGTCACATTCTCCAATGTGAACTCATTGAGAGTCGAGTCAGCGCAGCTTGTCTGCAAGTGCTTAGAGCATTTAAACTCTA
31_4039	TATCTCCTCACCCAAATCATAATGCGAGAGATGCCCTTCTCTTGTCAAGCATGAAAGCACTCTGCACTCTGCGAGCGGTTGTCCTCGGACGATCGCACTCAATGCAGCCGTCACATTGCTCACAGTGTGAACTCGTTGAGAGTAGAGGCAGTGCAGCATCCGCTGCGCAGTGCTTAGTCACTCAAACTTTA
7_42472	TTTCTCTCACCCAAAGCCTAATGCGACAGATGCCCTTCTGTTGCTAAGCTTGAAAGCACTCTGCGCTCTGCGAGCGGTTGTCCTCGGACGATCGCACTCAATGCAGCCGTCACATTGCTCACAGTGTGAACTCGTTGAGAGTAGAGGCAGTGCAGCATCCGCTGCGCAGTGCTTAGTCACTCAAACTTTA
33_61711	TTTTTCCTCACCCAAATCATAATGCGAGAGATACCCTTCTCTTGTTAAATACGAAGGTACTCTGTACTCTGCAGGTGAGACTGCTTGTTCGGTCTCACACTCAATGCAGCAGTCACATTTTTCAATGTGAACTCATTGAGAGTAGATACAGGTCAGCAATAGCTGAAAGCGCCTAGACACACAAACTTT
37_59583	TATCTCATCACCCAAATCATAATGCTGGAGATACCCTTCTCTTGCTAAGTATGAATGCACTCTACACTCTGCAGGCAGCTTGGACTTGTCCAAGGTTGCACTCAATGCAGCAGTCACATTTCTAATGTGAACTCATTGAGAGTTGAGGTAGCGCAGCTTGTCTGCTAGTGCTTAGTCACTCAAACTCTT
41_25318	TATCTCCTCACCCAAATCCTAATGCGAGAGATGCCCTTCTCTTGCCAAGCACGAAAGCACTCTGCACTCTGCGCGCGACTTCGGTCGCACTCAATGCAGCAGTCACATTGTCTCAATGTGAACTCATTGAGAGCGGAGGCAGTCAGTAGGGCGAGAGCCTTGCTGGAGAGCTTAGGCAACCAAACTTCT
20_41467	TTTCTCCTCACCCAAATCTTAATGTGAGAGATACCCTTCTCTTACCAAGTACGAAAGCACTCTGAGCTCTGCACGCGGCTTCACCTAGGTGAATCCGCACTCAATGCAGCAGTCACATTGCTCACAATGTGAACTCATTGAGAGTAGAGGCAGTGCAGTTTACTGCCAGTGCTTAGACACACAAACTTT
3_2390	TTTCTCCTCACCCAAATCTTAATGCGAGAGATGCCCTTCTCTCGTCAAGCATGAAAGCACTCTGCGCTCTGCGAGCGGTTGTCCTCGGACGATCGCACTCAATGCAGCCGTCACATTGCTCACAGTGTGAACTCGTTGAGCGCGAGGGTATTGCAGTTTACTGCCAGTGCTTAGACACTTGAATTTTC
3_46481	CTTTTCTCTCACCCAAAGCATAATGCGACAGATGCCCTTCTGTTGTTAAGCTCGAAAGCACTCTACGCTCTGCGGTGTCTTCGGACGATCGCACTCAATGCAGCCGTCACATTGCTCACAGTGTGAACTCGTTGAGAGTAGAGGCAGTGCAGCATCCGCTGCGCAGTGCTTAGTCACTCAAACTTTA
7_42852	TCTCTCCTCACCCAAATCCTTATGCGAGAGATGCCCTTCTCTTGCCAAGCATGAAAGCACTCTGTACCCTGCAGCGGAGGTCTTCGGACTGACGCACTCAATGCAGTAGTCACATTCTCAAATGTGAACTCATTGAGCGTAGAGTCAGCGCATGCTTGCATGCCAGTGCTTAGACACTCAAATTTTC
32_50907	TCTCTCCTCACCCAAATCCTAATGCGAGAGATGCCCTTCTCTTGCCAAACACGAAAGCACTCTGCACTCTGCGAGCGACCTTCGGGTCGCACTCCATGCAGCAGTCACATTGCTCACAATGTGAACTCATGGAGAGCGGAGGCGGCGCGGCGACAGCTGCCAGTGCTTGGACACACCAACTTAGGT
7_46786	TCTCTCCTCACCTACATCCTAATGCGAGAGATGCCCTTCTCTTGCCAAGCTTGAAAGCACTCTGCACTCTGCGAGCGGCCTTCGGGTCGCACTCCATGCAGCAGTCACATTGCTCACAATGTGAACTCATTGAGAGTGGAGGCAGTGCAGCAACAGCTGCCAGTGCTTAGACACACCAACTTAGGT
34_21731	TAAAATCTCAAGCCTCTTGCTTGGTGTTGGGTCTTCGTCCCTCCCCCATGAAAAGGGTGGGCTGGACGTGCCTGAAAATCAGTGGCGGTGCCACGATGGTCTCAAGCGTAGTAGACTCTCTCTCGCTTTGGATGACTTGTCGTGCGGCTCACCAGCCTCATCATCATAGATGAACTTCTGAAAAG
20_40300	TTTCTCCTCACCCAAATCCTAATGCGAGAGATGCCCTTCTCTTGCCAAGCATGAAAGCACTCTGCGCTCTGCGAGCGGCCTTCGGGTCGCACTCAATGCAGCCGTCACATTGCTCACAGTGTGAACTCGTTGAGAGTAGAGGCAGTGCAGCATCCGCTGCGCAGTGCTTAGTCACTCAAACTTTA
28_86508	TCTCTCCTCACCTAAATCTTCATGCGAGAGATGCCCTTCTCTTGCTAAGCATGAAAGCACTCTGCATTCTGCGAGCGGCCTTCGGGTCGCACTCCATGCAGCAGTCACATTGCTCACAATGTGAACTCAGGGAGAGTAGAGGCAGTGCGGCGACAGCTGCCAGTGCTTAGACACTTGAATTTTC
32_17256	TCTCTCCTCACCCAAATCCTAATGCGAGAGATGCCCTTCTCTTGCCAAACACGAAAGCACTCTGCACTCTGCGAGCGACCTTCGGGTCGCACTCCATGCAGCAGTCACATTGCTCACAATGTGAACTCATGGAGAGCGGAGGCGGCGCGGCGACAGCTGCCAGTGCTTAGACACTTTAATTTTC
32_27543	TACAACCTCACCCAAAGCATAATGCGACAGATGCCCTTCTGTTGCTAAGCTTGAAAGCACTCTACGCTCTGCAGTGGCCGCCTCGGTGGCTACACTCAATGCAGCAGTCACATTCTCCAATGTGAACTCATTGAGAGTAGAGTCAGCGCAGCTAGTCTGCAAGTGCTTAGAGCACCAAACTCTT
33_3234	TTTCTCATCACCTAAATCATAATGCGAGAGATGCCCTTCTCTTGCTAAGCATGAAAGCACTCTGCATTCTGCGAGCGGCCTTCGGGTTGCACTCCATGCAGCAGTCACATTGCTCACAATGTGAACTCATGGAGAGTAGAGGCAGTGCAGCTTCGGCTGCCAGTGCTTAGTCACACAAACTTTA
3_31493	TCTCTCCTCACCCAAATCCTAATGCGAGAGATGCCCTTCTCTTGTTAAGAATGAAAGCACTCTGCACTCTGCGAGCGGCCTTCGGGTCGCACTCAATGCAGCAGTCACATTGCTCACAATGTGAACTCATTGAGCGTAGAGTCAGCGCATGCTTGCATGCCAGTGCTTAGACACTTAAATTTTC
8_62734	TCTCTCCTAACCTAAATCTTAATGCGAGAGATGCCCTTCTCTTGCCAAACAAGAAAGCACTCTGCACTCTGCGAGCGGCCTTCGGGTCGCACTCCATGCAGCAGTCACATTGCTCACAATGTGAACTCATGGAGAGCGGAGGCGGCGCGGCGACAGCTGCCAGTGCTTGGACACTTTAATTTTC
12_35635	GCTAACGCTCGGGAGGCTCCTCCAGCTGGAGGAGCGCTCCCGGTGTTGGGGGACGCCGCTCGAAACCACGAGCGGCACCCCCGAAATCCAGCGGCGGCCCCCCAGGGCTCCCAGACGAAGTCACAGCGCAGCGTCTAGGGTCGGCCCGCGGGAGGGCCCGCCTCGAAACCCCCCAACTCTATAG
18_48745	TCTCTCCTCACCTACATCCTAATGCGAGAGATGCCCTTCTCTTGCCAAGCTTGAAAGCACTCTGCACTCTGCGAGCGGCCTTCGGGTCGCACTCCATGCAGCAGTCACATTGCTCACAATGTGAACTCATGGAGAGCGGAGGCGGCGCGGCGACAGCTGCCAGTGCTTGGAGTTACAAATTTTA
1_60325	TTTCTCCTCACCCAAATCTTAATGCGACGGATGCCCTTCTGTCGTCAAGCAGGAAAGCACTCTGCACTCTGCGAGTGGGCTTCGGCCCGCACCCGATGCAGCAGTCACATTGCTCGCAATGTGAACTCATTGAGCGTGAAGCTAGCGCAGCTAGTCTGCCAGTGCTTAGACACTTAAATTTTC
2_5233	TCTTTCCTCACCCAAATCATAATGCGATAGATGCCCTTCTATTGCTAAACATGAAAGCACTCTGCCCTTGCAGTGACTGGCAACGGTCACACTCAATGCAGACGTCACATTTCTCACAATGTGAACTCATTGAGAGCAGAGGCTGTCAGCTCACGCTGTCAGTGCTTAGTCACTTAAACTTTC
4_1116	TTTCTCCTCACCCAAATCCTAATGCGAGAGATGCCCTTCTCTTGCCAAGCATGAAAGCACTCTGCATTCTGCGAGCGGCCTTCGGGTCGCACTCCATGCAGCAGTCACATTGCTCACAATGTGAACTCATGGAGAGTGGAGGGTAGTGCAGTTTACTGCCAGTGCTTAGACACTTGAATTTTC
4_12163	TTTCTCCTCACCCAAATCTTAATGCGACGGATGCCCTTCTGTCGTCAAGCAGGAAAGCACTCTGCACTCTGCGAGTGGGCTTCGGCCCGCACCCGATGCAGCAGTCACATTGCTCGCAATGTGAACTCATTGGGAGTAGAGGGTAGTGCAGTTTACTGCCAGTGCTTAGACACTTGAATTTTC
7_55758	TATCTCCTCACCCAAATCATAATGCGAGAGATGCCCTTCTCTTGCCAAGCATGAAAGCACTCTGCACTCTGCGAGAGACCTTCGGGTCTCACTCAATGCAGCAGTCACATTGCTTACAGTGTGAACTCATTGAGAGTGGAGGCAGCGCAGCCTAGCTGTCAGTGCTTAGACAACCAAATTTTC
24_16326	TCTCTCCTCACCTACATCCTAATGCGAGAGATGCCCTTCTCTTGCCAAGCTTGAAAGCACTCTGCACTCTGCGAGCGGCCTTCGGGTCGCACTCCATGCAGCAGTCACATTGCTCACAATGTGAACTCATGGAGCGTGAAGCTAGCGCAGCTAGTCTGCCAGTGCTTAGACACTTAAATTTTC
32_81767	TTTCTCCTAACCCAAATCCTAATGCGAGAGATGCCCTTCTCTTGTTAAACACGAAAGCACTCTGCACTCTGCGAGCAGCCTTCGGGTTGCACTCCATGCAGCAGTCACATTTTACAATGTGAACTCATGGGGAGTAGAGTCAGCGCGACAACTGTTGCTAGTGCTTGGCTAATCTAATTTTT
1_51125	TCTCTCCTCACCCAAATCCTAATGCGAGAGATGCCCTTCTCTTGTTAAGAATGAAAGCACTCTGCACTCTGCGAGCGGCCTTCGGGTCGCACTCAATGCAGCAGTCACATTGCTCACAATGTGAACTCATTGGGAGTAGAGGCGGCGCATCTAATGCCAGTGCTTGGACACACAAACTCTTA
1_55751	TCTCTCCTAACCAAAATCCTTATGCGAGAGATGCCCTTCTCTTGCCAAGCGCGAAAGCACTCTGCATTCTGCGAGCGACTTCGGTCGCACTCCGTGCAGTAGTCACATTGCTCACAATGTGAACTCATTGATGGTAAAGGCAGCGTAGCGCAAGCTACAAGTGCTTAGACACTTTAATTTTC
3_30226	TTTCTCCTCACCCAAATCATCATGCGAGAGATGCCCTTCTCTTGCCAAACATGAAAGCACTCTGCATTCTGCGAGCGGCCTTCGGGTCGCACTCCATGCAGCAGTCACATTGCTCACAATGTGAACTCATTGGGAGTAGAGGCGGCGCATCTAATGCCAGTGCTTGGACACACAAACTCTTA
7_10990	TCTCTCCTCACCTACATCCTAATGCGAGAGATGCCCTTCTCTTGCCAAGCTTGAAAGCACTCTGCACTCTGCGAGCGGCCTTCGGGTCGCACTCCATGCAGCAGTCACATTGCTCACAATGTGAACTCATTGGGAGTAGAGGCGGCGCATCTAATGCCAGTGCTTGGACACACAAACTCTTA
7_26983	TTTCTCCTCACCAATAACATAATGCGAGAGATGCCCTTCTCTTGTTAAGCAGGAAAGCACTCTAGCTCTGCGAGAGATCTTCGGATCTCACTCAATGCAGCAGTCACATTGCTCACAATGTGAACTCATTGAGAGTGGAGGTAGCGCGAGCAATCGCAAGTGCTTGGACACTCAACTTTTAA
23_28321	TTTCTCCTCACCCAAATCATCATGCGAGAGATGCCCTTCTCTTGCCAAGCATGGAAGCACTCTGCATTCTGCGAGCGGCCTTCGGGTCGCACTCCATGCAGCAGTCACATTGCTCACAATGTGAACTCATGGAGAGTAGAGGCAGTGCAGTTTACTGCCAGTGCTTAGTCACATTAATTTTC
34_15419	TCTCTCCTCACCCAAATCCTAATGCGAGAGATGCCCTTCTCTTGTTAAGAATGAAAGCACTCTGCACTCTGCGAGCGGCCTTCGGGTCGCACTCAATGCAGCAGTTACATTGCTCACAATGTGAACTCATTGAGAGTAGAGGTAGCGCAGTAATGCCAGTGCTTGGACACTCAACTTTTAA
4_31520	TTTCTCCTCACCCAAATCTTAATGCGACGGATGCCCTTCTGTCGTCAAGCAGGAAAGCACTCTGCACTCTGCGAGTGGGCTTCGGCCCGCACCCGATGCAGCAGTCACATTGCTCGCAATGTGAACTCATTGGGAGTAGAGGCGGCGCATCTAATGCCAGTGCTTGGATAACCAAATTTTC
7_3650	TTTTTCCTCACCCAAATCATAATGCGAGAGATACCCTTCTCTTGTTAAATATGAAAGTACTCTGTGCTCTGCAGGTGAGACTTCGGTTTCACACTCAATGCAGCAGTCACATTTTCCAATGTGAACTCATTGATAGTAGGGACAGTCAGCTATGCTGAAAGTGCTTAGACAATCAACCTTT
7_6883	TTTCTCCTCACCAAAATCATAATGCGAGAGATGCCCTTCTCTTGCTAAGCATGAAAGCACTCTGGCTTTGCGAGTGATCTTCGGATCGCACTCAATGCAGCAGTCACATTTCACAATGTGAACTCATTGATGGTAAAGGTAGCGTAGCGCAAGCTACAAGTGCTTAGACACCTTAATTTTC
8_33865	TCTTTCCTCACCCAAATCATAATGCGATAGATGCCCTTCTATTGCTAAACATGAAAGCACTCTGCCCTTGCAGTGACTGGCCTTCGGGTCGCACTCAATGCAGCAGTCACATTCTCCAATGTGAACTCATTGAGAGTAGAGGTAGCGCCGTAAGGCCAGTGCTTGGAGATCTAATTTTTAA
35_17102	AACCGATCAACACCTGTGGGCGTTGGCACTGGCGGTCCGTGCAGAACTGTGCGGTTTGCTGAAAGATATTCAGGTTGATGGGCTCCCAGCTGAGCCTCAAATGTGCTAAAAGACTGTGGTCTTTCGTCATTTGGGTGCGCAGTTGCACGGCTCTATAGGACGACCTTAACAAATTATCTA
4_54285	TCTCTCCTCACCCAAATCCTAATGCGAGAGATGCCCTTCTCTTGCTAAGCATGAAAGCACTCTGCACTCTGCGAGCGACCTTCGGGTTGCACTCAATGCAGCAGTCACATTTCACAATGTGAACTCATTGAGAGCAGGGCCAGCGTCAGCAATGACCAGTGCTTAGATACTCAAATTTTA
7_27073	TTTCTCCTCACCCAAATCCTAATGCGAGAGATGCCCTTCTCTTGCCAAGCATGAAAGCACTCTGCGCTCTGCGAGCGGCCTTCGGGTCGCACTCAATGCAGTAGTCACATTCTCAAATGTGAACTCATTGAGCGTAGAGTCAGTGCAGTTTACTGCCAGTGCTTAGACACCTAAATTTTC
11_45009	TCTCTCCTCACCCAAATCCTAATGCGAGAGATACCCTTCTCTTGCCAACCACGAAAGCACTCTGCACTCTGCGAGCGGCCCTCGGGTCGCACTCCATGCAGCAGTCACATTGCTCACAATGTGAACTCACGGAGAGCGGAGGCAGCGCGGCGACAGCTGCAACTGCTTGGACACACCAAC
23_22207	TATCTCCTCACCAAAATCATAATGCGAGAGATGCCCTTCTCTTGCTAAACATGAAAGCACTCTACGCTCTGCGAGTGATCTTCGGATCACACTCAATGCAGCAGTCACATTCTCCAATGTGAACTCATTGAGCGCGAGGGTAGTGCAGTTTACTGCCAGTGCTTAGACACATTAATTTTC
28_72643	TTTCTCCTCACCAATAACATAATGCGAGAGATGCCCTTCTCTTGTTAAGCAGGAAAGCACTCTAGCTCTGCGAGTGATCTTCGGATCGCACTCAATGCAGCAGTCACATTTCACAATGTGAACTCATTGAGCGCGAGGGTAGTGCAGTTTACTCCCAGTGCTTAGACACTTGAATTTTC
28_83335	TATCTCCTCACCCAAATCCTAATGCGAGAGATGCCCTTCTCTTGCCAAGCACGAAAGCACTCTGCACTCTGCGCGCGACTTCGGTCGCACTCAATGCAGCAGTCACATTGTCTCAATGTGAGCTCATTGAGAGCGGAGGCAGTGCGGTTCGCCGCGAGTGCTTAGACACTTGAATTTTC
34_50631	AACCGATCAACACCTGTGGGGGTTGGCATTGGCGTTCCGTGCAGCAATGTGCGGTTTGCTGGAATGAATTCAGGTTGATGGGCTCCGGCTGAGCTCCAAATGTGCTAAAAGACTGTGGTCTTTCGTCATTTGGGTGCGCAGTTGCAAGGCTCTAGTAAACAACTTTCAAATCATATCTA
3_39233	TTTCTCCTCACCAAAATCATAATGCGAGAGATGCCCTTCTCTTGCTAAGCATGAAAGCACTCTGGCTTTGCGAGTGATCTTCGGATCGCACTCAATGCAGCAGTCACATTTCACAATGTGAACTCATTGAGCGCGAGGGTAGTGCAGTTTACTGCCAGTGCTTAGACACTTGAATTTTC
4_45970	TCTCTCCTCACCTACATCCTAATGCGAGAGATGCCCTTCTCTTGCCAAGCTTGAAAGCACTCTGCACTCTGCGAGCGGCCTTCGGTCACACTCAATGCAGCAGTCACATTCTCCAATGTGAACTCATTGAGCGCGAGGGTAGTGCAGTTTACTGCCAGTGCTTAGACACTTGAATTTTC
7_44573	TCTCTCCTCACCAAAATCATAATGCGAGAGATGCCCTTCTCTTGTTAAGCACGAAAGCACTCTAGCTCTGCGAGTTATCTTCGGATAGCACTCAATGCAGCAGTCACATTGTTACAATGTGAACTCATTGAGAGTGGAACTAGCGCCGTAAGGCCAGTGCTTGGAGATCTAATTTTTAA
11_4738	TATCTCCTCACCCAAATCCTAATGCGAGAGATGCCCTTCTCTTGCCAAGCATGAAAGCACTCTGCTTTCTGCGCGCGGCTTCGGTCGCACTCAATGCAGCAGTCACATTGTCTCAATGTGAACTCATTGAGCGCGAGAGTAGTGCAGTTTACTGCCAGTGCTTAGTCACATTAATTTTC
20_15620	TTTCTCTCACCCAAAGCCTAATGCGACAGATGCCCTTCTGTTGCTAAGCTTGAAAGCACTCTACGCTCTGCGGTGACTTCGGTCACACTCAATGCAGCAGTCACATTTCTAACAATGTGAACTCATTGAGAGCAGAGGCTGTCAGCTCACGCTGTCAGTGCTTAGTCACTTAAACTTTC
32_80944	TATCTCCTCACCCAAATCCTAATGCGAGAGATGCCCTTCTCTTGCCAAGCACGAAAGCACTCTGCTTTCTGCGCGCGGCTTCGGTCGCACTCAATGCAGCAGTCACATTGTCTCAATGTGAACTCATTGAGAGCAGAGGTAGCGCCGTAAGGCCAGTGCTTGGAGATCTAATTTTTAA
39_101992	AACCGATCAACACCTGTGGGGGTTGGTATTGGCGTTCCGTGCAGTAATGTGCGGTGTGCTTGAAAGCATTCAGGTTGATGAGCTCCGGCTGAGCCTCAAATGTGCTAAAAGACTGTGGTCTTTCGTCATTTGGGTGCGCAGTTGCAAGGCTCTAGTAAACGACCACTTTTTTTAATTA
35_35634	AACCGATCAACACCTGTGGGGGTTGGCATTGGTGCTCCGTGCGCAAGTGCGGTGTGCTTGAAAGCATTCAGGTTGATGAGCTCCGGCTGAGCCTCAAATGTGCTAAAAGACTGTGGTCTTTCGTCATTTGGGTGCGCAGCTGCAAGGCTCTAGCAAACGACCTTTAAATACTATCTA
7_57743	TTTCTCTCACCCAAAGCCTAATGCGACAGATGCCCTTCTGTTGCTAAGCTTGAAAGCACTCTACGCTCTGCGGTGACTTCGGTCACACTCAATGCAGCAGTCACATTCTCCAATGTGAACTCATTGAGAGTAGAGGTAGCGCAGCTAGTCTGCCAGTGCTTAGACACTTAAATTTTC
7_44687	TTTCTCCTCACCCAAATCCTAATGCGAGAGATGCCCTTCTCTTGCCAAGCATGAAAGCACTCTGCGCTCTGCGGTGTCTTCGGACACACTCAATGCAGCAGTCACATTCTCCAATGTGAACTCATTGAGAGTAGAGGTAGCGCAGTAATGCCAGTGCTTGGACACTCAACTTTTAA
37_15319	TCCTCCCTCAAACCCCTGGGTTTGGTGTTGGACTGTGTGGTGCCTGGCACCACTGGTCTCAAAGACAATGACGGCGTCCGTGGGACCCTCGGTGCAACGAGCTTTTCGAAGCACGCGTCGAGTGGACAGTCTCTCCGGGCCGGTCACCTCTCCAATTTTTCTCA
14_48057	GTTAATTACATCACATAAAAAGATGCGATTGAAGTAATTCTCTCGCCTAGTACGTAGTAGTTTGGCTTAGACCACTATTAACCGAAGTAGTCACTAAAAAGTGATAATCGTGTTTATAGAGGCTAAGCCTTAAAAGAACTACTAAAACTTTACTTTTTATC
27_15021	CACGCCTCAAGCTCTGCTTGGTATTGGGCCCTCGTCCGTCAGGGACGGGCCTCAAAATCCTCGGCGGCGGTGCCCGGCTTTGAGCGTAGTAGAACTTCTTTTCTCGCTTTGAAAGCCCGTGGCGCCCGCTTGCCGGACGACCCCCAATCTTTCTTCTAA
40_2156	AAAACCTCAACCCATGATTTATTGTGAGTTGGTTCTGCATTGGACTCCTTGTGGGTCCTTTGCGAAATCCAATGGCGAAGAGCCACGCAACCAAAGCGTAGTATAACTATTTCGTTATGGAAGCGTGGGTGCCTCTGCCGTAACCCCCAATTTCTTAGT
11_21699	TCTCTCCTCACCCAAATCCTAATGCGAGAGATACCCTTCTCTTGCCAAACACGAAAGCACTATGCACTCTGCGAGCGGCCCTCGGGTCGCACTCCATGCAGCAGTCACATTGTGAGCAATGTGAACTCATGGAGAGCGGAGGCAGCGCGGCGACAGCTG
19_50836	ACACCCTCAAGCTCTGCTTGGTGTTGGGCGTCTGTCCCGCCTCCGCGCGTTGGACTCGCCCCAAATTCATTGGCAGCGTTTCCTTGCCCCCCTCTCGCGCAGCACATCGCGCTTCTCGAGGGCGGCTCCGGAACGCGACCCACGAAAGATGACCACCGT
27_8410	GTTAATTACATCAAAGAACTTAATGTGATTGAAGCGATTCTCTCACCAAGTACGAAGTTATTTTAGCGTAACGCCTAACCGAAGCAGTCACTAACCGGTGATCATCGTTTAGAGCGCGACGCTATCACACAATAACTTGACAAGTGCTTATCCACTT
34_32804	TCACAATATCAAGCTTGGCTTGTTGTTGGGCCCTTTGTCACCTGGTGACAGGTCCAAAAGACAATAACCGGTGTCATACAGACTCTTATATGCAACGAGCTTATAACAGCACGCATCTGGTAGTCATGTGGCCCGGTTCTCACCTCTATTTTTCAA
32_90660	TCACCGTATCAAGCTTGGCTTGTTGTTGGGCCCTTTGTCACCTGGTGACAGGTCCAAAAGACAATAACTGGTGTCATACAGACTCTATATGCAACGAGCTTACAACAGCACGCATCTGGTGGTCGTGTGGCCTGGTTCTCACTTTATTTTTCAA
11_3522	AATCAATCAAACTTTGGTTTGGTATTGGGAGAAGTGGCTTTGCCTCTCTCCTTTAAGCTATTGGCGACACTATTTCAGCTTGTAAGACGTAGTAAGTAAATTCTCGTTAAAGCAACTGAATTGCTGTCTGCCAACTGAACGATTTATTTTATA
10_17771	CAAACCTCAAGCTTTGCTTGCTGTTGGGGCGCTCCGGTTTGCCGGAGGCCCCCAATCATAGTGGCGGAGCGCCGTTGGGCTCTGAGCGTAGTACTGTTCTCGCTGCTGAACCCCGGTGTCACCTGCCGTAAAACCACCTATAACTCAAG
32_80845	CAACCATCAAGCCCCAGGCTTGTGTTGGGGGCCTGCGGTACCGCAGCCCCCTAAAAGCAGTGGCGGGCTCGCTGACATACCGAGCGCAGTAGCATATCTTCGCTCTGGGCGTGTCAGCCTGCTCTGGCCGTGAAACATCTACTAA
8_58550	CAACCCTCAAGCCCCCGGGTTTGCTGTTGGGGCATACCTCCGGGTAGCCCTCAAAATCAGTGGCAGTGCCTCTCGGCTCTAAGCGTAGTAATACTCCTCGCTACGGAGTCCGGGCGGTCCGCGCCAGAACCCCTAATTTTCTAT
21_8335	CAGCCCTCAAGCACTGCTTGGTGTTGGGCGGTACCGCCTGCGGTACGCCTCAAACTCAGTGGCGGCGCCACTCGGCTCCTAGCGTAGTAACACTTCTCGCTTCGGGGTCCGGGCGCGCTCTCGCCAGCAACCTCACTTCTCAAA
22_46662	TCTTCTGCAGCAATGCGATTTGACTCGTGTCTTTGTTGACCGAGTTTAAAGAAAGCTAGAGGATGGTCAGTTTAGACTAGCCCGAGTGCTAAGCATTCTTGGTTCTAGTAGCAAAGGCCATGTCATCACGCCTTTTT
36_34177	ACCTTTTGCAGCAATGCGATTTGACCAATGTCTCCGGACTTGGTCTAAACGTAGCCAGATGGTGGTTAATGTTGCTAGCCCGAGTGCTAAGCATTCTTGGGTCTAGCGCTGGATTGCTCATTACATCTATTTTTT
27_53930	AGTACTCTACACTGTGGTGTAGGTGTTGAGGCGTCAAGTGTTGTGCCTCTAAAGGGATGCTGTGCGAGTGCGGTAGGAATAGGTAGTATTCTCCCACTTTTAAGCAGCCAACTTTTATTGAAC
40_2044	AACTATCAAGCTTGGCTTGGATTTGAATCACTGTCGAGGCAGGATTTCAATATTGTCGGCAATTGACCATCTGTGATGACTCACTTGGAGTTGATTCGCCTCAAATCGATCAATC
36_33802	CACACCCGTGTTCATCACCTGTTGATGGACGACCTGGGCATTCAGCACTGATTGCCTCGAATGCAAGTGTGTTGTCAGGATATCACCCGATGTTTGACAACTACAACCCCCC
27_5184	ACATCATCATCTATACACTTTTGTGTGTGGGTGGACATGTCGGTTCAAATTCATTCATGGGTTTGTCCGATCAAATAGAGTAGGTTTGGAACAGGCTAGTGGCCTGGGACACTGTGTGCTAGAGACTACTGGGTTCAGCAATGAATCCTCTGTCTTCTCACGGTGCGTCCTAGGTCAATTTAAAGCTAGTCTGGAAAGGACCTTAACTGCGCCAAGAACTCGTGTCTTGGGCAACCCTCTCT
39_81257	AACTCTCTTTCTACTACCCTTTGGGGTTTGTGGAAGACTTGTCGGTTGTGCACCTCGGTGTACTCTGATTAAATGGATCAAGTCTGGATTTGGCTGGTGGCCAAGGACATTGTGTGCTAGAGACGTCGCCCTCGGGTGCTACTGTCTTCTCACGATGCGTCCTGGGCTATCCAAGCCGGTCTGATGACGGCCTCTCAGTGACCAAGGCGTGCTTCGGTGCGGCTGGGTCACAACCCCCCT
29_18380	GTATTAATTTCTTGCGAGTTCATTCGTGAACAAACAAGGAGATACGAAGTTCCCATCTCTTGGTGGGTTCTTTTAAATAGATTGCTACTAGTAATATGAAAATGATTGACATTTCTCTATATCTATTAGAAAAGTATGTGTATGGAACTGTGGTTTCTCATAATGCCTATTATTTTAGAGGAGATTTGGAGTTTTCATATGAACAGTTAGTCCACACCTATAAAGGCGCAAGCCTTGAA
36_53164	TTTCTCATCACCAAAATCATAATGCGAGAGATACCCTTCTCTTGCTAAGCATGAAAGCACTCTGCGCTCTGCGAGCGACTTCGACTTGTTCGATGGTCGCACTCAATGCAGCAGTCACATTGTTACAATGTGAACTCATTGAGAGTTGAGGCAGTGCGGCGACAGCTGCCAGTGCTTAGACACACCAACTTAGGTACAGTATCTGGGCTCAGGTGGGACCACCCGCTGAACTTAA
11_3619	TTTCTCCTCACCCAAATCTTAATGCGAGAGATGCCCTTCTCTCGTCAAGCATGAAGGCGCTCTGCGCTCTGCGAGCGGCCGTCCTCGGATGGTCGCACTTAATGCAGCCGTCACATTGCTTACAATGTGAACTCATGGAGAGCGGAGGCAGCGCGGCGACAGCTGCCAGTGCTTGGACACACCAACTTCGGTACAGCATCTGGGCTCAGGCGGGACCACCCGCTGAACTTAA
7_19548	TCTCTCATCACCCAAATCTTAATGCGATAGATACCCTTCTATTGCTAAGCGCGAAAGCACTCTGAACCCTGCAGCGGAAGCCTCCGGGCCGACGCACTCAATGCAGCAGTCACATTGCTCACAATGTGAACTCATGGAGAGCGGAGGCGGCGCGGCGACAGCTGCCAGTGCTTGGACACACCAACTTAGGTACAGTATCTGGGCTCAGGCGGGACCACCCGCTGAACTTAA
13_7929	AACTCTCTTTCTACTACCCTTTGGGGTTTGTGGAAGATTTGTCGGTTGTGCCCCTCGCGGTGTACTCTGATTAAACGGATCAAGTCTGGATTTGGCTGGTGGCCAAGGACACTGTGTGCTAGAGACGTCGCTTCGTCTTACTGTCTTCTCACAGTGCGTCCTGGGCTATTCAAAGCTGGTCTCATCCTAGGCTTCTTCAGTGTGGTCCTAACCGGCCTCACAACCCCACAA
32_77290	AGAGGTTTCACACTAATCTTAATGTGATTGAATTCGAGTTAGTTAGTTTACTAGCTTCCTTCTTTTCTCTCATGAAAGATGCGCGAGGGGATCTTTCGGTCCAATGAAGTGGTCACATCACTCGAATGTGATTTCATTGGAAGCACCGAATTATCATTTAACAACTCGCGGTATCATTAACCTAATAAAAAAATGGTACTTTTTGGTATCATTCTTTTAACTCTCTACAC
31_41428	TTCCCCCTCACCCAAATCATAATGCGAGAGATACCCTTCTCTTGTCAAGCATGGAAGCGCTCTGTACTTTGCGAGCTACAGTCTTTGGACGGTAGCGCTCAATGCAGCGGTCACATTGCTCATAATGTGAACTCATTGAGAGCGGAGGCAGTCAGCAGGGCGAGAGCCTTGCTGGAGAGCTTAGGCAACCAAACTTCTGAGGTGAAGTAGGACCACCCGCTGAACTTAA
39_85726	AACCCTCTCTCAACTAACCTTTCCTCTCGAGGATGGGGTTAGTCGAGGATGTGTCTGTTCGTTTCCTCAACGTCGGATCAAATCAAGTAGGTTTGGATCAGGCTGGTGGCCTGAGACACTATGTGATAGAGACTAAGAGTAGATTCGAGTGCTTGCCTCACGGCGGTACAAGATGAAGCCTCTGTGTCTTCTCATGGTGCGTCTCAAGTCATTCAAAGCTGGCCTGGTCAATCAATCCTTAACTGCGCTAATCCTGGCTTAAAAACCCGGCGATTAGGCAACCCCCCC
28_73752	TTTCACCCTCTTTAGCCTGTTTTTGTTTAGGCAGAAACAGTGCCAAAGGACTTGAGGCATAAGGCGCTTGCGTGTCTTTGCCTTTAAAATGATAAAGCCGCCGCTAGGAAACTTTTTCTGCGCTAATGTGCGATGAAAGACTCTGTCTTGCATTCACAAAGGCAACGTCAAAGTGAACTCTTGGTGTGAGCTTCACCCCCCAAAATCATTGGCTTTGTGCCTTTGGA
14_52493	ACCTCCTCATCTACAACTTTTGTTGTGGGTGGACGTGTCGGTTCATCAACATGATGTCTGATTAAATAGAGTAGGTCTGGAACAGGCTAGTGGCCTGGGACACTGTGTGCTAGAGACTATGGTTCAGCAATGGACCCTGTCTTCTCATGGTGCGTCCCGGGTCATTTAAAGCTAGCCTGGAAAGGTCCTTAACTGCGCCAAGCCGATGGCTTGGGCAACCCCCTCT
36_30210	ACCACCTCACTTACTTGTAAGTGGAGTTGTCGGGTTATGGGTGTGAGCTCATATCTGATCAAATGGATTAGGTTTGGATCAGGCTGGTGGCCTGGGACACTGTGTGCTAGAGACTAGCGGTCGTTTTGGCGACTGATCTGTCTTCTCATGGTGCGTCCTGGGTCGTTAAAGCTGGCCTTTGAAGGACCTTAACTGCGCAGCAGGGCAACCTGCTGGCAACCTTTCT
39_31622	TCTCTCCTCACCTAAATCTTCATGCGAGAGATGCCCTTCTCTTGCTAAGCATGAAAGCACTCTGCATTCTGCGAGCGGCCTTCGGGTCGCACTCCATGCAGCAGTCACATTGCTCACAATGTGAACTCATGGAGAGCAGAGGCAGTGCGGCAATAGCTGCCAGTGCTTAGTCAAGCCAACTTAGGTATCTAATCTGGGCTCAGGTGGGACTACCCGCTGAACTTAA
1_53798	TTTCTCCTCACCAATAACATAATGCGAGAGATGCCCTTCTCTTGCCAAACATGAAAGCACTCTGCACTCTGCGAGCGGCCTTCGGGTCGCACTCCATGCAGCAGTCACATTGCTCACAATGTGAACTCATGGGGAGTAGAGGCAGTGCGGCGACAGCTGCCAGTGCTTTGACACACCAACTTAGGTACAGTATCTGGGCTCAGGCGGGACCACCCGCTGAACTTAA
6_19421	TTTCTCCTCACCCAAACCATAATGCGGTAGATGCCCTTCTACTGCTAAACACGCAAGCACTCTGCACTCTGCGAGCGGCCTTCGGGTCGCACTCAATGCAGCAGTCACATTGCTCACAATGTGAACTCATTGAGAGCGGAGGCAGTGCGGCGACAGCTGCCAGTGCTTAGACACACCAACTTAGGTACAGTATCTGGGCCCAGGTGGGACCACCCGCTGAACTTAA
8_32174	TCTCTCATCACCCAAACCTTAATGCGATAGATGCCCTTCTATTGCTAAGCATGAAAGCACTCTGCGCTCTGCGAGTGGCCTTCGGGTCACACTCAATGCAGCAGTCACATTGCTCACAATGTGAACTCATTGAGAGTAGACGCAGCGCGACAATAGTTGCAAGTGCTTAGTCACACCAACTTAGGTATAGTATCTGGGCTCAGGCGGGACCACCCGCTGAACTTAA
11_15076	TTTCTCCTCACCAATAACATAATGCGAGAGATGCCCTTCTCTTGCCAAACATGAAAGCACTCTGCATTCTGCGAGCGGCCTTCGGGTCGCACTCCATGCAGCAGTCACATTGCTCACAATGTGAACTCATTGAGAGCAGAGGCAGTGCGGCGACAGCTGCCAGTGCTTGGACACACCAACTTCGGTACAGCATCTGGGCTCAGGCGGGACCACCCGCTGAACTTAA
31_1194	TATCTCCTCACCCAAATCCTAATGCGAGAGATGCCCTTCTCTTGCCAAGCACGAAAGCACTCTGCACTCTGCGAGTGGCCTTCGGGTCACACTCAATGCAGCAGTCACATTGCTCACAATGTGAACTCATTGAGAGTAGACGCAGCGCGACAATAGTTGCAAGTGCTTAGTCACACCAACTTAGGTATAGTATCTGGGCTCAGGCGGGACCACCCGCTGAACTTAA
31_21790	TATCTCCTCACCCAAATCCTAATGCGAGAGATGCCCTTCTCTTGCTAAGCATGAAAGCACTCTGCGCTCTGCGAGCGGCCTTCGGGCCACACTCAATGCAGTAGTCACATTGCTCATAATGTGAACTCATTGAGAGCGGAGGCAGTGCAGCGTCAGCTGCCAGTGCTTGGACACACCAACTTAGGTACAGTATCTGGGCTCAGGTGGGACCACCCGCTGAACTTAA
32_78866	TTTCTCTCACCCAAATCCTAATGTGAGAGATGCCCTTCTCTTGCCAAGCATGAAAGCACTCTGCGCTCTGCGAGCGGCCTTCGGGTCGCACTCAATGCAGCAGTCACATTGCTCACAATGTGAACTCATTGAGAGTGGAGGCAGTGCAGCAACAGCTGCCAGTGCTTAGACACACCAACTTAGGTAAAGTATCTGGGCTCGGGCGGGACCACCCGCTGAACTTAA
33_28590	TTTCTCCTCACCCAAATCATCATGCGAGAGATGCCCTTCTCTTGCCAAGCATGAAAGCACTCTGCATTCTGCGAGAGACTTTCGGGTCTCACTCAATGCAGCAGTCACATTGCTTACAGTGTGAACTCATTGAGAGCGGAGGCAGCGCAGCCTAGCTGTCAGTGCTTAGACAAGTCAACTTAGGCTTCGTATCTGGGCTCAGGTGGGAGCACCCGCTGAACTTAA
3_8172	TTTCTCCTCACCAATAACATAATGCGAGAGATGCCCTTCTCTTGTTAAGCAGGAAAGCACTCTAGCTCTGCGAGCGGCCTTCGGGTCGCACTCAATGCAGCAGTCACATTGCTCACAATGTGAACTCATTGAGAGCGGAGTCAGCGCGGCGACAGCTGCCAGTGCTTAGTCACACCAACTTAGGTACAGTATCTGGGCTCAGGCGGGACCACCCGCTGAACTTAA
3_17676	TTTCTCCTCACCAATAACATAATGCGAGAGATGCCCTTCTCTTGTTAAGCAGGAAAGCACTCTAGCTCTGCGAGAGATCTTCGGATCTCACTCAATGCAGCAGTCACATTGCTCACAATGTGGACTCAGTGAGAGTGGAGGCAGTGCAGCAACAGCTGCCAGTGCTTAGACACACCAACTTAGGTACAGTATCTGGGCTCAGGTGGGACCACCCGCTGAACTTAA
7_23465	TCTCTCCTCACCAATATCCTAATGCGAGAGATGCCCTTCTCTTGTTAAGCACGAAAGCACTCTAGCTCTGCGAGCGACCTTCGGGTCGCACTCCATGCAGCAGTCACATTGCTCACAATGTGAACTCATGGAGAGCGGAGGCAGTGCGGCGACAGCTGCCAGTGCTTAGACACACCAACTTAGGTATAGTATCTGGGCTCAGGCGGGACCACCCGCTGAACTTAA
13_22776	TTTCTCCTCACCCAAATCATCATGCGAGAGATGCCCTTCTCTTGCCAAGCATGAAAGCACTCTGCATTCTGCGAGCGGCCTTCGGGTCGCACTCCATGCAGCAGTCACATTGCTCACAATGTGAACTCATTGAGAGTGGAGGCAGTGCGGTTGATCCGCGAGTGGTTAGTCAAGCCAACTTAGGTATCGTATCTGGGCTCAGGTGGGACCACCCGCTGAACTTAA
19_2969	TTTCTCCTAACCAATATCCTTATGCGAGAGATGCCCTTCTCTTGCCAAACATGAAAGCACTCTGCATTCTGCGAGCAGCCTTCGGGTTGCACTCCATGCAGCAGTCACATTATCACAATGTGAACTCATGGAGAGTGGAGGTAGTGCGGCGACAGCTGCCAGTGCTTCGACACACCAACTTAGGTAAAGTATCTGGGCTCAGGCGGGAACACCCGCTGAACTTAA
4_43298	TTTCTCCACCCAAATCATCATGCGAGAGATGCCCTTCTCTTGCCAAGCATGAAAGCACTCTGCATTCTGCGAGCGGCCTTCGGGTCGCACTCCATGCAGCAGTCACATTGCTCACAATGTGAACTCATGGAGAGTAGAGGCAGTGCGGCGACAGCTGCGAGTGCTTAGACACCCAAACTTTGGAATAGTATCTGGGATGAAGTAGGACCACCCGCTGAACTTAA
7_8667	TTTCTCCTCACCTAAATCTTCATGCGAGAGATGCCCTTCTCTTGCTAAGCATGAAAGCACTCTGCACTCTGCGAGCGACCTTCGGGTCGCACTCAATGCAGCAGTCACATTGCTCACAATGTGAACTCATTGAGAGTGGAGGTAGCGCGAGCAATCGCAAGTGTTTAGACACACCAACTTAGGTACAGTATCTGGGCTCAGGCGGGACCACCCGCTGAACTTAA
7_30735	TTTCTCCTCACCAATAACATAATGCGAGAGATGCCCTTCTCTTGCCAAGTACGAAAGCACTCTGCAGCTGCGAGCGACCTTCGGGTCGCACTCAATGCGGTCGTCACATTCTCGTAATGTGAACTCATTGAGAGCAGAGGCAGCGCGGCAATAGCCGCCAGTGCTTAGTCAAGCCAACTTCGGTATCGTATCTGGGCTCAGGTGGGACTACCCGCTGAACTTAA
7_55100	TTTCTCCTCACCCAAATCATCATGCGAGAGATGCCCTTCTCTTGCCAAGCATGAAAGCACTCTGCATTCTGCGAGCGGCCTTCGGGTCGCACTCAATGCAGCAGTCACATTTCACAATGTGAACTCATTGAGAGCGGAGGCAGTGCGGCGTAAGCTGCCAGTGTTTGGAGACACCAACTTAGGTACAGTATCTGGGCTCAGGTGGGACCACCCGCTGAACTTAA
8_54775	TTTCTCTCACCCAAAGCCTAATGCGACAGATGCCCTTCTGTTGCTAAGCACGAAAGCACTCTAGCTCTGCGAGTGGCCTTCGGGTCACACTCAATGCAGATGTCACATTGCTCACAATGTGAACTCATTGAGAGCGGAGGTAGCGCGGCAATAGCTGCAAGTGTTTAGACATACCAACTTAGGTACAGTATCTGGGCTCAGGCGGGACCACCCGCTGAACTTAA
3_34151	TTTCTCTCACCCAAAGCCTAATGCGACAGATGCCCTTCTGTTGCTAAGCTTGAAAGCACTCTACGCTCTGCGAGTGATCTTCGGATCACACTCAATGCAGCAGTCACATTTTCTAATGTGAACTCATTGAGAGTGGACGTAGTGCAGCGCAAGCTGTTAGTGTTTAGAAACACCAACTTAGGTCTAGTATCTGGGCTCAGGCGGGACCACCCGCTGAACTTAA
33_4181	ACTACCCTTAACTAAACTTTCATTGGAAATCCAATGGGAATGCAGTTGGAGCTGGCCGTCCGGTGGGCCTTGAGGTCGCCGGTCAGCTGAAATACAATCACGCTTTGTGGGCTCCTTTCCATTCGGGAAGGCGAGTTCCGATTTGGTAGGTGACCTTTGCCGGTTACATGCCTTCGTTGCTCGCTATGCCTTTCATCGGCCGTGTGCAGGACGCCTTTTGGC
39_91791	TCTCTCCTCACCCAAACCATAATGCGATAGATGCCCTTCTATTGCTAAACATGAAAGCACTCTACGCTTTGCAGTGGCTTCGGTCACACTCAATGCGGTCGTCACATTCTCGTAATGTGAACTCATTGAGAGCAGAGGCAGCGCGGCAATAGCCGCCAGTGCTTAGTCAAGCCAACTTCGGTATCGTATCTGGGCTCAGGTGGGACTACCCGCTGAACTTAA
1_35081	TTTCTCTCACCCAAAGCCTAATGCGACAGATGCCCTTCTGTTGCTAAGCTTGAAAGCACTCTGGCTTTGCGAGTGATCTTCGGATCGCACTCAATGCAGCAGTCACATTTCACAATGTGAACTCATTGAGAGCAGAGGCAGTACAGAGCAATCTGTCAGTGTTTAGAAACACCAACTTAGGTACAGTATCTGGGCTCAGGCGGGACCACCCGCTGAACTTAA
27_50597	TCTCTCCTCACCCAAACCATAATGCGATAGATGCCCTTCTATTGCTAAACATAAAAGCACTCTACGCTTTGCAGTGGCTTCGGTCACACTCAATGCAGCAGTCACATTCTCCAATGTGAACTCATTGAGCGCGAGGGTAGTGCGGCAATAGCTGCCAGTGCTTAGTCAAGCCAACTTAGGTATCTAATCTGGGCTCAGGTGGGACTACCCGCTGAACTTAA
31_13556	TTTCTCTCACCCAAAGCCTAATGCGAGAGATGCCCTTCTCTTGTTAAGCACGAAAGCACTCTAGCTCTGCGAGTTATCTTCGGATAGCACTCAATGCAGCAGTCACATTGTTACAATGTGAACTCATTGAGAGTGGAACTAGCGCGAGCAATCGCAAGTACTTAGTCACACCAACTTAGGTACAGTATCTGGGCTCAGGCGGGACCACCCGCTGAACTTAA
3_23752	TTTCTCTCACCCAAAGCCTAATGCGACAGATGCCCTTCTGTTGCTAAGCTTGAAAGCACTCTACGCTCTGCGGTGACTTCGGTCACACTCAATGCAGCAGTCACATTCTCCAATGTGAACTCATTGAGAGTAGACGCAGCGCGACAATAGTTGCAAGTGCTTAGTCACACCAACTTAGGTATAGTATCTGGGCTCAGGCGGGACCACCCGCTGAACTTAA
3_50936	TTTCTCTCACCCAAAGCCTAATGCGACAGATGCCCTTCTGTTGCTAAGCTTGAAAGCACTCTACGCTCTGCGGTGACTTCGGTCACACTCAATGCAGCAGTCACATTTCACAATGTGAACTCATTGAGAGCGGAGGCAGTGCGGCGTAAGCTGCCAGTGTTTGGAGACACCAACTTAGGTACAGTATCTGGGCTCAGGTGGGACCACCCGCTGAACTTAA
4_48597	TCTCTCCTCACCAAAATCCTAATGCGATAGATGCCCTTCTATTGCTAAACATGAAAGCACTCTGCGCTCTGCGAGTGACTTCGGTCACACTCAATGCAGCAGTCACACCTAGTGTGAACTCATTGAGAGTAGAGGCAGTGCAGCAATAGCTGCCAGTGCTTAGCTACACCAACTTAGGTACAGTATCTGGGCTCAGGCGGGACCACCCGCTGAACTTAA
11_36089	TTTCTCTCACCCAAAGCCTAATGCGACAGATACCCTTCTGTTGCTAAGCTCGAAAGCACTCTACGCTCTGCGGTGACTTCGGTCACACTCAATGCAGCAGTCACATTCTCCAATGTGAACTCATTGAGAGTAGAGGTGGCGCCGAAAGGCCAGTGCTTGGACACACCAACTTAGGTAAAGTATCTGGGCTCAGGCGGGACCACCCGCTGAACTTAA
34_49669	AACACTATCCCTATCTCTTTACGAGTTAGGAGAATTGTCGGTTGTGCCCTCGGGTACTCTGATTAAACGCAGTAGGTCTGGATTAGGCTGGTGGCCTAGGACACTATGTGCTAGAGACGTCGCGTTAGTTGACAGTCTTCTCATGGTGCGTCCTAAGCTACTAAGCTGGCCTAGTCGAGCCTCTACAGTCCATGTCAAAGTGGACAACCCCCCT
26_12512	CAAGAAACACTCCCTTGCAATCCTTGTGTGGGATGTGGTGTTTGACCTTCCATTGTACCTATAAGGTGTGGTAGGCTAAAGGAAGTGGCTGCTGGCTATGGTGCTGGTCACAACAATTGGTGGATGACACATGTTGTTCTCAAAGTTGTGGCTTGTACTGATTTCAGCGACATTGGCCCTTTGGACCCATGGATCGCATTGAATGCTTGCA
6_19672	CACCACTCAAGCCCGGCTTGGTGTTGGCCGACGCGGGTACTGCGGGGTTGGCCGTCGCCTGTCAGGCGACGCGAACCTCCCCCCGCGCGGCTCAAATGCAGCGGCGAAACGGTGTCGAGTTTCCCTTACGCGGTAGCAAAATCTCGTATCGGATGACCTTCCCGGCTCTGCCACAACCCACGGGGGCCTCGTGTCCCCTCCAG
6_24372	AACACATCTCAACAACCCTTGCGGTGGTTGGGGAGTTGGGTTGATATCGGCGCATGCCGGTGCAGCCTGAAATACAGTTATCGCGAGCCAGCTTAGCGCACAGAGTCATGCCTTTGGCAGTTTCTGTTCCGCGGCTGGCGTTTTCGCCGGTAAGCGTTTGTCGGTTCGCCGCGCAGACAACTGCGTACCTTTGGTACCACTC
10_40190	TTTAATCATCAAATCTATTGGGTAAAATCAATAGGCTTGGAGCTGGGACTTGTCGATAGACTGTCTCTAATAGCATTTGTTGCGACTCAATAGCGAGACTATATGAAAAGCATGACCATTGAACGCAAGTTCTTATGATTGCCTGTAGTATCTTTGAACTGTTGACTAGTACAAAATAAACACCAAGGGAAACCTTGAAG
33_27770	TATCTCCTCACCCAAATCTTAATGCGAGAGATACCCTTCTCTTGCCAAGCATGAAAGCACTCTGCGCTCTGCGAGCGGCTTCCTGACTAGTTCAGGGGTCGCACTCAATGCAGCAGTCACATTGTTCACAATGTGAACTCATTGAGAGCAAAGGCAGTGCAGCCTTACAGCTGCCAGTGCTTAGACACTCAAACTTTT
34_42035	GACGCCTTTCGAGCCCCTCTCTCTGATGGGCTCGGTGTTGGGGCGCTAGGGGGTAAACCCCCCTAGGCCCCCAAGCAGAAGTGCGCGGTCTGTCTGCGGGCCCCGGGTACAGTAATTTTACCGTTACCCTGGGAGAAGCAGCTGGGCTTGCCGTAAAACCCCCGACATAGGGATCTCCGTAGGGAGAAACCGCCATA
22_13684	TATCCCCTCACCCAAATCTTAATGCGGGAGATACCCTTCTCTCGTCAAGCATGAAAGCACTCTGCGCTCTGCGAGCGACTTCGACATGTTCGAGGGTCGCACTCAATGCAGCAGTCACATTGTTCACAATGTGAACTCATTGAGAGCTGAGGCAGTGCAGCCTTACCGCTGCCAGTGCTTAGTCACACAAACTTTA
34_18645	TATCTCATCACCCAAATCATAATGCGAGAGATACCCTTCTCTTGCTAAGCATGAAAGCACTCTGCGCTCTGCGAGCGACTTCGACTTGTTCGAGGGTCGCACTCAATGCAGCAGTCACATTGTTCACAATGTGAACTCATTGAGAGCAAAGGCAGTGCAGCCTTACAGCTGCCAGTGCTTAGACACTCAAACTTTT
11_3197	TCTCTCCTCACCCAAACCATAATGCGAGAGATGCCCTTCTCTTGCTAAGCGCGAAAGCACTCTGCGCTCTGCGCGCGGCTTCGGACTCGTCCGAGGGCCGCACTCAATGCAGCGGTCACATTGCTCACAATGTGAACTCATTGAGAGCTGAGGCAGTGCAGCGTCAAGCTGCCAGTGCTTAGTCACACAAACTTTA
36_3235	AAACAAGATCAACTCTAGTTGAGAGTTGGGATTGGTCTCATATACTACCGTATATTTGGCTTGATTATATCGAGTTGATGAGCTTCCCAATGCGGCTCAATGTGTGCTAGCGAGACAGTCGTCCCGATCTCACATTTATTGTCGCATTGCAGAGTTCTGTCCACAGCTCGCTAAACAACCTAAAAATCATATCAA
1_27291	TCTTTCCTCACCCAAATCATAATGCGAGAGATACCCTTCTCTTGCTAAGCATGAAAGCACTCTGCGCTCTGCGAGCGGCTTCGACTTGTTCGAGGGTCGCACTCAATGCAGCAGTCACATTGCTCACAATGTGAACTCATTGAGAGCTGAGGCAGTGCGGCGTAAGCTGCCAGTGCTTAGTCACACAAACTTTA
31_25544	TTTCTCCTAACCCATATCATAATGCGAGAGATACCCTTCTCTTGCTAAGTATGAAAGCACTCTGCGCTCTGCGAGCGGCTTCGACTTGTTCGAGGGTCGCACTCAATGCAGCAGTCACATTGCTCACAATGTGAACTCATTGAGCGTAGAGTCAGCGCATGCTTGCATGCCAGTGCTTAGACACTTAAATTTTC
22_46649	TATCTCATCACCCAAATCATAATGCGAGAGATACCCTTCTCTTGCTAAGCATGAAAGCGCTCTGCGCTCTGCGAGCGGCTTCGACTCGTTCGAGGTCGCACTCAATGCAGCGGTCACATTGTTCACAATGTGAACTCATTGAGAGTAGAGGCAGTGTAGTTTCGACTACCAGCGCTTAGGCACTCAAACTTTT
20_28716	TTTCTCTCACCCAAAGCCTAATGCGAGAGATACCCTTCTCTTGCCAAGCATGAAAGCACTCTGCGCTCTGCGAGCGGCTTCTTGACTAGTTCGGGAGTCGCACTCAATGCAGCCGTCACATTTTCACAATGTGAACTCATTGAGAGCAGAGGCTGTCAGCTCACGCTGTCAGTGCTTAGTCACTTAAACTTTC
22_7329	TTTCTCATCACCAAAATCATAATGCGAGAGATACCCTTCTCTTGCTAAGCATGAAAGCACTCTGCGCTCTGCGAGCGGCTTCGACTCGTCGAGGGCCGCACTCAATGCAGCAGTCACATTGCTCACAATGTGAACTCATTGAGAGCAGAGGCTGTCAGCTCACGCTGTCAGTGCTTAGTCACTCAAACTTTC
34_26384	AACCCTCTCTCAACCATTTATGGATGAGGATGTGTCTGTTCGTTTCTCCAAACGTCGGATCAAATCGAGTAGGTTTGGATCAGGCTGGTGGCCTGGGACACTATGTGATAGAGACTAGGAAGAAGTCAAAGGGGTTTATCCTCCTGCGACGTAGGCCTGTGTCTTCTCATGGTGCGTCTCAGTGTCATTTAAAGCTGGCCTGGTCAATCAATCCTTTAACTGCGCTAGCCCTAAACCGGTTAGGCAACCCCCCT
20_4869	TTTCTCCTCACCCAAATCTTAATGCGAGAGATACCCTTCTCTTGCTAAGTACGAAAGCACTCTGAGCCCTGCAAGTGGCTTGGCTTCGGTCAAGGTCACACTCAATGCAGCAGTCACATTTCTTTTAATGTGAACTCATTGAGAGCGGAGTCAGCGCAGTTTATCTGCAAGTGCTTAGACCTCTAAACTCTT
25_6118	TTCCCCCTCACCCAAATCATAATGCGAGAGATACCCTTCTCTTGTCAAGCATGAAAGCGCTCTGTACTTTGCGAGCTACAGTCTTTGGACGGTAGCGCTCAATGCAGCGGTCACATTGCTCATAATGTGAACTCATTGATGGTAAAGGTAGCGTAGCGCAAGCTACAAGTGCTTAGACACCTTAATTTTC
34_4507	AACCGATCAACACCTGTGGGGGTTGGCACTGGCGTTCCGTGCAGCAATGTGCGGTCTGCTTGAAACTATTCAGGTTGATGGGCTCCGGCTGGGCTCCAAATGTGCTAAAAGACTGTGGTCTTTCGTCGTTTGGTTGCACAGCTGCAAGGCTCTACTCAACAACCTTAACCAACTTATCTATCCATCTA
34_13359	AACAAGATCAACTCTAGTTGAGAGTTGGGATTGGTCTTATACATCTAGTGGTGTATTTGACTTGATTATATCGAGTTGATGAGCTTCCCAGTGTGGCTCAATGTGTGCTAGCGAGACAGTCGTCCCGAGCTCACATTAATGTCGCATTGCAGAGTTCTGTCCACAGCTCGCTAAAATCACAAATCAA
34_584	TTTCTCATCACCTAAATCATAATGCGAGAGATGCCCTTCTCTTGCTAAGCATGAAAGCACTCTGCATTCTGCGAGCGGCCTTCGGGTTGCACTCCATGCAGCAGTCACATTGCTCACAGTGTGAACTCATGGAGAGTAGAGGCAGTGCAGCTTCGGCTGCCAGTGCTTGGACATCCAATTTTTAA
33_1708	AACACGATCAACTCTAGTTAAGAGTTGGAATTGACCTCATACGCTTTAGCGTATCTGGTTTGAATGCATTAAGTTGATGAGCTTCCCAACATTGCTCAATGTGTGCTAGCGAGACAGTCGTCCCGATCTCACATTACAGTTTTGTTGCAAGGTTCTATGTACAGCTTTTTATTTATTCTATCAA
36_19492	AGCACGATCAACTCTAGTTAAGAGTTGGAATTGACCTCATATGCTCTGGCATATCTGGTTTGAATGTATTAAGTTGATGAGCTTCCCAACATTGCTCAATGTGTGCTAGCGAGACAGTCGTCCCGATCTCACATTACAGTTTTGTTGCAGGGTTCTATGCACAACTTTTTATTTATTTTATCAA
1_36369	TCTCTCCTCACCCAAATCATCATGCGAGAGATGCCCTTCTCTTGCCAAGCATGAAAGCACTCTGCTCTCTGCGAGCGGCCTTCGGGTCGCACTCCATGCAGCAGTCACATTGCTCACAATGTGAACTCATGGAGAGTGGAGGCAGTGCGGCGACAGCTGCCAGTGCTTAGACACCTTAATTTTC
7_8649	TCTCTCCTCACCTACATCCTAATGCGAGAGATGCCCTTCTCTTGCCAAGCTTGAAAGCACTCTGCACTCTGCGAGCGGCCTTCGGGTCGCACTCCATGCAGCAGTCACATTGCTCACAATGTGAACTCATTGAGCGTAGAGTCAGCGCATGCTTGCATGCCAGTGCTTAGACACTCAAATTTTC
31_39458	TTTTCTCCTCACCCAAACCATAATGCGGTAGATGCCCTTCTACTGCTAAACTTGGAAGCACTCTAGGCTTTGCAGTGACTTCGGTCACACTCAATGCAGCAGTCACATTGCTCACAATGTGAACTCATGGAGAGTGGAGGCAGTGCGGCGACAGCTGCCAGTGCTTAGACACACCAACTTAGGT
34_21416	AACCGATCAACACCTGTGGGGGTTGGCATTGGCGGTCCGTGCAGTCATGTGCGGTCTGTTTGAAAGTATTCAGGTTGATGAGCTTCCAGCAGAGCTCCAAGTGTGCTAAAAGACTGTGGTCTTTCGTCATTTGGGTGTTTTGTTGCAAAGTTCTAGCAAACAGCCTTTACACAATCATATCTA
1_49356	GAAATCCCCATCACACTCGTTGTGGTCATGGCAGCAGTGAGTCATCTCCAGCTGGAGAGGGCCACGCCGCTGAAAGGAATGGTGCAGATGAGTCTCGATCGCCGAACGTAGTACTTGACAACCGTCGGCTGATCGGACCCTCCATCTCGCCCTGACAATGGACCCCCGTCGTACCCTCAAAAA
8_17898	AACCGATCAACACCTGTGGGGGTTGGTATTGGCGGTCCGTGCAGTATTGTGCGGTTTGCTTAAAGATATTCAGGTTGATGGGCTCCCAGCTGAGCTCCAAATGTGCTAAAAGACTGTGGTCTTTCGTCATTTGGGTGCGCAGTTGCACGGCTCTATTAGACAACCTTTAAATAAATATATCAA
11_19937	TTTCTCCTCGCCCAAATCTTAATGCGACGGATGCCCTTCTGTCGTCAAGCAGGAAAGCACTCTGCACCCTGCGAGTGGGCTTCGGCCCGCACCCGATGCAGCAGTCACATTGCTCGCAATGTGAACTCATTGGGAGTAGAGGCGGCGCATCTAGTCTGCCAGTGCTTAGACACTTAAATTTTC
18_13174	TCTCTCCTCACCCAAATCCTCATGCGAGAGATGCCCTTCTCTTGCCAAGCATGAAAGCACTCTGCACTCTGCGAGCGGCCTTCGGGTCGCACTCCATGCAGCAGTCACATTGCTCACAATGTGAACTCATTGAGCGTAAAGGCAGTGCAGCTCGTCTGCCAGTGCTTAGAGTTACAAATTTTA
14_18874	AACCGATCAACACCTGTGGGCGTTGGCATTGGCGGTCCGTGCAGTATTGTGCGGTCTGCTTGAAGATATTCAGGTTGATGGGCTCCCAGCTGAGCTTCAAATGTGCTAAAAGACTGTGGTCTTTCGTCATTTGGATGCGCAGTTGCACGGCTCTACTTAACGGCCTTTAAACAATTTATCTA
35_44355	AACCGATCAACACCCGTGGGCGTTGGTACTGGCGTTCCGTGCAGTGCGCGCGGTCTGCTTGAATGCATTCAGGTTGATGAGCTTCCAGCAGGGCTCCAAATGTGCTAAAAGACAGTCGTCTTTCGTCATTTGGTGTTGCTCTGTTGCATGGCTCTAGTTGACAGCCTTTACTAAAATATCTA
48_66	AAAACCGATCAATTCTAGTTAAGAATTGGGAATGACCTTATATCCAAGATATTTGGTTTAAATTTATTAGGTTGATGAGCTTCCCAATACGGCTCAATGTGTGCTAGCGAGACAGTTGTCCCGATCTCACATTTCAGCTGTGTTGCAGAGTTCTATGCACAACCTCTAAGTAACCTTATCAT
7_1534	TCTCTCCTCACCTACATCCTAATGCGAGAGATGCCCTTCTCTTGCCAAGCAGGAAAGCACTCTGCACTCTGCGAGTGGGCTTCGGCCCGCACCCGATGCAGCAGTCACATTGCTCGCAATGTGAACTCATTGGGAGTAGAGGCGGCGCATCTAATGCCAGTGCTTGGACACACAAACTCTTA
7_5407	TTTCTCCTCACCTAAATCTTCATGCGAGAGATGCCCTTCTCTTGCTAAGCATGAAAGCACTCTGCACTCTGCGAGCGACCTTCGGGTCGCACTCAATGCAGCAGTCACATTGCTCACAATGTGAACTCATTGAGCGTAGAGTCAGTGCAGTTTACTGCCAGTGCTTAGACACCTAAATTTTC
7_23128	TTTCTCCTCACCCAAATCCTAATGCGAGAGATGCCCTTCTCTTGCCAAGCATGAAAGCACTCTGCGCTCTGCGAGCGGCCTTCGGGTCGCACTCAATGCAGCAGTCACATTGCTCACAATGTAAACTCATTGAGCGCGAGAGTAGTGCAGTTTACTGCCAGTGCTTAGTCACATTAATTTTC
37_11130	AACCGATCAACACCTGTGGGCGTTGGCATTGGCGGTCCGTGCAGTACTGTGCGGTTTGCTTAAAGATATTCAGGTTGATGGGCTCCCAGCTGAGCTCCAAATGTGCTAAAAGACCGTGGTCTTTCGTCATTTGGGTGCGCAGTTGCACGGCTCTATTCGACGACCTTTAAACCCTTATCTA
8_36087	TCTCTCCTAACCTAAATCATAATGCGAGAGATGCCCTTCCCTTGCCAAACATGAAAGCACTCTGCGCTCTGCGAGTGGCCTTCGGGTCACACTCAATGCAGCAGTCACATTGCTCACAATGTGAACTCATTGAGAGTAGAGGTAGCGCCGTAAGGCCAGTGCTTGGAGATCTAATTTTTAA
28_73869	TATCTCCTCACCCAAATCCTAATGCGAGAGATGCCCTTCTCTTGCCAAGCACGAAAGCACTCTGCACTCTGCGCGCGACTTCGGTCGCACTCAATGCAGCAGTCACATTGTCTCAATGTGAACTCATTGAGAGCGAGGGTAGTGCAGTTTACTGCCAGTGCTTAGACACTTGAATTTTC
32_66171	TCTCTCCTCACCAATAACATAATGCGAGAGATGCCCTTCTCTTGTTAAGCATGAAAGCACTCTAGCTCTGCGAGTGATCTTCGGATCGCACTCAATGCAGCAGTCACATTTCACAATGTGAACTCATTGAGAGTGGAGGTAGCGCGAGCAATCGCAAGTGTTTAGACACTTTAATTTTC
33_13764	AATCGATCAACACCTGTGGGGGTTGGTATTGGCGTTCCGTGCAGTAATGTGCGGTTGCTGGAATGAATTCAGGTTGATGGGCTCCGGCTGAGCTCCAAATGTGCTAAAAGACTGTGGTCTTTCGTCGTTTGGGTGCGCAGTTGCAAGGCTCTAGAAAACAATCTTTAATACATATCTA
39_70677	AACCGATCAACACCTGTGGGCGTTGGCATTGGCGTTCCGTGCAGTATTGTGCGGTCTGCTTAAAGATATTCAGGTTGATGGGCTCCCAGCTGAGCTTCAAATGTGCTAAAAGACTGTGGTCTTTCGTCATTTGGCTGCGCTTCTGCAAGGCTCTATCAAACAACCTCTAAACAATCAT
34_35050	AACCGATCAACACCCGTGGGTGTTGGCATTGGCGGTCCGTGCAGTGTGCGGTCTGCTTGAAAGCATTCAGGTTGATGAGCTTCCAGCTGAGCTCCAAGTGTGCTAAAAGACAGTCGTCTTTCATCACTTGTGTGCTTAGTTGCAAAGTTCTGCAACACAACCTTTCAACTTTATCTA
4_11389	TTTCTCCTCACCCAAATCATAATGCGAGAGATACCCTTCTCTTGTTAAGTATGAAAGCACTCTACGCTTTGCAGTGGCTTCGGTCACACTCAATGCAGCAGTCACATTCTCCAATGTGAACTCATTGAGCGCGAGGGTAGTGCAGTTTACTGCCAGTGCTTAGACACTTGAATTTTC
27_13233	ATCATTATATTCAGCAATGAATGACTTGAGGCACATTATTTACATAATTGCCTTTAAAAGAAGCAAGCGGGCAATCATTGCTAGCTGTCATGTGCTAGAGACTTTTAGTCTTGTCATGGCAACACTGGTGATGAACCCAGTTGTCGTCTTGTTTCGGACACAACAAATTTTGTA
4_35841	TTCTCCTCACCCAAATCATAATGCGAGAGATACCCTTCTCTTGTTAAGTATGAAAGCACTCTGTGCTCTGAAGCGACTCTTTCTTATGATCGAGGTCGCACTCAATGCAGCCGTCACATTGCTTACAATGTGAACTCATTGAGACAGGGACAGTGCAGCAACCGCTGAACTTAA
36_19022	CACCTCTCAAGCCTAGCTTGGTGTTGGAGGATCTGCGGCGGTCTCCCGTCCGCACCTCTCGAATTAACCGGCCGAGTCAGTCGTTTCTCCGGCGTTGTGCATTTTTTTCCAAATGTCGCCTGTCAGAAATCGAAAGACGTCCGTCTGCCGTTAAGCCCCTTTCTTACCAAA
35_45793	TCCTCCCTCAAACCCCGGGTTTGGTGTTGGACCCAAGTTTTTGGCTATTAAAAACTTGGTCCTAAAGACAATGACGGCGTCCGTGGGACCCTCGGTGCAACGAGCTTTTAGGAGCACGCGTCGAGTTTTTAAAGGTTCCTTCGGGCCGGTCTAACCCCTTTTTTCTAA
11_13313	ACCTTTTGCACTCTGCAAAGAGGGCGAGTTGGGCTAGGAGACTCCCAGTGGGTCTCTAGTCTGGAATGCAGCAAGAAGATGGACGTTGGTCGCATCTCTGTGTGCTATAAACACGCAAGTGTTTGGTCGCAGGGCATGTGCTGGCGCGCTGTCGCAAACATCTTTTTT
33_22048	AAACCTTGCAAGTTTGCTTGGCAACAAGCAAATTTTGCGCTTCGAATGATTAGTTGCATCGTAACTACCATTTTGGATTCATAGTCTGGCAACGCTGGTCAACAGAGTTTAAATATTCTGCTAGAGGGCTGTGCCGATAGACTTTGTGTAACACGTTTGCACTAACA
25_8072	TGAGCATCAAACTTTGGTTTGGTATTGGGAGAAGTGGTTTTTTTTTGCCTCTCTCCTTTAAGTTATTGGCGATGCTATTTAGCTTGTAAAAACGTAGTAGTAATAACTCGTTTTAAAACAAACTGGTGGTGTCTGCCAAATGAATAATTTATTTACAAA
34_9085	AACCCCTCAAGCTCAGCTTGGTATTGGGTGCTTGTCCCGCCTCCTGCGCGGCGACTCACCTCAAAGTCATTGGCAGCCCGCAATCGCCGGCCGTGAGCGCAGCACAGACGCGCTTGTGGAATCCGGCGGCTCGGCTCTCCAAAAGCAACGTCTCACCA
3_20219	TTTCTCCTCACCAATAACATAATGCGAGAGATGCCCTTCTCTTGTTAAGCAGGAAAGCACTCTAGCTCTGCGAGAGATCTTTGGATCTCACTCAATGCAGCAGTCACATTGCTCACAATGTGAGCTCATTGAGAGTGGAGGGCTGATTTATGCCTTA
36_14174	GTTAATTACATCAAAGAACTTAATGTGATTGAAGCAGTTCTCTCACCAAGTACGGAGTTACTTCAGCGTAACGCCTAACCGAAGCAGTCACTAACTGGTGATCATCGTTTAGAGCCGAAACTGGTAAGCAGTAACTCGATAACCGTTTATCCACTA
11_18019	GTTAATTACATCAAGGAACTTAATGTGATTGAGGCAACTCTCTCACCAAGTAGGAAGTTACTTCAGTGTGACGACCAACCGAAGCAGTCACTAACTGGTGATAATCGTTTGGGCCGAGCTCTGGTAAACAGTAACTTGATGAGGACTTATCCACTA
36_6728	GTACCCTCAAGCTCTGCTTGGTGTTGGGTGCTTGTCCCGCGGTTCTGCGTGGACTCACCTTAAAACAATTGGCAGCCGGCATGATAGTCTGGAGCGCAGCACAATTTGCGCACCTTGCTGATCCATGTTGGTACCCATCAAGCCCATTTATTTGC
34_78657	CAACCCTCAGGCGGCTCTTTTGGTCTGTCTGGTCTTGGGCATCGTCCAAGGACGTGCCTTAAAAGAATTGGCGGCGTAGGTGCTGGCTTCGAGCGTAGCAGATGCGATTCGCTTTGGAAGCCGGCGCTCACCTTGCCAGAAAAATTTCTGAAT
41_15537	AATTCACTTTCTCCCAGTTTTGGGAGGAGAACTGTCAGTTGTCCAGGTCAAACTGGACTCTGATTAAAAGCAGTAGGTTTGTGATCAGGCTGGTGGCCTGGGACATTGTGTGCTAGAGACGCGGTTGGGTGTAAAGCTTGACCCGCAAGTCTTCTCACAATGGGTCCTGGGTCCTTTGAAAAGCTGGCCTGATTTCGACCTCCTCGGTGCTACTACTGTCTATGGCAGTTGTTGTACAATCTCACA
14_51606	CACCCCTCAAACACAACTGTTTGATGTTGGGTACTGCCGGAAGGCATACCTAAAATACAGCGACGGTTACCATCAACCTCAGGCGTACAAATATCGCTATGGTGGAAGATGGGCAACCTGTCCCCTTTTTGATTCAATCAAATCTCAAA
36_16281	CGACCCTCAAGCACAGCTTGTTGTTGGGCTCGGTCCTGCAGGACCCGCCCGCAACCCGTAGGCGGCCGCCGCCCGCGCCCCCAGCGTAGCAAGCTCACGCGTTCGCTCGGGGACGGCGCGTCTGGCCCGCCAGTAAATTTTTCCAAG
37_11777	CAACCATCAAGCCTCAGGCTTGTGTTGGGGCCCTGCGGCTGCCGCAGTCCCCTAAAAGCAGTGGCGGACTCGCTGTCATACCGAGCGCAGTAACACATCTCGCTCTGGGCGTGGCGGCGGGCACCGGCCGTTAAACACTCCACTAA
36_8258	CAACCCCCAAGCTCTGCTTGGTGTTGGGCCCCGCCACACCGGCGGGCCCTAAAGTCAGTGGCGGTGCCGTCTGGCTCCGAGCGTAGTAATTCTTCTCGCTTTGGAGTCCTGGTGGATGCTTGCCATCAACCCCCAATTTTTCTAT
14_39140	TAACCACTCAAGCCTTTGCTTGGTATTGGGGTTCGCGGTTCCGCGTCCCCTAAAATCAGTGGCGGTGCCAATCGGCTCTACGCGTAGTAATACTCCTCGCTATGGATACGGATGGTTGCGCGCCAGAACCCCTAATTTTCTAT
36_30279	CTATCACTCTGATCCAATTGCATCCACGTGCAGTCGGTCGACATGGGCCTTCAGCACTGATCGCCTCGAATTGCTCGCGATCGTCGTGGTAGACAGGGGTGTGGCAGCGATGCCATCCAGTGTTGTCGACGATCAACCCGTGC
14_39021	TCACCTCTCAAGCCTAGCTTGGTGTTGGAGCATGCTACCTAGCAGCTCTTAAAATCAGTGGCAGTGCCCTCTGGCTCTAAGTGTAGTAACTCTTCTCGCTATGGAACCCAGAGGGACCGCGCCAAAACCCCCAACTTCTAAT
10_11211	TAACCTATCCAGCCCTGCTGGGTCCTGGGCTCGCCGTCTGGCGGGCCCCAAAGCTAGTGGCGGTGCCGTCCGGTGCTGGAGCGTAGTACAACCCCTCGCTACCGGCCCTGAGCGTGCGCCCGCCAGCGACCCTCTTCTAT
36_49684	ACATCAATGCAGCAATGCGATTTGACTGTTGTCTCTGGACTCGGTCTAAACGTAGCCAGATAGTGGCCTGTGCAGGCTAGCCCGAGTGCTAAGCATTCTCTGAGCTAGTCTATGTGGGCTGCCCAATATCTATCTATCT
10_48886	CACCCCTCAAACCTAGGTTTGATGTTGGGCGCTGCTGTAAGGGCACGCCTTAAAATCAGTGACGGTGACCTTCAACCTCAGGCGCACAAATGTCGCAATGATGGGAGTTGGAAGCCGGTCTAACTGTTAAAATTCTGAA
33_13539	ATCCTCTGCAGCAATGCGATTTGACTCGTGTCTTTGTTGACCGAGTTTAAAGGAAGCTAGAGGATGGTCAATTTAGACTAGTCCGAGTGCTAAGCATTCTTGGGTCTAGCGCTGAATTAATCATTTTATCTATTTTTA
35_5278	ACCCTTATGCAGCAATGCGATTTGATTCACGTCTCCGGACCGAATCTAAATATAGCCAGATGGTGGTCAGCGTGACTAGCCAGAGTGCTAAGCATTCTTGGAACTAGTTAGGCAGCCATTAACAATCTTTTTATAT
32_25607	AACCCTATGCAGCAATGCGACTTGATTCGAGTCTCTGGACTGAATCTAAAAGTAGCCAGATGGTGGTCAGTGTGACTAGCCCGAGTGCTAAGCATTCTTGGATCTAGTTTCGCAGCCATTAAACACTTTATAT
45_12312	CCTTCTTGCGCAAGCAGAGATGACCGAGCCCCGGCCCGGTTGAAACGGAACGTTGCGGGTGTGAGCGAACTATGTTGGGACGCTCGTGCCGCCGAGACTTTACCAA
34_85582	GTATTTATTTCTCGGGATTTCATCCGTGAATGACCGAGGAGATATGAAGCTCCCTTTCCTTGACTGGGTTCTTTTAAATAGATTGCTACTAGTAATATGAAAATGCTTGACATTTTTCTGTATCTATTAGAAAAGTATGTGTATGGAACTGTGGTTTCTCATAATGCCTATTATTCTAGAGGAGATTTTTAGTTTTCATATGAACAGTTTAGTCCATACCTATTAAAGGCGTAAGCCTTGAA
44_5531	AACCCTCTCTCAACTATCCTTCTCTCTTGTAGGGCGAGGATAGATGAGGATGTGTCTGTTCGTTTCTTTCAACGTCGGATCAAATGTAGTAGGTTTGGATCAGGCTGGTGGCCTGGGACACTATGTGATAGAGACTAGGAATAAGTCGAGTTCCCTCGGGGACAAGGCGAGGCCTGTGTCTTCTCATGGTGCGTCCCAAGTCATTTAAAGCTGGCCTGGTCAATCAAGCCTTTAACTGCGCTAGTCCCTTGGGACTAGGCAACCCCCCT
7_46910	TTTCTCCTCACCCAAATCTTAATGCGAGAGATGCCCTTCTCTCGTCAAGCATGAAAGCACTCTGCGCTCTGCGAGCGGTTGTCCTCGGACGATCGCACTCAATGCAGCCGTCACATTGCTCACAATGTGAACTCATTGAGAGTGGAGGCAGTGCAGCAACAGCTGCCAGTGCTTAGACACACCAACTTAGGTAAAGTATCTGGGCTCAGGCGGGACCACCCGCTGAACTTAA
32_92573	TGTTCTCTCCTAACCTAAATCATCATGCGAGAGATGCCCTTCTCTTGCTAAGCATGAAAGCACTCTGCACTCTGCGAGCGACTTTCGGGTCGCACTCCATGCAGCAGTCACATTGCTCTCAATGTGAACTCATGGAGAGCGGAGTCAGTGCGGCGACAGCTGCCAGTGCTTGGACAAACCAACTTAGGTACAGTATCTGGGCTCAGGTGGGACCACCCGCTGAACTTAA
41_48984	TATCTCCTCACCCAAATCCTAATGCGAGAGATGCCCTTCTCTTGCCAAGCATGAAAGCACTCTGCGCTCTGCGAGCGGCCTTCGGGTCGCACTCAATGCAGCAGTCACATTGCTAACAGTGTGAACTCATTGAGAGTGGACGCAGTGCAGCAACAGCTGCCAGTGCTTAGTCACATCAACTTTGGAAGCGCATCTGGGCCCAGGTGGGACCACCCGCTGAACTTAA
6_46896	TTTCTCCTCACCCAAATCATCATGCGAGAGATGCCCTTCTCTTGCCAAGCATGAAAGCACTCTGCATTCTGCGAGCGGCCTTCGGGTCGCACTCCATGCAGCAGTCACATTGCTCACAATGTGAACTCATGGAGAGTGGAGGCAGTGCGGCGACAGCTGCGAGTGCTTGGACACACCAACTTAGGTATCTAATCTGGGCTCAGGTGGGACTACCCGCTGAACTTAA
7_1329	TCTCTCATCACCCAAATCTTAATGCTAGAGATACCCTTCTCTTGCTAAACATGAAAGCACTCTGCATTCTGCGAGCGTCCTTCGGGTCGCACTCCATGCAGCAGTCACATTGCTCACAATGTGAACTCATGGAGAGTAGAGGTAGTGCGGCGACAGCTGCCAGTGCTTAGACACACCAACTTAGGTACAGTATCTGGGCTCAGGCGGGACCACCCGCTGAACTTAA
7_19099	TTTCTCATCACCCAAACCTTAATGCGATAGATGCCCTTCTATTGCTAAGCTCGAAAGCACTCTGCACTCTGCGAGCGGCCTTCGGGTCGCACTCCATGCAGCAGTCACATTGCTCACAATGTGAACTCATGGAGAGCGGAGGCGGCGCGGCGACAGCTGCCAGTGCTTGGACACACCAACTTAGGTACAGTATCTGGGCTCAGGCGGGACCACCCGCTGAACTTAA
11_12460	TTTCTCCTCACCCAAATCTTAGTGCGAGAGATGCCCTTCTCTCGTCAAGCATGAAAGCACTCTGCACTCTGCGAGCGGCCTTCGGGTCGCACTCCATGCAGCAGTCACATTGCTCACAATGTGAACTCATGGAGAGCGGAGGCGGCGCGGCGACAGCTGCCAGTGCTTGGACACACCAACTTAGGTACAGTATCTGGGCTCAGGCGGGACCACCCGCTGAACTTAA
17_19353	TCTCTCCTCACCCAAACCATAATGCGATAGATGCCCTTCTATTGCCAAGCACGAAAGCACTCTGCACTCTGCGAGCGGCCTTCGGGTCGCACTCCATGCAGCAGTCACATTGCTCACAATGTGAACTCATGGGGAGCGGAGTCAGCGCGGCGACAGCTGCCAGTGCTTAGCCACACCAACTTAGGTACAGTATCTGGGCTCAGGTGGGACCACCCGCTGAACTTAA
1_7904	TTTCTCTCACCCAAAGCCTAATGCGACAGATGCCCTTCTGTTGCCAAGCATGAAAGCACTCTGCACTCTGCGAGCGGCCTTCGGGTCGCACTCAATGCAGCAGTCACATTGCTCACAATGTGAACTCATTGAGAGCGGAGGCAGTGCAGCGACAGCTGCCAGTGCTTGGACACACCAACTTAGGTACAGTATCTGGGCTCAGGCGGGACCACCCGCTGAACTTAA
1_59485	TTTTTCCTCACCAATAACATAATGCGAGAGATGCCCTTCTCTTGTTAAGCAGGAAAGCACTCTAGCTCTGCGAGTGATCTTCGGATCGCACTCAATGCAGCAGTCACATTGCTCACAATGTGAACTCATGGAGAGCGGAGGCGGCGCGGCGACAGCTGCCAGTGCTTGGACACACCAACTTAGGTACAGTATCTGGGCTCAGGCGGGACCACCCGCTGAACTTAA
7_48199	TCTCTCCTCACCCAAATCATAATGCGAGAGATGCCCTTCTCTTGCCAAGCATGAAAGCACTCTGCACTCTGCGAGAGACCTTCGGGTCTCACTCAATGCAGCAGTCACATTGCTTACAGTGTGAACTCATTGAGAGTGGAGGCAGCGCAGCCTAGCTGTCAGTGCTTAGACAAGTCAACTTAGGCTTCGTATCTGGGCTCAGGTGGGACCACCCGCTGAACTTAA
8_20968	TTTCTCTCACCCAAAGCCTAATGCGACAGATGCCCTTCTGTTGCTAAGCTTGAAAGCACTCTACGCTCTGCGAGCGACCTTCGGGTCGCACTCCATGCAGCAGTCACATTGCTCTCAATGTGAACTCATGGAGAGCGGAGTCAGTGCGGCGACAGCTGCCAGTGCTTAGACACACCAACTTAGGTACAGTATCTGGGCTCAGGTGGGACCACCCGCTGAACTTAA
39_49388	TTTCTCATCACCCAAACCTTAATGCGATAGATGCCCTTCTATTGCTAAGCATGAAAGCACTCTGCACTCTGCGAGCGACCTTCGGGTTGCACTCAATGCAGCAGTCACATTTCACAATGTGAACTCATTGAGAGCGGAGGCAGTGCGGCGTAAGCTGCCAGTGTTTGGAGACACCAACTTAGGTACAGTATCTGGGCTCAGGTGGGACCACCCGCTGAACTTAA
1_5049	TTTCTCCTCACCCAAATCTTAATGCGAGAGATGCCCTTCTCTTGCCAAGCATGAAAGCGCTATGCAATCTGCGTGTGGCTTCGGTCACACTCCATGCAGCCGTCACATTGCTCACAATGTGAACTCATGGGGAGCGGATGCAGTGCGGCGACAGCTGCCAGCGCTTGGACAAACCAACTTAGGTACAGTATCTGGGCTCAGGTGGGACCACCCGCTGAACTTAA
7_44438	TCTCTCCTCACCAATATCCTAATGCGAGAGATGCCCTTCTCTTGTTAAGCACGAAAGCACTCTAGCTCTGCGAGTTATCTTCGGATAGCACTCAATGCAGCAGTCACATTGTTACAATGTGAACTCATTGAGAGCGGAGGCGGCGCGGCGACAGCTGCCAGTGCTTGGACACACCAACTTAGGTACAGTATCTGGGCTCAGGCGGGACCACCCGCTGAACTTAA
13_25751	TATCTCCTCACCCAAATCATAATGCGAGAGATGCCCTTCTCTTGTCAAGCATGAAAGCACTCTGCACTCTGCGAGCGACTTCGGTCGCACTCAATGCAGCAGTCACATTGCTCACAATGTGAACTCATGGAGAGTAGAGGCAGTGCGGCGACAGCTGCGAGTGCTTAGACACCCAAACTTTGGAATAGTATCTGGGCTCAGGTGGGACCACCCGCTGAACTTAA
32_78161	TTTCTCTCACCCAAAGCCTAATGCGACAGATGCCCTTCTCTTGCTAAGCATGAAAGCACTCTGCACTCTGCGAGCGACCTTCGGGTTGCACTCAATGCAGCAGTCACATTTCACAATGTGAACTCATTGAGAGCGGAGGCAGTGCGGCGTAAGCTGCCAGTGTTTGGAGACACCAACTTAGGTACAGTATCTGGGCTCAGGTGGGACCACCCGCTGAACTTAA
41_3671	ACATCCCATAATTAATGAATTTTTTTTTGTTAATTATGGTCTTTGAGTTTGTCTATAATTTTTAGACTCACTTTAAATTGATTAGTAGTTTAACTTTTGAAAGGGTTAAAATTAGGTGTTTTTTAATGTACATTACTTTGTGCATCATCTAATCAAGAGTTACTTACTCTGCCTTAGTATTAATGTTACTGCTTCTAATAGCTTATTAAGCAAGTAATATTTC
41_16843	TATCTCCTCACCCAAATCCTAATGCGAGAGATGCCCTTCTCTTGCCAAGCACGAAAGCACTCTGCACTCTGCGCGCGACTTCGGTCGCACTCAATGCAGCAGTCACATTGTCTCAATGTGAACTCATGGAGAGTGGAGGCAGTGCGGCGACAGCTGCGAGTGCTTGGCCAAACCAACTTCGGTACAGTATCTGGGCTCAGGTGGGACCACCCGCTGAACTTAA
3_45966	TCTCTCCTCACCCAAACCTTAATGCGATAGATGCCCTTCTATTGCTAAGCATGAAAGCACTCTGGCTTTGCGAGTGATCTTCGGATCGCACTCAATGCAGCAGTCACATTTCACAATGTGAACTCATTGAGAGCAGAGGCAGTACAGAGCAATCTGTCAGTGTTTAGAAACACCAACTTAGGTACAGTATCTGGGCTCAGGCGGGACCACCCGCTGAACTTAA
8_22557	TTTCTCTCACCCAAAGCCTAATGCGACAGATGCCCTTCTCTTGCCAAGCGCGAAAGCACTCTGCATTCTGCGAGCGACTTCGGTCGCACTCCGTGCAGTAGTCACATTGCTCACAATGTGAACTCATGGAGAGTGGAGGCAGTGCGGCGACAGCTGCCAGTGCTTTGACACACCAACTTAGGTATAGTATCTGGGCTCAGGTGGGACCACCCGCTGAACTTAA
15_46408	TCTCTCCTCACCCAAACCTTAATGCGATAGATGCCCTTCTATTGCTAAACATGAAAGCACTCTACGCTTTGCAGTGACTTCGGTCACACTCAATGCAGCAGTCACATTGCTCACAATGTGAACTCATGGAGAGCGGAGGCGGCGCGGCGACAGCTGCCAGTGCTTGGACACACCAACTTAGGTACAGTATCTGGGCTCAGGCGGGACCACCCGCTGAACTTAA
34_1065	ATCAACTCATTCTTTGAATGGAATTGTCGGTTCAAGCATATTTGTCCGATCAAATGGATTAGGTTTGGATCAGGCTAGTGGCCTGGGACACTGTGTGCTAGAGACTTAAAGTCATTTACATGACTGCTTGTCTTCTCACGGTGCGTCTCGGGTCAACTTAAAGCTAGCCTGCAAAGGACCTTTAACTGCGCCAAGGTCTTGTGCCTTGGGCAACCCCCAAT
39_96163	AACTCTCTTTCTGCTTTATTGCAGGAGATTTGTCGGTTGTGCGCCCTGCGGTGTACTCTGATTAAACGGATCAAGTCTGGATTTGGCTGGTGGCCAAGGACACTGTGTGCTAGAGACGTCGCTTCGGCTGACTGTCTTCTCACGGTGCGTCCTTGGCTATTCAAAGCTGGTCATATCCTAGGCTTCCACAGTGTGGTCCTTGTGGCCTCACAACCCTTAAA
48_20553	AACTCTCTTTCTACTACTAGTTAGTGGAAGATTTGTCGGTTGTGCATCACTGCACTCTGATTAAAAGGATCAAGTTTGAATCGGGCTGGTGGCCTGGGACATTGTGTGCTAGAGACGTCGCTTCGGCTGACTGTCTTCTCACAATGCGTCCTTGGCTACTTAAAGCTGGTCTGGTTTCGGGCTTTTCAGTAGTAATCTTCACGGAATACTACAATCCCCCC
15_9794	TCTCTCCTCACCCAAACCATAATGCGATAGATGCCCTTCTATTGCTAAACATGAAAGCACTCTACGCTTTGCAGTGGCTTCGGTCACACTCAATGCAGCAGTCACATTCTCCAATGTGAACTCATTGAGCGCGAGAGTAGTGCGGCGACAGCTGCCAGTGCTTAGACACACCAACTTAGGTACAGTATCTGGGCTCAGGTGGGACCACCCGCTGAACTTAA
36_1318	GACGCCTTTCGAGCCCCTCTGATGGGCTCGGTGTTGGGGCGCTAGGGGGTGGTTTTTCGCGAAGCCCCCCCTAGGCCCCCAAGCAAAAGTGCGCGGTCCGTCTGCGGGCCCCGGGTACAGTAACTTTACCGTTAGATGCCCTGGGAGAAGCAGCTGGGCTTGCCGTAAAACCCCCGACATAGGGATCTCCGTGCCACGTGCAGGGAGGGACCGCCATA
32_5530	TCACCCTCACCTCCCCACTCGGGGGGCGTGGATCTGGCAGTCCCGGTCGGCGACGACCGGGTCCGCTGAAGACCAGAGGCTCGAGCAAGGACCCAATCGGGACAACAGTCTGGTAGGTGACCCGCAAGGGCGCATGCCGCTGTTCGCCCGGGACCTTGTTGGAAGCCGGCAGGAATCGCCGGTCGCCCTTAGCGGGGCGGGCGTGCGAACACCCT
34_11052	ATCGCGTCGCTCCCACCATTCCTTCCTTCAGGATGATTGGCTGGGGGCGGATACTGGTCTCCCGTTCCTCACCGAGCGGTTGGCCAAAATAAGAGTCTCCTTTGACGGACGCACGACTAGTGGTGGTTGATAAAACCCAGAATCGTGTCGTGTGTCTTGTCCAAAGGGTGCATCTTAATAGACCCAATGCGTTGTCATTTAACGACGTTTCGA
2_22992	CAAAAGGCACTCCCTTGCAATCCTTGTGTGGGATGTGGTGTTTGGCCTTCCATTCTACCTATAAGGTGTGGTAGGCTAAAGGAAGTGGCTGTTGGCTATGATGTTGGTCGCAGCACTTGGTGGATGACACATGCTGTTATAGAACTTGTGACTTGTACTGAATTCAGCAACATTGGCACATTGGACCCATGGATCAAGCATTGAATGCTTGCA
31_12935	AAACCCACTCCTACCCTTGGGTAGGGAAGTGTCGGTTTGAGCGGATGCTCAATCTGATCAAAAGTAGTAGGTCTAGTCAGGCTGGTGGCCTGGGACATTGTGTGCTAGAGACGTCGCCCTCGCGGCTACTGTCTTCTCACGATGCGTCCTGGGCTATTCAAGCTGGTCTGGTGACGGCCTCTCAGTGGTGGCTTCGGCCCCACACCCCCCCT
48_48900	AAACCCACTCCTACCCTTGGGTAGGGAAGTGTCGGTTTGAGCCAGCTCTCAATCTGATCAAAAGCAGTAGGTCTAGTCAGGCTGGTGGCCTGGGACATTGTGTGCTAGAGACGTCGCCCTCGCGGCTACTGTCTTCTCACGATGCGTCCTGGGCTATTCAAGCTGGTCTGGCATCGGCCTCTCAGTGGCTCACGCCACAACCCCCCT
36_14815	CTAATCCTCAACCCACTTGTGGTGTTTGGAAATGAGTTGTGTCTGTTAGACTGGCTTGAAATGTAGTGTTGAGAGGGTAACTAGTTGTCTCTTGAGGAACAGTAATTGAATGAGTGATACTCAGCCTTTTCTTAGTACTTTAGTTATAATTAGGAGCCGTGCCTTATGGTACTTTCAACAGTAAAACCTAAAGAGCTTGCTCTGAA
8_27090	CTAATCCTCATCCCCTTGTGGTGTTTGGAAATGAGTTATGTCTACAAGACTGGCTTGAAATGTAGTGTTGAGAGGGTCACTTAATTGTCTCTTGAGGAACAGTAATTGAATGAGTAATACTCAGCCTTTTCTTAGTACTTTAGTGATAATTGGGAGCCGTGCCAATTGGTACTCTCACCAATGAAACCTTTAGAGCTTGCTCTGAA
34_9038	CTAATCCTCAACCCACTTGGTGTTTGGATTTGAGTTGTGTCTGTTAGACTAGCTTGAAATGTAGTGTTGAGAGGGTGACTAGTTGTCTCTTGATGAACAGTAATTGAATGAGTGACACTCAGCCTTTTCTTAGTACTTTTGTGATAATTCGGAGCCAAGCCTATTGGTACTCTCAACAGTAAAACCAAAGAGCTTGCTCTGAA
33_21328	TTTCCCCTCACCCAAATCATAATGCGAGAGATACCCTTCTCTCGTTAAGCATGAAAGCGCTCTGCGCTCTGCGAGCTACAGTCTTCGGATGGTAGCGCTCAATGCAGCGGTCACATTGCTCACAATGTGAACTCATTGAGAGTGGAGGCAGTCAGTGACGGCGTAAGCTGTTGCTGGAGAGCTTAGCATACCAAACTTCTA
35_1882	GATTTCTTTACCCCTTGGGGTGAGATTTGAGCTCTTTCATTAACGTGAATGGCTTTAAAAGCAGTGCTTTGTTAGTAGCGTCATATTGTGACTCACCAAAGTGTATGAAGGGTCCGCCCAACTTCCTTTAGTGTTAGCAATAGCTGTCTAGCGTAGCCCAACGAAGCCTTGGTTTCACTAAGTTAGTTTACTAACTTGAA
22_8941	TTCCCCCTCACCAAAATCATAATGCAAGAGATACCCTTCTCTTGTCAAGCATGAAAGCGCTCTGCACTCTGCGAGCTACAGTCTTCGGATGGTAGCGCTCAATGCAGCGGTCACATTGCTCACAATGTGAACTCATTGAGAGCGGAGGCAGTCAGTAGGACGCAAGTCCCGCTGGAGAGCTTAGAAACCCAAACTTCT
3_2573	TTCCCCCTCACCCAAACCATAATGCAGGAGATGCCCTTCTCTTGTCAAGCACGAAAGCGCTCTGCACTCTGCGAGCTACAGTCTTCGGACGGTAGCGCTCAATGCAGCGGTCACATTGCTCACAATGTGAACTCATTGAGAGCGGAGGCAGTCAGTAGGACGTCAGTCTTGCTGGAGAGCTTAGCTAACCAAACTTCT
31_11344	TTTCTCCTAACCCATATCATAATGCGAGAGATACCCTTCTCTTGCTAAGCATGAAAGCACTCTGCGCTCTGCGAGCGGCTTCGACTTGTCCTCGGACGATCGCACTCAATGCAGCCGTCACATTGCTCACAGTGTGAACTCGTTGAGAGTAGAGGCAGTGCAGCATCCGCTGCGCAGTGCTTAGTCACTCAAACTTTA
14_20432	CAACTCCTCACCCAAACCTTAATGCGAGAGATGCCCTTCTCTTGCTAAGCATGAAAGCACTCTGCGCTCTGCGAGCGGCTTCGACTTGATCGAGGGCCGCACTCAATGCAGCAGTCACATTGCTCACAATGTGAACTCATTGAGAGCAGAGGCAGTGCAGCGTACTCCGCTGCCAGTGCTTAGTCAGCCAAACTTTC
36_19789	TTTCTCCTCACCCAAATCATAATGCGAGAGATGCCCTTCTCTTGCCAAACATGAAAGCACTCTGTGCTCTGCGAGCGATCTCGGCTTCGGTCGAGGGTCGCACTCAATGCAGCAGTCACATTGTTCACAGTGTGAACTCATTGAGAGTAGAGGCAGTGCAGGCTCGTCCCGCAAGTGCTTAGGCAAGCAAACTTTC
1_14729	TTTCTCCTCACCCAAATCTTAATGCGAGAGATACCCTTCTCTCGTTAAGCATGAAAGCACTCTGCGCTCTGCGAGCGACTTCGACTTGTTCGAGGGTCGCACTCAATGCAGCAGTCACATTGTTCACAATGTGAACTCATTGAGAGCTGAGGCAGTGCGGCCTAACAGCTGCCAGTGCTTAGACACTCAAACTTTT
41_22875	TATCTCCTCACCCAAATCTTAATGCGAGAGATACCCTTCTCTTGTCAAGTACGAAAGCACTCTGAGCTCTGCACGCGTCTTCACTTCGGTGAAGTTCGCACTCAATGCAGCAGTCACATTGCTTACAATGTGAACTCATTGAGAGTTGAGTCAGCGCAGCTAGTCTGCAAGTGCTTAGATCTCTAAACTCTTCAA
32_83899	TTTCTCCTAACCCATATCATAATGCGAGAGATACCCTTCTCTTGCTAAGCATGAAAGCACTCTGCGCTCTGCGAGCGGCTTCGACTTGTTCGAGGGTCGCACTCAATGCAGCAGTCACATTGCTCACAATGTGAACTCATTGAGAGCTGAGGCAGTGCGGCGAAAGCTGCCAGTGCTTAGTCACTTTAATTTTC
4_33713	CTTTTCTCTCACCCAAAGCATAATGCGAGAGATACCCTTCTCTTGTTAAGTATGAAAGCACTCTGTGCTCTGAAGCGACTCTTTCTTATGATCGAGGTCGCACTCAATGCAGCCGTCACATTGCTTACAATGTGAACTCATTGAGACAGGGACAGTGCAGCAACCGCTGCCAGTGCTTAGTCACCTAAACTTTA
18_23505	CAACTCCTCACCCAAACCTTAATGCGAGAGATGCCCTTCTCTTGCTAAGCATGAAAGCACTCTGCTCCCTGCAAGCGATCTCGGCTTCGGTCGAGGGTCGCACTCAATGCAGCAGTCACATTGTTCACAGTGTGAACTCATTGAGAGTAGAGGCAGTGCAGCGTTGCTGTCAGTGCTTAGCCAATCAAACTCTC
39_15514	TTTCTCCTAACCCATATCATAATGCGAGAGATACCCTTCTCTTGCCAAGCATGAAAGCACTCTGCGCTCTGCGAGCGACTTCTTGACTAGTTCAAGTGTCGCACTCAATGCAGCCGTCACATTTTACAATGTGAACTCATTGAGAGCAGAGGCTGTCAGCTCACGCTGTCAGTGCTTAGTCACTTAAACTTTC
1_26125	CAACTCATCACCCAAATCCTAATGCGAGAGATACCCTTCTTTCGTTAAACAGGAAAGCACTCTGAGCTCTGCGAGCGACGGGGACTTGTTCTCTGTTGCACTCAATGCAGCGGTCACGTCTCTGATGTGAACTCATTGAGAGTAGGGTCAGCGCGGACTAGCATCTGCTAGTGCTTAGACACTCAAACTTTA
20_4687	TTTCTCCTCACCCAAATCTTAATGCGAGAGATACCCTTCTCTTGCTAAGCATGAAAGCACTCTGCGCTCTGCGAGCGGCTTCGACTAGTTCGATGGTCGCACTCAATGCAGCAGTCACATTGTCACAATGTGAACTCATTGAGAGTTGAGGCAGTGCAGCGAAAGCTGTAAGTGCTTAGTCACACAAACTTA
28_33444	TTTTCCTCACCCAAATCTTAATGCGAGAGATGCCCTTCTCTCGTTAAGCATGAAAGCACTCTGCGCTCTGCGAGCGGTCCTCTTCGGGGGATCGCACTCAATGCAGCAGTCACATTGATTACAGTGTGAACTCATTGAGAGTAGAGGCAGTACAGCCTAGTGTTGTGCAGTGCTTAGCCACTCAAACTTTA
34_4749	TTTCTCCTCACCCAGATCATAATGCGAGAGATGCCCTTCTCTTGCCAAGCAAGAAAGCACTCTGCGCTCTGCGAGCGGCTTCGACTCGTTCGAGGGCCGCACTCAATGCAGCAGTCACATTGCTCACAATGTGAACTCATTGAGAGTAGAGGCAGTGCAGTTTACTGCCAGTGCTTAGACACACAAACTTT
35_10145	AACCGATCAACACCTGTGGGGGTTGGCAGTGGCGTTCCGTGCAGCAATGTGCGGTCTGCTTGAATGAATTCAGGTTGATGGGCTCCGGCTGAGCTCCAAATGTGCTAAAAGACTGTGGTCTTTCGTCATTTGGGTGCGCAGTTGCAAGGCTCTACTCAACAACCTACCTTTATAAACAAACATTATATCTA
39_6355	TCCCCCCTCGCCCAAATCTTAATGCGAGAGATGCCCTTCTCCCGCCAAGCACGAAGGCACTCTGCGCTCTGCCGGCGGCTCCGCGCCGCACTCAATGCAGCAGTCACATTGCTCACAATGTGAACTCATTGAGAGCAGAGGCAGTGCAGCGGCGTACCAGCTACTGCGAGTGCCTAGCCACGCAAACTTTC
17_49899	TTTCTCCTCACCCAAAGCTTAATGCGAGAGATACCCTTCTCTTGCCAAGCATGAAAGCACTCTGCGCTCTGCGAGCGGCTTCACTTCGGTGAATCCGCACTCAATGCAGCAGTCACATTTCTCACAATGTGAACTCATTGAGAGCAGAGGCTGTCAGCTCACGCTGTCAGTGCTTAGTCACTTAAACTTTC
1_5857	TTTCTCCTAACCAAAATCTTAATGCTAGAGATACCCTTCTCTTGCTAAGTACGAAAGCACTCTGAGCCCTGCAGGTGATTTGGCTTCGGCCAAGGTCACACTCAATGCAGCAGTCACATTTCTAATGTGAACTCATTGAGAGTAGAGTCAGCGCAGTTTATCTGCAAGTGCTTAGGCCTCCAAACTCTT
27_28678	AACAAGATCAACTCTAGTTGAGAGTTGGGTGTGGCCTTATATGCATAAGTGTATTTGGCTTGATTACATCGAGTTGATGAGCTTCCCAGTACGGCTCAATGTGTGCTAGCGAGACAGTCGTCCCGATCTCACATTAATGTCGCATTGCAGAGTTCTGACCACAGCTCGCTAAACTTTTTATTCATTGC
7_981	TTTCTCCTCACCCAAATCTTAATGCGAGAGATGCCCTTCTCTCGTCAAGCATGAAAGCACTCTGCGCTCTGCGAGCGGTTGTCCTCGGACGATCGCACTCAATGCAGCCGTCACATTGCTCACAGTGTGAACTCATTGAGCGCGAGAGTAGTGCAGTTTACTGCCAGTGCTTAGTCACATTAATTTTC
37_10085	ACAAGATCAACTCTAGTTAAGAGTTGGAACTGACCTCATATGCTATTTGCGTGTATTTGGTTTGAATGTATTAAGTTGATGAGCTTCCCAATGTTGCTCAATGTGTGCTAGCGAGACAGTCGTCCCGAACTCACATTTTATCTTCATTGCAAAGTTCTAAGCACAACTTTTCAAGTTTCGTCATCAA
4_34160	TTTCTCCTCACCCAAATCTTAATGCGAGAGATGCCCTTCTCTCGTCAAGCATGAAAGCACTCTGCGCTCTGCGAGCGGTTGTCCTCGGACGATCGCACTCAATGCAGCCGTCACATTGCTCACAGTGTGAACTCGTTGAGAGTAGAGGTGGCGCCGAAAGGCCAGTGCTTGGACATCCAATTTTTAA
36_14766	ACACGATCAACTCTAGTTAGAGTTGGCATTGACCTCATGTGCTTTTAAGTGCATTTGGTTTGAATTGATCAAGTTGATGGGCTTCCCAGTGATGCTCGATGTGTGCTAGCGAGACAGTCGTCCCGATCTCACATTATTGTATCATTGCAGAGCTCTAATCACAGCTTGTTAATTATCATATATCTA
39_56537	TCTCTCCTCACCCAAATCCTAATGCGAGAGATGCCCTTCTCTTGCCAAGCATGAAAGCACTCTGCGCTCTGCGAGCGGCCTTCGGGTCGCACTCAATGCAGCAGTCACATTGCTCACAATGTGAACTCATTGAGAGTGGAGGCAGTGCAGCAACAGCTGCCAGTGCTTAGACACACCAACTTTTAA
35_28544	AACAAGATCAACTCTAGTTGAGAGTTGGGAATGGTCTTATACACCTAGTGTGTATTTGGCCTGAATTCATCGAGTTGATGAGCTTCCCAGTGCGGCTCAATGTGTGCTAGCGAGACAGTCGTCCCGATCTCACATTAATGTCGCATTGCAGAGTTCTGTCCACAGCTCGCTAAATTTATCATCTC
3_39048	TTTCTCCTCACCCAAATCATCATGCGAGAGATGCCCTTCTCTTGCCAAACATGGAAGCACTCTGCATTCTGCGAGCGGCCTTCGGGTCGCACTCCATGCAGCAGTCACATTGCTCACAATGTGAACTCATGGAGAGTGGAGGCAGTGCGGCGACAGCTGCCAGTGCTTGGACACTTGAATTTTC
44_12541	CGACCCTCGAGCCCCCTTTTGCGTGGCTCGGTGCTGAGACACTACAGCATATTCTGTGCTGTAGGTCCCGAAATGCAGTGGCGGCCTCGTCGAGACCCCGAGCGCAGTAAACCGTGCCTTAGCACAGCGCCTCGTTCAGGGTGTCCGGTGGGTGCTTTAGCCGTTAAACCCCTAATTCTTAGAA
19_23745	TCTCTCCTCACCCAAATCCTCATGCGAGAGATGCCCTTCTCTTGCCAAGCATGAAAGCACTCTGCACTCTGCGAGCGGCCTTCGGGTCGCACTCCATGCAGCAGTCACATTGCTCACAATGTGAACTCATTGAGAGTAGGGGCAGTGCAGCATCGCTGCCAGTGCTTAGCCACGCAAACTTTC
32_3957	AACCGATCAACACCTGTGGGGGTTGGCAATGGCGTTCCGTGCAGCAATGTGCGGTCTGCTTGAATGAATTCAGGTTGATGGGCTCCGGCTGAGCTCCAAATGTGCTAAAAGACTGTGGTCTTTCGTCATTTGGGTGCGCAGTTGCAAGGCTCTAGCAAACGACCTTTAAAACATATTATCAA
7_29415	TTTCTCCTCACCCAAATCTTAATGCGACGGATGCCCTTCTGTCGTCAAGCAGGAAAGCACTCTGCACTCTGCGAGTGGGCTTCGGCCCGCACCCGATGCAGCAGTCACATTGCTCGCAATGTGAACTCATTGAGCGCGAGAGTAGTGCAGTTTACTGCCAGTGCTTAGTCACATTAATTTTC
34_13007	AACCGATCAACACCTGTGGGCGTTGGCATTGGCGTTCCGTGCAGTATTGTGCGGTCTGCTTAAAGATATTCAGGTTGATGGGCTCCCAGCTGAGCTCCAAATGTGCTAAAAGACTGTGGTCTTTCGTCATTTGGGTGCGCAGTTGCACGGCTCTATTTGACGACCTTTAACAACATATCAA
7_6669	TCTCTCCTCACCTAAATCCTCATGCGAGAGATGCCCTTCTCTTGCCAAGCATGAAAGCACTCTGCACTCTGCGAGCGACCTTCGGGTCGCACTCCATGCAGCAGTCACATTGCTCACAATGTGAACTCATTGAGAGTAGAGGTGGCGCCGAAAGGCCAGTGCTTGGACATCCAATTTTTAA
17_62430	TTTCTCCTCACCCAAATCATAATGCGAGAGATACCCTTCTCTTGCTAAGCATGAAAGCACTCTGCACTCTGCAGGCGACTTCGGTCGCACTCAATGCAGCCGTCACATTTCTTTTAATGTGAACTCATTGAGAGCAGAGGCTGTCAGCTCACGCTGTCAGTGCTTAGTCGCTTAAACTTTC
33_30158	AACCGATCAACACCTGTGGGGGTTGGCATTGGCGGTCCGTGCAGTTGTGCGGTTCGCTTAAAGACATTCAGGTTGATGGGCTTCCAGTTGAGCTCCAAATGTGCTAAAAGACTGTGGTCTTTCGTCATTTGGCTGCGCTTCTGCAAGACTCTATCAAACAACCTCTAAAACAACAATCAT
1_13695	TCTCTCCTCACCCAAACCATAATGCGATAGATGCCCTTCTATTGCTAAACATGAAAGCACTCTACGCTTTGCAGTGGCTTCGGTCACACTCAATGCAGCAGTCACATTGCTTACAATGTGAACTCATTGAGACAGGGACAGTGCAGCAACCGCTGCCAGTGCTTAGTCACCTAAACTTTA
4_12649	TTTCTCCTCACCCAAATCATCATGCGAGAGATGCCCTTCTCTTGCCAAGCATGAAAGCACTCTGCATTCTGCGAGCGGCCTTCGGGTCGCACTCCATGCAGCAGTCACATTCTCCAATGTGAACTCATTGAGAGCAGGGCCAGCGTCAGCAATGACCAGTGCTTAGATACTCAAATTTTA
1_66415	TCTCTCCTAACCAAAATCCTTATGCGAGAGATGCCCTTCTCTTGCCAAGCGCGAAAGCACTCTGCATTCTGCGAGCGACTTCGGTCGCACTCCGTGCAGTAGTCACATTGCTCACAATGTGAACTCATTGAGAGTAGAGGTAGCGCCGTAAGGCCAGTGCTTGGAGATCTAATTTTTAA
2_15026	ATCATTATATCCAGCAATGGATGACCTGAGGATTATCTCTGTTGAGATTTCCTTGAAAATGAGCAAGCGGGCAATCATTGCTAGCTGTCATGTGCTAGAGACGTTTAGTCTTGTCATGGCACACTGGTGATGAACCCAGTTCTGTCCTTCCTCTTGTTGGAGGATGAACAACTTTTGTA
35_7322	AACCGATCAACACCTGTGGGGGTTGGTACTGGCGGTCCGTGCAGTTGTGCGGTTCGTTTGAAAGAATTCAGGTTGATGGGCTTCCAGCCGAGCCTCAAATGTGCTAAAAGACTGTGGTCTTTCGTCATTTGGGTGCGCGGTTGCAGGGCTCTACTAGACAATCTTTAACTTTATCTA
34_749	TCACAATATCAAGCTTGGCTTGTTGTTGGGCCCTTTGTCACCTGGTGACAGGTCCAAAAGACAATAACTGGTGTCATACAGACTCTATATGCAACGAGCTTATAACAGCACGCATCTGGTAGTTGTGTGGCCCGGTTCTCACTTTTATAAATATATTTCTCAA
34_8783	AACCCTCTCTCAACTAACCCTTTTCCTCTCGAGGATTGGGGTTAGTCGAGGATGTGTCTGTTCGTTTCCTCAACGTCGGATCAAATCAAGTAGGTTTGGATCAGGCTGGTGGCCTGGGACACTATGTGATAGAGACTAAGAGTAGATTCGAGTGCTTGCTTTAGGGCGGTACAAGATGAAGCCTCCGTGTCTTCTCATGGTGCGTCTCAAGTCATTAAAGCTGGCCTGGTCAATCAATCCTTAACTGCGCTAATCCTTAACCGGATTAGGCAACCCCCCC
4_14255	AAAACCTCAATCAGCAATTTATTGTCGATTGGTCTTGCATTGGAGGCGCAAGCTTCCTGTGCGAAATTCAATGGCGATGAGCCACTGCAACCAAAGCGTAGTAAATTACTCTCGTGATGGTGAAGTGGATGCATCCGCCGGAACCCCCCATATCTAAGT
34_34020	AGACCCCTCAAGCATTGCTTGGTGTTGGGCTTGGTCCTTAGGGGACCCGCCCGTAACTCGTAGGCGACCATCAGTGGCTCCCCCAGCGTAGCAGGCTAAACGCACCCGCTTGGGGACAACCTGTATGGCCCGCCCAAATTTACCTCTTATTTTAAAAG
30_14449	AACTCTCTTTCTACTACCCTTTGGGGTTTGTGGAAGACTTGTCGGTTGTGCACCTCGGTGTACTCTGATTAAATGGATCAAGTCTGGATTTGGCTGGTGGCCGAGGACACTGTGGGCCCTGGTCCTCGCTGGGAGCCGAACCCCAATCTTTTAACA
32_81779	TCAAAGCATCAAGCCTGGCTTGTCGTTGGGCCCTGTCACCTGGTGATAGGTCCAAAAAATAATGACCGGTGTCATAAAGACTCTATATGCAACGAGCTTCTAACAGCACGCATTTAGTAGTCATATGACCCGGTTCTCACCCCTTTATTTCTCAA
36_17839	TAATCTCAAGCAACCGCTTGGTATTGGAAGATGATCTGCCTAGCAGTTCACTTCTTAAACTGATTGGCAAGTTTACATAGCAGCAAGCGTAGTAGAAATACAACAAGCTTAGTTACTCTGTATAGCTTTGTCAAAATCAAACTATTTTTAAG
37_45801	CAACCATCAAGCCCCAGGCTTGTGTTGGGGCTCTGCGGAGACACAGACCCCTAAAAGCAGTGGCGGGCTCGCTGTCATTCCGAGCGCAGTATTGTATCTTCGCTTTGGGCGTGGCGGCGGGTTCCAGCCGTGAAACCACCTATTTTCTCAA
27_9191	CCTCTTATGCAGCAATGCGAATTGATCATGGCGTTGGGCCTTGATTTAAAGAGAGTATGTGGTATCGAGCTAGAGCTTGGACACTATGTGCTAGAGACGCAAGTCTTCTCATGGAGTTCCTGCCTAATGCTAGATAAAATCAACTTTTT
39_784	GAAACTTCAAGCTCAGCTTGGTGTTGGGTGCTTGTCCCCCCTCATGGGCGGACTCACCTCAAATACATTGGCGGCCGGTATATTGGCTACAGCGCAGTACAACGCGTCTGGCGTCTTGGTATACTGGTCCCCCAGAAGCCACTTCTTTT
20_10649	TACCCACTCAAGCTCTCGCTTGGTATTGGGGTTCGCGGTTTCGCGGCCCCTAAAATCAGTGGCGGTGCCTGTCGGCTCTACGCGTAGTAATACTCCTCGCGATTGAGTCCGGTATGTCTACTTGCCAGCAACCCCCAATTTTTTACA
35_1067	AACCCTATGCAGCAATGCGACTTGATTCGAGTCTCTGGACTGAATCTAAAAGTAGCCAGATGGTGGTCAGTGTGACTAGCCCGAGTGCTAAGCATTCTTGGATCTAGTTCCGCAGCCATTAAACGTTTTTTTTAT
14_7505	TCACCATCAAGCTCCCCGGCTTGGAGTTGGGCTTGGCTGCGGCCATGCCTTAATGGAATGGGCGATTGACCATAGTGATGACTCACTCGCGTCAATCTGACTGACTGACTCT
32_50748	ACCTCCTCATCCTTAGAGTGCACTTTTGTGTGCTCCTTGGGTGGACATGTCGGTCTCAATCGCAAGATTGTCCGATCAAATAGAGTAGGTTTGGAACAGGCTAGTGGCCTGGGACACTGTGTGCTAGAGACTCTGGTTCAGTAATGAGCCCTGTCTTCTCACGGTGCGTCCTATGGTCAATTTAAAGCTAGCCTGGAAAGAACCTTAACTGCGCTGGGCGAAAGCCTGGGCAACCCCCTCT
1_54494	GTATTAATTCCTTGGGATTTCATTCGTGAATGACCAAAGAGATATGAAGTTCCCATCTTTGGATGGGCTCTTTTAAATAGATTGCTACTAGTAATATGAAAATGCTTGACATTTCTCTGTATCTATTAGAAAAGTATGTGTATGGAACCGTGGTTTCTCATAATGCCTATTATCTTAGAGGAGAATTGGAGTTTTCATATGAACAGTTTAGTCCATACCTATAAAGGTGCAAGCCTTGAA
11_38612	GTATTAATTTCTTGTGATTTCATTCGTGAATGAGCAAGGAGATATGAAGTTCCCATCTCATGGTGGGTTCTTTTAAATAGATTGCTACTAGTAATACGAAAATGTTTGACATTTCTCTATATCTATTAGAAAAGTATGTGTATGAAACTGTGGTTTCTCATAATGCCTATTATCTTAGAGGAGACTTGGAGTTTTCATATGAACAGTTAGTCCACACCTATAAAGGCGCAAGCACTGAA
7_22169	TTTCTCCTCACCCAAATCATAATGCGAGAGATACCCTTCTCTTGTTAAGTATGAAAGCACTCTGTGCTCTGAAGCGACTCTTTCTTATGATCGAGGTCGCACTCAATGCAGCCGTCACATTGCTTACAATGTGAACTCATTGAGAGTGGAGGCAGTGCAGCAACAGCTGCCAGTGCTTAGACACACCAACTTAGGTACAGTATCTGGGCTCAGGTGGGACCACCCGCTGAACTTAA
12_9486	TCTCTCATCACCCAAATCTTAATGCGATAGATACCCTTCTATTGCTAAACTTGAAAGCACTCTGTACCCTGCAGCGGAGGTCTTCGGACTGACGCACTCAACGCAGTAGTCACATTGCTCACAATGTGAACTCATGGAGAGTGGAGGCAGTGCGGCGACAGCTGCCAGTGCTTAGACACACCAACTTAGGTACAGTATCTGGGCTCAGGTGGGACCACCCGCTGAACTTAA
11_13837	CACCCCCTCGCCACCCACTCCCCCGTTTCGATGGGAGAGCCGGGAGGGCGGATCTGGCCGTCTCTGTGCTCCTCGAGAGCGCAGGGTCGGCTGAAGAACAGAGGCTTGAGCATGGTCCCGCTGAAAGGGCGCCAGCTTGGTAGGGTAGCTCACGCTCCATGCCGCTGTCGCCCCTAGGTACCTGTGCTGCAAAGCCGGCAGGAATCGGTGGTCAAACACCGAACTCTTAC
7_22334	TCTCTCATCACCCAAATCTTAATGCGATAGATACCCTTCTATTGCTAAACTTGAAAGCACTCTGTACCCTGCAGCGGAGGTCTTCGGACTGACGCACTCAATGCAGTAGTCACATTCTCAAATGTGAACTCATGGAGAGCGGAGGCGGCGCGGCGACAGCTGCCAGTGCTTGGACACACCAACTTAGGTACAGTATCTGGGCTCAGGCGGGACCACCCGCTGAATTTAA
31_40140	CTTTTCTCATCACCTAAATCATAATGCGAGAGATGCCCTTCTCTTGCCAAGCATGAAAGCACTCTGCGCTCTGCGAGTGGCCTTCGGGTCACACTCAATGCAGCAGTCACATTGCTCACAATGTGAACTCATTGAGAGTAGACGCAGCGCGACAATAGTTGCAAGTGCTTAGTCACACCAACTTAGGTATAGTATCTGGGCTCAGGCGGGACCACCCGCTGAACTTAA
27_69332	TCTCTCCTCACCCAAACCATAATGCGATAGATGCCCTTCTATTGCTAAACATGAAAGCACTCTGCGCTCTGCGAGCGGCCTTCGGGTCGCACTCAATGCAGCAGTCACATTGCTCACAATGTGAACTCATTGAGAGTGGAGGCAGTGCAGCAACAGCTGCCAGTGCTTAGACACACCAACTTAGGTACAGTATCTGGGCTCAGGTGGGACCACCCGCTGAACTTAA
1_45720	TTTCTCCTCACCCAAATCTTAATGCGAGAGATGCCCTTCTCTTGTTAAGAATGAAAGCACTCTGCACTCTGCGAGCGGCCTTCGGGTCGCACTCAATGCAGCAGTCACATTGCTCACAATGTGAACTCATGGAGAGTGGAGGCAGTGCGGCGACAGCTGCCAGTGCTTAGACACACCAACTTAGGTACAGTATCTGGGCTCAGGTGGGACCACCCGCTGAACTTAA
3_33527	TTTCTCCTCACCAATAACATAATGCGAGAGATGCCCTTCTCTTGTTAAGCAGGAAAGCACTCTGCACTCTGCGAGCGACCTTCGGGTCGCACTCCATGCAGCAGTCACATTGCTCACAATGTGAACTCATGGAGAGCGGAGGCAGTGCGGCGACAGCTGCCAGTGCTTAGACACACCAACTTAGGTATAATATCTGGGCTCAGGCGGGACCACCCGCTGAACTTAA
8_60190	TTTCTCCTCACCCAAATCCTTATGCGAGAGATGCCCTTCTCTTGCCAAGCATGAAAGCACTCTGCACTCTGCGAGCGACCTTCGGGTCGCACTCCATGCAGCAGTCACATTGCTCTCAATGTGAACTCATGGAGAGCGGAGTCAGTGCGGCGACAGCTGCCAGTGCTTAGACACACCAACTTAGGTACAGTATCTGGGCTCAGGTAGGACCACCCGCTGAACTTAA
39_89379	TTTCTCCTCACCAATAACATAATGCGAGAGATGCCCTTCTCTTGTTAAGCAGGAAAGCACTCTAGCTCTGCGAGTTATCTTCGGATAGCACTCAATGCAGCAGTCACATTGCTCACAATGTGAACTCATTGAGAGTGGAGGCAGTGCAGCAACAGCTGCCAGTGCTTAGACACACCAACTTAGGTAAAGTATCTGGGCTCAGGCGGGACCACCCGCTGAACTTAA
7_16440	TTTCTCCTCACCAATAACATAATGCGAGAGATGCCCTTCTCTTGTTAAGCAGGAAAGCACTCTAGCTCTGCGAGAGATCTTCGGGTCGCACTCCATGCAGCAGTCACATTGCTCACAATGTGAACTCATGGAGAGTGGAGGCAGTGCGGCGACAGCTGCCAGTGCTTAGACACACCAACTTAGGTACAGTATCTGGGCTCAGGTGGGACCACCCGCTGAACTTAA
18_29433	TTTCTCTCACCCAAAGCCTAATGCGACAGATGCCCTTCTGTTGCTAAGCTTGAAAGCACTCTACGCTCTGCGGGCGGCCTTCGGGTCGCACTCAATGCAGCAGTCACATTGCTCACAATGTGAACTCATTGAGAGTGGAGGCAGTGCAGCAACAGCTGCCAGTGCTTAGACACACCAACTTAGGTACGGTATCTGGGCTCAGGTGGGACCACCCGCTGAACTTAA
32_2453	AAACCTCTCCTGCTACCCAGTAGGGAAGTGTCGGTTTGGGCCGCGAGGCCCTCTGATCAAAAGTAGTAGGTCTGGACAGGCTGGTGGCCTGGGACATTGTGTGCTAGAGACTTTGCTGCTTGCGGCAAACCGTCTTCTCACGATGCGTCCTAGGCTATCCAAGCCGGTCTGTCAGTGTGACCTCTCAGTGCGGATGCGCGCAAGCGTGTCGGTACAACCCCCCT
3_16742	TTTCTCCTCACCAATAACATAATGCGAGAGATGCCCTTCTCTTGTTAAGCAGGAAAGCACTCTGCAGCTGCGAGCGACCTTCGGGTCGCACTCAATGCGGTCGTCACATTCTCGTAATGTGAACTCATTGAGAGCAGAGGCAGTGCGGCAATAGCTGCCAGTGCTTAGTCAAGCCAACTTAGGTATCTAATCTGGGCTCAGGTGGGACTACCCGCTGAACTTAA
3_30593	TTTCTCCTCACCAATAACATAATGCGAGAGATGCCCTTCTCTTGTTAAGCAGGAAAGCACTCTAGCTCTGCGAGTTATCTTCGGATAGCACTCAATGCAGCAGTCACAATTTCACAATGTGAACTCATTGAGAGCGGAGGCAGTGCGGCGTAAGCTGCCAGTGTTTGGAGACACCAACTTAGGTACAGTATCTGGGCTCAGGCGGGACCACCCGCTGAACTTAA
7_9240	TATCTCCTCACCAAAATCATAATGCGAGAGATGCCCTTCTCTTGCTAAACATGAAAGCACTCTACGCTCTGCGAGTGATCTTCGGATCACACTCAATGCAGCAGTCACATTTCACAATGTGAACTCATTGAGAGCAGAGGCAGTACAGAGCAATCTGTCAGTGTTTAGAAACACCAACTTAGGTACAGTATCTGGGCTCAGGCGGGACCACCCGCTGAACTTAA
13_55390	AACCCTCTCTCTCCCTTCTGGGTGAGGATGTGTCTGTACATCTCTTGCATGTCGGATCAAATACAGTAGGTTTGGATCAGGCTGGTGGCCTGGGACACTATGTGATAGAGACAAGGTCGCAAGACCAGTGTCTTCTCATGGTGCGTCTCGGGTCATTCCAAAGCTGGCCTGGTCAATCAAGCCTTCAACTGCGCTAGGCCCTCGTGGACTAGGCAACCCCCCT
1_28207	TTTCTCCTCACCAATAACATAATGCGAGAGATGCCCTTCTCTTGTTAAGCAGGAAAGCACTCTAGCTTTGCGAGTGATCTTCGGATCATACTCAATGCAGTAGTCACATTGTTACAATGTGAACTCATTGAGAGCGGAGGTAGCGCGAGCAATCGCAAGTGCTTAGACACACCAACTTAGGTACAGTATCTGGGCTCAGGCGGGACCACCCGCTGAACTTAA
32_11488	TATCTCCTCACCCAAATCCTAATGCGAGAGATGCCCTTCTCTTGCCAAGCACGAAAGCACTCTGCACTCTGCGCGCGACTTCGGTCGCACTCAATGCAGCAGTCACATTGTCTCAATGTGAACTCATTGAGAGCGGAGGCAGTGCGGTTCGCCGCGAGTGCTTAGACACACCAACTTAGGTACAGTATCTGGGCTCAGGTGGGACCACCCGCTGAACTTAA
36_59769	AAACCCACTCCTACCCTTGGGTAGGGAAGTGTCGGTTTGAGCGCAAGCTCAATCTGATCAAAAGCAGTAGGTCTAGTCAGGCTGGTGGCCTGGGACATTGTGTGCTAGAGACGTCGCCCTAGGGCTACTGTCTTCTCACGATGCGTCCTAGGCTATTCAAGCTGGTCTGGCAACGGCCTCTCAGTGGTGGCTTTAGTCCCACACCCCCTCT
2_2478	ACCCCTCTGCAATCGTTGTGTGGGATGTGGTGTTTGGCCTTCCATTGTACCTATAAGGTGTGGTAGGCTAAAGGAAGTGGCTGCTGGCTATGGTGCTGGTCACAACAATTGGTGGATGACACATGTTGTTCTCAAAGTTGTGGCTTGTACTGATTTCAGCGACATTGGCCCTTTGGACCCATGGATCGCATTGAATGCTTGCA
6_46337	CACCACTCAAGCCCGGCTTGGTGTTGGCCGACGCGGGTACTGCGGGTTCGCCATCACCTATCAGGTGAGGCGAACTCCTCCCGCGCGGCTTAAATACAGCGGCGAAACGGTGTCGAGTTTCCCTTACGCGGTAACATAATCTCGTATCGGATGACCTTCCCGGCTCTGCCACAACCCACGGGGGCCTCGTGCCCCCTCTAG
24_561	TTTCCCCTCACCAAAATCATAATGCGAGAGATACCCTTCTCTCGTTAAGCATGAAAGCGCTCTGCGCTCTGCGAGCTACAGTCTTCGGATGGTAGCGCTCAATGCAGCGGTCACATTGCTCACAATGTGAACTCATTGAGAGTAGAGGCAGTCAGTGATGGTGTATTCCGTTGCTGGAGAGCTTAGCTAACCAAACTTCTA
11_34556	TTTTTCTCCTCACCTAAATCTTAATGCGAGAGATACCCTTCTCTCGTTAAGCATGAAAGCACTCTGCGCTCTGCGAGCGACTTCAGCTAGTCTGATGGTCGCACTCAATGCAGTTGTCACATTGTTTACAGTGTGAACTCATTGAGAGCTGAGCCAGTGCAGCCTTACAGCTGCCAGTGCTTAGACACTCAAACTTTGGA
33_17045	TTTCTCCTCACCCAAATCCTAATGCGAGAGATGCCCTTCTCTTGCCAAGCACGAAAGCACTCTGTTCTCTGCGAGCCATCCTCGACTCGTTCGAGGGTCGCACTCAATGCAGCTGTCACATTGCTCACAATGTGAACTCATTGAGAGCAGAGGCTGTCAGCTCACGCTGTCAGTGCTTAGTCACTTAAACTTTC
22_25727	TTTCTCCTCACCCAAATCTTAATGCGAGAGATGCCCTTCTCTTGCCAAGCAAGAAAGCACTCTGCGCTCTGCGAGCGGCTTCGACTCGATCGAGGGCCGCACTCAATGCAGCAGTCACATTGCTCACAATGTGAACTCATTGGGAGCAGAGGCTGTCAGCTCACGCTGTCAGTGCTTAGTCACTTAAACTTTC
1_30170	TCTCTCCTCACCCAAACCTTAATGCGATAGATGCCCTTCTCTTGTTAAGTATGAAAGCACTCTGTGCTCTGAAGCGACTCTTTCTTATGATCGAGGTCGCACTCAATGCAGCCGTCACATTGCTTACAATGTGAACTCATTGAGACAGGGACAGTGCAGCAACCGCTGCCAGTGCTTAGTCACCTAAACTTTA
4_54394	TATCTCATCACCCAAATCATAATGCGAGAGATACCCTTCTCTTGCTAAGCATGAAAGCACTCTGCGCTCTGCGAGCGGCTTCGACTTGTTCGAGGGTCGCACTCAATGCAGCAGTCACATTGCTCACAATGTGAACTCATTGAGAGTTGAGTCAGCGCAGCTTGTCTGCAAGTGTTTAGATCTCAAAACTCTT
35_724	AACCGATCAACACCTGTGGGGGTTGGTACTGGCGTTCCGTGCAGTAATGAGTGCGGTCTGCTTGAAATGATTCAGGTTGATGGGCTCCGGCTGAGCTCCAAATGTGCTAAAAGACTGTGGTCTTTCGTCATTTGGTTGCACAGTTGCAAAGCTCTACTCGACAACCTCAAATTCATCATATCTATCTATCTA
36_18662	CAACTCCTCACCCAAACCTTAATGCGAGAGATGCCCTTCTCTTGCTAAGCATGAAAGCACTCTGCGCTCTGCGAGCGGCTTCGACTCGTCGAGGGCCGCACTCAATGCAGCAGTCACATTGCTCACAATGTGAACTCATTGAGAGCAGAGGCAGTGCAGCGTTGCTGTCAGTGCTTAGCCAATCAAACTCTC
36_49461	TTTCTCCTCACCCAAATCTTAATGCGAGAGATGCCCTTCTCTTGCCAAGCAAGAAAGCACTCTGCGCTCTGCGAGTGGCTTCGACTCGATCGAGGGCCGCACTCAATGCAGCAGTCACATTGTTACAATGTGAACTCATTGAGAGTTGAGGCAGTGCAGCGAAAGCTGTAAGTGCTTAGTCACACAAACTTG
34_5274	AACAAGATCAACTCTAGTTGAGAGTTGGGATTGGCCTTATGTACGTGTTAGTGTATTTGGCTTGAATATATCGAGTTGATGAGCTTCCCAGTGCGGCTCAATGTGTGCTAGCGAGACAGTCGTCCCGATCTCACATTATTGTCGCATTGCAGAGTTCTGTCCACAGCTCGCTAAAATAACCCTATTATCAA
31_15229	TTTCTCCTCACCCAAATCTTAATGCGAGAGATGCCCTTCTCTTGCCAAGCAAGAAAGCACTCTGCGCTCTGCGAGCGGCTTCGACTCGATCGAGGGCCGCACTCAATGCAGCAGTCACATTGCTCACAATGTGAACTCATTGAGAGTAGAGGTAGCGCCGTAAGGCCAGTGCTTGGAGATCTAATTTTTAA
11_27631	TTTCTCTCACCCAAAGCCTAATGCGACAGATGCCCTTCTGTTGCTAAGCTTGAAAGCACTCTACGCTCTGCGGTGACTTCGATTCGTCGATGGTCGCACTCAATGCAGCAGTCACATTGCTCACAATGTGAACTCATTGAGAGCTGAGGCAGTGCAGCGTAAGCTGCCAGTGCTTAGTCACACAAACTTA
14_58587	TTTCTCCTAACCCAAATCTTAATGTGAGAGATACCCTTCTCTTACTAAGTACGAAAGCACTCTGTACTCTGCAGGCATCCTTGATTCGTCAAGGGTTGCACTCAATGCAGCAGTCACATTTTATATGTGAACTCATTGAGAGTTGAGACAGTGCAGTTAATCTGCTAGTGCTTAGATCTCTAAACTTTA
27_78770	TTCCCCCTCACCCAAATCATAATGCGAGAGATACCCTTCTCTTGTCAAGCATGAAAGCGCTCTGTACTTTGCGAGCTACAGTCTTTGGACGGTAGCGCTCAATGCAGCGGTCACATTGCTCATAATGTGAACTCATTGAGAGCGGAGGCAGTCAGTAGGGCGAGAGCCTTGCTGGAGAGCTTAATTTTC
35_34557	AACAAGATCAACTCTAGTTGAGAGTTGGGATTGACCTTATGTGTGCCCCACATTTGGTTTAAATAAATCGAGTTGATGAGCTTCCCAATACGGCTCAATGTGTGCTAGCGAGACAGTCGTCCCGATCTCACATTTCGGTCGTGTTGCAGAGTTCTAAGCACAATTCGCTAAATTCATTAATAATCAA
4_34105	TTTCTCCTCACCCAAACCTTAATGCGATAGATGCCCTTCTATTGCTAAGCACGAAAGCACTCTGTACCCTGCAGCGGAGGTCTTCGGACTGACGCACTCAATGCAGTAGTCACATTCTCAAATGTGAACTCATTGAGCGTAGAGTCAGCGCATGCTTGCATGCCAGTGCTTAGACACTCAAATTTTC
31_22684	TTCCCCCTCACCCAAATCATAATGCGAGAGATACCCTTCTCTTGTCAAGCATGAAAGCGCTCTGTACTTTGCGAGCTACAGTCTTTGGACGGTAGCGCTCAATGCAGCGGTCACATTGCTCATAATGTGAACTCATTGAGAGCGGAGGTAGCGCAGTAATGCCAGTGCTTGGACACTCAACTTTTAA
35_38118	ACACGATCAATTCTAGTTAAGAGTTGGTATTGACCTTATATGCGGTATCGCGTATTTGGTTTGAATGTATTTAGTTGATGGGCTTCCCAATGATGCTCAATGTGTGCTAGCGAGACAGTCGTCCCGATATCACATTATGGACTTGTTGCAGAGTTCTATTTACGACTATTTAATATTTTTAATCAT
33_6863	TCACCCCCCCTCGCCCATTCTTCCCATCGGGGAGAACGGCGGACCTGGCTGTCCCGGTTCCAGCGACCGGGTCGGCTGAAGCGCAGAGGCTTGAGCGGGAATCCCTTCGATGTGGGAACAACAGACCGGTAGGTGAGCCCTTTTCGCGAGAGAAGGATCGCATGCCGCTGCTGGACCCCGGGACCCGCTGGACGCCCAGCAGGAGAAGGAGGAGGGTCGGTCACCAGTGATCGACACCCCCCTTCATCAACC
39_91048	AACCGATCAACACCTGTGGGGGTTGGCATTGGCGGTCCGTGCAGTATTGTGCGGTTTGCTTAAAGATATTCAGGTTGATGGGCTCCCAGCTGAGCTTCAAATGTGCTAAAAGACTGTGGTCTTTCGTCATTTGGATGCGCAGTTGCACGGCTCTATTGAACGACCTTTAAAACAAACATATCAA
3_12092	TTTCTCCTCACCCAAATCATCATGCGAGAGATGCCCTTCTCTTGCCAAACATGAAAGCACTCTGCATTCTGCGAGCGGCCTTCGGGTCGCACTCCATGCAGCAGTCACATTGCTCACAATGTGAACTCATGGATGGTAAAGGTAGCGTAGCGCAAGCTACAAGTGCTTAGACACCTTAATTTTC
3_22039	TTTCTCCTCACCCAAATCATCATGCGAGAGATGCCCTTCTCTTGCCAAGCATGAAAGCACTCTGCATTCTGCGAGCGGCCTTCGGGTCGCACTCCATGCAGCAGTCACATTGCTCACAATGTGAACTCATGGAGAGTAGAGGCAGTGCGGCGACAGCTGCGAGTGCTTGGCCAATCTAATTTTT
3_25828	TCTCTCCTCACCTAAATCCTCATGCGAGAGATGCCCTTCTCTTGCCAAGCATGAAAGCACTCTGCACTCTGCGAGCGACCTTCGGGTCGCACTCCATGCAGCAGTCACATTGCCCACAATGTGAACTCATGGAGAGCGGAGGCAGTGCGGCGACAGCTGCCAGTGCTTAGACACCTTAATTTTC
4_33361	TCTCTCCTCACCCAAATCCTCATGCGAGAGATGCCCTTCTCTTGCCAAGCATGAAAGCACTCTGCACTCTGCGAGCGACCTTCGGGTCGCACTCCATGCAGCAGTCACATTGCTCACAATGTGAACTCATGGAGAGCGGAGGCAGTGCGGCGACAGCTGCCAGTGCTTGGACACTTAGATTTTA
32_93591	AACCGATCAACACCTGTGGGGGTTGGCAGTGGCGTTCCGCGCAGTCAAGTGCGGTCCGTCTGAATGAATTCAGGTTGATGGGCTCCGGCTGGGCTCCAAATGTGCTAAAAGACTGTGGTCTTTCGTCATTTGGCGGCGCAGCTGCAAGGCTCTATTTGACGACCTTTAAATTTATATTATCAA
35_85274	TCTCTCCTCACCCAAATCCTAATGCGAGAGATGCCCTTCTCTTGCCAAGCATGAAAGCACTCTGCGCTCTGCGAGCGGCCTTCGGGTCGCACTCAATGCAGCAGTCACATTGCTCACAATGTGAACTCATTGAGCGCGAAGCTAGCGCAGCTAGTCTGCCAGTGCTTAGACACTCAAATTTTC
7_37247	TCTCTCCTAACCTAAATCTTAATGCGAGAGATGCCCTTCTCTTGCCAAACAAGAAAGCACTCTGCACTCTGCGAGCGGCCTTCGGGTCGCACTCCATGCAGCAGTCACATTGCTCACAATGTGAACTCATTGAGACAGGGACAGTGCAGCAACCGCTGCCAGTGCTTAGTCACCTAAACTTTA
1_66681	TCTCTCCTAACCAAAATCCTTATGCGAGAGATGCCCTTCTCTTGCCAAGCGCGAAAGCACTCTGCATTCTGCGAGCGACTTCGGTCGCACTCCGTGCAGTAGTCACATTGCTCACAATGTGAACTCATGGAGAGTGGAGGCAGTGCGGCGACAGCTGCCAGTGCTTTGACACCTTAATTTTC
1_67412	TCTCTCCTCACCCAAATCCTAATGCGAGAGATGCCCTTCTCTTGCTAAGCATGAAAGCACTCTGCACTCTGCGAGCGACCTTCGGGTTGCACTCAATGCAGCAGTCACATTCTCCAATGTGAACTCATTGATGGTAAAGGTAGCGTAGCGCAAGCTACAAGTGCTTAGACACCTTAATTTTC
23_14423	TTTCTCCTCACCCAAATCTTAATGCGACGGATGCCCTTCTGTCGTCAAGCAGGAAAGCACTCTGCACTCTGCGAGTGGGCTTCGGCCCGCACCCGATGCAGCAGTCACATTGCTCGCAATGTGAACTCATTGGGAGTAGAGGCGGCGCAGTTTACTGCCAGTGCTTAGTCACATTAATTTTC
28_89822	CGTCTTCTCAAGCTCTTTTGCTTGGATAACATTGGAACAGCAATGCAAGCTCCCTTTGGGGTCTGTGTGCTTTCCAGAAATTAATAGGCGGTACGGTTCTAGCAAACCAGACGTAATAATATTTTTATCTATCGTTGATTTGTTGAAGCTGTTGCTTGCCTTTTAATCCACATCTTATCCA
37_9273	AACCGATCAACACCTGTGGGGGTTGGCAATGGCGTTCCGTGCAGCAATGTGCGGTCTGCTTGAATGAATTCAGGTTGATGGGCTCCGGCTGAGCTCTAAATGTGCTAAAAGACTGTGGTCTTTCGTCATTTGGGTGCGCAGTTGCAAGGCTCTAGCAAACGACCTTTAAAACATATATCAA
30_22514	AACCGATCAACACCTGTGGGCGTTGGCATTGGCGGTCCGTGCAGTACTGTGCGGTCTGTTTAAAGATATTCAGGTTGATGGGCTCCCAGCTGAGCTTCAAATGTGCTAAAAGACCGTGGTCTTTCGTCATTTGGATGCGCAGTTGCACGGCTCTATTCGACAACCTTTAAACTTTATCTA
35_41537	AACCGATCAACACCTGTGGTGGTTGGCAATGGCGTTCCGTGCAGTGATGTGCGGTTTGCTTGAATGTATTCAGGTTGATGAGCTCCGGCTGAGCCTCAAATGTGCTAAAAGACTGTGGTCTTTCGTCATTTGGGTGCGCAGTTGCAAGGCTCTAGTAAACGACCTTAACATATATCTA
32_5436	AACCGATCAACACCTGTGGGGGTTGGCATTGGTGCTCCGTGCGGTAGTGCGGTGTGCTTGAAAGCATTCAGGTTGATGAGCTCCGGCTGAGCCTCAAATGTGCTAAAAGACTGTGGTCTTTCGTCATTTGGGTGCGCAGTTGCAAGGCTCTAGCAAACGACCTTAAACTATTATCTA
34_29015	ATCATTATATTCAGCAATGAATGAAATGAGGCCTATATACACCTTGTGTGTAGATTGCCTTTAAATAAAGTAAGCGGGCAATCATTGCTGGCTGTCATGTGCTAGAGACTTTTAGTCTTGTCATGGCAACACTGGTGATGAACCCAGTATCTATTTATCGTAGATACAACTTTTTGT
14_8802	TTGACTCTCACTCTGTGGATCTGGGCGACTCGGCAACGACCGCCTGAAATGCATCAAGCTGGCCTCTAGAGTGCTCAACACTTGTGGCTCGATAATACTTCGGTTTATTAGTCGGTCGTGTGGATGCGTCTCTAAAGGACATGTGTATCATACCCTCAGCGGTATCTGACA
27_9838	GCACAACTCAAGCACAGCTTGGTGATGGGCGCCTGTCCCCCGCGCTTTGCGGCGGGACTCGCCTGAAAAGCATCGGCGTCCGGCGGCTGGTCTTGCGCGTAGCAGATTGTTTGCACAAGGGCCGGCCCGCAGGGCTGCCGCATACGTCAATTGCATCTCGTA
33_79	AATCCAATCAAGCCTGGCTTGGTATTGGGCGGTGGGACTCTCCCGCGCCTCAATTTCACCGGCTGGCCGTCGCCCGTCTTAGCGTTTCGACACAGTTCTCGCTAGCGATCGTGGCGGACCACGCCGTTACAACGTGTTAATTCCACTCGGAATTCGATTA
26_6392	CTATCTTCAAGCACAGCTTGGTTGTTGAGCCCAATTGTCCTCTAATGGACAGGCTTGAAATGCAGCGGCGATGCCATGTTTGGTGCCCGAGTGTATGGGGCTTTGTCACACACTTTTGTGGCCCAGCTGGCGTTGTCTTTTAAAGTACTTAATAACTAAG
27_25684	GCACCCTCAAGCCTTGCTTGGTGTTGGGCGCTTGTCCCGCCGTCGCGCGCGGACTCGCCTGAAATGAATTGGCAGCCAGCCGCCTGGGCTCGGAGCGCAGCAGAATCAGCGCAGCGAGACCCGGCGTCGCGGCGTCCACAAGCCCCTTTTTACCAC
34_19289	CAACCTTCAGGCGGTCCTTTTGGTCTGTCTGGTCTTGGGCGTCGTCCAAGGACGTGCCTTAAAAGAATTGGCGGCGTAGGTGCCGGCTTCGAGCGTAGCAGATGCGATTCGCTTTGGAAGCCGATGGTTACCTTGCCAGAATAATCTCTGAAT
40_69495	AATCAATCAAACCTTGGTTTGGTATTGGGAGAAGAGGTTTTGCCTCTCTCCTTTAAGCTATTGGCGACGCTATTTCAGCTTGTAAGACGTAGTAAGTAATTTCTCGTTAAAGCAACTGTGTAGCTGTCTGCCAAATGAACGATTTATTTTACA
44_13144	GACCCTTCAAGCTCTGCTTGGTGTTGGGCGTTTGTTCCGCCTCCGCGCGTGGACTCGCCTCAAATTCATTGGCAGCCGGCAAGTTGGCTTCGTGCGCAGCACATTGCGTCACGGCTCCAGTCTGCCTCCGTCCAGTAAGGCTCCTCATCA
34_998	CAACCCTCAAGCGCTGCTTGGTATTGGATGTCACTGTTATAGTGCATCTCAAAGTTATTGGTGGCAGCATTAAGCTTCTTGTGTCGTAAATTTCTCGCTATGGAGTTGATGTCTGACTGCTAGAACCCCCAATGTATTAAA
4_1198	ACATCAATGCAGCAATGCGATTTGACTGTTGTCTCTGGACTCGGTCTAAACGTAGCCAGATAGTGGCCCGTGTGGCTAGCCCGAGTGCTAAGCATTCTCTGGGTTAGCCTACACAGACCAATATATCTCTAT
5_57245	GTATTAATTTCTTGTGATTTCATTCGTGAATGAGCAGGGAGATATGGAGTTCCCATCTCTTGGTGGGTTCTTTTAAATAGATTGCTACTAGTAATATGAAAATGCTTGACATTTCTCTATATCTATTAGACAAGTATGTGTATGGAACTGTGGTTTCTCATAATGCCTATTATCTTAGAGGAGATTTGGAGTTTTCCTATGAACAGTTAGTCCACACCTATAAAGGCGTAAGCCTTGAA
7_3481	TCTCTCCTCACCAATATCCTAATGCGAGAGATGCCCTTCTCTTGTTAAGCACGAAAGCACTCTGCATTCTGCGAGCGGCCTTCGGGTCGCACTCCATGCAGCAGTCACATTGCTCACAATGTGAACTCATGGAGAGTGGAGGCAGTGCGGCGACAGCTGCCAGTGCTTGGACACACCAACTTAGGTACAGTATCTGGGCTCAGGTGGGACCACCCGCTGAACTTAA
7_30667	TCTCTCATCACCCAAATCTTAATGCGATAGATACCCTTCTCTTGCCAAGCATGAAAGCACTCTGCACTCTGCGAGCGGCCTTCGGGTCGCACTCCATGCAGCAGTCACATTGCTCACAATGTGAACTCATGGAGAGCGGAGGCGGTGCGGCGACAGCTGCCAGTGCTTCGACACACCAACTTAGGTACAGTATCTGGGCTCAGGCGGGACCACCCGCTGAACTTAA
7_58688	TTTCTCTCACCCAAAGCCTAATGCGAGAGATGCCCTTCTCTTGCCAAGCATGAAAGCACTCTGCACTCTGCGAGCGACCTTCGGGTCGCACTCCATGCAGCAGTCACATTGCTCACAATGTGAACTCATGGAGAGCGGAGGCAGTGCGGCGACAGCTGCCAGTGCTTAGACACACCAACTTAGGTATAGTATCTGGGCTCAGGCGGGACCACCCGCTGAACTTAA
15_723	TTTCTCCTCACCCAAATCATCATGCGAGAGATGCCCTTCTCTTGCCAAGCATGAAAGCACTCTGCATTCTGCGAGCGGCCTTCGGGTCGCACTCAATGCGGTCGTCACATTCTCGTAATGTGAACTCAATGAGAGCAGAGGCAGCGCGGCAATAGCCGCCAGTGCTTAGTCAAGCCAACTTCGGTATCGTATCTGGGCTCAGGTGGGACTACCCGCTGAACTTAA
1_19850	TATCTCCTCACCCAAATCATAATGCGAGAGATGCCCTTCTCTTGCCAAGCATGAAAGCACTCTGCACTCTGCGAGCGACTTTCGGGTCGCACTCAATGCAGCAGTCACATTTTACAATGTGAACTCATTGAGAGCGGAGGCGGTGTAGCGCAAGCTACCAGTGCTTAGTCAAGCCAACTTAGGTATCGTATCTGGGCTCAGGTGGGACCACCCGCTGAACTTAA
8_30478	TCTCTCCTAACCAAAATCCTTATGCGAGAGATGCCCTTCTCTTGCCAAGCGCGAAAGCACTCTGCATTCTGCGAGCGACTTCGGTCGCACTCAATGCAGCAGTCACATTGCTCACAATGTGAACTCATTGAGAGTGGAGGCAGTGCAGCAACAGCTGCCAGTGCTTAGACACACCAACTTAGGTACAGTATCTGGGCTCAGGTGGGACCACCCGCTGAACTTAA
34_21046	CACCCCCTCGTCAACCTCTTTTCCTTGTGGAAGATGAAAGACGGATCTGGCCGTCTCTGTGCTCCCCGAGAGAACAGGGTCGGCTGAAGAACAGAGGCTTGAGCATGGTCCCGCTGAAAGGGCGCCAGCTTGGTAGGTAGCTCACGCTGCATGCCGCTGTCACCCCCAGGAACCTGTGCTGTAAAGCCGGCAGGAATCGGTGGCTCACGCCCCGAACTCTTAC
7_9320	TTTCTCCTCACCAATAACATAATGCGAGAGATGCCCTTCTCTTGTTAAGCAGGAAAGCACTCTAGCTCTGCGAGAGATCTTCGGATCGCACTCAATGCAGCAGTCACATTTCACAATGTGAACTCATTGAGAGCAGAGGCAGTACAGAGCAATCTGTCAGTGTTTAGAAACACCAACTTAGGTACAGTATCTAGGCTCAGGCGGGACCACCCGCTGAACTTAA
21_38874	ACTACCCTCAACTACCATTCCATTGGGAAATCCAGTGCGAAGACAGTTGGACATGGCCGTCCGGATAGCCCTTGGGTTGCCGGTCAGCTGAAACACAATCACGCTTTGCGGGCTCCTTTCCAATCGGAAAGGCGAGTTCCCATCTGGTAGGTAACCTTTGCCGGTTGCATACCTTGGTTGCTCGTTATGCCATGCATCGGCCGTGTGCAGGACGCCTTTTGGC
48_51875	AACTCTCTTTTCACCTTTTGGTGGAAGATTTGTCGGCTGTGCACTTGTGTACTCTGATTAAAACGATCAAGTCTGGATTTGGCTGGTGGCCAAGGACACTGTGTGCTAGAGACGTCGCTTCGGCTGACTGTCTTCTCACAGTGCGTCCTTGGCTATTCAAAGCTGGCCCTATCCTAGGCTTCTTCAGTGGTGGTCGCCTTGGCGGTCCTCACAACCCCCAA
39_19253	TAATCCCTTCCCGGGAGACTCTTCTATTCTGTAGTGGAGTCCCACGGGGCGTTGGCACTGGGCGCCTCATTTTTAGGCGGCCCGAGCCGAAATAAAGCGGCGGACTCGCGGCGGCCCCTAGCGCAGTAGAACAACCCTTCTCGCTTAGGAGAGCTGCAGCGGCGGACCACAGCCCTACATGTAAGCTTTTAAAAAGCTACATATAAAATAAAAA
26_15740	CACAAGACACTCCCATGCAATCGTTGTGTGGGATGTGTTGTTTGGCCTCCCATTGTACCTATAAGGTGTGGTAGGCTAAAGGAAGTGGCTGCTGGCTATGGTGCTGGTCACAACAATTGGTGCATGACACATGTTGTTCTCAAAGTTGTGGCTTGTACTGATTTCAGCGACATTGGCCCTTTTGACCCATGGATCGCATTGAATGCTTGCA
35_28922	TTAACCATCAAACCTATTGGGTAAAACCATTAGGCTTGGACTTGAGGTCTGTCGATAGACTGCCTCTAATAATATCTGTTGCGACTCAATAGCAAGACTATATGAAAAGCATGACCATTGAACGCAAGTTCTTCTGATTGCCCGTAGTATCTTTGCGCTATTGCCTAGTACAAAATTTACACGAAGACTAACACTCTTTAAG
27_6145	TTCCCCCTCACCCAAATCATAATGCGAGAGATACCCTTCTCTTGTCAAGCATGAAAGCGCTCTGTACTTTGCGAGCTACAGTCTTTGGACGGTAGCGCTCAATGCAGCGGTCACATTGCTCATAATGTGAACTCATTGAGAGCGGAGGCAGTCAGTAGGGCGAGAGCCTTGCTGGAGAGCTTAGGCACTTGAATTTTC
36_29794	AACCGATCAACACCTGTGGGGGTTGGCATTGGCGTTCCGTGCAGCGATGTGCGGTTTGCTGGAATGGATTCAGGTTGATGGGCTCCGGCTGGGCTCCAAATGTGCTAAAAGACTGTGGTCTTTCGTCGTTTGGGTGCGCAGCTGCAAGGCTCTAGTTGACGACCTTTACATAGTATCATCTATGTATCTATCTATCTA
14_10589	TTTCTCCTCACCCAAAGCTTAATGCGAGAGATACCCTTCTCTTGCCAAGCATGAAAGCACTCTGCGCTCTGCGAGCGGCTTCTTGACTAGCTCAAGGGTCGCACTCAATGCAGCCGTCACATTTCTCACAATGTGAACTCATTGAGAGCAGAGTCAGCGCAGCTTGTCTGCAAGTGCTTAGAGCTTCAAACTCTA
34_39053	TTTCTCCTCACCCAAATCTTAATGCGAGAGATGCCCTTCTCTTGCCAAGCAAGAAAGCACTCTGCGCTCTGCGAGTGGCTTCGACTCGATCGAGGGCCGCACTCAATGCAGCAGTCACATTGCTCACAATGTGAACTCATTGAGAGTAGAGGCAGTGCAGGCTCGTCCTGCAAGTGCTTAGGCAAGCAAACTTTC
21_29729	TTTCTCCTCACCCAAATCATAATGCGAGAGATGCCCTTCTCTTGCCAAGCATGAAAGCACTCTGCGCCCTGCGAGCGGCTTCTTGACTAGCTCAGGGGTCGCACTCAATGCAGCCGTCACATTTCTAACAATGTGAACTCATTGAGAGCAGAGGCTGTCAGCTCACGCTGTCAGTGCTTAGTCACTTAAACTTTC
42_18884	TTTCTCCTCACCTAAATCTTAATGCGAGAGATACCCTTCTCTCGTTAAGCATGAAAGCACTCTGCGCTCTGCGAGCGGTCTTCTTCGGAGGATCGCACTCAATGCAGCAGTCACATTGCTGACAGTGTGAACTCATTGAGAGTAGAGGCAGTGCAGCTTCGGCTGCGCAGTGCGTAGTCACCTAAACTTTAACC
41_19009	TCTCTCCTCACCCAAATCCTCATGCGAGAGATACCCTTCTCTTGCTAAGCATGAAAGCACTCTGCGCTCTGCGAGCGGCTTCGACTTGTTCGAGGGTCGCACTCAATGCAGCAGTCACATTGCTCACAATGTGAACTCATTGAGAGCTGAGGCAGTGCAGCGAAAGCTGCGAGTGCTTAGACACTCAAACTTA
4_2526	TTTCTCCTCACCCAAAACTTAATGCGAGAGATACCCTTCTCTTGCCAAGCACGAAAGCACTCTTCTCCTGCGAGCGGCCTTTGACTAGCTCAAGGGTCGCACTCAATGCAGACGTCACATTTCTCACAATGTGAACTCATTGAGAGCAGGGGATTTCAGCTCAGGCTGTCAGTGCTTAGTCACATAAACTTTC
36_45495	TTTCTCATCACCCAAATCTTAATGCGAGAGATACCCTTCTCTTGCTAAGTATGAAAGCACTCTGGGCCCTGCAGGTGACTTGGCTTCGGTCAAGGTCACACTCAATGCAGCAGTCACATTTCTCACAATGTGAACTCATTGGGAGCAGAGGCTGTCAGCTCACGCTGTCAGTGCTTAGTCACTTAAACTGTC
40_5509	TTTCTCCTCACCCAAATCTTAATGTGAGAGATACCCTTCTCTTGCTAAGTACGAAAGCACTCTGAGCTTCGCAGGTGGCTTGACTTCGGTCAAGGTCACACTCACTGCAGTCGTCACATTGTTTACAGTGTGAACTCATTGAGAGCAGAGGCAGTGCAGCGTTGCTGTCAGTGCTTAGCCAATCAAACTCTC
32_73330	TTTCTCATCACCTAAATCATAATGCGAGAGATGCCCTTCTCTTGCTAAGCATGAAAGCACTCTGCATTCTGCGAGCGGCCTTCGGGTTGCACTCCATGCAGCAGTCACATTGCTCACAATGTGAACTCATTGAGAGCGGAGGCAGCGCAGCGACAGCTGCCAGTGCTTAGACACACCAACTTAGGT
33_5854	AAACGATCAACTCTAGTTAGAGTTGGCATTGACCTCATGTGCTGTAAGTGCATTTGGTTTGAATGGATCAAGTTGATGGGTTCCCCAGCTATACTCAATGTGTGCTAGCGAGACAGTCGTCCCGATCTCACATTAGTGGTATTGTTGCAGAGCTCTAATCACAGCTTGTTTACTATATTATATCTA
1_9301	TCTCTCCTCACCCAAATCCTAATGCGAGAGATGCCCTTCTCTTGTTAAGAATGAAAGCACTCTGCACTCTGCGAGCGGCCTTCGGGTCGCACTCAATGCAGCAGTCACATTGCTCACAATGTGAACTCATTGAGAGCGGAGGCAGCGCAGCGACAGCTGCCAGTGCTTAGACACCTTAATTTTC
1_30981	TTTCTCCTCACCCAAATCTTAATGCGACGGATGCCCTTCTGTCGTCAAGCAGGAAAGCACTCTGCACTCTGCGAGTGGGCTTCGGCCCGCACCCGATGCAGCAGTCACATTGCTCGCAATGTGAACTCATTGATGGTAAAGGTAGCGTAGCGCAAGCTACAAGTGCTTAGACACCTTAATTTTC
4_40601	TTTCTCCTCACCCAAATCCTAATGCGAGAGATGCCCTTCTCTTGCCAAGCATGAAAGCACTCTGCGCTCTGCGAGCGGCCTTCGGGTCGCACTCAATGCAGCAGTCACATTGCTCACAATGTGAACTCATTGAGAGTGGAGGCAGTGCAGCAACAGCTGCCAGTGCTTAGATACTCAAATTTTA
34_61768	AACCGATCAACACCTGTGGGGGTTGGCAGTGGCGTTCCGTGCAGCAATGTGCGGTCTGCTTGAATGAATTCAGGTTGATGGGCTCCGGCTGGGCTCCAAATGTGCTAAAAGACTGTGGTCTTTCGTCATTTGGGTGTTCGGTTGCAAGGCTCTATGAAACGACCTTTAACAAAATCATATCTA
7_4098	CTTTTCTCTCACCCAAAGCATAATGCGACAGATGCCCTTCTGTTGCCAAGCTTGAAAGCACTCTGCACTCTGCGAGTGGGCTTCGGCCCGCACCCGATGCAGCAGTCACATTGCTCGCAATGTGAACTCATTGGGAGTAGAGGCGGCGCATCTAATGCCAGTGCTTGGACACACAAACTCTTA
7_9339	TTTCTCCTCACCCAAATCTTAATGCGACGGATGCCCTTCTGTCGTCAAGCAGGAAAGCACTCTGCACTCTGCGAGTGGGCTTCGGCCCGCACCCGATGCAGCAGTCACATTGCTCGCAATGTGAACTCATTGGGAGTAGAGGCGGCGCATCTAATGCCAGTGCTTGGACACTCAACTTTTAA
32_77441	TTTCTCCTCACCCAAATCATCATGCGAGAGATGCCCTTCTCTTGCCAAGCATGAAAGCACTCTGCATTCTGCGAGCGGCCTTCGGGTCGCACTCCATGCAGCAGTCACATTGCTCACAATGTGAACTCATGGAGAGTAGAGGTAGCGCAGTAATGCCAGTGCTTGGACACTCAACTTTTAA
20_22907	TTTCTCCTCACCCAAATCTTAATGCGAGAGATACCCTTCTCTTGCTAAGCATGAAAGCACTCTGCGCTCCGCAGGCGACTTGGTCGCACTCAATGCAGCCGTCACATTGCTCACAATGTGAACTCATTGAGAGCAGAGGCAGTGCAGCAGCCGCTGCCAGTGCTTAGTCACGCAAACTTTC
36_3029	AACAAGATCAACTCTAGTTGAGAGTTGGGATTGGCCTTATATTCCGGTATTTGGCTTGAATTAATCGAGTTGATGAGCTTCCCAGTGCGGCTCAATGTGTGCTAGCGAGACAGTCGTCCCGATCTCACATTAATGTCGCATTGCAGAGTTCTGAGCACAGCTCGCTAAACCCACAATCAA
36_68348	TCTCTCCTCACCCAAACCATAATGCGATAGATGCCCTTCTATTGCTAAACATGAAAGCACTCTGCGCTTTGCAGTGGCCCTAGGGTCGCACTCAATGCAGCAGTCACATTTTACAATGTGAACTCATTGAGCGTAAAGGCAGTGCAGCTCGTCTGCCAGTGCTTAGAGTTACAAATTTTA
8_28718	TCTCTCCTAACCAAAATCCTTATGCGAGAGATGCCCTTCTCTTGCCAAGCGCGAAAGCACTCTGCATTCTGCGAGCGACTTCGGTCGCACTCCGTGCAGTAGTCGCATTGCTCACAATGTGAACTCATGGAGAGTAGAGGTAGCGCAGTAATGCCAGTGCTTGGACACTCAACTTTTAA
32_1319	ACCATTTGCACTATGCAAAGAGGGCGAGTTGGGCAGCGAGACGGCGCAAGCAGTCTCCGGCCTGGAATGGAGCAAGATGATGGACGTTGGTGCATCTCTGTGTGCTATAAACACGCAAGTGTTTGGTCGCAGGGCATGTGCTAGCGCGCTGTCGCAACCACATTTTTCTCATG
27_31912	ACCATTTGCACTCTGCAAAGAGGGCGAGTTGGACTGGGAGACGGCGCAAGCAGCCTCCAGTCTGGAAAGGAGCAAGAAGATGGACGTTGGTCGCATCTCTGTGTGCTATAAACACGCAAGTGTTTGGTCGCAGGGCATGTGCTAGCGCGCTGTCGCAAACATACTTTTT
45_19886	AACCCCTCAAGCCCAGCTTGGTATTGGGTGCTTGTCCCGCCTCCTGCGCGGCGACTCACCTCAAAGTCATTGGCAGCCCGCAATCGCCGGCCGTGAGCGCAGCACAAACGCGCTTGTGGATCCCGGCGGCTCGGCTCTCCAAAAGCTTGTTTTAACCAC
21_14296	CACCCCTCAAGCTTTGCTTGGTGTTGGGCTCTGTCTCGCCTCTCCCGGCGTCGACTGGCCTCAAATGCTCTGGCAGCCTCCTAGCCGGCCCTCTCAGCGCAGCAGTTCGCGCCTGCGAGTCGGCAGGAGCGCCGCCTCCACCGAAACCCCCCGA
27_5344	ATCCTCTGCAGCAATGCGATTTGACTCTTGTCTTTGTTGACTGAGTTTAAAGGAAGCTAGAGGATGGTCAATTTAGACTAGCCCGAGTGCTAAGCATTCTTGGGTCTGGTGTTGGATTGCTCATTACATCTATTTCTA
36_3527	ACATCTATGCAGCAATGCGATTTGACTGTTGTCTCCGGACTCGGTCTAAACGTAGCCAGATAGTGGCCTGTGTAGGCTAGCCCGAGTGCTAAGCATTCTCTGAGCTAGTCTGGGCGGGCTGCCCAACTATCACTTATT
11_5053	ACCTTTCTGCAGCAATGCGACTTGATTCACGTCTCCGGACCGAATCTAAATACAGCCAGATGGTGGTCAGCGTGACTTGCCCGAGTGCTAAGCATTCTTGGAACAGTCAGGCAGCCATTATACAACTTTTT
6_59002	GTATTTATTTCTTGTGATTTCATTCGTGAATGACCAAGGAGATATGAAGTTCCCATTTCTTGGTGGGTTCTTTTAAATAGATTGCTACTAGTAATATGAAAATGCTTGACATTTCTCTATATCTATTAGAAAAGTATGTGTATGAAACTGTGGTTTCTCATAATGCCTATTATTTTAGAGGAGATTTGGAGTTTTTATATGAACAGTTAGTCCATACCTATAAAGGCGCAAGCCTTGAA
33_15621	AAGCTCAACCCCGCTTTCTTAATTGAAAGCAGTCTGGGTTGGATCATGGTGCTTTGTTGTTTTGAATAAAGACAACTGCGCTGAAAGAAAATAAGCTGAAACTTTTGAAATTGCAGGCTTCGGCTAGCTATTGTTGTATAACTTCGGTCTCAATAGTGTATGCGATTACAAAATTTATAGTAGGCTTTCAAACTTATAAAGTCAACTCAAGTTTACTTGAATTGCTTTTTTTTA
7_35944	TCTCTCATCACCCAAATCTTAATGCGATAGATACCCTTCTATTGCTAAACTTGAAAGCACTCTGCATTCTGCGAGCGGCCTTCGGGTCGCACTCCATGCAGCAGTCACATTGCTCACAATGTGAACTCATGGAGAGTGGAGGCAGTGCGGCGACAGCTGCCAGTGCTTAGACACACCAACTTAGGTACAGTATCTGGGCTCAGGTGGGACCACCCGCTGAACTTAA
7_22919	TTTCTCTCACCCAAAGCCTAATGCGACAGATGCCCTTCTGTTGCCAAACATGAAAGCACTCTGCATTCTGCGAGCGGCCTTCGGGTCGCACTCCATGCAGCAGTCACATTGCTCACAATGTGAACTCATGGAGAGTGGAGGCAGTGCGGCGACAGCTGCCAGTGCTTGGACACACCAACTTAGGTACAGTATCTGGGCTCAGGTGGGACCACCCGCTGAACTTAA
39_104569	TATCTCCTCACCCAAATCCTAATGCGAGAGATGCCCTTCTCTTGCCAAGCACGAAAGCACTCTGCACTCTGCGCGCGACTTCGGTCGCACTCAATGCAGCAGTCACATTGTCTCAATGTGAACTCATTGAGAGCGGAGGCAGTGCGGCAATAGCCGCCAGTGCTTAGTCAAGCCAACTTCGGTATCGTATCTGGGCTCAGGTGGGACTACCCGCTGAACTTAA
4_50791	TTTCTCCTCACCCAAACCATAATGCGGTAGATGCCCTTCTACTGCTAAACACGCAAGCACTCTAGACTTTGCAGTGGCTTCGGCCACACTCAATGCAGCAGTCACATTCTCCAATGTGAACTCATTGAGAGCGGAGGCGGCGCGGCGACAGCTGCCAGTGCTTGGACACACCAACTTAGGTACAGTATCTGGGCTCAGGCGGGACCACCCGCTGAACTTAA
34_84182	CAAAAGACACTCCCATGCAATCGTTGTGTGGGATGTGGTGTTTGGCCTTCCATTGTACCTATAAGGTGTGGTAGGCTAAAGGAAGTGGCTGCTGGCTATGGTGCTGGTCACAACAATTGGTGGATGACACATGTTGTTCTCAAAGTTGTGGCTTGTACTGATTTCAGCGACATTGGCCCAACTTATGAATTTCCTTAGGGAAATTTGAA
27_12538	TAATTCCTTCCCAGAAAGGAGCTTCTGTTTCTACAGAGGTTTCTGTCAGGGGTGTTGGCACCTGTCGCCGCCTAGGCGACCAGAGCCCAAATGCAGTGGCGGACGTGCAAGCGGCCCCTAGCGCAGTAGCAAACAAACTTCGCTCAGGAGGCTCGTAGCAGCGGACCACAGCCTAACAGCAAAGCTCTTTTGTTTTGCAATAAAA
27_23149	AAACCTCTCCTACCCAGTAGGGAAGTGTCGGTTTGGGCCGCGAGGCCCTCTGATCAAAAGTAGTAGGTCTGGACAGGCTGGTGGCCTGGGACATTGTGTGCTAGAGACTTTGCCTCGGCAACCGTCTTCTCACGATGCGTCCTAGGCTATTCAAGCTGGTCTGTCTCCACGACCTCACAGTACTGTAATAGGTACAACCCCCCT
27_6980	TTCCCCCTCACCCAAATCATAATGCAAGGGATACCCTTCTCTTGTTAAGCACGAAAGCGCTCTGCACTCCGCGAGCTACAGTCTTCGGACGGTAGCGCTCAATGCAGCGGTCACATTGCTCACAATGTGAACTCATTGAGAGCGGAGGCAGTCAGTAGGACGCAAGTCTTGCTGGAGAGCTTAGGCCACCAAACTTCT
39_44858	TTTCTCCTCACCCAAAACTTAATGCGAGAGATGCCCTTCTCTTGCCAAGCACGAAAGCACTCTGCGCTCTGCGAGCGGCTTCTTGACTAGTTCGGGAGTCGCACTCAATGCAGCCGTCACATTTCTCACAATGTGAACTCATTGAGAGCAGAGGCTGTCAGCTCACGCTGTCAAGTGCTTAGACACTTAAACTTTC
23_32069	TTTCTCCTCACCCAAATCTTAATGCGAGAGATGCCCTTCTCTTGCCAAGCAAGAAAGCACTCTGCGCTCTGCTAGTGGCTTCGACTCGTTCGAGGGCCGCACTCAATGCAGCAGTCACATTGCTCACAATGTGAACTCATTGAGAGCAGAGGCAGTGCAGCCCCCGGGCTGCCAGTGCTTAGTCACTTAAACTTTC
48_72131	TTTCTCATCCCCCAAATCATAATGCGAGAGATACCCTTCTCTTGCTAAGCATGAAAGCACTCTACGCTCTGCGAGCGGCGTCGACTAGTTCGAGGGCCGCACTCAATGCAGCAGTCACATTGCTCACAATGTGAACTCATTGAGAGCTGAGGTAGCGCAACATTAGTTGTAAGTGCTTAGTCACCCAAACTTA
27_81716	CAACTCATCACCCAAATCCTAATGCGAGAGATACCCTTCTTTCGTTAAACAGGAAAGCACTCTGAGCTCTGCGAGCGACGAAGACTTGTTCTTTGTTGCACTCAATGCAGCGGTCACATTTCTAATGTGAACTCATTGAGAGTAGGGTCAGCGCGGACTAACCTCTGCTAGTGCTTAGACACTCAAACTTTA
36_49217	AACCGATCAACACCTGTGGGCGTTGGCAATGGCTTTCCATGCGTAAGTGTGGTTTGCTTGAATGTATTCAGGTTGATGGGCTCCAGCTGAGCTCCAAATGTGCTAAAAGCCTGTGGTCTTTCGTCATTTGGCTGCGCGGTTGCAAGGCTCTAGCAAACAATCTTAAACCACATCTATTAGGATCTCAAATCA
7_63139	TCTTTCCTCACCCAAATCATAATGCGATAGATGCCCTTCTCTCGTCAAGCATGAAAGCACTCTGCGCTCTGCGAGCGGTTGTCCTCGGACGATCGCACTCAATGCAGCCGTCACATTGCTCACAGTGTGAACTCGTTGAGAGTAGAGGCAGTGCAGCATCCGCTGCGCAGTGCTTAGTCACTCAAACTTTA
34_17609	AACACGATCAACTCTAGTTAAGAGTTGGGATTGACCTCATATGTTATCTAGCATATCTGGTTCGAATGTATTAAGTTGATGAGCTTCCCAACATTGCTCAATGTGTGCTAGCGAGACAGTCGTCCCGATCTCACATTACAGCTTTGTTGCAAGGTTCTATGCACAGCTTTTTATTTTATTTTATATCAA
48_10179	TTTCTCCTCACCCAAATCATAATGCGAGAGATACCCTTCTCTTGTTAAATATGAAGGTGCTCTGTACTCTGCTAGTGGGACTGCTTGTTCAGTCTCACACTCAATGCAGCAGTCACATTTTCCAATGTGAACTCATTGAGAGTAGAGGCAGCCAGCTTACGCTGAAAGCTCCTAGACATTCAAACTTTA
1_980	TATCTCCTCACCCAAATCTTAATGCTTGAGATACCCTTCTCTTGCTAAGTTCGAATGCACTCTACATTCTGCAGGCTTCCTTGATTCGTCAAGGGTTGCACTCAATGCAGCAGTCACATTTCTAATGTGAACTCATTGAGAGTAGAAGTAGCGCAGCTTGTCTGCTAGTGCTTAGTCACTCAACCTTTA
7_59311	TTTCTCCTCACCCAAATCTTAATGCGAGAGATGCCCTTCTCTCGTCAAGCATGAAAGCACTCTGCGCTCTGCGAGCGGTTGTCCTCGGACGATCGCACTCAATGCAGCCGTCACATTGCTCACAGTGTGAACTCATGGAGAGTAGAGGTAGCGCCGTAAGGCCAGTGCTTGGAGATCTAATTTTTAA
22_57858	TTTCTCCTCACCCAAATCATCATGCGAGAGATGCCCTTCTCTTGCCAAGCATGAAAGCACTCTGCATTCTGCGAGCGGCCTTCGGGTCGCACTCCATGCAGCAGTCACATTGCTCACAATGTGAACTCATGGAGAGTAGAGGCAGTGCGGCGACAGCTGCGAGTGCTTAGACACCTTAATTTTC
34_19709	AACCGATCAACACCTGTGGGGGTTGGCATTGGCGTTCCGTGCAGCAATGTGCGGTTTGCTGAAATGAATTCAGGTTGATGGGCTCCGGCTGAGCCTCAAATGTGCTAAAAGACTGTGGTCTTTCGTCATTTGGGTGCGCAGTTGCAAAGCCCTAGTAAACGGCCTTTAAAAACATCATATCTA
27_3082	TATCAATACAACGTTTTGTTGTGATCTGAGCTCTGGTGACAACCTGGCTTTAAATATATAGCTTCGGGCTTTGTAAATGATTACGTCCCGAACCAGAGAGATGAAGGGGCAACCCACTTCCTTTGGGAACTGACTAGTTTATAGAGCTTTGAACTCACCTATTAAGTACTTGGTACTGAAA
35_49508	AACCGATCAACACCTGTGGGCGTTGGCACTGGCGGTCCGTGCAGTATGTGCGGTTTGCTTAAAGATATTCAGGTTGATGGGCTCCCAGCTGAGCTTCAAATGTGCTAAAAGACCGTGGTCTTTCGTCATTTGGATGCGCAGTTGCACGGCTCTACTAAACACCCTTTAAAAAACATATCAA
4_22820	TCTCTCCTCACCTACATCCTAATGCGAGAGATGCCCTTCTCTTGCCAAGCTTGAAAGCACTCTGCACTCTGCGAGCGGCCTTCGGGTCGCACTCCATGCAGCAGTCACATTGCTCACAATGTGAACTCATTGAGAGTAGAGGTAGCGCAGTAATGCCAGTGCTTGGACACTCAACTTTTAA
12_489	TCTCTCCTCACCCAAACCATAATGCGATAGATGCCCTTCTATTGCTAAACATGAAAGCACTCTACGCTTTGCAGTGGCTTCGGTCACACTCAATGCAGCAGTCACATTCTCCAATGTGAACTCATTGAGCGCGAGAGTAGTGCGGCCTTACAGCTGCCAGTGCTTAGACACTCAAACTTTT
32_86800	CAACCCTCGCAGCCCCTCTGGGCAGCGGTGTTGGGGACCGGCACAACTGGCGCGCCCCCGTGGCGCCCGGCGCCGCCCCCGAAATACAGTGGCGGTCCCGCCGCAGCCTCCCTTGCGTAGTAGCACACCTCGCACCGGAGCGCGGCGCGGCCATGCCGTAAAACCCCCGACTTTCTGA
4_11792	TTTCTCCTCACCAATAACATAATGCGAGAGATGCCCTTCTCTTGTTAAGCAGGAAAGCACTCTAGCTCTGCGAGTGATCTTCGGATCGCACTCAATGCAGCAGTCACATTTCACAATGTGAACTCATTGAGAGTAGAGGTAGCGCCGTAAGGCCAGTGCTTGGAGATCTAATTTTTAA
32_78286	CAAAATCTCAAGCCCTAGCTTGGTGTTGGGTCTTCGTCACTCTCCCCTGAATTAGGGGCTTTGGACGGGCCTGAAAATCAGTGGCGGTGCCATGATAGTCTCAAGCGTAGTAGACCATCTCTCGCTTTGGATGGCTGTTGTGCGACTCACCAGCCTTCATCATTCATCTGAAAAG
29_10377	CAACCACTCAGGCCCTGGTGCCTGGCGTCGGGGTTTCTTATAGATCCCCTAGAATCAGTGGCGGACCCGCCGCGGCTCCGAGCGTAGTAGTAAAATATCTCGCTATGGAGGCCCGTGGGGGGGATTACCGGCCGTAAAACCTCTTCTCTACTGAAGAACTTCTCAA
41_5000	CTACCTTCAAGCACGGCTTGTGTGTTGAGCATCTGTTCTTTTTATAAGGACATGCTTGAAATGTAGTGGCGATGGCGAGTTTGAAGCCCGAGCGTATGGAGCTCTGTCACACGCTGTGGTGGCCCAGCTCACCGTCTTCTTGTCAGCTATCATTAAAACAAAATCT
34_11849	CCATCTTCAAGCACAGCTTGGTTGTTGAGCCAAATTGTCCTCTAATGGACAGGCTCGAAATGCAGCGGCGATGCCAATTTGGTGCCCGAGTGTATGGGGCTTTGTCACACACTTTGGTGGCCCAGCTGGCGTTTGCCTTGCTTAAACTCTG
14_80905	CAAACCTCAAGCTTTGCTTGCTGTTGGGGTGCTCCGGTTCGCCGGAGGCTCCCAATCATAGTGGCGGAGCGCCGTTGGGCTCTGAGCGTAGTACTGTTCTCGCTGCTGAACCCCGGCGTTACCTGCCGTAAAATCATCTTTAACTCAAG
34_33393	CAATTCTCAAGACTAAATTTTTTGGCAACTAAAAGTCTAGTCTTGGATCTGAGTCGTCTTGTTTACGCAAGTGACTTGAAATAGAGCGAGACTGTTTGCCTAGATGGCTTCCTCGGTCGTTTGAAAAGTGTTTGAATAGAGTTGGACTTTGGTTCAAATCTTCCTATGCTGACTAGAATGATCGACTTGTGTGAAGTATACTAGGAATAGTCTTCCTTAACCCAATTACAAGGGCAACCTTGAAC
32_83690	TAACCCTCAAGCTCAGCTTGGTGTTGGGGCATACCTCCGGGTAGCCCTCAAAATCAGTGGCAGTGCCTCTCGGCTCTAAGCGTAGTAATACTCCTCGCTATGGATACTGATGGTTGCGCGCCAGAACCCCTAATTTTCTAT
27_43994	ATCCTCTGCAGCAATGCGATTTGACTCTTGTCTTTGTTGACCGAGTTTAAAGGGAGCTAGAGGATGGTCAGTTTAGACTAGCCCGAGTGCTAAGCATTCTTGGGTCTAGCGCTGGATTGCTCATTATATCTATTTTATA
34_58867	ACATCATCATCTATACACTTGTGTATAAGTGGACATGTCGGTTCAAATTCTCTCGGATTTGTCCGATCAAATAGAGTAGGTTTGGAACAGGCTAGTGGCCTGGGACACTGTGTGCTAGAGACTACTGGGTTCGGCAATGAATCCTCTGTCTTCTCACGGTGCGTCCTAGGTCAATTTAAAGCTAGTCTGGAAAAGACCTTAACTGCGCCAAGATCCTCGGGTCTTGGGCAACCCTCTCT
8_59910	TGTTCTCTCCTCACCCAAATCCTAATGCGAGAGATGCCCTTCTCTTGCCAAACATGAAAGCACTCTGCACTCTGCGAGCGGCCTTCGGGTCGCACTCCATGCAGCAGTCACATTGCTCACAATGTGAACTCATGGGGAGTAGAGGCAGTGCGGCGACAGCTGCCAGTGCTTGGACACACCAACTTAGGTACAGTATCTGGGCTCAGGCGGGACCACCCGCTGAACTTAA
34_15095	TACTCTCAACCCCTGGGGTCTTTTACACGGACCACCTCGGGCTTGGATCATGGACGCTGCCGGCCCCCCTCGGGGGTGTGGCTCGTCTGAAATACATGAGCTGACCTGTCTGCGAACAGCACGGTTTGACTCGGCGCAATAAATCCATTTTTCGTCGGGGACACCCTTCGCGGGGTGGCCGGGCTCGCGGTCTTCGGGTTGCTTACAATCGAATAGTCCCATCTAT
41_8773	TCTCTCCTCACCCAAATCCTAATGCGAGAGATGCCCTTCTCTTGCCAAGCATGAAAGCACTCTGCACTCTGCGAGCGGCCCTCGGGTCGCACTCAATGCAGCAGTCACATTGCTTACAATGTGAACTCATTGAGAGCGGAGGCGGCGCAGCGACAGCTGCCAGTGCTTAGACACACCAACTTAGGTACAGTATCTGGGCTCAGGCGGGACCACCCGCTGAACTTAA
8_11059	TCTCTCCTAACCAAAATCCTTATGCGAGAGATGCCCTTCTCTTGCCAAGCGCGAAAGCACTCTGCATTCTGCGAGCGGCCTTCGGGTCGCACTCCATGCAGCAGTCACATTGCTCACAATGTGGACTCATGGAGAGCGGAGGCGGCGCGGCGACAGCTGCCAGTGCTTGGACACACCAACTTAGGTACAGTATCTGGGCTCAGGCGGGACCACCCGCTGAACTTAA
19_9757	TCTCTCCTCACCCAAATCCTTATGCGAGAGATGCCCTTCTCTTGCCAAGCATGAAAGCACTCTGCACTCTGCGAGCGGCCTTCGGGTCGCACTCCATGCAGCAGTCACATTGCTCACAATGTGAACTCATGGAGAGCGGAGGTAGCGCGGCGTAAGCTGCCAGTGCTTAGACAAACCAACTTAGGTATAGTATCTGGGCTCAGGTGGGACCACCCGCTGAACTTAA
23_12933	TCTCTCCTCACCCAAACCTTAATGCGATAGATGCCCTTCTATTACTAAACATGAAAGCACTCTGCACTCTGCGAGCGGCCTTCGGGTCGCACTCAATGCAGCAGTCACATTGCTCACAATGTGAACTCATTGAGAGCGGAGGCAGTGCGGCGACAGCTGCCAGTGCTTGGACACACCAACTTAGGTACAGTATCTGGGCTCAGGTGGGACCACCCGCTGAACTTAA
11_1606	TTTCTCCTCACCAATAACATAATGCGAGAGATGCCCTTCTCTTGCCAAGCATGAAAGCACTCTGCTTTCTGCGAGCAATCTTCGGGTTGCACTCCATGCAGCAGTCACATTATCTAATGTGAACTCATGGAGAGCGGAGACAGCGCGGCGTCAGCTGCCAGTGCTTAGCCACACCAACTTAGGTACAGTATCTGGGCTCAGGCGGGACCACCCGCTGAACTTAA
36_1691	TTTAACCATCAAACCAATTGTTGTAACAAACAGTAAGTTTGGATTTGGGACTTCTCGATAGAGAGACCCTAATAATATTTGTTGCCCTACTCTAGCGAGACTATGTGAAAAGGCATGACCATTGAACGCAAGTTCTCTAACAATGCTATAGTAATATTTTCTTTCTAAAGATTGAGTGCACGGAAATTTTCACGAAGAAGTAAAATTCTTTAAG
35_18333	AAACCTCTCCTGCCTCCAAGTAGGGAAGTGTCGGTTCGGGCCTCGCGGCCCTCTGATCAAAAGTAGTAGGTCTGGACAGGCTGGTGGCCTGGGACATTGTGTGCTAGAGACTTTGCTGCTTGCGGCAAACCGTCTTCTCACGATGCGTCCCGGGCTATTCAAGCTGGTCTGTCAGTGTGACCTCTCAGTACGCTTCGGTGTACAACCCCCCT
34_20012	GACGCCTTTCGAGCCCCTCTGATGGGCTCGGTGTTGGGGCGCTAGGGGCGGTTTCTTGCGAAGCCCCTCTAGGCCCCCAAGCAGAAGTGCGCGGTCCGTCTGCGGGCCCCGGGTACAGTAACTTTACCGTTAGATGCCCTGGGAGAAGCAGCTGGGCTTGCCGTAAAACCCCCGACATAGGGACTCCGGTCCCGCCATA
36_4155	TTTCTCATCACCAAAATCATAATGCGAGAGATACCCTTCTCTTGCTAAGCATGAAAGCACTCTGCTCCCTGCAAGCGATCTCGGCTTCGGTCGAGGGTCGCACTCAATGCAGCAGTCACATTGCTCACAATGTGAACTCATTGAGAGCAGAGGCAGTGCAGCGTACTCCGCTGCCAGTGCTTAGTCACTTAAACTTTC
41_33463	TATCTCCTCACCCAAATCATAATGCGAGAGATACCCTTCTCTTGTCAAGCATGAAAGCGCTCTGTACTTTGCGAGCTACAGTCTTTGGACGGTAGCGCTCAATGCAGCGGTCACATTGCTCATAATGTGAACTCATTGAGAGCGGAGGCAGTCAGTAGGGCGAGAGCCTTGCTGGAGAGCTTAGGCAACCAAACTTCT
31_18348	TTTCTCCTCACCCAAAACTTAATGCGAGAGATACCCTTCTCTTGTTAAGCATGAAAGCACTCTTCTCCTGCGAGCGATCCTTGGCTTGTTCAAGGGCCGCACTCAATGCAGACGTCACATTTCTCACAATGTGAACTCATTGAGAGCAGGAGTAGTCAGCTCACGCTGTCAGTGCTTAGCCACTTAAACTTTCTCAC
36_10344	TTTCTCATCACCTAAATCATAATGCGAGAGATGCCCTTCTCTTGCTAAGCATGAAAGCACTCTGCGCTCTGCGAGCTTCTCCTTGACTAGCTCAGGGGGTCGCACTCAATGCAGCCGTCACATTTCTCACAATGTGAACTCATTGGGAGCAGAGTCAGCGCAGCTTGTCTGCAAGTGCTTCGAGCATTAAACTCTA
1_14834	TTTCTCCTCACCCAAACCTTAATGCGAAAGATACCCTTCTTTTGTTAAGCATGAAAGCACTCTGCGCTCTGCGAGAGACTCTTGACTCGTTCAGGGGTCGCACTCAATGCAGCCGTCACATTTCTAACAATGTGAACTCATTGAGAGCAGAGGCTGTCAGCTCACGCTGTCAGTGCTTAGTCACTCAAACTTTC
35_18099	TATCTCATCACCCAGATCATAATGCGAGAGATGCCCTTCTCTTGCCAAGCGCGAAAGCACTCTGCGCTCTGCGCGCGGCTTCGATTCGTCGACAGTCGCACTCAATGCAGCGGTCACATTGCTCACAATGTGAACTCATTGAGAGCTGAGGCAGTGCAGCGCAAGCTGCCAGTGCTTAGTCACTCAAACTTTA
14_75149	TTTCTCCTCACCCAAATCTTAATGCGAGAGATACCCTTCTCTTGCTAAGTATGAAAGCACTCTGAGCCCTGCACGTGATTTGGCTTCGGTCAAGGTCACACTCAATGCAGCAGTCACATTATTTATAATGTGAACTCATTGAGAGCAAAGTCAGCGCAGTTTATCTGCAAGTGCTTAGACCTCTAAACTCTT
36_38485	TTTCTCCTCACCCAAATCTTAATGCGAGAGATACCCTTCTCTTGCTAAGTATGAAAGCACTCTGAGCCCTGCACGTGATTTGGCTTCGGTCAAGGTCACACTCAATGCAGCAGTCACATTTCTTTTAATGTGAACTCATTGAGAGCGGAGTCAGCGCAGTTTATCTGCAAGTGCTTAGAGCCTCAAACTCTT
2_38248	TTTCTCCTCACCCAAATCTTAATGCGAGAGATGCCCTTCTCTCGTCAAGCATGAAAGCACTCTGCGCTCTGCGAGCGGTCTTCTTCGGAGGACCGCACTCAATGCAGCAGTCACATTGCTTACAGTGTGAACTCATTGAGAGTAGAGGCAGTGCAGCCTTTGGTTGCGCAGTGCTTAGTCACTCAAACTTTA
17_43691	TTTCTCCTCCCCCAAATCTTAATGCGAGAGATACCCTTCTCTTGTTAAGCATGAAAGCACTCTGCGCTCTGCGAGCGTCCTCTTCGGAGGGCGCACTCAATGCAGCAGTCACATTGCTAACAGTGTGAACTCGTTGAGAGCCGAGGCAGTGAGGTTAACGCTTCGAAGTGCTTAGTCACCCAAACTCTC
27_3979	TTTCTCCTCACCTAAATCTTAATGCGAGAGATACCCTTCTCTCGTTAAGCATGAAAGCACTCTGCGCTCTGCGAGCGGTCTTCTTCGGAGGATCGCACTCAATGCAGCAGTCACATTGCTCACAATGTGAACTCATTGAGAGCCGAGGCAGCTCGGTTTACCGCCAGTGCTTAGTCACACAAACTTTC
33_16337	TATCTCATCACCTACATCTTAATGTGAGAGATGCTCTTCTCTTACTAAGTCTGAAAGTACACTGTGCTTTGCAAGCAGCCTTCGGGTTGCACTCAATGCAGCAGTCACATTTCATATGTGAACTCATTGAGAGTAAAGACGGGTGCAGTGAAAACTGCTATTGTGCTTAGAGCTAACAAACTTTA
1_50851	TCTCTCCTCACCTACATCCTAATGCGAGAGATGCCCTTCTCTTGCCAAGCTTGAAAGCACTCTGCACTCTGCGAGCGGCCTTCGGGTCGCACTCCATGCAGCAGTCACATTGCTCACAATGTGAACTCGTTGAGAGTAGAGGCAGTGCAGCATCCGCTGCGCAGTGCTTAGTCACTCAAACTTTA
28_88860	TCTCTCCTCACCCAAATCCTCATGCGAGAGATGCCCTTCTCTTGCCGAGCATGAAAGCACTCTGCACTCTGCGAGCGGCCTTCGGGTCGCACTCCATGCAGCAGTCACATTGCTCACAATGTGAACTCATGGAGAGCGGAGGCAGTGCGGCGACAGCTGCCAGTGCTTAGACACTTGAATTTTC
37_89276	CTATCTTCAAGCACAGCTTGGTTGTTGAGCCAAATTGTCCTCTAATGGACAGGCTCAAAATGCAGCGGCGATGCCAAGTTTGGTGCCCGAGTGTATGGGGCTTTGTCACACACTTTGGTGGCCCAGCTGGCGTTCAGTCTGGATGGATTGACTTTGGGTTTAAACCCAGAGACCTTAAACTAAG
34_82766	CAACCCCTCAGGCCCTGGTGCCTGGCGTCGGGGCATCTCCCTCGCGGGAGGCCCCCAGAGACAGTGGCGGACCCGCCGCGGCTCCGAGCGCAGTAGTAAAATATCTCGCTTAGGAGGCCCGCGGAGGAGCTTTCCGGCCGTAAAACCAGGTCTGCAAAGACCGACCCCACCAA
34_2539	CACTCCTCAAGCACAGCTTGGTGATGGGCGCTTGTCCCCCGTGTTTTGCGGCGGGACTCGCCTGAAAAGCATCGGCGTCCGGCGGCTGGTCTTGCGCGTAGCAGATTGTTCGCACAAAGGCCGGCCTGCAGGGCTGCCGCATATGTCAATTGTATCTCCGTA
20_24584	CTACCTTCAAGCACGGCTTGTGTGTTGAGCATCAGTTCTTTTTTTCAAAAGGACATGCTTGAAATGTAGTGGCGATGGCGAGTTTGAAGCCCCAGCGTATGGAGCTTTGTCACACGCTGTGGTGGCCCAGCTCACCATCTTGTCTGTTTAAACAAAATTCT
37_85221	AAAACCTCAGTCTCTGATTCATCATTGATTGGTCCTGCTTTGGATGCTCAGTGCATCCCCTGCGAAATTCAATGGCGAGGAGCCACGCAGCCCTAGCGTAGTATTAGTATCTCGCGACGGATGTGTGAGCGCTTCTGCCGAAACCCCCCTATATCTTAGT
21_4668	CATTCTCATATTCTCTATGGTAGTGGGGCTGTCCGTTCCGCGGACTTCTCTGAAAAGCATTGGCAAGCAGCCGAGCGTGTAAACGGATAGGGTTTTACTTGATATCACCTCGTTTAGTGCGTCCTCTGGTGTGGCGGGCCCAATAACTCTTCAACTGACA
29_9317	AGACCCCTCAAGCATTGCTTGGTGTTGGGCTTGGTCCTTAGGGGACCCGCCCGTAACTCGTAGGCGACCATCAGTGGCTCCCCCAGCGTAGCAGGCTAAACGCACCCGCTTGGGGACAACCTGTATGGCCCGCCCAAATTTTATCTATAAAAG
32_83415	CAACCCTCAAGCCTAGCTTGGTATCTGGGTGCTTGCCCTGCATCTGTAGTGGCTCACCTCAAAGACATTGGCAGCCCGCATCCGTCGGCCATGAGTGCAGCACAACCGCACACTAGGCAAGAGTGGATCGGCTCTCCAGAAGAACATCACCCA
44_1759	CAACCCTCAAGCACTGCTTGGCATTGGATGCTACCTCTGGTACACCTAAAAAATATTGGCAGTGGCATTCAGCTTCTAGTGTAGTAATTTTCTCGCTTAGGAGTTGTGAATGTCCAACTGCCAGAACCCTCCAATTTATCACAA
34_25880	AACCCTCTCTCAACTATCCTTTAAGGATAGGCGAGGATGTGTCTGTTCGTTTCTTCAACGTCGGATCAAATGTAGTAGGTTTGGATCAGGCTGGTGGCCTGGGACACTGTGTGATAGAGACTAGGATTAACTCTTGTTCCCTCTGGGGGATGAGACGAGGCCTGTGTCTTCTCATGGTGCGTCCCAAGTCATTCAAAGCTGGCCTGGTCAATCAAGCCTTTAACTGCGCTAGTCATTAGCCCTCACCGGTTAATGACTAGGCAAACCCCCCT
30_17397	TTTCTCCTCACCTAAATCTTCATGCGAGAGATGCCCTTCTCTTGCTAAGCATGAAAGCACTCTGCACTCTGCGAGCGACCTTCGGGTCGCACTCAATGCAGCAGTCACATTGCTCACAATGTGAACTCATTGAGAGCGGAGGCAGTGCAGCGACAGCTGCCAGTGCTTGGACACACCAACTTAGGTACAGTATCTGGCCTCAGATTGGTAGGACTACCCGCTGAACTTAA
32_91033	GTTTTCTCCTCACCCAAATCATAATGCGAGAGATGCCCTTCTCTTGCTAAGCACGAAAGCACTCTAGCTCTGCGAGTGGCCTTCGGGTCACACTCAATGCAGATGTCACATTGCTCACAATGTGAACTCATTGAGAGCGGAGGTAGCGCGGCAATAGCTGCAAGTGTTTAGACATACCAACTTAGGTACAGTATCTGGGCTCAGGCGGGACCACCCGCTGAACTTAA
33_3231	TTTCTCCTCACCCAAATCATCATGCGAGAGATGCCCTTCTCTTGCCAAGCATGAAAGCACTCTGCATTCTGCGAGCGGCCTTCGGGTCGCACTCCATGCAGCAGTCACATTGCTCACAATGTGAACTCATTGAGAGCGGAGGCGGCGCAGCGACAGCTGCCAGTGCTTAGACACACCAACTTAGGTACAGTATCTGGGCTCAGGCGGGACCACCCGCTGAACTTAA
7_27344	TCTCTCCTCACCAAAATCATAATGCGAGAGATGCCCTTCTCTTGTTAAGCACGAAAGCACTCTGCACTCTGCGAGCGGCCTTCGGGTCGCACTCCATGCAGCAGTCACATTGCTCACAATGTGAACTCATGGAGAGCGGAGGCGGCGCGGCGACAGCTGCCAGTGCTTGGACACACCAACTTAGGTACAGTATCTGGGCTCAGGCGGGACCACCCGCTGAACTTAA
13_54713	TTTCTCCTCACCAATAACATAATGCGAGAGATGCCCTTCTCTTGTTAAGCAGGAAAGCACTCTGCATTCTGCGAGCGGCCTTCGGGTCGCACTCCATGCAGCAGTCACATTGCTCACAATGTGAACTCATGGAGAGTAGAGGCAGTGCGGCGACAGCTGCGAGTGCTTAGACACCCAAACTTTGGAATAGTATCTGGGCTCAGGTGGGACCACCCGCTGAACTTAA
20_36911	TTTCTCCTCACCCAAATCTTAATGCGAGAGATGCCCTTCTCTTGCCAAGCATGAAAGCACTCTGCTCTCTGCGAGCGGCCTTCGGGTCGCACTCCATGCAGCAGTCACATTGCTCACAATGTGAACTCATGGAGAGTGGAGGCAGTGCGGCGACAGCTGCCAGTGCTTAGACACACCAACTTAGGTACAGTACCTGGGCTCAGGCGGGACCACCCGCTGAACTTAA
7_31221	TTTCTCCTCACCAATAACATAATGCGAGAGATGCCCTTCTCTTGTTAAGCATGAAAGCACTCTAGCTCTGCGAGTTATCTTCGGATAGCACTCAATGCAGCAGTCACAATGCTCACAATGTGAACTCATGGAGAGCGGAGGCAGCGCGGCGACAGCTGCCAGTGCTTAGACACACCAACTTAGGTACAGTATCTGGGCTCAGGCGGGACCACCCGCTGAACTTAA
7_37915	CAACTCATCACCCAAATCCTAATGCGAGAGATGCCCTCCTCTTGCCAAGTACGAAAGCACTCTGCAGCTGCGAGCGACCTTCGGGTCGCACTCAATGCGGTCGTCACATTCTCGTAATGTGAACTCATTGAGAGCAGAGGCAGTGCGGCAATAGCTGCCAGTGCTTAGTCAAGCCAACTTAGGTATCTAATCTGGGCTCAGGTGGGACTACCCGCTGAACTTAA
11_1568	TTTCTCATAACCTAAATCTTAATGCGAGAGATGCCCTTCTCTTGCTAAACATGAAAGCACTCTGCTTTCTGCGAGCAATCTTCGGGTTGCACTCCATGCAGCAGTCACATTATCTAATGTGAACTCATGGAGAGCGGAGACAGCGCAGCGTCAGCTGCCAGTGCTTAGCCACACCAACTTAGGTACAGTATCTGGGCTCAGGCGGGACCACCCGCTGAACTTAA
41_285	TATCTCCTCACCCAAATCCTAATGCGAGAGATGCCCTTCTCTTGCTAAACACGAAAGCACTCTGCAATCTGCGAGCGACTTCGGTCGCACTCCATGCAGCAGTCACATTGCTACAATGTGAACTCATGGAGAGTGGAGGCAGTGCGGCGACAGCTGCGAGTGCTTGGCCAAACCAACTTCGGTACAGTATCTGGGCTCAGGTGGGACCACCCGCTGAACTTAA
15_2557	AAACCCACTCCTACCCTTGGGTAGGGAAGTGTCGGTTTGAGCCAGCTCAATCTGATCAAAAGTAGTAGGTCTAGTCAGGCTAGTGGCTTGGGACATTGTGTGCTAGAGACGTCGCCCTCGCGGCTACTGTCTTCTCACGATGCGTCCTGGGCTATTTAAGCTGGTCTGATGGTTGGCCTCCTAGTGGTGACCTCACGGTTGCCACACCCCCCCT
35_15912	ACACGATCAACTCTAGATAGGGTTGGGATTGACCTCATGCGCTGTTTATAGCTGCATTTGGTTTGAATTCATCAAGTTGATGGGCTTCCCAGCGATGCTCGATGTGTGCTAGCGAGACAGTCGTCCCGATCTCACATTAGTGTTTCGTTGCAGAGCTCTAATCACAGCTTGTTTATTAATGATAATTATTAGTGATTATTATTATTTATCTA
2_39881	CAAGAAACACTCCCTTGCAATCCTTGTGTGGGATGTGGTGTTTGACCTTCCATTCTACCTATAAGGTGTGGTAGGCTAAAGGAAGTGCCTGCTGGCTGTGGGCCGGTCACAACACTTGGTGGAAGACACAAGTTGTTCTCAAACTTGTGACTTGTACTGATTTTAGCGACATTGGCCATTTCGACCCATGGATCGAGCATTGAATACTTGCA
39_87041	AAACCTCTCCTGCTACCTAGTAGGGAAGTGTCGGTTGGGCCTCACGGCCCTCTGATCAAAGGCAGTAGGTCTGGACAGGCTGGTGGCCTGGGACATTGTGTGCTAGAGACTTTGCCTCGGCAAACCGTCTTCTCACGATGCGTCCCGGGCTATCCAAGCCGGTCTGTTTCCACGACCTCACAGTACTCTTTACGGAGTACAACCCCCCT
28_62513	AATCCCCTCTTAACCACCTTCACGGGTGTGCTAAGGACTTGCTAGTGATCTCTTGGTCTCTGGTTAAATGCAATAGGTAAAGGATTAGGTTAGTGGCCTAAGACACTGTGTGCTAGAGGCTATGCCTTCTCACGGTGCGTCTTGGGTCTCCAAAAGCTAGCCTATGACTGGCCTCAACTGCGTATACGTCAAGTATAGCAACCCCCCT
2_78	TTCCCCCTCACCCAAATCATAATGCGAGAGATACCCTTCTCTCGTTAAGCATGAAAGCGCTCTGCGCTCTGCGAGCTACAGTCTTCGGATGGTAGCGCTCAATGCAGCGGTCACATTGCTCACAATGTGAACTCATTGAGAGCGGAGGCAGTCAGTAGTGGTGTAAACTACCGCTGGAGAGCTTAGCTAACCAAACTTCT
14_558	TTTCTCCTCACCCAAAACTTAATGCGAGAGATGCCCTTCTCTTGCCAAGCATGAAAGCACTCTGCGCTCTGCGAGCGGCTTCTTGACTAGCTCAGGGGTCGCACTCAATGCAGCCGTCACATTGCTCACAATGTGAACTCATTGAGAGCAGAGGCAGTGCAGCGTACTCCGCTGCCAGTGCTTAGTCAGCCAAACTTTC
36_13136	AAACAAGATCAACTCTAGTTAAGAGTTGGGATTGGTCTTATACATCTAGTGGTGTATTTGACTTGATTATATCGAGTTGATGAGCTTCCCAATGCGGCTCAATGTGTGCTAGCGAGACAGTCGTCCCGATCTCACATTTATTGTCGCATTGCAGAGTTCTGTCCACAGCTCGCTAAACAACCTAAAGTCATCAA
29_12749	CACCACTCAAGCCCGGCTTGGTGTTGGCCGACGCGGGTGCGAGGGGGGGCCAGCCCCCCCTCCCGCGCGGCTCAAATACAGCGGCGAGACGGTGTCGAGTTTCCCTTACGCGGTAGCACAATCTCGTATCGGACGACCTTCCCCTCTCTGCCCCGAACCACCAGGGAGGCCCCCTCGCGGGCCGCCCTTCCAG
4_17726	TTTCTCATCACCAAAATCATAATGCGAGAGATACCCTTCTCTTGCTAAGCATGAAAGCACTCTGCGCTCTGCGAGCGGCTTCGACTTGTTCGATGGTCGCACTCAATGCAGCAGTCACATTGTTACAATGTGAACTCATTGAGAGTTGAGGCAGTGCAGCGAAAGCTGTAAGTGCTTAGCCACCCAAACTTTC
37_85360	TTTCTCATCACCCAAATCTTAATGCGAGAGATACCCTTCTCTCGTTAAGCATGAAAGCGCTCTGCGCTCTGCGAGCGGTCTTCTTCGGAGGATCGCACTCAATGCAGCAGTCACATTGCTTACAGTGTGAACTCATTGAGAGTAGAGGCAGTGCAGCCTTTGGCTGCGCAGTGCTTAGTCACTTAAACTTTA
7_14116	TTTCTCCTCACCCAAATCATCATGCGAGAGATGCCCTTCTCTTGCCAAACATGAAAGCACTCTGCGCTCTGCGAGCGGTTGTCCTCGGACGATCGCACTCAATGCAGCCGTCACATTGCTCACAGTGTGAACTCGTTGAGAGTAGAGGCAGTGCAGCATCCGCTGCGCAGTGCTTAGTCACTCAAACTTTA
37_3025	TCCTCCCTCCAAAACTCCTGCTTTACCGCGGGCGTTTCGGGTGTTGGACCGCGTTGGACCGTTCGCGGCCAACTGGTCTCAAAGACAATGACGGGCGTCCATGGGACCCTCTTCGCACTGAGCTTTCCGGAGCACGCGTCGAGTTGCAAGGTCTCGTGGGCCCGGCCACCTCTAAATCTATTTTTTCA
34_10666	AACACGATCAACTCTAGTTAAGAGTTGGTATTGGCCTTATGTGCAGTATTGCGTATTTGGCTTGAATGTATTTAGTTGATGGGCTTCCCAACGATGCTCGATGTGTGCTAGCGAGACAGTCGTCCCGATCTCACATTATAGTCTTGTTGCAGAGTTCTAAGTACAACTATCACTCTATAATATCAA
32_8326	AACCGATCAACACCTGTGGGGGTTGGTATTGGCGGTCCGTGCAGTTGTGCGGTTCGCTTAAAGACATTCAGGTTGATGGGCTTCCAGTTGAGCTCCAAATGTGCTAAAAGACTGTGGTCTTTCGTCATTTGGCTGTTCCTCTGCAAGGCTCTATTCAACAACCTTAATCATATCTA
34_25642	AAGAAAATCAAACCTTGGTTTGGTATTGGGAGAAGTGGTTTTTGCCTCTCTCCTTTAAGCTATTGGCGACGCTATTTCAGCTTGTAAGACGTAGTAAGTAATTTTCTCGTTGAAGCAACTGTATGGCTGTCTGCCAAATGAACGATTTATTTTACA
36_15768	TAACCTTCAAGCCCAGCTTGGTGTTGGAGCATCCCCTCGGGCAGCTCCTAAAATCAGTGGCAGTGCCTCTCGGCTCTAAGCGTAGTAATACTCCTCGCTATAGTGATCGTTGGGCCCGCGCCAGAACCCCTAATTTTCTAC
2_11531	CAACCCTCAAGCACTGCTTGGTATTGGATGTCACTGTTATAGTGCATCTCAAAGTTATTAGTGGTAGCATTATGCTTCTTGTGTAGTAAATTTCTCGCTATGGAGTTGATGTCTGACTGCTAGAACCCCAATATATTAAA
3_36149	TTTCTCCTCACCCAAATCTTAATGCGAGAGATGCCCTTCTCTCGTCAAGCATGAAAGCACTCTGCGCTCTGCGAGCGGTTGTCCTCGGACGATCGCACTCAATGCAGCCGTCACATTGCTCACAGTGTGAACTCATGGAGAGCGGAGGCAGCGCGGCGACAGCTGCCAGTGCTTAGACACACCAACTTAGGTACAGTATCTGGGCTCAGGCGGGACCACCCGCTGAACTTAA
11_1878	TTTCTCCTCACCCATATCATTATGCGAGAGATGCCCTTCTCTTGCCAAGCATGAAAGCACTCTGCATTCTGCGAGCGGCCTTCGGGTCGCACTCCATGCAGCAGTCACATTGCTCACAATGTGAACTCATGGAGAGCGGAGGCAGCGCGGCGACAGCTGCCAGTGCTTGGACACACCAACTTCGGTACAGCATCTGGGCTCAGGCGGGACCACCCTCTGAACTTAA
31_34024	TCTCTCCTCACCCAAACCATAATGCGATAGATGCCCTTCTATTGCTAAACATGAAAGCACTCTACGCTTTGCAGTGGCTTCGGTCACACTCCATGCAGCAGTCACATTGCTCACAATGTGAACTCATGGGGAGTAGAGGCAGTGCGGCGACAGCTGCCAGTGCTTGGACACACCAACTTAGGTACAGTATCTGGGCTCAGGCGGGACCACCCGCTGAACTTAA
2_36218	TAATCCCTTCCCGGGGGACTCTTCTATTCTGTAGTGGAGTGTCTACGGGGTGTTGGCATTGGACGCCTTATTTTTAGGCGCCCGGAGCCGAAATGAAGTGGCGGACTCGCAGCGGCCCCTAGCGCAGTAGAAACAACCCTTCTCGCTTAGGAGAGCCGTAGCGGTGGACCACAGCCCTACATGCTTTTTTTTTTAAAAAAAAAGCTATATCTAAAAA
36_33742	AAACCCACTCCTACCCTTGGGTAGGGAAGTGTCGGTTTGAGCGCCAGCTCAATCTGATCAAAAGCAGTAGGTCTAGTCAGGCTAGTGGCCTGGGACATTGTGTGCTAGAGACGTCGCCCTCGAGGCTACTGTCTTCTCACGATGCGTCCTGGGCTATTCAAGCTGGTCTGGTGTCGACCTCTGAGTGGTGACCTCACCACAACCCCCCT
28_73251	TTTCTCCTCACCCAAACCTTAATGCGAGAGATACCCTTCTCTTGCCAAGCACGAAAGCACTCTGCGCTCTGCGAGCTGCTTCTTGACTAGTTCAGGAGTCGCACTCAATGCAGCCGTCACATTTCTTACAATGTGAACTCATTGAGAGCAGAGGCTGTCAGCTCACGCTGTCAAGTGCTTAGTCAGCCAAACTTTC
35_423	TTTCTCCTCACCCAAATCTTAATGCGAGAGATGCCCTTCTCTTGTTAAGCATGAAAGCACTCTTCTCTCTGCGAGTGGCTCTTGACTTGTCTTGAGCTCACACCCAATGCAGACGTCACATTTCTAACAATGTGAACTCATTGGGAGTAGAGGATGTCAGCTCACGCTGTCAGTGCTTAGTCACTTAAACTTTC
1_13978	TTTCTCATCACCCAAATCTTAATGCGAGAGATACCCTTCTCTTGCCAAGTACGAAAGCACTCTGAGCCCTGCAAGTGATTTGGCTTCGGTCAAGGTCACACTCAATGCAGCAGTCACATTTCTCACAATGTGAACTCATTGAGAGTAGAGTCAGCGCAGCTAGTCTGCAAGTGCTTAGAGCACCAAACTCTT
13_39279	GTTTTTTCCTCACCCAAATCATAATGCAAGAGATACCCTTCTCTTGTTAAATCCGAAAGTACTCTGTACCCTGCAAGTGAGACTGACTTGTTCAGTTTCACACTCAATGCAGCAGTCACATTTTACAATGTGAACTCATTGAGAGTAGAGACAGCCAGCTTAGCTGAAAGTACTTAGATAACTAAACTTTT
28_87418	TTTCTCCTCACCCAAATCATAATGCGAGAGATACCCTTCTCTTGTTAAATATGAAGGTGCTCTGTACTCTGCAAGTGAGACTGCTTGTTCAGTCTCACACTCAATGCAGCAGTCACATTTTCTAATGTGAACTCATTGAGAGTAGAGGCAGCCAGCTTATGCTGAAAGCTCCTAGACACACAAACTTTA
34_5346	AACACGATCAACTCTAGTTAAGAGTTGGGATTGACCTCATATGCTCTCTAGTATATCTGGTTTAAATGTATTAAGTTGATGAGCTTCCCAACATTGCTCAATGTGTGCTAGCGAGACAGTCGTCCCGATCTCACATTATAGTTTTGTTGCAAAGTTCTGTGCACAGCTTTTTATTTATTTTATCAA
7_41189	TTTGAGAATCTATAGTATTAATTTCTTGTGATTTCATTCGTGAATGAGCAAGGAGATATGAAGTTCCCATCTCTTGGTGGGTTCTTTTAAATAGATTGCTACTAGTAATACGAAAATGCTTGACATTTCTCTATATCTATTAGAAAAGTATGTGTATGAAACTGTGGTTTCTCATAATGCCTATTATCTTAGAGGAGACTTGGAGTTTTCATATGAACAGTTAGTCCACACATATAAAGGCGCAAGCCTTGAA
14_68977	GAATCCTAATCACACTCGTTGTGGTCATGGCGGCAGTGAGTCCCCAGCCCCGCTGGCGGTCACGCCGCTGAAAGGAATGGTGCGGATGAGTTCCCAATGGCCGAGCGTAGTACTTTCACAACCGTCGGACAATCGGAACGCTCCATCTCGCCCTGACGATGGACCCCCCATCGTACCCCTCAAA
1_57226	TCTCTCCTCACCTACATCCTAATGCGAGAGATGCCCTTCTCTTGCCAAGCATGAAAGCACTCTGCACTCTGCGAGCGACCTTCGGGTCGCACTCCATGCAGCAGTCACATTGCTCACAATGTGAACTCATTGAGCGCGAGAGTAGTGCAGTTTACTGCCAGTGCTTAGTCACATTAATTTTC
18_45981	TCTCTCCTCACCTAAATCCTCATGCGAGAGATGCCCTTCTCTTGCCAAGCATGAAAGCACTCTGCACTCTGCGAGCGACCTTCGGGTCGCACTCCATGCAGCAGTCACATTCTCCAATGTGAACTCATTGAGCGTGAAGGTAGTGCAGCTAGTCTGCCAGTGCTTAGACACCCAAATTTTC
23_45216	TTTCTCCTCACCCAAATCATCATGCGAGAGATGCCCTTCTCTTGCCAAACATGAAAGCACTCTGCATTCTGCGAGCGGCCTTCGGGTCGCACTCCATGCAGCAGTCACATTCTTCAATGTGAACTCATTGAGCGCGAGAGTAGTGCAGTTTACTGCCAGTGCTTAGTCACATTAATTTTC
34_49660	AACCGATCAACACCTGTGGGGGTTGGCATTGGTGCTCCGTGCGGCAGTGCGGTGTGCTTGAAAGCATTCAGGTTGATGAGCTCCGGCTGAGCCTCAAATGTGCTAAAAGACTGTGGTCTTTCGTCATTTGGGTGCGCAGTTGCAAGGCTCTAGCAAACGACCTTTAACACTTTATCTA
34_1452	AACCGATCAACACCTGTGGGGGTTGGCATTGGCGGTCCGTGCAGTTGTGCGGTTCGCTTAAAGACATTCAGGTTGATGGGCTTCCAGTTGAGCTCCAAATGTGCTAAAAGACTGTGGTCTTTCGTCATTTGGCTGCGCTTCTGCAAGGCTCTATCAAACAACCTCTAAACAATCAT
34_71043	CAACCCCTCGGTCCCCCCTTTCGGGGACCGGCGTCGGGGAGCACCGCCCGCGAGGGCGGCCCCCTAGAAGCATTGGCGGACAGCCTGTGGAGTCCGAGCGCAGTAACACATCTCTCGCTCGCGGACGAACGGGCGGCCCTGCCGTAAAAGCCCCAACTTTCTCAA
14_44887	AAACTACTCAAGCTAAGGTTTTACCTTCTGCTTCGTCTTGGGTTTGAGGAGTTAAATCCTCTCTCCGAAATCCAGTGGCGAATTGTTTGAGCTGTGGACGTAGTAAAACTTTCTACCCGTTGCAAGCGAGAATCTATTCAGCCATAACCCCCATACTTTCTA
40_1395	CAACCCTCAAGCTCTGCTTGGTATTGGGCTTCGCCGGGCTCCCGGCGTGCCTCAAACCCATAGGCGGCGGTGCCCTGCTTCGAGCGTAGTAAGTCGTTCTCGCTCTGGAAGTTGGGGCCTCGCCCGCCAGATAACCGGGCCTCGCGCCCAAAAACCCCAAA
27_10157	ACCTCCTCATCTACACTTTTGTGTGGGTGGACATGTCGGTTCAGATCCTCTTGTGGGGTTTGTCCGATCAAATAGAGTAGGTTTGGAACAGGCTAGTGGCCTGGGACACTGTGTGCTAGAGACTAATGCCGCGAGGCAATAGGTCTTCTCACGGTGCGTCCTAGGTCAATTTAAAGCTAGCCTGGAAAGGACCTTAACTGCGCTCATGAGTAGGCTTAATAACCTACATCAAGAGGCAACCCCCTCT
29_10528	AATCAATCAAATCTCGGTTTGGTATTGAGAGAAGTGGTTCGTAAAGGCCTCTCTCTTGTAAGGTATTGGCGGTGCTATTACAGCTTGTAAGACGTAGTAAGTAATTTCTCGTTGAAGCAACTGTTTGGTGTCCTGCCAACTGAATGATTTATTTTACA
27_36336	CGACCCTCAAGCACGGCTTGGTGTTGGGCACGGTCCTGCGGGACCGGCCCGCAACTTGTAGGCGGCCGGCGCCCGCGCCCCCAGCGTAGCAAGCTCACGCGTTCGCTCGGGGACGGCGCGTCTGGCCCGCCGGGCACACAGCCCAAACCCTCCCAAG
33_71055	TCAACCCTCAAGCCCGGCTTGTCATTGGGCCTCACCGCGCGTCGGTGGGCCGGAAATGTAGTGGCGGAGTCGGTTGGGCCCCTGGTGCAGCGAGCTTCTCAGCACGCACCGTGGCGGTCTTTCGGCTCGGCCTTGACCACGAATTTTCTCA
29_2640	TCACCACTCAAGCTCTGCTTGGTCCTGGATCGCGCCGGTAGCGGCTGGTCTCAAATTCAGTGGCGGCCTCCGTAGGTTCTTCGCGTAGTACATCTCTCGCGTGGGCGCTATGGCAGAGTCGACCAGAACCCATCTTCTCAA
28_53110	ACCTTTATGCAGCAATGCGACTTGATTCACGTCTCCGGACCGAATCTAAATATAGCCAGATGGTGGTCAGCATGACTAGCCCGAGTGCTAAGCATTCTCTGCGTCTAGTCAGGCAGCCACTACCAATCTTTTTATAT
8_1418	ACATCCTCAACCTTGGTCTAGGTTGGACTTGGCCTCCCGTCGCGGGGGCTGGAATGCAGTCGCTAGCGGTGCTAGACATTGTGTGCCAGAGCGTCACAATGCGGCTGTCCAACGCTAGCGCACCACGATCTCTTTT
27_18930	ACCTTTATGCAGCAATGCGATTTGATTCACGTCTCCGGACCGAATCTAAATATAGCCAGATGGTGGTCAGTGTGACTAGCCCGAGTGCTAAGCATTCTTGGAACTAGTTATGCAACCATTAAATAATCTTTTTAT
39_87517	ATCTTTATGCAGCAATGCGATTTGATTCAAGTCTCCGGACCGAATCTAATAGTAGCCAGATGGTGGTCAGTGTGACTAGCCCGAGTGCTAAGCATTCTTGGTTCTAGCATATAAGCCATTAAAAACTTTTTTTAT
32_87850	TCTCTCCTCACCCAAACCATAATGCGATAGATGCCCTTCTATTGCTAAACATGAAAGCACTCTGCACTCTGCGAGCGGCCTTCGGGTCGCACTCCATGCAGCAGTCACATTGCTCACAATGTGAACTCATGGAGAGCGGAGGCGGCGCGGCGACAGCTGCCAGTGCTTGGACACACCAACTTAGGTACAGTATCTGGGCTCAGGCGGGACCACCCGCTGAACTTAA
1_45299	TCTCTCCTCACCCAAACCTTAATGCGATAGATGCCCTTCTCTTGCCAAACATGAAAGCACTCTGCATTCTGCGAGCGGCCTTCGGGTCGCACTCCATGCAGCAGTCACATTGCTCACAATGTGAACTCATGGAGAGTGGAGGCAGTGCGGCGACAGCTGCCAGTGCTTAGACACACCAACTTAGGTACAGTATCTGGGCTCAGGCGGGACCACCCGCTGAACTTAA
7_41719	TTTCTCCTCACCAATAACATAATGCGAGAGATGCCCTTCTCTTGCCAAGCTTGAAAGCACTCTGCACTCTGCGAGCGGCCTTCGGGTCGCACTCCATGCAGCAGTCACATTGCTCACAATGTGAACTCATGGAGAGCGGAGGCGGCGCGGCGACAGCTGCCAGTGCTTGGACACACCAACTTAGGTATAGTATCTGGGCTCAGGCGGGACCACCCGCTGAACTTAA
11_25306	TTTCGCGTCACCCAAATCATCATGCGAGAGATGCCCTTCTCTTGCCAAACATGAAAGCACTCTGCATTCTGCGTGCGGCCTTCGTGTCGCACTCCATGCAGCAGTCACATTGCTCACAATGTGAACTCATGGAGAGTAGAGGTAGTGCGGCGACAGCTGCGAGTGCTTGGACACACCAACTGCGGAATAGTATCTGGGCTCAGGTGGGACCACCCGCTGAACTTAA
34_81830	TCTCTCCTCACCCAAACCATAATGCGATAGATGCCCTTCTATTGCTAAACATGAAAGCACTCTACGCTTTGCAGTGGCTTCGGTCACACTCAATGCAGCAGTCACATTGCTCACAATGTGAACTCATGGAGAGCGGAGGCAGTCCGGCGACAGCTGCCAGTGCTTAGACACACCAACTTAGGTACAGTATCTGGGCTCAGGTGGGACCACCCGCTGAACTTAA
34_18867	AAAAATCTACACACCTCGGTGTGGGTAGGGAGGTTCTTCAGGTAACTCTAGGGATACCTGTCTCTCGATGTGTCTGAACCTTGCTCGTATGTTGCTCACGTACTTGCATGGAAGGCTCAACTTGCTTCTGTCCTTCTAATGCTCTGTACTGCGGCGTACCTCAGGGTGCACTCTGGGGGCCTCGCGGCCCTAGACTTTCTT
24_2653	TTCCCCCTCACCCATATCATAATGCAAGGGATACCCTTCTCTTGTCAAGCATGAAAGCGCTCTGTACTTTGCGAGCTACAGTCTTCTTCGGACGGTAGCGCTCAATGCAGCGGTCACATTGCTCACAATGTGAACTCATTGAGAGCGGAGGCAGTCAGTAGGGCGAGAGCCTTGCTGGAGAGCTTAGGCATCCAAACTTCT
27_12994	CAACTCCTCACCCAAACCTTAATGCGAGAGATGCCCTTCTCTTGCTAAGCATGAAAGCACTCTGCTCCCTGCAAGCGATCTCGGCTTCGGTCGAGGGTCGCACTCAATGCAGCAGTCACATTGTTCACAGTGTGAACTCATTGAGAGTAGAGGCAGTGCAGGCTCGTCCTGCAAGTGCTTAGACCTCTAAACTCTT
33_6653	TAACTCCTCACCCAAACCTTAATGCGAGAGATACCCTTCTCTTGCCAAGCGAGGAGGCGCTCCTGCGCTCTGCTAGTGGCTTCGCCTTGTGTGAAGGTCACACTCAATGCAGCAGTCACATGTTTCAATGTGAACTCATTGAGGGCAGAGGCGTCGCAGCCTTTGGTTGCCCAGCGCCTGGTCCAATCGACCTTTC
36_3821	TTTCTCATCACCCAAATCTTAATGCGAGAGATACCCTTCTCTTGCTAAGTATGAAAGCACTCTGCGCTCTGCGAGCTTCTCCTTGACTAGCTCAGGGGGTCGCACTCAATGCAGCCGTCGCATTTCTCACAATGTGAACTCATTGGGAGCAGAGGCTGTCAGCTCACGCTGTCAGTGCTTAGTCACTTAAACTTTC
12_11929	TTTCTCCTCACCCAAATCTTAATGCGAGAGATGCCCTTCTCTCGTCAAGCATGAAAGCACTCTGCGCTCTGCGAGCTTCTCCTTGACTAGCTCAGGGGGTCGCACTCAATGCAGCCGTCACATTTCTCACAATGTGAACTCATTGAGAGCAGAGGCTGTCAGCTCACGCTGTCAGTGCTTAGTCACTTAAACTTTC
35_372	TCTTTCCTAACCGAAATCATAATGCGAGAGATACCCTTCTCTTGTTAAGCATGAAAGCACTCTGCGCTCTGCGAGCGACTGAGATTCGTCTTAGTCGCACTCAATGCAGCAGTCACATTGTTTACAGTGTGAACTCATTGAGAGTGGAGGCAGTGTGGCCTTACGGCTGCCAGTGCTTAGACACTCAAACTTTT
34_6051	AACAAGATCAACTCTAGTTGAGAGTTGGGATTGACCTTATGTGCCTTGGGTGCGTTTGGTTTAAATAAATCGAGTTGATGAGCTTCCCAATATGGCTCAATGTGTGCTAGCGAGACAGTCGTCCCGATCTCACATTTCGGTCGTGTTGCAGAGTTCTAACCACAATTCGCTAAATTCATTAATCAA
22_72137	TCTCTCCTCACCTACATCCTAATGCGAGAGATGCCCTTCTCTTGCCAAGCTTGAAAGCACTCTGCACTCTGCGAGCGGCCTTCGGGTCGCACTCCATGCAGCAGTCACATTGCTCACAATGTGAACTCATGGAGAGCGGAGGCGGCGCGGCGACAGCTGCCAGTGCTTGGACACCTTAATTTTC
3_45278	TCTCTCCTCACCTACATCCTAATGCGAGAGATGCCCTTCTCTTGCCAAGCTTGAAAGCACTCTGCACTCTGCGAGCGACCTTCGGGTCGCACTCCATGCAGCAGTCACGTTGCTCACAATGTGAACTCATTGATGGTAAAGGTAGCGTAGCGCAAGCTACAAGTGCTTAGACACCTTAATTTTC
22_74897	TTTCTCCTCACCCAAATCATCATGCGAGAGATGCCCTTCTCTTGCCAAACATGAAAGCACTCTGCATTCTGCGAGCGGCCTTCGGGTCGCACTCCATGCAGCAGTCACATTGCTCACAATGTGAACTCATTGAGAGTAGAGGTAGCGCCGTAAGGCCAGTGCTTGGAGATCTAATTTTTAA
32_2641	AACCGATCAACACCTGTGGGCGTTGGCATTGGCGTTCCGTGCAGTATTGTGCGGTCTGCTTAAACATATTCAGGTTGATGGGCTCCCAGCTGAGCTTCAAATGTGCTAAAAGACTGTGGTCTTTTGTCATTTGGATGCGCAGTTGCACGGCTCTATTCGACGACCTTTAAACAATTATCTA
17_16675	TCTCTCCTCACCCAAATCCTAATGCGAGAGATGCCCTTCTCTTGTTAAGAATGAAAGCACTCTGCACTCTGCGAGCGGCCTTCGGGTCGCACTCAATGCAGCAGTCACATTGCTCACAATGTGAACTCATTGAGAGTAGAGGTAGCGCCGTAAGGCCAGTGCTTGGAGATCTAATTTTTAA
35_12356	AACCGATCAACACCTGTGGGGGTTGGTACTGGCGTTCCGTGCAGTGCGCGGTCCGCTTGAAAAGATTCAGGTTGATGGGCTTCCAGTTGAGCTCCAAATGTGCTAAAAGACCGTGGTCTTTCGTCATTTGGTTGTTCCTCTGCAAGGCTCTACCAACGACCTTTAAACTTTATCAA
39_618	AAAACCTCAATCAGCAATTTATTGGTGATTGGTCTTGCATTGGAGGCGCAAGCTTCCTGTGCGAAATGCAATGGCGATGAGCCACGCAGCCAAAGCGTAGTAAATTACTTTCGTGATGGTGAAGTGGAAGCATCCGCCGTAACCCCCCATATCTAAGT
32_97799	ACCCCCTCAAGCTCCGCTTGGTGTTGGGCGTCTGTCCGCGCTTCCGGCGCGGACTCGCCCCAAATCCATTGGCAGCGGCTCCGCCGGCTTCTCGCGCAGCACATTGCGCTCACGGAGGCTCTCGGCGGGCTCGCGTCCACCAAAGCAACCCCCCA
14_83396	CACTCTCAAGCGCTGCTTGGATTTGAATCACTGCCGTGGCAGGATTCCAATATCGTTGGCAATTGACCATCTGTGATGACTCACGCCGAGTTAATTCGCCGGAACACTTCCTTTC
11_3459	TTTCTCCTCACCCAAATCATAATGCGAGAGATACCCTTCTCTTGTTAAGTATGAAAGCACTCTGTGCTCTGAAGCGACTCTTTCTTATGATCGAGGTCGCACTCAATGCAGCCGTCACATTGCTTACAATGTGAACTCATTGAGACAGGGACAGTGCAGCAACCGCTGCCAGTGCTTAGACACCCAAACTTTGGAATAGTATCTGGGCTCAGGTGGGACCACCCGCTGAACTTAA
3_15539	TCTCTCCTCACCAATATCCTAATGCGAGAGATGCCCTTCTCTTGCCAAACATGAAAGCACTCTGCGCTCTGCGAGTGGCCTTCGGGTCACACTCAATGCAGCAGTCACATTGCTCACAATGTGAACTCATTGAGAGTAGACGCAGCGCGACAATAGTTGCAAGTGCTTAGTCACACCAACTTAGGTATAGTATCTGGGCTCAGGCGGGACCACCCGCTGAACTTAA
28_11799	TACTACCCTCAATCAATTACCTTGTGATGATTGGTTGGAGCTGGCTTTCCGGTGTTCCAATCAGGTTGCCGGTCAGATGAAAAACATTCACGCTGTGGAAGTCGCTTTCCCTTCAAAAAGGAAAGCCGAGTTCCGATTTGGTAGGTGACCTTTGCCGGTTGCATGCCTTCGTTGCTCGTTTTGGCTTTCATGATAGCGTGTGCAGGACGCCATTTTGGC
15_32740	AAACCTCTCCTGCTACCTAGTAGGGAAGTGTCGGTTGGGCCGCGAGGCCCTCTGATCAAAGGCAGTAGGTCTGGACAGGCTGGTGGCCTGGGACATTGTGTGCTAGAGACTTTGCCTCGGCAAACCGTCTTCTCACGATGCGTCCCGGGCTATTCAAGCCGGTCTGTCTCCATGACCTCTCAGTACTCGCAAGAGTACAACCCCCCT
35_7959	CTAATCCTCAACCCACTTATGGTGTTTGGAATTGAGTTGTGTCTGTTAGACTAGCTTGAAATGTAGTGTTGAGAGGGTGACTAGTTGTCTCTTGAGGAACAGTAATTGAATGAGTGATACTCAGCCTTTTCTTAGTACTTTAGTGATAATTCGGAGCCGTGCCTATTGGTACTCTCATCAGTAAAACCTAAGAGCTTGCTCTGAA
15_29902	TTTAATCATCAAACCTATAGGGTAAAACTTGTAGGCTTGGAGCTGGGGCTTGTCTATTAGACTGCCTCTAATAGCATTTGTTGCGACTCAATAGGAAGACTATATGAAAAGCATGACCATTGAACGCAAGTTCTTATGATTGCCGGGAGTATCTTTAACCTATTGACTAGTACAAAATAAACACGAAGACTAACAATCTTTAAG
22_35853	TTTTTCCTCACCCAAATCTTAATGCGAGAGATGCCCTTCTCTTGCTAAGCATGAAAGCACTCTGCTCCCTGCAAGCGATCTCGGCTTCGGTCGAGGGTCGCACTCAATGCAGCAGTCACATCGTTCACAGTGTGAACTCATTGAGAGTAGAGGCAGTGCAGGCTCGTCCTGCAAGTGCTTAGGCAAGCAAACTTTC
27_81885	TATCTCCTCACCCAAATCTTAATGCGAGAGATACCCTTCTCTTGTCAAGCATGAAAGCACTCTGCGCTCTGCGAGCGACTTCGACTTGTTCGAGGGTCGCACTCAATGCAGCAGTCACATTGTTTACAGTGTGAACTCATTGAGAGCAAAGTCAGCGCAGTTTATCTGCAAGTGCTTAGACCTCTAAACTCTT
14_30228	TTTCTCCTCACCCAAAACTTAATGCGAGAGATACCCTTCTCTTGCCAAGCATGAAAGCACTCTGCGCTCTGCGAGCGGCTTCTTAACTAGCTTAAGGGTCGCACTCAATGCAGCCGTCACATTTTTAATGTGAACTCATTGAGAGTAGAGGCAGTGCAGTATTAACTGCCAGTGCTTAGACACTCAAACTTT
39_35878	AACACGATCAACTCTAGTTAAGAGTTGGGATTGACCTCATATGCTCTTTAGCGTATCTGGTTTGAATTTATCAAGTTGATGGGCTTCCCAGCATTGCTCAATGTGTGCTAGCGAGACAGTCGTCCCGATCTAACATTATAGTTTTGTTGCAAAGCTCTATATACGACTTTTATTTATTTTATCAAGTACGA
39_49726	CTCTCCTAACCTAAATCCTCATGCGAGAGATGCCCTTCTCTTGCTAAACACGAGAGCACTCTCCATTCTGCGAGCGACCTCGGTCGCACTCCATGCAGCAGTCACATTGCTACAATGTGAACTCATGGAGAGTGGAGGCAGTGCGGCGACAGCTGCGAGTGCTTGGACAAACCAACTTAGGT
4_55572	TCTCTCCTCACCTACATCCTAATGCGAGAGATGCCCTTCTCTTGCCAAGCTTGAAAGCACTCTGCACTCTGCGAGCGGCCTTCGGGTCGCACTCCATGCAGCAGTCACATTGCTCACAATGTGAACTCATTGAGAGTAGAGGTAGCGCCGTAAGGCCAGTGCTTGGAGATCTAATTTTTAA
35_55953	CAAACTCCAAGCGTGGCTTGATGTTGGCCGACGTCCCGGGAGGGGCGCGGCTGGAACTGGTTTGCGCCTGGGTGCGGGCCGGGAGCGTGGCAAGACGAGAGTCGATCGCTCGATGGACCGGACGGAGGGCGGCAAGGCTTTGACTGTGTGCCTGAGGGCGCGCGGGAAGCATTTCAAA
6_9749	CACCAATCAAGCACGGCTTGTGAGTTGGGCCACCGTCCCCTAAAAAGGACGGGCCCGAAACGCAGTGGCGGCGTCGCGGTTTCTCGATAAGCCAGAGTGTATGGGGATTTTATTCACACGCTCACGGCCGGGACCGGCGCCAGTCGATAACCAAATTTTTTATCAA
27_697	CAACCACTCAGGCCCTGCTGCCTGGCGTCGGGGTTTCTTACAGATCCCCTAGAACCAGTGGCGGACCCGCCGCGGCTCCGAGCGTAGTAGTAAAATATCTCGCTATGGAGGCCCGTGGGGGGATTACCGGCCGTAAAACCTCTTCCTTACTGAAGAACTTCTCAA
27_69147	CGACCCTCAAGCACAGCTTGGTGTTGGGCTCGGTCCTGCGGGACCCGCCCGCAACTCGTAGGCGGCCGCCGCCCGCGCCCCCAGCGTAGCAAGCTCACGCGTTCGCTCGGGGACGGCGCGTCTGGCCCGCCAGACAATTTTTTCAAG
25_22397	CAACCCTCAAGCTCTGCTTGGTATTGGGCCCCGCTGGTTCCGGCGGGCCCTAAAGTCAGTGGCGGTGCCATCCGGCTCCGAGCGTAGTAATTCTACTCGCTCTGGAGACCCGGCTGTGTGCTTGCCAGCAACCCCCTATTTTTTAA
3_13949	GTACCTTCAAGCACTGCTTGGTGTTGGGTGATTGTCTATGTAACTTGCTAGACACGCCTTAAATGAATTGGCAGCTGGTATTCTGGTTGAAGCGTAGCACAATTACGTCTTTCTCTAGTGAGCCGCATCCATAAGTATTTTTCAC
30_10169	GTATTTATTTCTTGAAATTTCATTCGTGAATGATCAAGGAGATATGAAGCTCCCTTTCTCTGACTGGGTTCTTTAAAATAGATTGCTACTAGTAATATGAAAATGCTTGACATTTCTCTGTATCTATTAGAAAAGTATGTGTATGAAACTGTGGTTTCTCATAATGCCTAATATTTTAGAGGAGATTTGGAGTTTTCATATGAACAGTTTAGTCCATACCTATAAAGGCGCAAGCCTTGAACCA
33_30525	TTTCTCCCACCCAAATCATCATGCGAGAGATGCCCTTCTCTTGCCAAGCATGAAAGCACTCTGCATTCTGCGAGCGGCCTTCGGGTCGCACTCCATGCAGCAGTCACATTGCTCACAATGTGAACTCATGGAGAGTAGAGGCAGTGCGGCGACAGCTGCGAGTGCTTAGACACCCAAACTTTGGAATAGTATCTGGGCTCAGGTGGGACCACCCGCTGAACTTAA
3_40817	TTTCTCTCACCCAAAGCCTAATGCGACAGATGCCCTTCTGTTGCTAAGCTTGAAAGCACTCTGCACTCTGCGAGCGGCCTTCGGGTCGCACTCCATGCAGCAGTCACATTGCTCACAATGTGAACTCATGGAGAGCGGAGGCGGCGCGGCGACAGCTGCCAGTGCTTGGACACACCAACTTAGGTACAGTATCTGGGCTCAGGCGGGACCACCCGCTGAACTTAA
8_27268	TCTCTCCTAACCCAAATCATAATGCGAGAGATGCCCTTCTCTTGCCAAGTACGAAAGCACTCTGCAGCTGCGAGCGACCTTCGGGTCGCACTCAATGCGGTCGTCACATTCTCGTAATGTGAACTCATTGAGAGCAGAGGCAGCGCGGCAATAGCCGCCAGTGCCTAGTCATGCCAACTTCGGTATCGTATCTGGGCTCAGGTGGGACTACCCGCTGAACTTAA
37_48064	AACTCTCTTTTCAGCTTTTGGTGGAAGATTTGTCGGTTGTGCACTTGTGTACTCTGATTAAAACGATCAAGTCTGGATTTGGCTGGTGGCCAAGGACACTGTGTGCTAGAGACGTCGCTTCGGCTGACTGTCTTCTCACAGTGCGTCCTAGGCTATTCAAAGCTAGCCCTATCCTAGGCTTCTTCAGTGGTGGTCGCCTTGGCGATCCTCACAACCCCCCAA
23_21779	TTTCTCTCACCCAAAGCCTAATGCGACAGATACCCTTCTGTTGCTAAGCTCGAAAGCACTCTACGCTCTGCGGTGACTTCGGTCACACTCAATGCAGCAGTCACATTGCTCACAATGTGAACTCATTGAGAGTGGAGGTAGCGCGAGCAATCGCAAGTGTTTAGACACACCAACTTAGGTACAGTATCTGGGCTCAGGCGGGACCACCCGCTGAACTTAA
15_43296	AAACCCTCTCCTACCAGTTGGTAGGGAAGTGCCGGTTCGGGCCCTCGGGTCCTCTGATCAAAAGTAGTAGGTCTAGTCAGGCTGGTGGCCTGGGACATTGTGTGCTAGAGACGTCGCCCTCGGGTGCTACTGTCTCCTCACGGTGCGTCCTTGGCTATTCAAAGCTGGTCTCATCCTAGGCTTTTTCAGTGGTGGTCCTTGTGGCCCCACAACCCCCCT
30_48805	TCACTAAAAACACTGGCATTGTGTTGATAGTTGCTTCCGCGCTGGGACCAAGCCGCTAAAGAGTCCCAGAGCGAAGCAGTTGGTGTAGGCTCCTGGGAGTTTGTCCTAGTTTGGAGCGGTTCTTGTGAATTAAGCAAAATCCGCGAATAAACCGACTTCAACTATGACTCTCTTGCGGTGGCTAAAAAGCAGTCTAGCTATTTTCTAT
4_38166	TTTCTCATCACCAAAATCATAATGCGAGAGATACCCTTCTCTTGCTAAGCATGAAAGCACTCTGCGCTCTGCGAGCGACTTCTTGACTAGCTCAAGGGTCGCACTCAATGCAGCCGTCACATTTCTCACAATGTGAACTCATTGAGAGCAGAGGCTGTCAGCTCACGCTGTCAGTGCTTAGTCACTTAAACTTTC
14_3217	CAACTCCTCACCCAAACCTTAATGCGAGAGATGCCCTTCTCTTGCTAAGCATGAAAGCACTCTGCTCCCTGCAAGCGATCTCGGCTTCGGTCGAGGGTCGCACTCAATGCAGCAGTCACATTTCTAACAATGTGAACTCATTGAGAGCAGAGGCTGTCAGCTCACGCTGTCAGTGCTTAGTCACTTAAACTTTC
36_17747	TTTCTCCTCACCCAAATCTTAATGCGAGAGATACCCTTCTCTTGCTAAGTATGAAAGCACTCTGAGCCCTGCACGTGATTTGGCTTCGGTCAAGGTCACACTCAATGCAGCAGTCACATTATTTATAATGTGAACTCATTGAGAGCGGAGTCAGCGCAGCTAGTCTGCAAGTGCTTAGTGCCTCAAACTCTT
35_7932	ACACGATCAACTCTAGTTAGAGTTGGCATTGACCTCATGCGCTTTTATAGTTGCATTTGGTTTGAATGGATCAAGTTGATGGGCTTCCCAGCGATGCTCGATGTGTGCTAGCGAGACAGTCGTCCCGATCTCACATTATTGTATTGTTGCAGAGCTCTAATCACAGCTTGTTAATTATTATAATATATCTA
28_79070	ATTCATCGCCGCCTCCGGTTTCGCGACCGGCTGGCGGCGGACTTGGGGGTCTGCCGCGGCGACGCGGCTCCCCTCGAATGCATCGGTGGGGTCTCCGAGCACCCACGGGCGTTGTATTGTCCTCGTCCGACCGGGCCTCGCGTCCCCCGCCTCGACTGCCGTCCGAGCGGCGGTCAAGCACACTTTGAA
8_60299	TCTCTCCTCACCTAAATCCTCATGCGAGAGATGCCCTTCTCTTGCCAAGCATGAAAGCACTCTGCACTCTGCGAGCGACCTTCGGGTCGCACTCCATGCAGCAGTCACATTGCTCACAATGTGAACTCATGGAGAGCGGAGGCAGTGCGGCGACAGCTGCCAGTGCTTAGAGTTACAAATTTTA
14_9211	AACCGATCAACACCTGTGGGGGTTGGCATTGGCGGTCCGTGCAGTCATGTGCGGTCTGCTTGAAAGTATTCAGGTTGATGAGCTTCCAGCAGGGCTCCAAGTGTGCTAAAAGACTGTGGTCTTTCGTCATTTGGGTGCTTTGTTGCAGAGTTCTATCCAACAACCTTTAACACAATCAATCTA
27_14815	AACCGATCAACACCTGTGGGGGTTGGCATTGGCGTTCCGTGCAGCAATGTGCGGTTTGCTGGAATGAATTCAGGTTGATGGGCTCCGGCTGAGCTCCAAATGTGCTAAAAGACTGTGGTCTTTCGTCATTTGGGTGCGCAGTTGCAAGGCTCTAGTAAACAACTTTAATAAAACTATATCTA
32_4191	AACCGATCAACACCTGTGGGGGTTGGCATTGGCTTTCCGTGCAGTAATGTGCGGTTTGCTGGAATGAATTCAGGTTGATGGGCTCCGGCTGAGCCTCAAATGTGCTAAAAGACTGTGGTCTTTCGTCATTTGGGTGCGCGGTTGCAAGGCTCTAGTAAACGACCTTTAATTTATTATATCTA
32_1362	TAATCTACTCAAGCTCTTTTGCTTGGTATTGAGAGATGAGTATGCCAACTCGCGTACTCACTTTCGAAATCCAAAGGCGTAGAGCCCCACGTGCCACGGCGTAGTAAGTTTTCTTTCGCATGGAACGTGAGGTGATATTGCCACAAACCCCCAATTTTTCTA
27_86352	CAACCCTCAAGCTCAGCTTGGTGTTGGGCGTCTGTCCCGCCGTCACGGCGAGGACTCGCCTCAAATCGATTGGCGGCCCCCCGGCAGCTCAAAGCGCAGCAGACTTGCGCCGCGTGCGGCCCGCGGGGGGTTCAACCATCAAGACTTCTCCA
2_2460	CAACCATCAAGCCCCCGGCTTGTGTTGGGGACCTGCGGCTGCCGCAGGCCCTGAAAAGCAGTGGCGGGCTCGCTGTCATTCCGAGCGTAGTAGTTACATCTCGCTCCGGGCGTGGCGGTGGGCACCTGCCGTGAAACACTCTTTCTAA
32_20533	CAACCCTCAAGCACTGCTTGGTATTGGGCTCCGCTGGCTCCAGCGGGCCTTAAAATCAGTGGCGGCGCCGTTTGGGCTCTGAGCGTAGTAAATATCCTCGCTATAGAGACCAGGCGGTTCTTGTCATCAACCCCCAACTTTCTAA
27_84089	GTAAATCAAGCATAGCTTGGTGTTGAGTATTTGTCCTCTGGACTGACTTGAAAAACATTGGCCACTCCTATATTATGCATAGTGCAGCACATGTTACACTATAGCCACTATATATGTGTCCAAGAAGCCTACTTCTACTA
28_26172	CACCCCTCAAAGATGACTCTTTGGCGTTGGGCAATGCCTAAAGGCATGCCTCAAAATCAGCGATGGTGATATTCAACCACAGGCGCACACACGTCGTCTAGCTGGCGGGATGTTGACAGTCAATTGATGAATTTCTAAA
36_61607	TCCTATGCAGCAATGCGATTTGACTCTTGTCTTTGTTGACCGAGTTTAAAATAAGCTAGAGGATGGTCAGTTTAGACTAGCCCGAGTGCTAAGCATTCTTGGGTCTAGGCTGGATTGGCTGTTACAATTATTTTTA
33_3768	AACCATCAAGCTTGGCTTGGATTTGGATCACTGTCGTGGCAGGATCTCAATATTGTCGGCAATTGACCATCTGTGATGACTCACTTGGAGTTGATTCGCCTCAAACTTTTTGACC
39_83741	TCTCTCATGATCAAAATCTTAATGCTTGAGATGCCCTTCTCTTGCTAAGTATGAAAGCACTCTGCGATCTGCGCGAGACTTTCGGGTCTCACTCAATGCAGCAGTCACATTGCTTACAGTGTGAACCCATTGAGAGTGGACGCAGTGCAGCAATAGCTGCCTGTGCTTAGTCACACCAACTTAGAAATCGCATCTGGGCTCAGGTGGGACCACCCGCTGAACTTAA
29_21847	GTTTTCTCCTCACCAAAATCATAATGCGAGAGATGCCCTTCTCTTGCTAAGCATGAAAGCACTCTGGCTTTGCGAGTGATCTTCGGATCGCACTCAATGCAGCAGTCACATTTCACAATGTGAACTCATTGAGAGCAGAGGCAGTACAGAGCAATCTGTCAGTGTTTAGAAACACCAACTTAGGTACAGTATCTGGGCTCAGGCGGGACCACCCGCTGAACTTAA
19_53276	CTTTTCTCTCACCCAAAGCATAATGCGACAGATGCCCTTCTGTTGCTAAGCTCGAAAGCACTCTACGCTCTGCGGTGACTTCGGTCACACTCAATGCAGCAGTCACATTCTCCAATGTGAACTCATTGAGAGTAGAGGTAGCGCAGTAATGCCAGTGCTTGGACACACCAACTTAGGTACAGTATCTGGGCTCAGGTGGGCCCACCCGCTGAACTTAA
13_19790	TAATTTATCAATCCTAGTGGGTAAAACCAATAGGCTTGGAGCTGGGACTTGTCGATAGACTGTCTCTAATAGCATTTGTTGCGACTCAATAGCGAGACTATATGAAAAGCATGACCATTGAACGCAAGTTCTTATGATTGCCTGTAGTATCTTTGAACTGTTGACTAGTACAAAATAATCACGAAGACTAACCTCTTTAAG
14_17394	TTTCTCATCACCAAAATCATAATGCGAGAGATACCCTTCTCTTGCTAAGCATGAAAGCACTCTGCGCTCTGCGAGCGACTTCGACTTGTTCGATGATCGCACTCAATGCAGCAGTCACATTGCTCACAATGTGAACTCATTGAGAGCAGAGGCAGTGCAGCGTACTCCGCTGCCAGTGCTTAGTCAGCCAAACTTTC
28_88140	TTTCTCCTCACCCAAATCATAATGCGAGAGATGCCCTTCTCTTGCTAAGCATGGAAGCACTCTGCTCCCTGCAAGCTATCTCGGCTTCGGTCGAGGGTCGCACTCAATGCAGCAGTCACATTGTTCACAGTGTGAACTCATTGAGAGTAGAGGCACTGCAGGCTCGTCCTGCAAGTGCTTAGGCAAGCAAACTTTC
7_1603	TCTCTCCTAGCCTAAATCTTAATGCGAGAGATGCCCTTCTCTCGTCAAGCATGAAAGCACTCTGCGCTCTGCGAGCGGTTGTCCTCGGACGATCGCACTCAATGCAGCCGTCACATTGCTCACAGTGTGAACTCGTTGAGAGTAGAGGCAGTGCAGCATCCGCTGCGCAGTGCTTAGTCACTCAAACTTTA
14_66123	TATCTCCTCACCCAAATCTTAATGCGAGAGATACCCTTCTCTTGTCAAGTACGAAAGCGCTCTGAGCTCTGCAAGCGATCTCGCTTCGGCGTTGGTCGCACTCAATGCAGCAGTCACATTCTCCAATGTGAACTCATTGAGAGTCGAGTCAGCGCAGTTATACTGCAAGCGCTTAGACCTTCAAACTCTT
33_19427	ACACGATCAACTCTAGTTAGAGTTGGCATTGACCTCATGCGCTGTTTATAGTAGCATTTGGTTTGAATGGATCAAGTTGATGGGCTTCCCAGCGATGCTCGATGTGTGCTAGCGAGACAGTCGTCCCGATCTCACATTTTTGTTTCGTTGCAGAGCTCTAGTCACAGCTTGCTAACTATCATATATCTA
34_4774	ACACGATCAACTCTAGTTAAGAGTTGGGACTGACCTCATATGCTTTTGCGTGTATTTGATTTGAATGTATTAAGTTGATGAGCTTCCCAATGCTGCTCAATGTGTGCTAGCGAGACAGTCGTCCCGATCTCACATTCTAAGCTTCATTGCAAAGTTCTAAGCACAACTTTTTAATAGTTTCATCATCAA
33_170	ACACGGTCAACTCTAGTTAGAGTTGGAATTGGCCTCATGCGTCGCATGACGCATCTGGTTTGAATGGATCAAGTTGATGGGCTTCCCAGCGGTGCTCAATGTGTGCTAGCGAGACAGTCGTCCCGATCTCACATTTAGTCTCGTCGCAGAGTCCTAATCACGGCTTGTAAATACATTTATCTA
26_4676	CAAAAGACACTCCCATGCAATCGTTGTGTGGGATGTGGTGTTTGGCCTTCCATTGTACCTATAAGGTGTGGTAGGCTAAAGGAAGTGGCTGCTGGCTATGGTGCTGGTCACAACAATTGGTGGATGACACATGTTGTTCTCAAAGTTGTGGCTTGTACTGATTTCAGCGACATTGGCCCTTTGGACCCATGGATCGCATTGAATGCTTGCACCGTGACCGTAGCCCAGTCGGTAATACCCGCCTAATTTAA
27_1880	AACCGATCAACACCTGTGGGGGTTGGCACTGGCGTTCCGTGCAGCAATGTGCGGTTTGCTTGAAATTATTCAGGTTGATGGGCTCCGGCTGAGCTCCAAATGTGCTAAAAGACTGTGGTCTTTCGTCATTTGGCTGCGCAGTTGCAAGGCTCTACTCAACAACCTTAAATTTATCTA
14_66517	GTTAATTACATCATGGAACTTAATGTGATTGAGGTAACTCTCTCACCAAATAAGAAGTCACTTCAACGCGACGCCTAACCGAAGCAGTCACTAACTGGTGATAATCGTTTAGAGCCAAGCGCTGGTAAGCAGTGACTTGATGAGAATTTATCCACTA
14_8677	GTACCTTCAAGCTCTGCTTGGTGTTGGGCCCCGCCGCACCGGCGGGCCCTAAAGTCAGTGGCGGTGCCGTCTGGCTCCGAGCGTAGTAATTCTTCTCGCTTTGGAGGCCCAGGCGCGTGCTTGCCATCAACCCCCAATTTTTCTAT
35_52043	TAATTTCTCAAAATCTTTTGATTTTGGACATGAGTTTGACTGTTTGTCTTTTGGGGAAACAGGAGCTTGAAATGGAGATCCAAAGAGTGAGGTATTCCTCAATGAGTTGGAAATGAAACTGAATGGGACTTAAATCTCAGCCTTTTCTTAGTACAACTTTATAGAGGTGTTATTTTGCTGAAAACTTTGGGAAAGCTTGTTCATTTTTAGGAATAGATACGAGCAATTCTTTTT
32_59192	TTTCTCCTCACCCAAATCTTAATGCGAGAGATGCCCTTCTCTCGTCAAGCATGAAAGCACTCTGCGCTCTGCGAGCGGTTGTCCTCGGACGATCGCACTCAATGCAGCCGTCACATTGCTCACAGTGTGAACTCGTTGAGAGTAGAGGCAGTGCAGCATCCGCTGCGCAGTGCTTAGACACACCAACTTAGGTACAGTATCTGGGCTCAGGTGGGACCACCCGCTGAACTTAA
36_6189	GTATTAATTTCTTGGGATTTGGTTCTCGAGGAGATATGAAGCTCCCATCTTTGGGTTCTTTTAAATAGATTGCTACTAGTAATACGAAAATGCTTGACATTTCTCTATATCTATTAGAAAAGTATGTGTATGAAACTGTGGTTTCTCATAATGCCTACTATTTTAGAAGAGATTTGGAGTTTTCATATGAACAGTTAGTCCATAACCATAAAGACTCTTGTCTTGAA
3_5107	TTTCTCTCACCCAAAGCCTAATGCGACAGATACCCTTCTGTTGCTAAGCTCGAAAGCACTCTACGCTCTGCGGTGACTTCGGTCACACTCAATGCAGCAGTCACATTCTCCAATGTGAACTCATGGAGAGCGGAGGCAGTGCGGCGACAGCTGCCAGTGCTTAGACACACCAACTTAGGTATAGTATCTGGGCTCAGGCGGGACCACCCGCTGAACTTAA
32_77902	TATCTCCTCCCCCAAATCCTAATGCGAGAGATGCCCTTCTCTTGCCAAGCACGAAAGCACTCTGCGCTCTGCGCGTGGCTTCGACTCGTTCGAGGGCCGCACTCAATGCAGCAGTCACATTGCTCACAATGTGAACTCATTGAGAGTAGGGGCAGTGCAGCATCGCTGCCAGTGCTTAGCCACGCAAACTTTC
37_3072	AACAAGATCAACTCTAGTTGAGAGTTGGGATTGGCCTTATATGAACTGGGTTTATATTTGGCTTGAATGTATCGAGTTGATGAGCTTCCCAGTGCGGCTCAATGTGTGCTAGCGAGACAGTCGTCCCGATCTCACATTAATGTCGCATTGCAGAGTTCTGACCACAGCTCGCTAAACCCTTATCATCAA
33_10449	CCACAACTAGAAACGTATTTTTTTTAAATATGATTCTGATTTGGCTGAATTACGATTCAGCTGGAATGCAGCAGGTCAAGACAGTGTTAATGATAGTAATATTATTAATGCTTTCACAAAAGCTTTGCTTGGTCTTGTGCGCTATAATCTAGCTATAGATTGGTCATAATACTAATGCAAACTTTTTC
34_12605	CAACCCTCAAGCCTAGCTTGGTATCTGGGTGCTTGCCCTGCCCCTGCAGCGGCTCACCTCAAAGACATTGGCAGCCCGCATCCGTCGGCCGTGAGTGCAGCACAAACGCACCCTAGGCAAGGGCGGATCGGCTCTCCAGAAGCAAATCAACCG
33_2316	AAGACCATGAGGCTTTGCCTTGCGATGAGCCGCCGATCGACAGATCGGTGGCTTCAAACCGATTGGCGTCTGAAGTTTAGCCCAAGCACAGCAAAATGTGTCTGCAAGCGCGACTGAAGGATTGCCTGTCCCATTCATACAAA
14_31466	CCTTCTTGGAGCGGAGCTTCAGACCTGGCGGGCTGTCTTTCGGGACGGCGCGCCCAAAGCGAGGGGCCTTCTGCGCGAACTAGACTGTGCGCGCGGGGCGGCCGGCGAACTTATACCAA
7_7916	TTTCTCTCACCCAAAGCCTAATGCGACAGATGCCCTTCTGTTGCTAAGCTTGAAAGCACTCTACGCTCTGCGGTGACTTCGGTCACACTCAATGCAGCAGTCACATTCTCCAATGTGAACTCATTGAGAGTAGAGGTAGCGCCGTAAGGCCAGTGCGGCGACAGCTGCCAGTGCTTAGACACACCAACTTAGGTACAGTATCTGGGCTCAGGTGGGACCACCCGCTGAACTTAA
2_30111	AACTCTCTTTCTACTACCCTTTGGGGTTTGTGGAAGATTTGTTGGTTGTGCATCTCACGGTGTACTCTGATTAAAAGGATCAAGTCTGGATTTGGCTGGTGGCCAAGGACACTGTGTGCTAGAGACGTCGCTTCGGCTGACTGTCTTCTCACAGTGCGTCCTAGGCTATTCAAAGCTGGTCTCATCCTAGGCTTCTTCAGTGTGGTCCTCGCGGCCTCACAACCCCACAA
7_50049	TTTCTCCTCACCCAAATCCTAATGCGAGAGATGCCCTTCTCTTGCCAAGCATGAAAGCACTCTGCACTCTGCGAGCGGCCTTCGGGTCGCACTCCATGCAGCAGTCACATTGCTCACAATGTGAACTCATGGAGAGCGGAGGCGGTGCGGCGGCAGCTGCCAGTGCTTCGACACACCAACTTAGGTACAGTATCTGGGCTCAGGCGGGACCACCCGCTGAACTTAA
3_44326	TCTCTCCTCACCAATATCCTAATGCGAGAGATGCCCTTCTCTTGTTAAGCACGAAAGCACTCTAGCTCTGCGAGTTATCTTCGGATAGCACTCAATGCAGCAGTCACATTGCTCACAATGTGAACTCATGGAGAGTGGAGGCAGTGCGGCGACAGCTGCCAGTGCTTAGACACACCAACTTAGGTACAGTATCTGGGCTCAGGTGGGACCACCCGCTGAACTTAA
34_60009	CTCTCTCAGGGAGTTCTACTCCCCGGTATTGAGCGAGACCCTCCCCCTGCCCAGCAGCGGGTCCGCCCGAAATAGACGCTGGCCAGAGTCCCCCCAGCCCCCAGCGCCCGCTAGAGCCTGTGGTGAATGTACTAGGTATTGCCATCTCATTCCAACAGCAACAGCAGCCGGGGGCCCTCTCAGGGCTCGGCCTAAGAACACCTGCCTAAA
10_15973	TTTCTCCTCACCCAAATCATAATGCGAGAGATACCCTTCTCTTGTTAAGTATGAAAGCACTCTGTGCTCTTAAGCGACTCTTTCTTATGATCGAGGTCGCACTCAATGCAGCCGTCACATTGCTTACAATGTGAACTCATTGAGACAGGGACAGTGCAGCAACCGCTGCCAGTGCTTAGTCACCTAAACTTTACTTGCAAAAGTGATTTCGTTGCTGAGTGAGACTACTCAAAGCTCGTTAAATGAACTTCTTCAA
7_59394	TTTCTCCTCACCCAGATCATAATGCGAGAGATGCCCTTCTCTTGCCAAGTACGAAAGCACTCTGCGCTCTGCGAGCGACTTCGACTCGATCGAGGGCTGCACTCAATGCAGCAGTCACATTGCTCACAATGTGAACTCATTGAGAGCAGAGGCAGTGCAGCAGCCGCTGCCAGTGCTTAGTCACGCAAACTTTC
32_78993	TTTCTCCTCACCCAAATCTTAATGTGAGAGATACCCTTCTCTTGCTAAGTACGAAAGCACTCTGAGCTTCGCAGGTGGCTTTACTTCGGTCAAGGTCACACTCACTGCAGTCGTCACATTGTTTACAGTGTGAACTCATTGAGAGCGGAGTCAGCGCAGTTTATCTGCAAGTGCTTAGTGCCTCAAACTCTT
7_13462	TCTCTCCTCACCCAAACCATAATGCGATAGATGCCCTTCTATTGCTAAACATGAAAGCACTCTGCGCTCTGCGAGCGGTTGTCCTCGGACGATCGCACTCAATGCAGCCGTCACATTGCTCACAGTGTGAACTCGTTGAGAGTAGAGGCAGTGCAGCATCCGCTGCGCAGTGCTTAGTCACTCAAACTTTA
7_993	TTTCTCCTCACCCAAATCTTAATGCGAGAGATGCCCTTCTCTCGTCAAGCTCGAAAGCACTCTGCGCTCTGCAAGCAGTCTTCTCTGAGGACTGCACTCAATGCAGCAGTCACATTGCTTACAGTGTGAACTCATTGAGAGTGGGGGCAGTGCAGCAACGCCTGCGCAGTGCTTAGTCTCTCAAACTCTA
34_9910	AACAAGATCAACTCTAGTTGAGAGTTGGGCGTGGCCTTATATGCATAAGTGTGTATTTGGCTTGATTACATCGAGTTGATGAGCTTCCCAGTGCGGCTCAATGTGTGCTAGCGAGACAGTCGTCCCGATCTCACATTAATGTCGCATTGCAGAGTTCTGTCCACAGCTCGCTAAAATCACAAATCAA
39_22369	TCTCTCCTCACCCAAATCCTAATGCGAGAGATGCCCTTCTCTTGCCAAGCATGAAAGCACTCTGCGCTCTGCGAGCGGCCTTCGGGTCGCACTCAATGCAGCAGTCACATTGCTCACAATGTGAACTCATTGAGAGTAGAGGTAGCGCAGAAATGCCAGTGCTTGGACACTCAACTTTTAA
11_28158	CACCAATCAAGTCTTACTTGGTATTGGGCTCTTTTGTCCCTAAGAAATTGGGGACAGGCCTTAAAGACATTGGCGGCATAGTCCGGCTTCGAGCGTAGCAAAAACATCGCTTTTGGAGTTAACTGGATTATTGTTCTTTGTCCATAAAAAACTAGAGTAGAAATACTCTGACTTTTTCAAA
15_25653	TCACCCTTCAGGCTTCGGCCTGGTGTTGAGGCCCGCCATCAAGGCACCCTCTAAAATCAGTGGCGGCGCCCTCTGGCTCTAAGCGTAGTAACATACCGCTATGGGGTCCAGGGGACGCTCGCCAGAACACCCAACTTCTTAAT
27_43273	TCATTCTCAAGACCGACTTTGGTAACACAGAGTTGGAGTCTTGGAGGTTGAGTCATGTCTGCCTTTATTTACTTAGGGGTAGACTGACTTGAAATGGAAATCCAAAGGTGGACAGTGTTTTAGTCACCAAGGAACAGTAATTGAATGAGTTTTACTCAGCCTTTTCCTAGTACTTGGAGTCTGTAAATCTGTCTAATGCCTCTGGCAAAAGCTAATGAGTTTCAGCTAGTCTTATACTCAGAA
3_6499	TTTCTCTCACCCAAAGCCTAATGCGACAGATGCCCTTCTGTTGCTAAGCTTGAAAGCACTCTACGCTCTGCGGTGACTTCGGTCACACTCAATGCAGCAGTCACATTGCTCACAATGTGAACTCATGGAGAGCGGAGGCGGCGCGGCGACGGCTGCCAGTGCTTGGACACACCAACTTAGGTACAGTATCTGGGCTCAGGCGGGACCACCCGCTGAACTTAA
15_51552	AATCTTTAGATTTCTTTACCCTTTGGGGTGAGATTTGAGCTCTTTCATTTGACGTGAATGGCTTTAAATGCAGTGCTTTGTTAGTAACGTCATATTGTGACTCACCAAAGTGTATGAAGGGTCCGCCCAACTTCCTTTAGTGTTAGCAATAGTTATCTAGCGATGCCCAACGAAGCCTTGGTTTCACTAAGTTAGTTTACTAACTTGAA
36_10011	TACTAATCCTCAACCCACTTGTGGTGTTTGGATATGAGTTGTGTCTACTAGACTAGCTTGAAATGTAGTGTTGAGAGGGTGACAAGTTGTCTCTTGAGGAACAGTAATTGAATGAGTGATACTCAGCCTTTTCTTAGTACTTTAGTGATAATGCGGAGCCGTGCCTTACGGTACTCTCAACAGTAAAACCTAAAGAGCTTGCTCTGAA
14_10083	TTTCTCCTCACCCACATCCTAATGCGAGAGATGCCCTTCTCTTGTCAAGCACGAAAGCACTCTGCGCTCTGCGAGCGGCGTCGACTCGTTCGAGTGCCGCACTCAATGCAGCGGTCACATTGCTCACAATGTGAACTCATTGAGAGCAGGGGCAGTGCAGCTCAGGCTGCGCAGTGCTTAGCCACACAACCTTTC
44_59635	TTTCTCCTCACCCAAATCTTAATGCGAGAGATGCCCTTCTCTTGCCAAGCAAGAAAGCACTCTGCGCTCTGCGAGCGACTTCGACTCGATCGAGGGCCGCACTCAATGCAGCAGTCACATTGCTCACAATGTGAACTCATTGAGAGCAGAGGCAGTGCAGTTTACCGCCAGTGCTTAGACACACAAACTTT
1_4078	TCTCTCCTCACCCAAATCCTCATGCGAGAGATGCCCTTCTCTTGCCAAGCATGAAAGCACTCTGCACTCTGCGAGCGGCCTTCGGGTCGCACTCCATGCAGCAGTCACATTGCTCACAATGTGAACTCATTGATGGTAAAGGTAGCGTAGCGCAAGCTACAAGTGCTTAGACACCTTAATTTTC
39_80737	ACCATTTGCACTCTGCAAAGAGGGCGAGTTGGGCAGCGAGACGGCGCAAGCCATCTCCCGCCTGGAATGGAGCAAGAAGATGGACGTCGGGTGCATCTCTGTGTGCTATAAACACGCAAGTGTTTGGTCGCAGGGCATGGGCAGGCGCGCTGTCGCAAACTACATTTTTT
34_25853	TTTCTCATCACCTAAATCTTAATGCGAGAGATGCCCTTCTCTTGCTAAGCATGAAAGCACTCTGCATTCTGCGAGCGGCCTTCGGGTTGCACTCCATGCAGCAGTCACATTGCTCACAATGTGAACTCATGGAGAGTAGAGGCAGTGCAGCTTCGGCTGCCAGTGCTTAGAAACACCAACTTAGGTATAGTATCTGGGCTCAGGTGGGACCACCCGCTGAACTTAA
11_17863	TTTCTCCTCACCCAAACCATCATGCGAGAGATGCCCTTCTCTTGCCAAACATGAAAGCACTCTGCATTCTGCGAGCGGCCTTCGGGTCGCACTCCATGCAGCAGTCACATTGTGAGCAATGTGAACTCATGGAGAGTAGAGGTAGTGCGGCGACAGCTGCGAGTGCTTGGACACACCAACTTCGGAATAGTATCTGGGCTCAGGTGGGACCACCCGCTGAACTTAA
27_34843	TCTCTCCTCACCCAAACCATAATGCGAGAGATGCCCTTCTCTTGCCAAGTACGAAAGCACTCTGCAGCTGCGAGCGACCTTCGGGTCGCACTCAATGCGGTCGTCACATTCTCGTAATGTGAACTCATTGAGAGCAGAGGCAGTGCGGCAATAGCTGCCAGTGCTTAGTCAAGCCAACTTAGGTATCTAATCTGGGCTCAGGTGGGACTACCCGCTGAACTTAA
36_1482	ATATCTCAACACCAACTGGTGATTGGAAGTGAGTTGTGTCTGATAGACTGGCTTGAAATGTAGTGTTGAAGGAGATTCCGTCGCTTTTCGGAAGGGATAGTAATTGAATGAGTGGTATACTCAGCATTTTCTAATTCCTAATGAGAGGCGTGGAATCTAGCCGCTTGGCACTTTCGGCAGAAAGTCATAGAGCGTTGCTCTGGA
27_78603	TTTCTCCTCACCCAAATCCTAATGCGGGAGATACCCTTCTCCTGTCAAGCATGAAAGCACTCTGCGCTCTGCGAGCGGCTTCGACTCGTTCGAGGGCCGCACTCAATGCAGCAGTCACATTGCTCACAATGTGAACTCATTGAGAGCAGGGGCAGTGCAGCACAAGCTGCCAGTGCTTAGCCACCCAAACTTTC
36_23218	TCTATCCTCACCCAAATCTTAATGCGAGAGATGCCCTTCTCTTGCCAAGCAAGAAAGCACTCTGCGCTCTGCGAGCGACTTCGACTCGATCGAGGGCCGCACTCAATGCAGCAGTCACATTGCTCACAATGTGAACTCATTGAGAGCAGAGTCAGCGCAGCTTGTCTGCAAGTGCTTCGAGCATTAAACTCTA
35_10414	AACCGATCAACACCTGTGGGGGTTGGCAATGGCGTTCCGTGCAGTATAATGTGCGGTTTGCTTGAATGTATTCAGGTTGATGAGCTCCGGCTGAGCCTCAAATGTGCCAAAAGACTGTGGTCTTTCGTCATTTGCATGCTCAGTTGCAAGGCTCTAGTAAACGACCTTTAACATATATCTA
27_18392	CAACCCTCAAGCCCCCTGTGGACTTGGTGTTGGGGACCGGCGACAATCACCTGTCGCCGCCCCCTAAATGAATTGGCGGCCCCGTCGCGGCCCTCCTCTGCGTAGTAGCATACACCTCGCAACAGGAGCCCGTCGGTGGCCACTGCCGTAAAACACCCCAAACTTTTTTAG
28_52053	TCCTCCCTCAAACCTCGCGTTTGGTGTTGGGCCGGGTTGGTCCCTCAGCGACCAACTGGCCTCAAAGACAATGACGGCGTCCGTGGGACCCTCGGTGCAACGAGCTTCTTCGTGAGCACGCGCCGAGTTGCAAGGACCCTCCGGGCCGGTCTGACCTGTCACTACTTCTCA
27_8379	ACCATTTGCACTCTGCAAAGAGGGCGAGTTGGACTGAGAGACGGCGCAAGCAGCCTCCGGTCTGGAATGAAGCAAGAAGATGGACGTTGGTCGCATCTCTGTGTGCTATAAACACGCAAGTGTTTGGTCGCAGGGCGTGTGCTAGCGCGCTGTCGCAATCATACTTTTT
26_23386	CAAAAGACACTCCCATGCAATCATTGTGTGGGATGTCGTGTTTGGCCTTCCATTGTACCTATAAGGTGTGGTAGGCTAAAGGAAGTAGCTGCTGGCTATGGTGCTGGTCACAACACTTGGTGGATGACACGTGTTGTTCTCAAAGTTGTGGCTTGTACTGAT
27_10747	AATCAATCAAACCTTGGTTTGGTATTGGGAGAAGTGGTATTGCCTCTCTCCTTTAAGCTATTGGCGACGCTATTTCAGCTTGTAAGACGTAGTAAGCAATTTCTCGTTAAAGCAACTGTATAGATGTCTGCCAACTGAACGATTTATTTTACA
28_9972	CAACCCTCAAGCTCTGCTTGGCATTGGACCCCGCGGCTTACCCCGCGGGCCCTAAAATCAGTGGCGGCGTCCTCAGGCTCCGAACGTAGTATATATTCCTCGTTACGGAGTCCTGGCGGCGGTAGCCATCAACCCCCAACTTTCTAA
1_60681	TTTCTCCTCACCCAAATCATAATGCGAGAGATACCCTTCTCTTGCCAAACACGAAAGCACTCTGCACTCTGCGAGCGGCTTTCGGGTCGCACTCCATGCAGCAGTCACATTGCTCACAATGTGAACTCATGGAGAGCGGAGGCAGCGCGGCGACAGCTGCCAGTGCTTGGACACACCAACTTCGGTACAGCATCTGGGCTCAGGCGGGACCACCCGCTGAACTTAA
22_3367	TTTCTCCTAACCCAAATCCTAATGCGAGAGATGCCCTTCTCTTGTCAAACATGAAAGCACTCTGCATTCTGCGAGCAGCCTTCGGGTTGCACTCCATGCAGCAGTCACATTGTCACAATGTGAACTCATGGGGAGTAGAGGTAGTGCGGCGACAGCTGCCAGTGCTTCGACACACCAACTTAGGTAAAGTATCTGGGCTCAGGTGGGACCACCCGCTGAACTTAA
39_98206	TTTCTCCTAACCCAAATCCTAATGCGAGAGATGCCCTTCTCTTGTTAAACATGAAAGCACTCTGCATTCTGCGAGCAGCCTTCGGGTTGCACTCCATGCAGCAGTCACATTGTCACAATGTGAACTCATGGGGAGTAGAGGCAGTGCGGCGACAGCTGCCAGTGCTTGGCTATACCAACTTAGGTAAAGTATCTGGGCTCAGGCGGGACCACCCGCTGAACTTAA
37_88582	TTTCTCCTCACCCAAAGCTTAATGCGAGAGATACCCTTCTCTTGCTAAGCATGAAAGCACTCTGCTTTTGCAAGCGTCTATTGATTCGTCAATTGTCGCACTCAATGCAGCCGTCACATTTTACAATGTGAACTCATTGAGAGTTGAGTCAGCGCAGCTTGTCTGCAAGTGTTTAGATCTCAAAACTCTT
33_137	ACACGATCAACTCTAGTTAGAGTTGGCATTGACCTCATGCGCTTTTATAGTTGCATTTGGTTTGAATGGATCAAGTTGATGGGCTTCCCAGCGATGCTCGATGTGTGCTAGCGAGACAGTCGTCCCGATCTCACATTATTGTATCGTTGCAGAGCCCTAATTACAGCTTGTTAATTATCATATATCTA
28_75299	TTTCTCCTCACCTAAATCCTAATGCGAGAGATGCCCTTCTCTTGTCAAACACGAAAGCACTCTGCAATCTGTGTGTGGCTTCGGTCACATCCCATGCAGCAGTCACATTGCTCACAATGTGAACTCATGGGGAGCGGATGCAGTGCGGCGACAGCTGCGAGTGCTTAGTCACACCAACTTAGGT
12_6939	GCTAACGCTCGGGAGGCTCCTCCATTTGGAGGAGCGCTCCCGGTGTTGGGGGATGCCACTCGAAACCACGAGCGGCACCCCCGAAATCCAGCGGCGGCCCCCCAGGGCTCCCAGACGAAGTCACAGCGCAGCGTCTAGGGTCGGCTCGCGGGAGGGCCCGCCTCGAAACCCCCCAACTCTACAG
27_9435	AACAAGATCAACTCTAGTTGAGAGTTGGGCATGGCCTAATATTTTATATATCTGGCTTGAATATATCGAGTTGATGAGCTTCCCAGTACGGCTCAATGTGTGCTAGCGAGACAGTCGTCCCGATCTCACATTAATGTCGCATTGCAGAGTTCTGTCCACAGCTCGCTAAAACCTATAATCAA
7_47669	TCTTTCCTCACCCAAATCCTCATGCGAGAGATGCCCTTCTCTTGCCAAGCATGAAAGCACTCTGCACTCTGCGAGCGGCCTTCGGGTCGCACTCCATGCAGCAGTCACATTGCTCACAATGTGAACTCATGGAGAGTAGAGGTAGCGCCGTAAGGCCAGTGCTTGGAGATCTAATTTTTAA
14_34751	AATCAATCAAACTTTGGTTTGGTATTGGGAGAAGTGGTTTTTGCCTCTCTCCTTTAAGCTATTGGCGACGCTATTTCAGCTTGTAAGACGTAGTAAGTAATTTTCTCGTTGAAGCAACTGTATGGCTGTCTGCCAAATGAACGATTTATTTTACA
34_5943	CAACCCTCAGGCGGCTCTTTTGGGCTGTCTGGTCTTGGGCTTCGTCTAAGGACGTACCTTAAAAGAATTGGCGGCGTAGGTGCCGGCTTCGAGCGTAGCAGATGCGATTCGCTTTGGAAGCCGGCGCTCACCCTGCCAGAATTATATCTGAAT
29_26202	CAACCCTCAAGCTCCGCTTGGTGTTGGGCGTCTGTCCCGCCGTCACGGCGAGGACTCGCCTCAAATCGATTGGCGGCCTCCCGGCAGCTCAACGCGCAGCAGACTTGCGCCGCGTGCAGCCAGCGGGGGGTTCAACCATCAAGACTTCTCCA
10_2894	CTACCCTCAAGCCCCGCTTGGTGTTGGCGGATCGCCCACTGCGGCGACCGCTAAAATTCAACGGCGGTAGCGCCCGTGTCCCCTGTATAGTACATTTCTTGCAGAGGTCTGCGGGGGCCCACCAGCCTCGTACCCCACCAAAACGAA
44_404	CAACCCTCAAGCTCTGCTTGGTGTTGGGCCTCGCCGGTTCCGGCGGGCCTCAAAATCAGTGGCGGTGCCATCTGGCTTCAAGCGTAGTAACTCTTCTCGCTTCAGGAGACCCAGGTGTGTGCTTGCCAGCAACCCCCAACTTCTAT
14_77498	CACTCTCAAGCTCTGCTTGGATTTGAATCACTGCCGTGGCAGGATTCCAATATCGTTGGCAATTGACCATCTGTGATGACTCACTCCGAGTTAATTCGCCGGAAACCCTTCTTTCA
1_2394	TTTCTCCTAACCTAAATCTTAATGCGAGAGATGCCCTTCTCTTGCCAAACAAGAAAGCACTCTGCACTCTGCGAGCGGCCTTCGGGTCGCACTCCATGCAGCAGTCACATTGCTCACAATGTGAACTCATGGAGAGCGGAGGCGGCGCGGCGACAGCTGCCAGTGCTTGGACACACCAACTTAGGTACAGTATCTGGGCTCAGGCGGGACCACCCGCTGAACTTAA
15_3759	TTTCTCCACCCAAATCATCATGCGAGAGATGCCCTTCTCTTGCCAAGCATGAAAGCACTCTGCATTCTGCGAGCGGCCTTCGGGTCGCACTCCATGCAGCAGTCACATTGCTCACAATGTGAACTCATGGAGAGTAGAGGCAGTGCGGCGACAGCTGCGAGTGCCTAGACACCCAAACCTTGGAATAGTATCTGGGCTCAGGTGGGAACACCCGCTGAACTTAA
27_5217	CCACAACTAGAAGCGTATTTTTTTAGATATGATTCTGATTTGGCTGAATTACGATTCAGCTGGAATGCAGCAGGTCAAGACAGTGTTTACTACTATTAGAGTGTAATATTATTAGTAATATTATTAGTACTACTATTAGTAATGCTTTCACAAAAGCTTTGCTTGGTCTTGTGCGCTATAATCTAGCAATAGATTGGTCATAATACTAATGCAAACTTTTTC
26_1327	CAAAGGACACTCCCATGCAATCCTTGTGTGGGATGTGGTGTTTGGCCTTCCAGTGTACCTATAAGGTGTGGTAGGCTAAAGGAAGTGGTTGCTGGCTATGGTGCTGGTCACAGCAATTGGTGGATGACAAATGTTGTTCTCATAGTTGTGGCTTGTACTGATTTCAGCGACATTGGCCCTTTGGACCCATGGATCGCATTGAATGCTTGCA
26_49362	CAGAAGACACTCCCATGCAATCGTTGTATGGGATGTGGTGTTTGGCCTTCCACTGTACCTATAAGGTGTGGTTGGCTAAAGGAAGTGGCTGCTGGCTATGGTGCTGGTAACAACAATTGGTGGATGACACATGTTGTTCTCAAAGTTGTGGCTTGTACTGATTTCAGCGACATTGGCCCTTTGGACCCATGGATCGCATTGAATGCTTGCA
14_41032	GAACTCTCAGCATCCTACCCGATCTGTTGTTGTGCATCATTGCATCGATCGGGGAGGGGAGGTAGCTGCTGCTTCCCCTCACTTGGCTTGTGGATTGTGGAGGATGCAATGCTGCCCCAATTTCGGGGCCCCCTTTGCTTCTCTGAAATGGAGTGCCGTTACGATTGCCGTAACATTGGGGCTGCGGTCACGATGAACCTGGCGCCGGTATGATACACTCTTCTTACCTGCATCTGGTGCATGCGAGCCGTGTCCAAT
40_25063	TTTCTCATCCCCCAGATCATAATGCGAGAGATGCCCTTCTCCTGCTAAGCATGAAAGCACTCTGCGCTCTGCGAGCGGCTTCGACTAGTTCGAGGGTCGCACTCAATGCAGCAGTCACATTGCTCACAATGTGAACTCATTGAGAGCTGAGGCAGTGCGGTGTAAACCGTTAGTGCTTAGTCACACAAACTTTC
22_21970	TATCTCATCACCCAGATCATAATGCGAGAGATGCCCTTCTCTTGCCAAGCACGAAAGCACTCTGCGCTCTGCGAGCGGCTTCGACTCGTTCGAGGGCCGCACTCAATGCAGCGGTCACATTGCTCACAATGTGAACTCATTGAGAGCTGAGGCAGTGCAGCGAAAGCTGCGAGTGCTTAGACACTCAAACTTA
22_28907	ATATCCCCTCACCCAAATCTTAATGCGGGAGATGCCCTTCTCTCGTTAAGCAAGAAAGCACTCTGCGCTCTGCGAGCGATTTCGACTAGTTCGATCTCGCACTCAATGCAGGAGTCACATTGCTCGCAGTGTGAACTCATTGAGAGCAAAGGCAGTGCAGCCTAGCTGCCAGTGCTTAGACACTCAAACTTTT
36_30445	TCACCTCTCAAGCTTAGGCTTGGTGTTGGACTTTTAGGTGTTTGTTACAATCACCGGTCTCAAAGAATTAGTGACGTCGTCCCAGAGGGAACCGGGTACGAGGAGCTTTCTAATCGAGCATGTACCGGGGAAGTCTCTGAGGCGACGGTCTTACAACCACATTTTTCTAAGTGTTGACCTCGGATCAGGTAG
14_69603	CAACACCTCAAGCCTTATCTGCTTGGTATTGGGTGCTCGTCTTGCGCCACTGCGTAGACGCGTCCTTATTGTATTGGCGGCAGCGTTCCCTGTCTCAAGCGTAGCAGCAATGAATTTCGCTTTGGAGATCTGGGTTTGCGCCTGCTGAAAATGGCCGGCTGCTCTAGACGGTCGTGCACTTCT
41_74816	CGTCTTCTCAAGCTCTTTTGCTTGGATAACATTGGAATAGCAATACAAGCTCTTTTGAGTCTGTGTGCTCTCCAGAAATATATAGGCGGTACGGTTCTAGCAAACCAGACGTAATAATATTCTTATCTATCGTTAATTTGTTGAAGCTGTTGCTTGCCTTTTAATCCACATCTTTCTTCAA
28_76391	CAACCCCTCAAGCTTCGGCTTGGTGTTGGGCCGCGCCGCTGCACCAGCAGCTGGCGGGCCTCAAAATCAGTGGCGGTGCCGTCTCGGCTCTAAGCGTAGTAACATCTCTCGCTCTGGAGACCTGGCGGTGGCTTGCCAGACAACCCCCAACTTTCTTTAAG
34_34057	ACACCCTCAAGCTCTGCTTGGTGTTGGGCGTCTGTCCCGCCCCCCGCGCGTGGACTCGCCCCAAATCCATTGGCAGCGTTCCTTGCCCCCTCTCGCGCAGCACATTGCGCTTCTCGAGGGCGGCTCCGGGACGCGATCCAGCAAGATGACCACCGT
34_3120	ACACCCTCAAGCTACGCTTGGTGTTGGGCGTCTGTCCCTGCTTTACGCAAGGACTCGCCCTAAATTTATTGGCAGCGGCATTGTCGGCTTCTTGCGCAGCACTTCGCGCCTTGAAGATCCCCGGCGGGCTTGCGTCCACTAAGATACCCCCCA
36_63079	CAACCATCAAGCCCCAGGCTTGTGTTGGGGACCTGCGGCCGCCGCAGCCCCCTAAAAGCAGTGGCGGTCTCGCTGTCATACCGAGCGCAGTAGTGTATCTTCGCTCCGGACGTGGCGGTGGGTGCCGGCCGTAAAACTCTTTTTTCCAA
33_12697	TCTTTCTGCAGCAATGCGAATTGATCATGGCGTTGGGCCTTGATTTAAAGTTAGAATGCTTGTTCGAGCCTTGGTTTGGAACTGTGTGCCAGAGACGCGAGTCTTCTCATAGTCCAGCTCAAGATGCTAGAACCTATATTCTTT
31_32671	AACTCTCTTTCTACTACCCTTTGGGGTTTGTGGAAGACTTGTCGGTTGTGCACCTCGGTGTACTCTGATTAAATGGATCAAGTCTGGATTTGGCTGGTGGCCAAGGACACTGTGTGCTAGAGACGTCGCTTCGGCTGACTGTCTTCTCACAGTGCGTCCTGGGCTATTCAAAGCTGGTCTCATCCTAGGCTTCTTCAGTGTGGTCCTAACCGGCCGAACCACTCACTC
1_41438	TATCTCCTCACCCAAATCCTAATGCGAGAGATGCCCTTCTCTTGCCAAACATGAAAGCACTCTGCATTCTGCGAGCGGCCTTCGGGTCGCACTCCATGCAGCAGTCACATTGCTCACAATGTGAACTCATGGAGAGTAGAGGTAGTGCGGCGACAGCTGCGAGTGCTTGGACACACCAACTTCGGAATAGTATCTGGGCTCAGGTGGGACCACCCGCTGAACTTAA
34_1634	CACCGTCCAAGCTGCGGCTTGAAGTTGGGTTCGGCTGCGGTCCGAGAGGACGGCGGCGGGCCTGGAAGGCGTGGGCGGCGGAGGGCAGACCGCGAGCGTAGCAAGACGAGAGTCACCCGCTCGGACGGATCTGGCGGACGCCTGTCGACGAGTCGACGCCAGGAGGGGGGCGCAAGCACCCAGCCGCGACGACGCAACACACACGA
14_22367	TTTCTCCTCAACAAAATCTTAATGCGAGAGATACCCTTCTCTTGTTAAATAAGAAAGCACTCTGAGCCCTGCAGGTGATTTGGCTTCGGCCAAGGTCACACTCAATGCAGCAGTCACATTGCTCACAATGTGAACTCATTGAGAGCAGAGTCAGCGCAGCTTGTCTGCAAGTGCTTCGAGCATTAAACTCTA
36_26	TTTCTCATCACCCAAATCTTAATGCGAGAGATACCCTTCTCTTGCTAAGTATGAAAGCACTCTGAGCCCTGCAGGTGACTTGGCTTCGGTCAAGGTCACACTCAATGCAGCAGTCACATTGCTCACAATGTGAACTCATTGAGAGCAGAGGCTGTCAGCTCACGCTGTCAGTGCTTAGTCACTTAAACTTTC
33_10749	ACACGATCAACTCTAGTTAGAGTTGGCATTGACCTCATGCGCTTTTATAGTTGCATCTGGTTTGAATGGATCAAGTTGTTGGGCTTCCCAGCGATGCTCGATGTGTGCTAGCGAGACAGTCGTCCCGATCTCACATTATTGTATCGTTGCAGAGCCCTAATCACAGCTTGTTAATTATCATATATTTA
28_58728	TCTCTCCTCACCCAAATCCTCATGCGAGAGATGCCCTTCTCTTGCCAAGCATGAAAGCACTCTGCACTCTGCGAGCGGCCTTCGGGTCGCACTCCATGCAGCAGTCACATTGCTCACAATGTGAACTCATTGAGCGCGAGGGTAGTGCAGTTTACTGCCAGTGCTTAGACACTTGAATTTTC
32_72	AACCGATCAACACCTGTGGGGGTTGGCACTGGCATTCCGTGCAGCAGTTGTGCGGTCTGCTTGAAAGCATTCAGGTTGATGGGCTCCAGCTGAGCTCTAAATGTGCTAAAAGACCGTGGTCTTTCGTCATTTGGCTGCGCAGTTGCCAGGCTCTACTCGACAACCTTAAAACTTATCTA
34_32498	ACCCTCTGTCTACCACACTTGTGTAGTGGACGCAATGGGCGCTGCCAGCGGCACGCCTGAAATGCAGTTTGCATAGTGGGGCCATCCTGCGAGTCATGAACGTCTGCCTACGGTGTCTAGCTTCGGCTAGCCATCCACTGGGCTGCGCTCGGCCGCGAGTTGGTACCTTTTTT
28_4806	ACACTCTCAAGCCTTGCTTGGTGTTGGGTGTTTGTTCACGTTTCAGCGCGAACTCGCCCTAAATATATTGGCAGCAACACCCTAGCTTCTTGCGCAGCACATGCAGTATGAGTAGCTGGGTGTGGTTTTGCTTCCACAAGCACCTATA
27_75156	CTACCCTCAAGCCTCGCTTGGTGTTGGCGGATCGCCCGCTGCGGCGACCGTTAAAAATCAACGGCGGTAGCGCCCGTGTCCCCTGTATAGTACATTTCTTGCAGCGGTCTGCGGGGGCCCACCAGCCTCGTACCCCACCAAAACGAA
3_9441	CAACTCTTCACCCAAATCCTAATGCGAGAGATGCCCTTCTCTTGTCAAGCATGAAAGCACTCTGCACTCTGCGCGCGGCTCTCGTAGTCGCACTCAATGCAGCAGTCACATTGTCTCAATGTGAACTCATTGGGAGCGGAGTCAGTGCGGCGAAAGCTGCCAGTGCTCAGTCAAGTCAACTTAAATATCGCATCTGGGCTCAGGTGGGACTACCCGCTGAACTTAA
24_29588	TTTCTCTCCTCACCCAAATCCTAATGCGAGAGATGCCCTTCTCTTGCTAAGCATGAAAGCACTCTGCACTCTGCGAGCGACCTTCGGGTTGCACTCAATGCAGCAGTCACATTTCACAATGTGAACTCATTGAGAGCGGAGGCAGTGCGGCGTAAGCTGCCAGTGTTTGGAGACACCAACTTAGGTACAGTATCTGGGCTCAGGTGGGACCACCCGCTGAACTTAA
1_20279	TTTCTCCTAACCCAAATCCTAATGCGAGGGATGCCCTTCTCTTGCTAAGCAGGAAGCACTCTGCACTCTGCGAGCGGCCTCCGGGTCGCACTCAATGCAGCAGTCACATTGCTCACAATGTGAACTCATTGAGAGCGGAGTCAGTGCGGCGACAGCTGCCAGTGCTTAGACACACCAACTTAGGTACAGTATCTGGGCTCAGGTGGGACCACCCGCTGAACTTAA
14_14211	TTTCTCCTCACCCAAAACTTAATGCGAGAGATGCCCTTCTCTTGCCAAGCATGAAAGCACTCTGCGCTCTGCGAGCGGCTTCGACTTGATCGAGGGCCGCACTCAATGCAGCAGTCACATTGCTCACAATGTGAACTCATTGAGAGCAGAGGCAGTGCAGCGCTAGCCGCTGCCAGTGCTTAGTCACGCAAACTTTC
32_86573	TTTCTCCTCACCCAAACCTTAATGCGAGAGATACCCTTCTCTTGCTAAGCATGAAAGCACTCTGCGCTCTGCGAGCGACTTCCTGGCTAGTTCAGGGGTCGCACTCAATGCAGCCGTCACATTTCTCATAATGTGAACTCATTGAGAGCAGAGGCTGTCAGCTCACGCTGTCAGTGCTTAGTCACTCAAACTTTC
14_50170	TTTTTCCTCACCAAAATCTTAATGCGAGAGATACCCTTCTATTGCTAAGTATGAAAGCACTCTGAGCCCTGCAAGTGACTTGGCTTCGGTCAAGGTCACACTCAATGCAGCAGTCACATTGCTTACAATGTGAACTCATTGAGAGTAGAGTCAGCGCAGTTTACTGCAAGTGCTTAGAGCTTCAAACTCTT
39_37309	CTCTCCTAACCTAAATCCTCATGCGAGAGATGCCCTTCTCTTGCTAAACACGAAAGCACTCTGCATTCTGCGAGCGACCTCGGTCGCACTCCATGCAGCAGTCACATTGCTCACAATGTGAACTCATGGAGAGCGGAGGCAGTGCGGCGACAGCTGCCAGTGCTTAGCCACACCAACTTAGGT
28_89200	TAACCTTCAAGCCCAGCTTGGTGTTGGAGCATCCCCTCGGGCAGCTCCTAAAATCAGTGGCAGTGCCTCTCGGCTCTAAGCGTAGTAACTTTTCTCGCTATGGAGACCGGAGGGTACGCGCCAAAACGCCCAACTTTCTAT
36_49353	GTATTAATTTCTTGTGATTTCATTCGTGAATGACCAAGGAGATATGAAGCTCCCACCTTTGGGTGGGTTCTTTTAAATAGATTGCTACTAGTAATATGAAAATGCTTGACATTTCTCTATATCTATTAGAAAAGTACGTGTATGAAACTGTGGTTTCTCATAATGCCTATTATTTTAGAGGAGATTTGGAGTTTTCATATGAACAGTTAGTCCATACCTATGAAAGGCGCAAGCCTTGAA
6_13172	ACCTAATGGCAATTATTTTGCGAGATGGCAAGTGATGCTCGATTTGTGGCAGCACTGGTCTAAATTCAGCAGGTACAAATGTGGTGGCTAGCATAGGCTAGCTCAAGTGCTAAGCATTCTTGGGCACTATGGTGGTCATAGAACAGGGGGGTGGGCGGTGGTGAGCGGCAGGCAGGCAGGCTGCACGCCGGTTTGCTTGTTGCTTTCTTGCTGCTCGCTCCTCCTTTTTGAA
27_53914	TTTCTCCTCACCCAAATCATAATGCGAGAGATACCCTTCTCTTGCCAAGCATGAAAGCACTCTGCGCTCTGCGAGCGGCTTCTTAACTAGCTTAAGGGTCGCACTCAATGCAGCCGTAACATTTCTTTTAATGTGAACTCATTGAGAGCAGAGGCTGTCAGCTCACGCTGTCAGTGCTTAGTCACTTAAACTTTC
33_8430	TTTCTCCTCACCCAAAACTTAATGCGAGAGATACCCTTCTCTTGCCAAGCATGAAAGCACTCTTCTTCTGCGAGCGGCTTTTGACTAGCTCAAGGGTCGCACTCAATGCAGCGGTCACATTTCTAACAATGTGAACTCATTGAGAGCAGAAGCAGTCAGCTCACGCTGTCAGTGCTTAGTCACATAAACTTTC
1_29085	TTTCTCATCACCCAAATCTTAATGCTGGAGATACCCTTCTCTTGCTAAGTACGAAAGCACTCTGAGCCCTGCAAGTGGCTTGGCTTCGGTCAAGGTCACACTCAATGCAGCAGTCACATTTCTTTTAATGTGAACTCATTGAGAGCGGAGTCAGCGCAGTTTATTCTGCAAGTGCTTAGAGCCTCAAACTCTT
32_856	AACAAGATCAACTCTAGTTGAGAGTTGGGACTGGCCTCATGCCTTGTGCGTATTTGGCTTGAATTTATCGAGTTGATGAGCTTCCCAGCGCGGCTCAATGTGTGCTAGCGAGACAGTCGTCCCGATCTCACATTATCGCTGCGTTGCAGAGTTCTGACCACAGCTCGCTAAACTTTTATCAA
27_22	AATCAATCAAACCTTGGTTTGGTATTGGGAGAAGTGGCATTGCCTCTCTCCTCTAAGCTATTGGCGGCGCTATTTCAGCTTGTAAGATGTAGTAAGTAATTTCTCGTCAAAACAACTGGGTGGTTGCCTGCCAACTGAACGATTTATTTTACA
27_9190	CAAACCTCAAGCTCGCGCTTGGTCTTGGGCGCCGCCCGCGAGGGCGCGCCAGAAACCCGTAGGCAGTGGTGCCCGCCTCCCAGCGTAGTCAATTCACCGCTCCGGAGCGCGGCGCGCCGCCCGCCAGACGAACCACCATCTTCCTATG
27_23314	CAACCCTCAGGCTTCGCCTGGCGTTGGGGACCTGCGCCTTGCAGCCCCCGAAAAACAGCGGCGGTCCCGTCGCGGCACCGAGCGTAGTAACAATCTCGCTATGGGCGCCCGCGCGGTGGCTTGCCGGAAAACCCCAACTTTTCGT
4_39976	GTTTAACCTTCAAACCCTTTTTCTTTTTTCGAAAAGTAATTAGGGTTGGATTTGGGATTCCTCCATGCATTTGGAGAAACCTTAATAATAACTGTTGCTTTGTTTTTGCTATGGTATTTACAAAACGGTATGACCATTGAACGAAAGTTCTTTTATTATATCCACGGAGTTTATATCATGTAAAGATTGGGTACAAAATATACATTTCACGAAGAGTCAATTTTTTGATTCTTTAAG
24_29195	TCTCTCCTAACCAAAATCCTTATGCGAGAGATGCCCTTCTCTTGCCAAGCGCGAAAGCACTCTGCATTCTGCGAGCGACCCTCGGGTCGCACTCCATGCAGCAGTCACATTGCTCACAATGTGAACTCATGGAGAGCGGAGGCAGTGCGGCGACAGCTGCCAGTGCTTAGACACACCAACTTAGGTACAGTATCTGGGCTCAGGTGGGACCACCCGCTGAACTTAA
26_27033	CAAAAGACACTCCCATGCAATCATTGTGTGGGATGTGGTGTTTGGCCTTCCATTGTACCTATAAGGTGTGGTAGGCTAAAGGAAGTGGCTGCTGACTATGGTGCTAGTCACAACAGTTGGTGGATGACACACGTTGTTCTCAAAGTTGTGGCTTGTACTGATTTCAGCAACATTGGCCCTTTGGACCCATGAATCGCATTGAATGCTTGCA
14_4140	TTTCTCCTCACCCAAATCTTAATGCGAGAGATGCCCTTCTCTTGCCAAGCAAGAAAGCACTCTGCGCTCTGCGAGCGGCTTCGACTCGTTCGAGGGCCGCACTCAATGCAGCAGTCACATTGCTCACAATGTGAACTCATTGAGAGCAGAGGCAGTGCAGCATTTGCTGCCAGTGCTTAGCCAACCAAACTCTC
27_54553	TTCTCCTCATCCACATCTTAATGCGAGAGATGCCCTTCTCTTGCCAAGCACGAAAGCACTCTGCGCTCTGCGAGTGGCTTCGACTCGTTCGAGGGCCGCACTCAATGCAGCAGTCACATTTCTAACAATGTTAACTCATTGAGAGCAGAGGCTGTCAGCTCACGCTGTCAGTGCTTAGTCACTTAAACTTTC
14_1688	AACTCTCTTTCCACACCCTTTCGGGGGCCTGTGGAAGATTTGTTGGTTGTGCGCAGCAATGCGTACTCTGATTAAAAGGATCAAGTCTGGATTTGGCTGGTGGCCAAGGACACTGTGTGCTAGAGACGTCGCTTCGGCTGACTGTCTTCTCACGGTGCGTCCTTGGCTATTCAAAGCTGGTCTCATCCTAGGCTTTTTCAGTGGTGGTCCTTGTGGCCCCACAACCCCCCTTTTTGATCTCAAATCAGGTAA
32_31287	AACCGATCAACACCTGTGGGGGTTGGCACTGGCGTTCCGTGCAGCAATGTGCGGTCTGCTTGAATGAATTCAGGTTGATGGGCTCCGGCTGAGCTCCAAATGTGCTAAAAGACTGTGGTCTTTCGTCATTTGGGTGCGCAGTTGCAAGGCTCTAGCAAACGACCTTTAACATATCAA
29_6498	ATACCCCTCAAGCATTGCTTGGTGTTGGGCTATGTCCTTTTAAGGAGACCAGCCCGTAACTTGTAGGCGGCCATCGGTGGCCCCCCAGCGTAGCAGGCTAACGCACTCGCTTGGGGGTGGCCCATATGGCCCGCCCAAATTTTATCTATAAAAG
29_7144	CACCACTCAAGCCCGGCTTGGTGTTGGCCGACGCGGGTACACAGTGGGCCAGCCCCCCTTCCCGCGCGGCTCAAATACAGCGGCGAGACGGTGTCGAGTTTCCCTTACGCGGTAGCATAATCTCGTATCGGACGACCCTCCCTTCTCTGCCCCCAACCCCCAAGGGAGGCCCCTCGCGGGCCACCCTTCAAG
33_3026	CAACTCCTCACCCAAACCTTAATGCGAGAGATGCCCTTCTCTTGCTAAGCATGAAAGCACTCTGCGCTCTGCGAGCGACTTCGACTTGTTCGATGGTCGCACTCAATGCAGCAGTCACATTGTTACAATGTGAACTCATTGAGAGTTGAGGCAGTGCAGCGAAAGCTGTAAGTGCTTAGTCACACAAACTTA
32_3864	AACCGATCAACACCTGTGGGGGTTGGCAGTGGCGTTCCGCGCAGCAATGTGCGGTCTGCTTGAAAGAATTGAGGTTGATGGGCTCCGGCTGGGCTCCAAATGTGCTAAAAGACTGTGGTCTTTCGTCGTTTGGGTGCGCAGCTGCAAGGCTCTATTCGACGACCTTTAAAACACAAATATATCAA
1_41374	ATTCTCTCATCACCTATATCCTAATGCGAGGGATGCCCTTCTCTTGCTAAACACGAAAGCACTCTGCAACCTGTGTGTGGCTTCGGTCACACTCCATGCAGCAGTCACATTATCACAATGTGAACTCATGGAGAGCAGATGCAGTGCGGCGACAGCTGCGAGTGCTTAGTCACACCAACTTAGGT
3_493	TCTCTCCTCACCCAAACCATAATGCGATAGATGCCCTTCTGTCGTCAAGCAGGAAAGCACTCTGCACTCTGCGAGTGGGCTTCGGCCCGCACCCGATGCAGCAGTCACATTGCTCGCAATGTGAACTCATTGGGAGTAGAGGCGGCGCATCTAATGCCAGTGCTTGGACACACAAACTCTTA
31_10127	TCTCTCCTCACCCAAACCATAATGCGATAGATGCCCTTCTATTGCTAAACATGAAAGCACTCTACGCTTTGCGAGCGGCCTTCGGGTCGCACTCCATGCAGCAGTCACATTGCTCACAATGTGAACTCATGGAGAGTAGAGGTAGCGCCGTAAGGCCAGTGCTTGGAGATCTAATTTTTAA
32_31411	TCACTCCTCACCAATAACATAATGCGAGAGATGCCCTTCTCTTGTTAAGCAGGAAAGCACTCTAGCTCTGCGAGTGATCTTCGGATCGCACTCAATGCAGCAGTCACATTTTCTAATGTGAACTCATTGAGAGTGGAGATAGCGCGAGCAATCGCAAGTGCTTAGACACACCAACTTAGGTACAGTATCTGGGCTCAGGCGGGACCACCCGCTGAACTTAA
32_51600	GTTTTCTCATCACCCAAATCTTAATGCGAGAGATACCCTTCTCTTGCTAAGTATGAAAGCACTCTGAGCCCTGCAGGTGACTTGGCTTCGGTCAAGGTCACACTCAATGCAGCAGTCACATTGCTCACAATGTGAACTCATTGAGAGCAGAGTCAGCGCAGCTTGTCTGCAAGTGCTTAGAGCTTCAAACTCTA
32_1322	ACACGATCAACTCTAGTTAGAGTTGGGATTGACCTCATGCGCTGTAATATAACGCATTTGGTTTGAATTGATCAAGTTGATGGGCTCCCCAGCGATGCTCGATGTGTGCTAGCGAGACAGTCGTCCCGATCTCACATTAGTGGTTTTGTTGCAGGGCCCTAATCACAGCTTGTTTAACCTATCATATATCTA
34_507	CAACCCTCAGGCTTTGCCTGGCGTTGGGGACCTGCGCCTTGCAGCCCCCGAAAGACAACGGCGGTCCCGTCGTGGCACCGAGCGTAGTACACATCTCGCTACGGGCGTCCGCGCGGCGGCTTGCCGGAAAACCCCCCTTTTTGT
39_56083	TTTCTCCTCACCCAAATCTTAATGCGAGAGATACCCTTCTCTTGTCAAGCAAGAAAGCACTCTGCGCTCTGCGAGCGCCTTCGACTTGTTCGAGGGTCGCACTCAATGCAGCAGTCACATTGCTCACAATGTGAACTCATTGAGAGCAGAGGCAGTGTAGCATACGCTGACAGTGCTTAGACACGACAACTTTC
4_26239	CAACCATCAAGCCCCCGGGCTTGTGTTGGGGACCTGCGGCTGCCGCAGGCCCTGAAAGCCAGTGGCAGGCTCGCTGTCACACCGGGCGTAGTAGATTTTATCTCGCTCAGGGCGTGCTGCGGGTTCCGGCCGTTAAAAAGCCTTTTTTACCCAA
32_11792	ACGACCGTCAAGCCTGGCTTGGTGTTTGGACGTCGGTCGTTGAGACCGCGTCCCAAAGACAATGGCGGTGTCGATTCAGTCCTCGGTGCAACGAGCTCCACGAGCACGCACCGCACGGGCTATCGGCGCCCGCCTAGACCCCTTATTTTCTCA
34_80351	CAACCATCAAGCCCCAGGCTTGCGTTGGGGGCCTGCGGCTGCCGCAGCCCCTGAAAAGCAGTGGCGGGCTCGCTGTCATTCCGAGCGTAGTAGTTACATCTCGCTGAAGGCGTGGCGGTGGGCACTTGCCGTGAAACATTCTTTCTAA
6_38594	CCTTCTTGAAGCTTTTTTTTTTTAAAAAAAGATTCAGAATTGGCCGTGCCACTGGCCCGGCCGAAAAGAAACGTTGCGGACGAAGCGAACTACATCGGGACGCTTTTGCCGCCGAGCGAAAATATATCATTGA
1_5988	TTTCTCCTCACCCAAAACTTAATGCGAGAGATACCCTTCTCTTGCCAAGCATGAAAGCACTCTTCTTCTGCGAGCGGCTTTTGACTTGTCAATGGTCGCACTCAATGCAGACGTCACATTTCTAACAATGTGAACTCATTGAGAGCCGAAGCAGTCAGCTAACGCTGTCAGTGCTTAGTCACTTAAACTTTT
2_5615	CGCCAAAAGACACTCCCATGCAATCGTTGTGTGGGATGTGGTGTTTGGCCTTCCATTGTACCTATAAGGTGTGGTAGGCTAGAGGAAGTGGCTGCTGGCTATGGTGCTGGTCACAATAATTGGTGGATGACACATGTTGTTCTCAAAGTTGTGGCTTGTACTGATTTCAGCGACATTGGCCCTTTGGACCCATGGATCGCATTGAATGCTTGCACCGTGACCCCAGGTCAGTCGGGAATACCCGCTGAATTTAA
27_5836	AACCGATCAACACCTGTGGGGGTTGGCATTGGCGGTCCGTGCAGTTGTGCGGTTCGCTTAAAGACATTCAGGTTGATGAGCTTCCAGTTGAGCTCCAAATGTGCTAAAAGACTGTGGTCTTTCGTCATTTGGCTGCGCCTCTGCAAGGCTCTATCCAACAACCTTAATTAAATCTA
5_46869	TTTCTCCTCACCCAAATCCTAATGCGAGAGATGCCCTTCTCTTGCCAAGCACGAAAGCACTCTGCGCTCTGCGGGCGACTTCGGTCGCACTCAATGCAGACGTCACAGTTCGCTGTGAACTCATTGAGAGCGGAGGCGGCGCAGCTCAGCTGCAAGTGCTTAGCCTTGCCAACTTGGAAATCGTATCTGGGCTCAGGTGGGACCACCCGCTGAACTTAA
7_37788	TTTCTCCTCACCCAAATCTTAATGCGAGAGTTGCCCTTCTCTCGTCAAGCATGAAAGCACTCTGCGCTCTGCGAGCGGTTGTCCTCGGACGATCGCACTCAATGCAGCCGTCACATTGCTCACAGTGTGAACTCGTTGAGAGTAGAGGCAGTGCAGCATCCGCTGCGCAGTGCTTAGTCACTCAAACTTTATTCGCA
28_84316	TTTCTCCTCACCCAAATCTTAATGCGAGAGATACCCTTCTCTTGTCAAGCATGAAAGCACTCTGCGCTCTGCGAGCGACTTCGACTTGTTCGAGGGTCGCACTCAATGCAGCAGTCACATTGTTCACAATGTGAACTCATTGAGAGCAAAGGCAGTGCAGCCTTACAGCTGCCAGTGCTTAGACACTCAAACTTTT
41_68922	TATCTCATCACCCAAATCTTAATGCGAGAGATACCCTTCTCTAGTTAAGCATGAAAGCACTCTGCGCTCTGCGAGCGACTTTGACTTGTTCTTAGTCGCACTCAATGCGGCCGTCACATTTCACAATGTGAACTCATTGAGAGCTGAGGCAGTGCAGCCTTACAGCTGCCAGTGCTTAGACACACAAACTTAGGTACAGTATCTGGGCTCAGGCTGGACCACCCGCTGAACTTAA
36_53955	CTCCTCACCCAAATCTTAATGCGAGAGATGCCCTTCTCTTGCCAAGCAAGAAAGCACTCTGCGCTCTGCGAGCGACTTCGACTCGATCGAGGGCCGCACTCAATGCAGCAGTCACATTATTACAATGTGAACTCATTGAGAGTAGAGGCAGTGCAGTTTACTGCCAGTGCTTAGACACACAAACTTTCTTGCATCTGAAATCAA
29_12123	CACCCCTCAAGCTCTGCTTGGTGTTGGGCCTCTGTCGCGCCGCCGTGCGCCGACTGGCCTCAAATGCATGGGCAGCCTCCTGCCGGCCCTCCCAGCGCAGCAGTCCGCGCGCGGGAGCCGTCGGGAGCGCGGCCTCCGTCGAAACCCCCCCGA
34_65534	AGGAACTTCAAGCTCAGCTTGGTGTTGGGTGCTTGTCCCCGCCCCGCGGTGGACTCACCTCAAATGCATTGGCGGCCGGTATGTTGGCTACAGCGCAGTACAACGCGCCTGGCGTCTTGATATACTGGTCCTCCAGAAGCCCCTTCTTTTG
31_15919	GTATTAATTTCTTGGGATTTCATTCGTGAATGACCAAGGAGATATGAAGTTCCCATCTCTTGGTGTGTTCTTTCAAATAGATTGCTACTAGTAATATGAAAATGCTTGACATTTCTCTATATCTATTAGAAAAGTATGTGTATGGAACTGTGGTTTCTCATAATGCCTATTATCTTAGAGGAGATTTGGAGTTTTCATATGAACAGTTAGTCCACACCTATAAAGGCGCAAGCCTTGAA
32_97617	TATCTCATCACCAAAATCATCATGCGAGAGATGCCCTTCTCTTGCTAAGCACGAAAGCACTCTGCGCTCTGCGAGCGATCTTCGGGTCGCACTCAATGCAGCAGTCACATTTTACAATGTGAACTCATTGAGAGTGGAGGCAGTGTAGAGCAATCTACCAGTGTTTAGACACACCAACTTAGGTACAGTATCTGGGCTCAGGTGGGACCACCCGCTGAACTTAA
27_29068	CTTTTTCTCATCACCCAAATCATAATGCGAGAGATACCCTTCTCTTGCTAAGCATGAAAGCACTCTGCGCTCTGCGAGCGACTTCGGTCGCACTCAATGCAGCAGTCACATTGTTCACAATGTGAACTCATTGAGAGCCGAGGCAGTGCGGCGAAAGCTGCCAGTGCTTAGACACACAAACTTTA
28_82524	CAACCCTCGCAGCCCCTCTGGGCAGCGGTGTTGGGGAGCGGCAGAACCGGCGCGGCCCTCGTGGCCGCCCGGCGCCCCCCCCGAAATACAGTGGCGGTCCCGCCGCAGCCTCCCCTGCGTAGTAGCACACCTCGCACCGGAGCGCGGCTCGGCCACGCCGTAAAACCCCCGACTCTCTGA
14_37934	TTTCTCCTCACCCAAATCCTAATGCGAGAGATGCCCTTCTCTTGCCAAGCACGAAAGCACTCTGTTCTCTGCGAGCCATCCTCGACTCGTTCGAGGGTCGCACTCAATGCAGCTGTCACATTGCTCACAATGTGAACTCATTGGGAGCAGAGTCAGCGCAGCTTGTCTGCAAGTGCTTCGAGCATTAAACTCTA
22_72445	AATCAATCAAACTTTGGTTTGGTATTGGGAGAAGTGGCTTTGCCTCTCTCCTTTAAGCTATTGGCGACACTATTTAGCTTGTAAGATGTAGTAAGTAATTCCTCATCAAAGCAACTTGATTGTTGTCTGCCAAACGAACGATTTATTTTACA
28_33950	CAACCCCTCAAGCTCTGCTTGGTGTTGGGCCTCTGCCGCGCTGCGGCTGGCCTTAAATGCTCCGGCAGCCTCCTCAACGGCCTCTCAGCGCAGCAGTTTCGCGCCTGGGAGCCGGCGGGAGCGCCGCCCCTCGAACCCTCCGA
30_16270	GTATTAATTTCTTGTGATTTCATTCGTGAATGAGCAAGGAGATATGAAGTCACCATCTCTTGTTGGGTTCTTTTAAATAGATTGCTACTAGTAATATGAAAATGCTTGACATTTCTCTATATCTATTAGAAAAGTATGTGTATGGAACTGTGGTTTCTCATAATGCCCATTATCTTAGAGGAGATTTGGAGTTTTCATATGAACAGTTAGTCCACACCTATAAAGGCGCAAGCCTTGAA
35_325	AATTTCTCAAAATCTTTTGATTTTGGACATGAGTTTGACTGTTGTCTTTTGGGGAAACAGGAACTTGAAATGGAAATCCAAAGAGTGAGGTACTCCTCAATGAGTTGGAAATGAAACTGAATGGGACTTACATCTCAGCCTTTTCTTAGTACAACTCTATAGAGGTGTTATTTTGCTGATAACTTTGGGAAAGCTTGTTTATTTTTTAGGAATAGATACGAGCAATTCTTTTT
20_29287	TTTCTCCTCACCCAAAACTTAATGCGAGAGATACCCTTCTCTTGCCAAGCATGAAAGCACTCTGCGCTCTGCGAGCGGCTTCCTGACTAGTTCAGGGGTCGCACTCAATGCAGCAGTCACATTGTTCACAATGTGAACTCATTGAAAGCAGAGGCTGTCAGCTCACGCTGTCAGTGCTTAGTCACTTAAACTTTC
32_50916	ATCTTTTGCCCTCTGCAAAGAGGACGAGTTGGGCTGGGAGACGGCGCAAGCTGCCTCTGGCCTGGAATGGAGCAAGAAGATGGACGTTGGTCGCATCTCTGTGTGCTATAAACACGCAAGTGTTTGGTCGCAGGGCGTGTGCTGGCGCGCTGTCGCAATACAACCATTTTTT
14_80679	TCCTCCCTCAAACCCCGGGTTTGGTGTTGGACCGAAGTTGTGTGAACAACTGGTCTAAAAGACAATGACGGCGTCCGTGGGACCCTCGGTGCAACGAGCTTTTAGGAGCACGCGCCGAGTTGCAAGGACCTTCCGGGCCGGTCTCCTTTTACTATTTTACAA
39_96044	TCTGTCCTCACCCAAATCCTAATGCGAGAGATGCCCTTCTCTTGCCAAGCATGAAAGCACTCTGCGCTCTGCGAGCGGCCTTCGGGTCGCACTCAATGCAGCAGTCACATTGCTCACAATGTGAACTCATTGAGAGTAGAGGCAGTGCAGCAACAGCTGCCAGTGCTTAGACACACCAACTTAGGTAAAGTATCTGGGCTCAGGCGGGACCACCCGCTGAACTTAA
12_53945	AAACCCACTCCTACCCTTGGGTAGGGAAGTGTCGGTTTGAGCGCATGCTTAATCTGATCAAAAGTAGTAGGTCTAGTCAGGCTAGTGGCCTGGGACATTGTGTGCTAGAGACGTCGCCCTCGCGGCTACTGTCTTCTCACGATGCGTCCTGGGCTTTTCAAGCTGGTCTGGTGTCGGCCTCTCAGTGATGACCTCACGGTTGTCACAACCCCCCT
12_6633	TGTTCTCTCCTCACCCAAATCTTAATGCGAGAGATGCCCTTCTCTTGCCAAGCAAGAAAGCACTCTGCGCTCTGCGAGCGACTTCGACTCGATCGAGGGCCGCACTCAATGCAGTAGTCACATTGCTCACAATGTGAACTCATTGAGAGCAGAGGCAGTGCAGCAGCCGCTGCCAGTGCTTAGTCACGCAAACTTTC
29_26918	CACCCATCAAGCCCAAGGCTTGTGTTGGGGACCTGCGGCTGCCCGCAGGCCCTGAAAACCAGTGGCGGGCTCGCTAGTTCACACCGAGCGTAGTAGCATACACAAAAAAAAAACCTCGCTCAGGGCGTGCTGCGGGTTCTAGCCGTAAAACGACTTTTACAACCCCAA
29_11588	CAACCCCTCTATACCCTTGGGTGTAGGTGTTGAGGGCCTGCGGAAACGCAGCCCTCCAAAGACATTGGCGGACCTCCTATGGTATCCGAGCGCAGTAACATAACTCTCGCTAGGGAAAACCGGGACGGCCTCCTGCCGTAAAACCCCCAATTTTCTAA
30_45955	TATAGTATTAATTTCTTGTGATTTCATTCGTGAATGAGCAAGGAGATATGAAGTTCCCATCTCATGGTGGGTTCTTTTAAATAGATTGCTACTAGTAATACGAAAATGTTTGACATTTCTCTATATATCTATTAGAAAAGTATGTGTATGAAACTGTGGTTTCTCATAATGCCTATTATCTTAGAGGAGATTTGGAGTTTTTGTATGAACAGTTAGTCCACACCTATAAAGGCGCAAGCCTTGAA
31_30445	GTTTTCTCCTCACCCAAATCCTAATGCGAGAGATGCCCTTCTCTTGCCAAGCATGAAAGCACTCTGCGCTCTGCGAGCGGCCTTCGGGTCGCACTCAATGCAGCAGTCACATTGCTCACAATGTGAACTCATTGAGAGTGGAGGCAGTGCAGCAACAGCTGCCAGTGCTTAGACACACCAACTTAGGTACAGTATCTGGGCTCAGGTGGGACCACCCGCTGAACTTAA
33_7039	AACTCTCTTTTCACCTTTTGGTGGAAGACTTGTCGGTTGTGCACTCGTGTACTCTGATTAAAATGATCAAGTCTGGATTTGGCTGGTGGCCAAGGACACTGTGTGCTAGAGACGTCGCTTCGGCTGACTGTCTTCTCACAGTGCGTCCTAGGCTATTCAAAGCTAGCCCTATCCTAGGCTTTTTCAGTGGTGGTCGCCTTGGCGGCCCCCACAACCCCCCAA
14_50769	TTTCTCATCACCCAAATCTTAATGCGAGAGATATCCTTCTCTTGCTAAGTACGAAAGCACTCTGAGCCCTGCAAGTGACTTGACTTCGGTCAAGGTCACACTCAATGCAGCAGTCACATTGCTCACAATGTGAACTCATTGAGAGCGGAGTCAGCGCAGCTTGTCTGCAAGTGCTTAGAGCATTTAAACTCTA
35_34763	AACCGATCAACACCTGTGGGCGTTGGCACTGGCTTTCCGTGCAGTTGTGCGGATTGCTTAAAGATATTCAGGTTGATGAGCTTCCAGCCAAGCTCCAAGTGTGCTAAAAGACTGTGGTCTTTCGTCATTTGGTCAGTTTGGTTGCACGGCTCTACACGACAACCTCTAAAACTTATCTA
33_66372	AATCAATAAAACTTTGGTTTGGTATTGGGAGAAGTGGTTTTTGCCTCTCTCCTTTAAGCTATTGGCGACGCTATTTCAGCTTGTAAGACGTAGTAAGTAATTCCTCGTCAAAGCAACTGAGTGGTAGTCTGCCAACTGAACGATTTATTTTACA
34_7270	AAACCCACTCCTACCCTTGGGTAGGGAAGTGTCGGTTTGAGCTAGCTCAATCTGATCAAAAGTAGTAGGTCTAGTCAGGCTGGTGGCCTGGGACATTGTGTGCTAGAGACGTCGTTCGCGGCAGTCTTCTCATGATGCGTCCCTGGGCTATTCAAGCTGGTCTGATGTCGACCTCTCTGTGCTTTGACCGTCAAAAGTCAAAACACAACCCCCCT
27_39502	AACACGATCAACTCTAGTTAAGAGTTGGTATTGGCCTTATGTGCAGTATTGCGTATTTGGCTTGAATGTATTTAGTTGATGGGCTTCCCAACGATGCTCGATGTGTGCTAGCGAGACAGTCGTCCCGATCTCACATTATAGTCTTGTTGCAGAGTTCTAAGTACAACTATCAGGGTATTCTAGTACTCTATAATATCAA
41_34424	TATCTCATCACCCAAATCATAATGCGAGAGATACCCTTCTCTTGCTAAGCATGAAAGCACTCTGCGCTCTGCGAGCGACTTCGACTAGTTCGATGGTCGCACTCAATGCAGCAGTCACATTGCTCACAATGTGAACTCATTGAGAGCTGAGGCAGTGCAGCGAAAGCTGTAAGTGCTTAGTCACACAAACTTA
27_11404	TTTCTCCTCACCCAAATCATAATGCGAGAGATACCCTTCTCTTGTTAAACATGAAAGTACTCTGTACTCTGCAGGCGATCTAGACTTGTTCTTAATCGCACTCAATGCAGCAGTCACATTTCACAATGTGAACTCATTGAGAGTAGAGACAGTGCAGCTTTTAGCTGCCAGTACTTAGCTACTCAAACTCTA
48_22090	TTTCTCCTCACCCAAATCATAATGCGAGAGATACCCTTCTCTTGTTAAATATGAAGGTACTCTGTACTCTGCAAGCGAGACTTCGGTCTTGCACTCAATGCAGCAGTCACATTTTTCAATGTGAACTCATTGAGAGTAGAGGCAGCTCAGCAATTTGCTGGAAGTACTTAGGTAACTAAACTTTA
32_76820	CAACCCTCAAGCACTGCTTGGTGTTGGTGGCCTACGGGCGCCCCGTACCGGGTGCGCCTGTAGCCGCCCAAATACATTGGCGGACCCGCCGTGGCTCCCTGCGTAGTAGCTTAACCTCGCATCGGGCCTAGGCGTCGCCCTGCCGTAAAACGATACTCAGTAACACT
40_16279	CAACCATCAAGCCCCCGGGCTTGTGTTGGGGACCTGCGGCTGCCGCAGGCCCTGAAATCCAGTGGCGGGCTCGCTGACACACCGAGCGTAGTAGCTTACAACCTCGCTTTGGGAGTGCTGCGGGTGCTGGCCGTAAAGCGACCTTTTGCGTCTTTAGCACTA
21_9298	TATCTCCTCACCCAAATCATAATGCGAGAGATGCCCTTCTCTTGTCAAGCATGAAAGCACTCTGCACTCTGCGAGCGACTCCGGTCGCACTCAATGCAGCAGTCACATTGTCCCAATGTGAACTCATTGAGAGTGGAGGCAGTGCGGTGATCCGCGAGTGGTTAGTCACACCAACTTAGGTATCGTATCTGGGCTCAAGTGGGAGTACCCGCTGAACTTAA
20_9937	GTCAACTCCTCACCCAAACCTTAATGCGAGAGATGCCCTTCTCTTGCTAAGCATGGAAGCACTCTGCTCCCTGCAAGCGATCTCGGCTTCGGTCGAGGGTCGCACTCAATGCAGCAGTCACATTGTTCACAGTGTGAACTCATTGAGAGTAGAGGCAGTGCAGGCTCGTCCTGCAAGTGCTTAGGCAAGCAAACTTTC
14_30556	TTTCTCCTCACCCAAACCTTAATGCGAGAGATACCCTTCTCTTGCTAAGCATGAAAGCACTCTGCTTTTGCAAGCGGCTATTGATTCGTCAATTGTCGCACTCAATGCAGACGTCACATTTCTCACAATGTGAACTCATTGAGAGCAGAGGCTGTCAGCTCACGCTGTCAGTGCTTAGTCACTTAAACTTTC
17_23402	TTTCTCCTCACCCAAATCTCAATGCGAGAGATAACCTTCTCTTGCCAAGTATGAAAGCACCCTGCGTTTGCGAGCGGCCTTCGGGACGCACTCAATGCGGTCGTCACATTCTCGTAATGTGAACTCATTGAGAGCGAATGCAGCGCGGCCTAGCCGCAAGTGCTTAGTCACGCCAACTTCGGCATCGTATCTGGGCTCAGGCGGGACTACCCGCTGAACTTAA
14_20491	AATCATCAAGCCCCTCGGCGCTCGTCGCCGGAGGGCTTGGACTTGGGGGTCTTGCTGACGCTTCGGCGCCGGCTCCCCTTAAATGAATCGGTCGGGCTTATCGTGTGCCGGTCCACGGGCGTTGTATCACCCTCGTCCTGGGATGGCGCTCGACTCGAAGGCCCCTCCTCGACCTGCCTATGGAGCGGCGGTCAAAGGCGCTTTGCCACTTTGTG
35_42805	AAACAAGATCAACTCTAGTTGAGAGTTGGGATTGGTCTTATACATCTAGTGGTGTATTTGACTTGATTATATCGAGTTGATGAGCTTCCCAATGCGGCTCAATGTGTGCTAGCGAGACAGTCGTCCCGATCTCACATTTATTGTCGCATTGCAGAGTTCTGTCCACAGCTCGCTAAACAACCTAAAAATCATCATCAA
19_33957	TTTCTCCTCACCCAAATCTTAATGCGAGAGATACCCTTCTCTTGTTAAGTAAGAAAGCACTCTGAGCCCTGCAGGTGACTTGGCTTCGATCAAGGTCACACTCAATGCAGCAGTCACATTGCTCACAATGTGAACTCATTGAGAGCAGAGTCAGCGCAGCTTGTCTGCAAGTGCTTCGAGCATTAAACTCTA
33_7827	ACTCTATAATGCAGCAATGCGATTTGATCCATGTCGGCAACGACTGGGCCTAAATGTAGCCAGATAATGGTCTGCGAGGACTAGCCCGAGTGCTAAGCATTCTTGGTTCTAGGCCCCCCCCGCCTGCCACAATCTATCTATCT
14_50852	AAAACCATCAAGCACTCTTGCTTGGACTTGGGAGATGAGTGCCTACGGTCCTCACTGCCGAAATTGAATGGCGGATAGCCTTGTGGTGCGCCAGCGTAGTTAGTCTTCTTTCGCTTGGAACCCGAGACGGTCCCGCCCTCAACCCCCACATTTCTAT
5_62241	CAACCCTCAAGCACTGCTTGGTGTTGGGCGGTACCGCCTGCGGTACGCCTCAAACTCAGTGGCGGCGCCGCTCGGCTCCTAGCGTAGTAACACTTCTCGCTTCGGGGTCCGGGCGCGCTCCCGCCAGCAACCTCACTTCTCAAA
15_48254	AACCCATCTCAACGCCCTTGTGGTGTCGGGGAGTTGGACTGATATCGGCGTATGCCGGTGCAGCCTGAAATGCAGTTACCGCGAGCTAGCTTAGCGTACAGAGTCATGCCTTTGGCAGTTTCTGTTCAGCGGCTGGCGTATTCGCCGGTAAGCGTTTGTCGGTTCGCCGCGCAGACAACTGCGTACCTCTGGTACCACTCC
36_33662	TTTCTCCTCACCCAAAACTTAATGCGAGAGATACCCTTCTCTTGTCAAGCACGAAAGCACTCTGCGCTCTGCGAGCGGCTTCTTGACTAGCTCAGGAGTCGCATTCAATGCAGCCGTCACATTTTTCACAATGTGAACTCATTGAGAGCAGAGGCTGTCAGCTCACGCTGTCAGTGCTTAGTCACTTAAACTTTC
14_12135	TTTCTCCTCACCCAAATCTTAATGCGAGAGATGCCCTTCTCTTGCCAAGCAGGAAAGCACTCTGCGCTCTGCGAGCGACTTCGACTCGATCGAGGGTCGCACTCAATGCAGCAGTCACATTGCTCACAATGTGAACTCATTGAGAGCAGAGGCAGTGCAGCAACCGCTGCCAGTGCTTAGCCACGCAAACTTTC
31_2484	TTTCTCCTAACCCATATCATAATGCGAGAGATACCCTTCTCTTGCTAAGCATGAAAGCACTCTGCGCTCTGCGAGCGGCTTCGACTTGTTCGAGGGTCGCACTCAATGCAGCAGTCACATTCTCCAATGTGAACTCATTGAGAGTAGAGGTAGCGCCGTAAGGCCAGTGCTTGGAGATCTAATTTTTAA
14_15221	ACCTTTTGCAGCAATGCGATTTGACCAATGTCTCCGGACTTGGTCTAAACGTAGCCAGATGGTGGTTAATGTTGCTAGCCCGAGTGCTAAGCATTCTTGGTTCTAGTAGCAAAGGCCACGTCATCACGCCTTTTT
35_11447	AACAAGATCAACTCTAGTTGAGAGTTGGGAGTGGCCTTATATATATGCCTAGTGTGTATTTGGCTTGAATTGATCGAGTTGATGAGCTTCCCAGCGCGGCTCAATGTGTGCTAGCGAGACAGTCGTCCCGATCTCACATTATCGCTGCGTTGCAGAGTTCTGACCACAGCTCGCTAAACTATCTATCAA
27_39712	ACACCCTCAAGCTCAGCTTGGTGATGGGCGACTGTCCCCCCGCGGACTCGCCTCAAACGCATCTGGCGGCTGGGCCGGCGGCTTCTCCTGCAGCACATTTGCAGCGCGAGGCGCGCGGCTCCGGCGAACCACAAGCCCCTTTCTCAG
14_6969	TCACCCTTCAAGCACTTAAGCTTGTATTGAGCTTTTATTTTGTTCTTTTAATGAACAGGCTCGAAATGCAGTGGCGATGTCGAGTTTGGTGCCCAAGCATTATAGGGCTTTGTCACATGCTTTGGTGGCCCAGACCGGCAATGTTCTGCCTGGCTATAATTAATTATTTTGTCAAATAATCAA
31_38242	GTATTAATTTCTTGGGATTTCATTCGTGAATGAACAAGGAGATATGAAGTTCCCATCTCTTGGTGGGTTCTTTTAAATAGATTGCTACTAGTAATACGAAAATGTTTGACATTTCTCTATCATCTATTAGAAAAGTATGTGTATGAAACTGTGGTTTCTCATAATGCCTACTATTTTAGAGGAGATTTGGAGTTTTCATATGAACAGTTTAGTCCATACCTATAAAGGCGCAAGCCTTGAA
27_85861	TATCTCCTCACCCAAATCCTAATGCGAGAGATGCCCTTCTCTTGCCAAGCACGAAAGCACTCTGCACTCTGCGAGCGACTCTCGGGTCGCACTCAATGCAGCAGTCACATTGTTACAATGTGAACTCATTGAGAGTGGAGGCAGCGCGACGTAAGTTGCCAGTGTTTAGCCAAGCCAACTTTGGTATCGTATCTGGGCTCAGGTGGGACCACCCGCTGAACTTAA
31_28267	TATCTCCTCACCCAAATCCTAATGCGAGAGATGCCCTTCTCTTGCCAAGCACGAAAGCACTCTGCACTCTGCGCGCGACTTCGGTCGCACTCAATGCAGCAGTCACATTGTCTCAATGTGAACTCATTGAGAGCGGAGGCAGTGCGGTTCGCCGCGAGTGCTCAGTCAACTTTTAA
14_30472	TTTCTCATCCCCCAAATCATAATGCGAGAGATACCCTTCTCCCGCTAAGCATGAAAGCACTCTACGCTCTGCGAGCGGCGTCGACTAGTTCGAGGGCCGCACTCAATGCAGCAGTCACATTGCTCACAATGTGAACTCATTGAGAGCTGAGGTAGCGCGACATTAGTTGCAAGTGCTTAGACACTCAAACTTA
33_68269	AAAACCTCAGTCTCTGATTTATCATAGATTGGTTCTGCATCGGATGCCTTGTGCATCCCCTGCGAAATCCAATGGCGAAGAGCCACGCAGCCAAAGCGTAGTATTAATTTCTCGTGATGGATGTGTGAGTGCTTCTGCCGCAACCCCCATATCTTAGT
2_34781	CAACCCTCAAGCCCAGCTTGGTGTTGGGGCACCACGGCCCGGCCGTGGGCCCCGAAATTTAGTGGCGGGCCCTCTGGGAGTCCGGGCGTAGTAGCGATATGTCGCCCGCGGCCCCCCGGAGGCGCTCCTGCCGTTAAACCCCCCAAATCACAGAA
27_84524	TTATTTCCTCACCGAAATCATAATGCGAGAGATAACCTTCTCTTGTTAAGCATGAAAGCACTCTGCGCTCTGCGAGCGACTTCGACTTGTCGAGGGTCGCACTCAATGCAGCAGTCACATTGTTTACAGTGTGAACTCATTGAGAGTAGAGGCAGTGCGGCCTTACAGCTGCCAGTGCTTAGACACTCAAACTTTT
14_4990	TTTCTCCTCACCCAAACCTTAATGCGAGAGATACCCTTCTCTTGCCAAGCACGAAAGCACTCTGCGCTCTGCGAGCCATCCTCGACTCGTTCGAGGGTCGCACTCAATGCAGCTGTCACATTGCTCACAATGTGAACTCATTGATAGCAGAGGCAGTGCAGCAGCCGCTGCCAGTGCTTAGTCACGCAAACTTTC
2_33942	TCTCTCCTCACCTACATCCTAATGCGAGAGATACCCTTCTCTTGTTAAATATGAAGGTACTCTGTACTCTGCAAGCGAGACTTCGGTCTTGCACTCAATGCAGCAGTCACATTTTTCAATGTGAACTCATTGAGAGTGGAGGCAGCTCAGCAATTTGCTGGAAGTACTTAGGTAACTAAACTTT
27_91872	ACACCCTCAAGCTCTGCTTGGTGTTGGGCGTCTGTCCCCGCCTCCGCGCGCGGACTCGCCTCAAAGCGATTGGCGGCTGGTACCACGGCCTGGAGTGCAGCAGAATTGCGCTCCTTGTCTCGGGGTCTAGCTCCCATAAGCGAACTTTTTTCACTT
25_1405	TTTCTCCTCACCAATAACATAATGCGAGAGATGCCCTTCTCTTGTTAAGCAGGAAAGCACTCTAGCTCTGCGAGTGATCTTCGGATCGCACTCAATGCAGCAGTCACATTTAACAATTTTAACTCAGTGAGAGTTGAGGTAGCGCGAACAATCGCAAGTGTTTAGACAAACCAACTTAGGTACAGTATCTGGGCTCAGGCGGGACCACCCGCTGAACTTAA
36_22825	CGACCCTCAAGCACAGCTTGGTGTTGGGCGCGGTCCTGCAGGACCGGCCCGTAACTCGTAGGCGGCCGCCGCCCGCGCCCCCAGCGTAGCAAGCTCACGCGTTCGCTCGGGGACGGCGCGGCTGGCCCGCCCGCAAATGTTTCCAAGG
32_953	AACCGATCAACACCTGTGGGCGTTGGCATTGGCGGTCCGTGCAGTACTGTGCGGTTTGCTTAAAGATATTCAGGTTGATGGGCTCCCAGCTGAGCTCCAAATGTGCTAAAAGACCGTGGTCTTTCGTCATTTGGGTGCGCAGTTGCACGGCTCTATTCGACGACCTTTAAACATTATCTA
31_420	AACCCCTCAAGCCCAGCTTGGTATTGGGTGCTTGTCCCGCCTCCTGCGCGGCGACTCACCTCAAAGTCATTGGCAGCCCGCAATCGCCGGCCGTGAGCGCAGCACAGACGCGCTTGTGGAATCCGGCGGCTCGGCTCTCCAAAAGCTTATTTCAACCACAATTGACCTCG
26_44137	CAAAAGACACTCCCATGCAATCGTTGTGTGGGATGTGGTGTTTGGCCTTCCATTGTACCTATAAGGTGTGGTAGGCTAAAGGAAGGGGCTGCTGGCTATGGTGCTGGTCACAACGATTAGTGGATTACACATGTTGTTCTCAAACTGGTGGCTTGTACTGATTTCAGCGACATTGGCCCTTTGGACCCATGGATCGCATTGAATGCTAGCACCGTTACCCCA
33_20599	TAACACATCACCCAAATCTTAATGCGAGAGATACCCTTCTCTTGTTAAGCATGAAAGCACTCTGCGCTCTGCGAGCGACTTCGACTTGTTCGATGGTCGCACTCAATGCAGCGGTCACATTGTTCACAATGTGAACTCATTGAGAGCTGAGGCAGCGCGGCCTAACAGCTGCTAGTGCTTAGACACTCAAACTTTT
41_25320	TATCTCATCACCCAGATCATAATGCGAGAGATGCCCTTCTCTTGCCAAGCGCGAAAGCACTCTGCGCTCTGCGCGCGGCTTCGGACTCGTTCGAGGGCCGCACTCAATGCAGCAGTCACATTGCTCACAATGTGAACTCATTGAGAGCTGAGGCAGTGCGGTGTAAACCGTTAGTGCTTAGTCACACAAACTTTC
36_61428	TTTCTCCTCACCCAAATCTTAATGTGAGAGATACCCTTCTCTTATCAAGTAAGAAAGCACTCTGAGCTCTGCACGCGGCTTCATTTCGGTGAATCCGCACTCAATGCAGCAGTCACATTTTACAATGTGAACTCATTGAGAGTCGAGTCAGCGCAGCTTGTCTGTAAGTGCTTAGAACTCAAAACTCTT
27_23399	CAACCCCTCAGGCCCTGGCGCCTGGTGTCGGGGCGTCTCCCGCGAGGGAGAGCCCTCAGAATCAGTGGCGGACCCGCCGCGGCTCCGAGCGCAGTAGTTTCTTAATTCTCGCTAGGGAGGCCCGCGGGGGACATCCGGCCGTAAAACCGGGCGCAAGCCCAACCCCAACAA
11_36017	TTTCTCCTCACCCAAATCATCATGCGAGAGATGCCCTTCTCTTGCCAAACATGAAAGCACTCTGCATTCTGCGAGCGGCCTTCGGGTCGCACTCCATGCAGCAGTCACATTGCTCACAATGTGAACTCATGGAGAGTAGAGGTAGTGCGGCGACAGCTGCGAGTGCTTGGACACACCAACTTCGGTACAGCATCTGGGCTCAGGCGGGACCACCCGCTAAACTTAA
27_86230	TATCTCCTCACCCAAATCATAATGCGAGAGATGCCCTTCTCTTGCCAAGCATGAAAGCACTCTGCGCTCTGCGAGCAGCCTTCGGGTTGCACTCAATGCAGCAGTCACATTGTCTCAATGTGAACTCATTGAGGGCGGAGACAGTCAGCGCAAGCTGTCAGTGCTTAGCCAAGCCAACTTTGGCGTGGTATCTGGGCTCAAGTGGGACTACCCGCTGAACTTAA
25_23930	TATCTCCTCACCCAAATCCTAATGCGAGAGATGCCCTTCTCTTGCCAAGCACGAAAGCACTCTGCTTTCTGCGCGCGGCTTCGGTCGCACTCAATGCAGCAGTCACATTGTCTCAATGTGAACTCATTGAGAGCAGAGGCAGTGCGGCAATAGCTGCCAGTGCTTAGTCAAGCCAACTTAGGTATCTAATCTGGGCTCAGGTGGGACTACCCGCTGAACTTAA
48_24416	TTTCTCCTCACCCAAAACTTAATGCGAGAGATGCCCTTCTCTTGCCAAGCATGAAAGCACTCTGCTCTCTGCGAGCGGCTTCCTTACTAGCTCAGGGGTCGCACTCAATGCAGCCGTCACATTTCTTTTAATGTGAACTCATTGAGAGCAGAGGCTGTCAGCTCACGCTGTCAGTGCTTAGTCACTTAAACTTTC
35_24212	TATCTCATCACCCAAATCATAATGCGAGAGATACCCTTCTCTTGCTAAGCATGAAAGCACTCTGCGCTCTGCGGGCGGCTTCGATTCGTCGACAGTCGCACTCAATGCAGCGGTCACATTGCTCACAATGTGAACTCATTGAGAGCTGAGGCAGTGCAGCGCAAGCTGCCAGTGCTTAGTCACTCAAACTTTACTTGCAT
27_3925	ACACGATCAATTCTAGTTAAGAGTTGGTATTGACCTTATATGCGGTATCGCGTATTTGGTTTGAATGTATTTAGTTGATGAGCTTCCCAATGATGCTCAATGTGTGCTAGCGAGACAGTCGTCCCGATCTCACATTATTGCCTCGTTGCAGAGTTCTATTTACGACTATTTAATATTTTTAATCAA
14_22659	TTTCTCCTCACCCAAATCTTAATGCGAGAGATGCCCTTCTCTTGCCAAGCAAGAAAGCACTCTGCGCTCTGCGAGCGGCTTCGACTCGTCGAGGGCCGCACTCAATGCAGCAGTCACATTGCTCACAATGTGAACTCATTGAGAGCAGAGGCAGTGCAGCGTACTCCGCTGCCAGTGCTTAGTCAGCCAAACTTTC
34_16774	ACACCCTAAAGCTCCGCTTGGTGTTGGGCGCCTGTCCCCGCTTCACGTGAGGACTCGCCCCAAATTGATTGGCAGCAGCATCGTCGGCTTCTTGCGCAGCACAATGCGCGCTAGGAGGCTTGCGGCGGGCTAGCGACCACGAAGATATCACCCA
32_82532	CAACCCCTCAAGCTTTGCTTGGTGTTGGGCCTCTGCCGCGCCGCGGCTGGCCTTAAATGCTCCGGCAGCCTCCTCGACGGCCTCTCAGCGCAGCAGTTTCGCGCCTGGGAGCCGGCGGGAGCGCCGCCCCTCGAACCCCCCCCGA
48_15142	TCTTCTGCAGCAATGCGATTTGACTCGTGTCTTTGTTGACCGAGTTTAAAGAAAGCTAGAGGATGGTCAGTTTAGACTAGCCCGAGTGCTAAGCATTCTTTGGTCTAGCGCTGGATTGCTCATTACATCTATTTTTTATTTGGCCTCA
28_3699	CACCCATCGAGCCTGGCTCGGTCTTGGGCGCCGCGGCACGCCGCGCGCCTCAAAGTTCTGCCGGCCGAGCTGTCCGCCCCGTAGCGTCGTGGAACATTCGTTCGCTAGCGGGGTAAGGGTGGCCGACGCCGTTAAAACCTCCATAA
36_2010	TTTCTCCTCACCCAAATCTTAATGTGAGAGATACCCTTCTCTTGCCAAGCATGAAAGCACTCTGCGCTCTGCGAGCGGCTTCCTGACTAGTTCAGGGGTCGCACTCAATGCAGCCGTCACATTTCTTTTAATGTGAACTCATTGAGAGCAGAGGCTGTCAGCTCACGCTGTCAGTGCTTAGTCACTTAAACTTTC
32_93454	TTTCTCCTCACCTAAAACTTAATGCGAGAGATGCCCTTCTCTTGCCAAGCATGAAAGCACTCTGCGCTCTGCGAGCGGCTTCTTGACTCGTTCAAGGGTCGCACTCAATGCAGCCGTCACATTTCTAACAATGTGAACTCATTGAGAGCAGAGGCTGTCAGCTCACGCTGTCAGTGCTTAGTCACTTAAACTTTC
35_30317	TTTCTCCTCACCCAAAACTTAATGCGAGAGATACCCTTCTCTTGCCAAGCATGAAAGCACTCTGCGCTCTGCGAGCGGCTTCTTGACTAGTTCGGGAGTCGCACTCAATGCAGCCGTCACATTTTCACAATGTGAACTCATTGAGAGCAGAGGCTGTCAGCTCAAGCTGCCAGTGCTTAGTCACACAAACTTTA
41_31415	GTCACTATGAACTCTGAGGGGGTGTTTGCCAACTCAGTTTTCATGACTTGAACTTTCCGGACTCATTACGCGTCTGGTGGTTTAAAATAAAAGCATGGACGGTCTTCTTGACTCATCCGCACGCAAAAGTGTAATACGAGCTGTCAAAGGCTTCATTCACTTCTTGCTAGGACGTCAGATGTATCGATTTAATCCATGGTCGCAGGAAATCTGGGGACTACGCAAGTAGAACCTATCCATA
1_25451	GTTTTCTCCTCACCCAGATCTTAATGCTTGAGATACCCTTCTCTTGCTAAGTTCGAAAGCACTCTACATTCTGCAGGCAGCCTTGACTTGTCAAGGGTTGCACTCAATGCAGCAGTCACATTTCTAATGTGAACTCATTGAGAGTAGAAGTAGCGCAGCTTGTCTGCCAGTGCTTAGTCACTCAAACTTTA
27_85682	ACACTCTCAAGCTTTACTTGGTGTTAGGTGTTTGTTCACGTTCTAGCGCGAACTCGCCTTAAATCTATTAGCAGCAACACTTCTAGCTACTTGCGCAGCACATGCAGTATAAGCAGCTAGCCGTGGCTTGCTTCCACAAGCACCGATA
14_79972	AAAACCTCAGTCTCTGATTTATCATTGATTGGTCTTGCATCGGATGCCAATGGTGTCCCCTGCGAAATCCAATGGCGAAGAGCCACGCAGCCAAAGCGTAGTATAATAAACCTCGTAATGGATGTGTGGGTGCTTCCGCCGTAACCCCCAAATTCTTAGT
22_79366	TCTCTCATCACCAAAATCATAATGCGAGAGATACCCTTCTCTTGCTAAGCATGAAAGCACTCTGCGCTCTGCGAGCGACTTCGACTTGTTCGATGGTCGCACTCAATGCAGCAGTCACATTGTTACAATGTGAACTCATTGAGAGTTGAGGCAGTGCAGCGAAAGCTGTAAGTGCTTAGTCACACAAACTTA
34_12169	CACCCCCTCGCCACCCACTCCCCTGTTTCGACGGGAGAGCGGCAAGGCGGACCTGGCCGTCTCTGTGCTCCTCGAGGGCGCAGGGTCGGCTGAAGAACAGAGGCTTGAGCATGGTCCCGCTGAAAGGGCGCCAGCTTGGTAGGGTAGCTCACGCTCCATGCCGCTGTCGCCCCTAGGTACCTGTGCTGCAAAGCCGGCAGGAATCGGTGGTCAAACACCGAACTCTTAT
32_69756	TTTTTTCATCACCCAAATCATAATGCGAGAGATACCCTTCTCTTGCTAAGCATGAAAGCACTCTGCGCTCTGCGAGCGGCTTCGACTAGTTCGAGGGTCGCACTCAATGCAGCAGTCACATTGCTCACAATGTGAACTCATTGAGAGCCGAGGCAGTGCGGTGCAAACCGCCAGTGCTTAGTCACACAAACTTTC
28_24623	CCACCTTCAAGCGCAGCTTGGTTGTTGAGCCAATTGTTCTTTTAATGGACAGGCTTGAAATGCAGTGGCGATGTCGAGTCTTGATGCCCGAGCGTATGGAGCTCTGTCACACGCTTTAGTGGCTCAGCCGGCATTCTGTCGATTGTTGATTTGGGCCCAAAAACCTAAG
15_46531	AACACTCTTTCCACACCCTTTCGGGGGCCTGTGGAAGATTTGTTGGTTGTGCGCAGCAATGCGTACTCTGATTAAAAGGATCAAGTATGGATTTGGCTGGTGGCCAAGTACACTGTGTGCTAGAGGCGTCGCTTCGGCTGACTGCCTTCTCACGGTGCGTCCCTGGCTATTCAAAGCTGGTCTCATCGTAGGCTTTTTCAGTGGTGGTCCTTGTGGCCCCACAACCCCCCT
33_17016	CAACCACTCAGGCCCTGGTGCCTGGCGTCGGGGTTTCTTGCTTCGGTAAAATCCCCTAGAATCAGTGGCGGACCCGCCGCGGCTCCGAGCGTAGTAGTAAAATATCTCGCTATGGAGGCCCGTGGGGGGATTACCGGCCGTAAAACCTCTTCTTTACTGAAGAACTTCTCAA
27_20825	ACCATTTGCACTCTGCAAAGAGGGCGAGTTGGGCAGCGAGACGGCGCAAGCAGTCTCCGGCCTGGAAAGGAGCAAGAAGATGGACGTTGGTGCATCTCTGTGTGCTATAAACACGCAAGTGTTTGGTCGCAGGGCGTGAGCTGGCGCGCTGTCGCAATCTCTATTTTTT
31_9676	TGCTCTCTCCTCACCTACATCCTAATGCGAGAGATGCCCTTCTCTTGCCAAGCTTGAAAGCACTCTGCACTCTGCGAGCGGCCTTCGGGTCGCACTCCATGCAGCAGTCACATTGCTCACAATGTGAACTCATGGAGAGCGGAGGCGGCGCGGCGACAGCTGCCAGTGCTTGGACACACCAACTTAGGTACAGTATCTGGGCTCAGGCGGAACCACCCGCTGAACTTAA
32_2084	AACAAGATCAACTCTAGTTGAGAGTTGGGATTGGTCTTATATAACCTGCTTATATTTGACTTGAATGAATCGAGTTGATGAGCTTCCCAGTGCGGCTCAATGTGTGCTAGCGAGACAGTCGTCCCGATCTCACATTATTGTCGCATTGCAGAGTTCTGTGCACAGCTCGCTAAACCCTTTGTCATCATCAA
27_764	CCACAACTAGAAGCGTATTTTTTTTAAATATGATTTTGATTTGGCTGAATTACGATTCAGCTGGAATGCAGCAGGTCAAGACAGTGTTTACTAATATTGGTAATGCTTTCACAAAAGCTTTGCTTGGTCTTGTGCGCTATAATCTAGCAATAGATTGGTCATATTACTAATGCAAACTTTTTC
39_62585	TTTCTCCTCACCTAAATCTTCATGCGAGAGATGCCCTTCTCTTGCCAAGCATGAAAGCACTCTGCACTCTGCGAGCGACCTTCGGGTCGCACTCCATGCAGCAGTCACATTGCTCACAATGTGAACTCATGGAGAGCGGAGGCAGTGCGGCGACAGCTGCCAGTGCTTAGACACACCAACTTAGGTATAGTATCTGGGCTCAGGCGGGACCACCCGCTGAACTTAA
7_30292	AACACTCTTTCCACACCCTTTCGGGGGCCTGTGGAAGATTTGTTGGTTGTGCGCAGCAATGCGTACTCTGATTAAAAGGATCAAGTCTGGATTTGGCTGGTGGCCAAGGACACTGTGTGTTAGAGACGTCGCTTCGGCTGACTGTCTTCTCACGGTGCGTCCTTGGCTATTCAAAGCTGGTCTCATCCTAGGCTTCTTCAGTGTGGTCCTAACCGGCCTCACAACCCCACAA
34_35397	AAACAAGATCAACTCTAGTTGAGAGTTGGGATTGGTCTTATACATCTAGTGGTGTATTTGACTTGATTATATCGAGTTGATGAGCTTCCCAATGCGGCTCAATGTGTGCTAGCGAGACAGTCGTCCCGATCTCACATTTATTGTCGCATTGCAGAGTTCTGTCCACAGCTCGCTAAACAACCTAAAAAATATCAA
1_52759	TTTCTCCTCACCCAAAACTTAATGCGAGAGATGCCCTTCTCTTGCCAAGCATGAAAGCACTCTGCGCTCTGCGAGCGACTTCCTGACTAGTTCAGGTGTCGCACTCAATGCAGCCGTCACATTTCTCATAATGTGAACTCATTGAGAGCAGAGGCTGTCAGCTCACGCTGTCAGTGCTTAGTCACTTAAACTTTC
27_72477	TTTCTCCTCACCCAAATCCTAATGCGAGAGATACCCTTCTCTTGCTAAGCATGAAAGCACTCTGCGCTCTGCGAGCGACTTCGACTTGTTCGAGGGTCGCACTCAATGCAGCAGTCACATTGCTCACAATGTGAACTCATTGAGAGCTGAGGCAGTGCAGCGTCAGCTGCGAGTGCTTAGTCACCCAAACTTA
11_39325	TCTCTCATCACCCAAATCATAATGCGAGAGATACCCTTCTCTTGCTAAGCATGAAAGCACTCTGCGCTCTGCGAGCGACTTCGACTTGTTCGAGGGTCGCACTCAATGCAGCAGTCACATTGCTCACAATGTGAACTCATTGAGAGCTGAGGCAGTGCAGCGTAAGCTGCCAGTGCTTAGCCACACCAACTTAGGTACAGTATCTGGGCTCAGGCGGGACCACCCGCTGAACTTAA
28_68164	TTTCTCCTCACCCAAATCTTAATGCGAGAGATGCCCTTCTCTTGCCAAGCACGAAAGCACTCTGCGCTCTGCGAGCGGCTTCGACTCGATCGAGGGCCGCACTCAATGCAGCAGTCACATTGCTCACAATGTGAACTCATTGAGAGCAGAGGCAGTGCAGCCCCCGGGCTGCCAGTGCTTAGTCACGCAAACTTTC
1_17777	TTTCTCCTCACCCAAACCTTAATGCGAGAGATACCCTTCTCTTGCCAAGCATGAAAGCACTCTGCGCTCTGCGAGCGGCTTCTTGGCTAGTTCGTGAGTCGCACTCAATGCAGCCGTCACATTTCTCACAATGTGAACTCATTGAGAGCAGAGGCTGTCAGCTCACGCTGTCAGTGCTTAGTCACTTAAACTTTC
34_643	TATCTCATGACCAAAATCTTAATGCGGGAGATGCCCTTCTCTCGTCAAGCATGAAAGCACTCTGCGCTCTGCGAGCAGCCTTCGGGTTGCACTCAATGCAGCAGTCACATTGCTTACAGTGTGAACTCATTGAGAGTGGACGCAGCGCAGCAATAGCTGCAAGTGCTTAGTCATATCAACTTAGAAACCGTATCTGGGCTCAGGTGGGACCACCCGCTGAACTTAA
8_40773	TCTCTCCTAACCAAAATCCTTATGCGAGAGATGCCCTTCTCTTGCCAAGCATGAAAGCACTCTGCACTCTGCGAGCGGCCTTCGGGTCGCACTCAATGCAGCAGTCACATTGCTCACAATGTGAACTCATTGAGAGCGGAGGCAGTGCAGCGACAGCTGCCAGTGCTTGGACACACCAACTTAGGTACAGTATCTGGGCTCAGGCGGGACCACCCGCTGAACTTAA
27_65644	TTTCTCCTCACCCAAATCTTAATGTGAGAGATACCCTTCTCTTACCAAGTACGAAAGCACTCTGAGCTCTGCACGCGGCTTCACTTCGGTGAATCCGCACTCAATGCAGCAGTCACATTTTACAATGTGAACTCATTGAGAGTTGAGTCAGCGCAGCTTGTCTGCAAGTGTTTAGATCTCAAAACTCTT
32_81275	CCACCATCAAGCCACAGGCTTGCGTTGGGGGCCTGCGGCTGCCGCAGCCCCTGAAAATCAGTGGCGGGCTCGCTGTCATTCCGAGCGCAGTAGTTACGTCTCGCTTTGGAGCTGGCGGTGGGCGCCTGCCGTAAAATAACCCTCACAA
20_9574	CAACCCTCAAGCTCTGCTTGGTATTGGGCCCCGCCGGTTCCGGCGGGCCCTAAAGTCAGTGGCGGTGCCATCCGGCTCCGAGCGTAGTAATTCTTCTCGCTCTGGAGACCCGGCTGTGTGCTTGCCAGCAACCCCCAATTTTTTTCA
31_35966	AGTATTAATTCCTTTTGATTTCATTCGTGAAAGATCAAGGAGATATGAAGTTCCCATCTTTTGATGGGCTCTTTTAAATAGATTACTACTAGTAATATGAAAATGCTTGACATTTCTCTGTATCTATTAGAAAAGTATGTGTATGGAACCGTGGTTTCTCATAATGCCTACTATTTTAGAGGAGATTTGGAGTTTTCATATGAACAGTTTAGTCCATACCTATAAAGGCGCAAGCCTTGAA
32_75507	AACTCTCTTTCTACTACCCTTTGGGGTTTGTGGAAGACTTGTCGGTTGTGCACCTCGGTGTACTCTGATTAAATGGCTCACGTCTGGATTTGGCTGGTGGCCGAGGACACTGTGTGCTAGAGACGTCTCTTCGGCTGACTGTCTTCTCACAGTGCGTCCTGGTCTATTCAAAGCTGGTCTCATCCTAGGCTTCTTCAGTGTGGTCCTCGCGGCCTCACAACCCCACAA
32_78927	TATCTCCTCACCAAAATCATAATGCGAGAGATGCCCTTCTCTTGCTAAACATGAAAGCACTCTACGCTCTGCGAGTGATCTTCGGATCACACTCAATGCAGCAGTCACATTTTCTAATGTGAACTCATTGAGAGTGGACGTAGTGCAGCGCAAGCTGTTAGTGTTTAGAAACACCAACTTAGGTCTAGTATCTGGGCTCAGGCGGGACCACCCGCTGAACTTAA
44_110	TATCCCCTCACCTAAATCTTAATGCGAGAGATACCCTTCTCTCGTTAAGCGAGAAAGCGCTCTGCGCTCTGCGAGCGACTTCGACTCGTTCGAGGTCGCACTCAATGCAGCGGTCACATCGATCACAATGTGAACTCATTGAGAGTAGAGGCAGTGTAGTTTCGACTACCAGCGCTTAGGCACTCAAACTTTTC
12_51227	AACCCTATGCAGCAATGCGACTTGATTCGAGTCTCTGGACTGAATCTAAAAGTAGCCAGACGGTGGTCAGCGTGACTAGCCCGAGTGCTAAGCATTCTTGGATCTAGTTCCGCAGCCATTAAACACTTTTTATTTTTAT
11_33471	TTTCTCCTCACCCAAATCATCATGCGAGAGATGCCCTTCTCTTGCCAAGCATGAAAGCACTCTGCATTCTGCGAGCGGCCTTCGGGTCGCACCCCATGCAGCAGTCGCATTGCTCACAATGTGAACTCATGGAGAGTGGAGGCAGTGCGGCGACAGCTGCGAGTGCTTGGACACACCAACTTCGGAATAGTATCTGGGCTCAGGTGGGACCACCCGCTGAACTTAA
27_1591	AACCCTTCAAGCCTAGCTTGGTGTTGGGCGTCTGCCCCCGCGTCCGCGCGGTGGCTCGCCTCAAAGTCATTGGCAGCTGAGATACCGGCCCCGAGCGCAGCACAATGCGTCCTCGACCCGCGTAGCTCGGCTTCCACGAAGCCCATTCTTCCT
31_7432	TGTTCTCTCCTCACCCAAATCCTCATGCGAGAGATGCCCTTCTCTTGCCAAGCATGAAAGCACTCTGCACTCTGCGAGCGGCCTTCGGGTCGCACTCCATGCAGCAGTCACATTGCTCACAATGTGAACTCATGGAGAGCGGAGGCAGTGCGGCGACAGCTGCCAGTGCTTAGACACACCAACTTAGGTACAGTATCTGGGCTCAGGTGGGACCACCCGCTGAACTTAA
26_29581	CAAAAGACACTCCCATGCAATCGTTGTGTGGGATGTGGTGTTTGGCCTTCCATTGTACCTATAAGGTGTGGTAGGCTAAAGGAAGTGGCTGCTGGCTATGGTGCTGGTCACAACAATTGGTGGATGACACATGTTGATCTCAAAGTTGTGGCTTGTACTGATTTCAGCGACATTGGCCCTTTGGACCCATCCTTCGATGGCTTCGCAA
14_1689	TTTCTCCTCACCCAAACCTTAATGCGAGAGATACCCTTCTCTTGCCAAGCACGAAAGCACTCTGCGCTCTGCGAGCTTCTCCTTGACTAGCTCAGGGGGTCGCACTCAATGCAGCCGTCACATTGCTCACAATGTGAACTCATTGAGAGCAGAGGCAGTGCAGCAGCCGCTGCCAGTGCTTAGTCACGCAAACTTTC
13_38106	TTTAATCATCAAATCTATTGGGTAAAATCAATAGGCTTGGAGCTGGGACTTGTCGATAGACTGTCCCTAATAGCATTTGTTGCGACTCAATAGCGAGACTATATGAAAAGCATGACCATTGAACGCACGTTCTTATGATTGCCTGTAGTACCTTTGAACTGTTGACTAGTACAAAATAAACACGAAGACTAACCTCTTTAAG
26_41548	CAAAAGACACTCCCATGCAATCGTTGTGTGGGATGTGGTGTTTGGCCTTCCATTGTACCTATAAGGTGTGGTAGGCTAAAGGAAGTGGCTGCTGGCTATGGTGCTGGGCACAACAATTTGTGGATGATACATGTTGTTCTCAAAGTTGTGACTTGTACTGATTTCAGCGACAGTGGGCCTTTGGACCCATG
14_31060	TCTTTCTGCAGCAATGCGAATTGATCATGGCGTCAGGCCTTGATTTAAAGTTAGAATGCTTGTTCAAGCCTTGGGGTGGAACTATGTGCCAGAGACGCGAGTCTTCTCATAGCCCATCCTAGGATGCTAGAACCTATATTCTTTA
35_77902	CGTTTTCTTCTCACCCAAATCTTAATGCGAGAGATGCCCTTCTCTCGTCAAGCATGAAGGCGCTCTGCGCTCTGCGAGCGGCCGTCCTCGGATGGTCGCACTCAATGCAGCCGTCACATTGCTTACAGTGTGAACTCATTGAGAGTAGAGGCAGTGCAGCATCCGCTGCGCAGCGCTTAGTCACTCAAACTTTA
32_3562	AACACGATCAACTCTAGTTAAGAGTTGGGATTGACCTCATATGCTCTCTAGCGTATCTGGTTTGAATGTATTAAGTTGATGAGCTTCCCAACATTGCTCAATGTGTGCTAGCGAGACAGTCGTCCCGATCTCACATTACAGTTTTGTTGCAAGGTTCTATGCACAGCTTTTTATTTTATTTTATCAA
7_45838	CAAAAGACACTCCCTTGCAATCCTTGTGTGGGATGTGGTGTTTGGCCTTCCATTGTACCTATAATGTGTGGTAGGCTAAAGGAAGTGGCTGCTGGCTACGGTGCCAGTCACAGCACTTGGTGGATGACACATGTTGTTCTCGAAGTTGTGACTTGTGTACTGGATTCAGTGACATTGCCCCTTTGGACCCATGGATCGAGCATTGAATGCTTGCACCG
27_91505	AAACCCTCAAGCTCACGCTTGGTGTTGGGCGTCTGTCCGCGCTTCTCGGCGCGGACTCGCCCCAAATCCATTGGCAGCGGCTTCGCCGGCTTCTCGCGCAGCACTTTGCGCTCAGGAACGCTATCGGCGGGCTCGCGTCCACCAAGTCATCCCACA
39_69576	TTTCTCCTCACCTAAATCTTCATGCGAGAGATGCCCTTCTCTTGCTAAGCATGAAAGCACTCTGCACTCTGCGAGCGACCTTCGGGTCGCACTCAATGCAGCAGTCACATTGCTCACAATGTGAACTCATTGAGAGTAGAGGCAGTGCAGCAACAGCTGCCAGTGCTTAGACACACCAACTTAGGTAAAGTATCTGGGCTCAGGCGGGACCACCCGCTGAACTTAA
1_38372	TTTCTCCTCACCCAAATCTTAATGTGAGAGATACCCTTCTCTTACTAAGTACGAAAGCACTCTGTACTTTGCAGGCAACCTTGACTTGTCAAGGGTTGCACTCAATGCAGCAGTCACATTTCACAATGTGAACTCATTGAGAGTAGAGACAGTGCAGCTAGTCTGCGAGTGCTTGGAACTCTAAACTTTACTTGCATCTGAAATCAAGCAGGATCA
31_18453	CAAAAGACACTCCCATGCAATCGTTGTGTGGGATGTGGTGTTTGGCCTTCCATTGTACCTATAAGGTGTGGTAGGCTAAAGGAAGTGGCTGCTGGCTATGGTGCTGGTCACAACAATTGGTGGATGACACATGTTGTTCTCGAAGTTGTGACTTGTGTACTGAATTCAGTGACATTGCCCCTTTGGACCCATGGATCGAGCATTGAATGCTTGCA
36_2235	TTTCTCCTCACCCAAATCTTAATGCGAGAGATACCCTTCTCTTGCCAAGCAAGAAAGCACTCTGCGCTCTGCGAGCGACTTCGACTCGATCGAGGGCCGCACTCAATGCAGCAGTCACATTGCTCACAACGTGAACTCATTGAGAGCAGAGGCAGTGCAGCAGCCGCTGCCAGTGCTTAGACACGCCAACTTTC
7_5093	TTTCTCCTCACCCAAATCATCATGCGAGAGATGCCCTTCTCTTGCCAAACATGAAAGCACTCTGCATTCTGCGAGCGGCCTTCGGGTCGCACTCCATGCAGCAGTCACATTGCTCACAATGTGAACTCATGGAGAGTGGAGGCAGTGCGGCGACAGCTGCCAGTGCTTGGACACACCAACTTAGGTACAGTATCTGGGCTCAGGTGGGACCACCCGCTGAACTTAA
26_14259	TTCCCCCTCACCCAAATCATAATGCGAGAGATACCCTTCTCTTGTTAAATATGAAGGTACTCTGTACTCTGCAAGCGAGACTTCGGTCTTGCACTCAATGCAGCAGTCACATTTTTCAATGTGAACTCATTGAGAGTGGAGGCAGCTCAGCAATTTGCTGGAAGTACTTAGGTAACTAAACTTT
32_70822	AACACTATCAACTCTAGTTAAGAGTTGGAACTGACCTCATATGTTGTTTTGCATATCTGGTTTGAATGTATTGAGTTGATGAGCTTCCCAACACTGCTCAATGTGTTCTAGCGAGACAGTCGTCCTGATCTCACATTACAGCTTTGTTGCAATGTTCTATTCACATCTTTTTATTAATTTTATCGAGTACG
2_20988	TTTCTCCTCACCCAAAACTTAATGCGAGAGATACCCTTCTCTTGTCAAGCATGAAAGCACTCTGCGCTCTGCGAGCGGCTTCTTGACTAGCTCAGGAGTCGCACTCAATGCAGCCGTCACATTTCTTTTAATGTGAACTCATTGAGAGCAGAGGCTGTCAGCTCACGCTGTCAGTGCTTAGTCACTTAAACTTTCT
14_1291	TTTCTCCTAACCCAAATCTTAATGCGAGAGATACCCTTCTCTTGTCAAGCAAGAAAGCACTCTGCGCTCTGCGAGCGACTTCGACTTGTTCGAGGGTCGCACTCAATGCAGCAGTCACATTGCTCACAATGTGAACTCATTGAGAGCAGAGGCAGTGCAGCATCCGCTGCCAGTGCTTAGACACGCCAACTTTC
10_43819	TTGTTCTCTCCTCACCCAAATCCTAATGCGAGAGATGCCCTTCTCTTGTTAAGAATGAAAGCACTCTGCACTCTGCGAGCGGCCTTCGGGTCGCACTCAATGCAGCAGTCACATTGCTCACAATGTGAACTCATTGAGAGCGGAGGCAGCGCAGCGACAGCTGCCAGTGCTTAGACACACCAACTTAGGT
14_2935	ATCGCGTCGCTCCCACCATACCTTCCTTCGGGATGCTAGGTTGGGGGCGGATAATGGCCTCCCGTTCCTCACGGAGTGGTTGGTCAAAATAAAAGTCCCCTTTGATGGATGCACGACTAGTGGTGGTTGACAAAACCCGGTATTGTGTCGTGTGTCTTGTCAAAAGGGTGCAACTTAATAGACCCAACGCGTTGTCATGAAACAACGCATCGA
32_86146	CTACCTTCAAGCACGGCTTGTGTGTTGAGCATCTGTTCTTTTTTTTTTCTAAGGACATGCTTGAAATGTAGTGGCGATGGCGAGTTTGAAGCCCGAGCGTATGGAGCTTTGTCACACGCTGTGGTGGCCCAGCTCACCATCTTTCTTGTCAGTTATTATTAAAACAAAATCT
27_29178	CAACCCCTCTGTACCCTTGGGTATAGGTGTTGGGGACCCGCGGAAACGCGGCCCCCTAAAGACATTGGCGGACCTCCTAAGGTATCCGAGCGCAGTAGTAACATTCTCGCTCCGGGAACCCGGGATGGCTTCCTGCCGTTAAACCCCCAAATTTTCTAA
11_33917	AACTCTCTTTCTACTACCCTTTGGGGTTTGTGGAAGATTTGTCGGTTGTGCACCTCGGTGCACTCTGATTAAACAGATCAAGTCTGGATTTGGCTGGTGGCCAAGGACACTGTGTGCTAGAGACGTCGCTTCGGCTGACTGTCTTCTCACAGTGCGTCCTGGGCTATTCAAAGCTGGTCTCATCCTAGGCTTCTTCAGTGTGGTCCTTGCGGCCTCACAACCCCACAA
29_4569	CAACCCCTCTGTACCCTTGGGTATAGGTGTTGGGGACCCGCGGAAACGCGGCCCCCTAAAGACATTGGCGGACCTCCTAAGGTATCCGAGCGCAGTAGTAACATTCTCGCTCCGGGAACCCGGGATGGCTTCCTGCCGTTAAACCCCCAAATTCCTAA
14_24190	TCTTCTGCAGCAATGCGATTTGACTCTTGTCTTTGTTGACCGAGTTTAAAGAGAGCTAGAGGATGGTCAGTTTAGACTAGCCCGAGTGCTAAGCATTCTTGGGTCTAGCGCTGGATTGCTCATTACAACTATTTTCT
32_3000	AACCGATCAACACCTGTGGGCGTTGGCACTGGCTTTCCGTGCAGTTGTGCGGATTGCTTGAAGATATTCAGGTTGATGAGCTTCCAGCCAAGCTCCAAATGTGCTAAAAGACTGTGGTCTTTCGTCATTTGGTATTGTTTGGTTGCAGAGTTCTATCAAACAACCTTTATAACCATATCTA
29_3362	CAACCCCTCAAGCTCTGCTTGGTGTTGGGCCGCGCTGCTGCTCCGGCGGCGGGCCCTAAAATCAGTTGGCGGTGCCGTCGCGGCTCCAAGCGTAGTAGCATACCTCTCGCTCTGGAAACCCGGCGGTTGCCTGCCCCCTAAACCAGATTAAATTCTCAC
33_19189	GTACCCTCAAGCCTAGCTTGGTGTTGGAGCATGCTATCTAGCAGCTCTTAAAATCAGTGGCAGTGCCCTCTGGCTCTAAGTGTAGTAACTTCTCTCGCTATGGAACCCAGAGGGACCGCGCCAGAACCCCCAATTTCTAAT
31_25754	AACCGATCAACACCTGTGGGGGTTGGCATTGGCGTTCCGTGCAGTAATGTGCGGTGTGCTTGAAAGCATTCAGGTTGATGAGCTCCGGCTGAGCCTCAAATGTGCTAAAAGACTGTGGTCTTTCGTCATTTGGGTGCGCAGTTGCAAGGCTCTAGTAAACGACCTTTAACTTTATCTAATAGGACCACCCGCTGAACTTAA
26_8846	CAAAAGACACTCCCATGCAATCGTAGTGTGTGATGTGGTGTTTGGCCTTCCATTGTACCTATAAGGTGTGGTAGGCTAAAGGAAGTGGCTGCTGGCTATGGTGCTGGTCATAACAATTGGGTGATGACACATGTTGTTTTCAAAGTTGTGGCTTGT
33_12460	AACCCCTCAAGCCCAGCTTGGTATTGGGTGCTTGTCCCTCTTCCTGCGCGGCGACTCACCTCAAAGTCATTGGCAGCCCGCAATCGCCGGCCGTGAGCGCAGCACAGACGCGCTTGTGGACCCCGGCGGCTCGGCTCTCCAAAAGCTTGTTTCAACCAC
37_90848	TCCTCCCTCAAACCTCGGGTTTGGTGTTGGACCCAAGTTGTGCGATGAACAACTGGTCTTAAAGACAATGACGGCGTCCGTGGGACCCTCGGTGCAACGAGCTTCAAGGAGCACGCGTCGAGTTTTAAAAAGGACCCTCCGGGCCGATCTCCCTCTCTTTCTCA
27_5645	CAACCACCCAGGCCCTGGTGCCTGGCGTCGGGGTTTCCTATGGATCCCCTAGAATCAGTGGCGGACCCGCCGCGGCTCCGAGCGTAGTAGTAAAATATCTCGCTATGGAGTCCCGTGGGGGGATTACCGGCCGTAAAACCTCTTCTTTACCGAAGAACTTCTCAA
28_85300	CGACCCTCAAGTATAACTTGGTGTTGGGTAAAGTCCTTTGGGGGACTAGCCCCTAACTTGTAGGCGGTCGTCGCTTTTATCCCTCAGCGTAGCAGGCTAACGCACTCGCTTGGGGATAGGCGGTTTGACTCGCTAAATAAAAATTCTTTTTAAAG
34_2279	TTTCTCATCACCCAAATCTTAATGCGAGAGATACCCTTCTCTTGCCAAGTATGAAAGCACTCTGCGCTCTGCGAGCGACTTCGACTTGTTCGATGGTCGCACTCAATGCAGCAGTCACATTGTTACAATGTGAACTCATTGAGAGTTGAGGCAGTGCAGCGAAAGCTGTAAGTGCTTAGTCACACAAACTTA
14_23589	TTTCTCCTCACCCAAATCATAATGCGATAGATACCCTTCTATCGTTAAGCATGAAAGCACTCTGTGCTCTGCGAGTGACTGAGTTTACTCGGTCACACTCAATGCAGCGGTCACATTGTTTACAATGTGAACTCATTGAGAGTAGAGGCAGCGCAGTGTAACAACTGCTAGTGCTTAGACACTCAAACTTTT
14_81230	TATCTCATCACCCAAATCATAATGCGAGAGATACCCTTCTCTTGCTAAGCATGAAAGCACTCTGCGCTCTGCGAGCGGCTTCGACTAGTTCGAGGGTCGCACTCAATGCAGCAGTCACATTGCTCACAATGTGAACTCATTGAGAGCTGAGGCAGTGCGGTGTAAACCGTTAGTGCTTAGTCACACAAACTTTC
27_81277	TTTCTCCTCACCCAAATCATCATGCGAGAGATACCCTTCTCTTGCTAAGCATGAAAGCACTCTGCATTCTGCGAGCGACCTTCGGGTCGCACTCCATGCAGCAGTCACATTGCTCACAATGTGAACTCATGGAGAGTAGAGGTAGTGCGGCGACAGCTGCTAGTGCTTAGACACACCAACTTAGGTACAGTATCTGGGCTCAGGCGGGACCACCCGCTGAACTTAA
25_12294	TATCTCCTCACCCAAATCCTAATGCGAGAGATGCCCTTCTCTTGCCAAGCACGAAAGCACTCTGCTTTCTGCGCGCGGCTTCGGTCGCACTCAATGCAGCAGTCACATTGTCTCAATGTGACTGCTGCATTGAGAGCAGAGGCAGTGCGGTTCGCCGCGAGTGCTTAGTCAAGCCAACTTAGGTATCGTATCTGGGCTCAGGTGGGACTACCCGCTGAACTTAA
27_46420	AACCCCTCAAGCTCAGCTTGGTGTTGGGTGCTTGTCCCGCCTCCGCGCGGCGACTCACCTCAAAATCAGTGGCAGCCCGCACCCGCCGGCCGTGAGCGCAGCACAGTCGCGCCCTAGGCCGTTGGCAGGTCGGCTCTCCAGAAGCTCCTTCTTCCAC
34_35878	TTTCTCCTCACCCAAATCTTAATGCGAGAGATGCCCTTCTCTTGCCAAGCAAGAAAGCACTCTGCGCTCTGCGAGTGGCTTCGACTCGATCGAGGGCCGCACTCAATGCAGCAGTCACATTGCTCACAATGTGAACTCATTGAGAGCAGAGGCAGTGCAGCAACCGCTGCCAGTGCTTAGCCACCCAAACTTAGGTACAGTATCTGGGCTCAGGCGGGACCACCCGCTGAACTTAA
4_22375	TTTCTCCTCACCAATAACATAATGCGAGAGATGCCCTTCTCTTGTTAAGCATGAAAGCACTCTGCACTCTGCGAGCGACCTTCGGGTCGCACTCAATGCAGCAGTCACATTGCTCACAATGTGAACTCATTGAGAGCGGAGGCAGTGCAGCGACAGCTGCCAGTGCTTGGACACACCAACTTAGGTACAGTATCTGGGCTCAGGTGGGACCACCCGCTGAACTTAA
2_37122	GTTTTCTCCTCACCCAAATCTTAATGCGAGAGATGCCCTTCTCTTGCCAAGCAAGAAAGCACTCTGCGCTCTGCGAGTGGCTTCGACTCGTTCGAGGGCCGCACTCAATGCAGCAGTCACATTGCTCACAATGTGAACTCATTGAGAGCAGAGGCAGTGCAGCAACCGCTGCCAGTGCTTAGTCACGCAAACTTTC
27_89052	TTTCTCCTCACCAAAATCATCATGCGAGAGATGCCCTTCTCTTGCCAAACATGAAAGCACTCTGCATTCTGCGAGCGATCTTCGGGTCGCACTCCATGCAGCAGTCACATTGCTCACAATGTGAACTCATGGAGAGTAGAGGTAGTGCGGCGACAGCTGCGAGTGCTTGGACACACCAACTTCGGAATAGTATCTGGGCTCAGGCGGGACCACCCGCTGAACTTAA
1_48889	TTTCTCCTCACCAATAACATAATGCGAGAGATGCCCTTCTCTTGTTAAGCAGGAAAGCACTCTAGCTCTGCGAGTTATCTTCGGATCGCACTCAATGCAGCAGTCACATTTAACAATGTGAACTCACTGGGAGTGGAGGTAGCGCGAGCAATCGCAAGTGTTTAGACAAACCAACTTAGGTACAGTATCTGGGCTCAGGCGGGACCACCCGCTGAACTTAA
33_1428	TGTCAACTCATCACCCAAATCATAATGCGAGAGATAACCTTCTCTTGTTAAGCATGAAAGCACTCTGTGCTCTGCGAGCGACTTAGACTTGTTCTAGGTTGCACTCAATGCAGTGGTCACATTTCTAATGTGAACTCATTGGGAGTAGAGGCAGCGCGGCCTAACAGCTGCTAGTGCTTAGACACTCAAACTTTG
27_3977	CCACAACTAGAAGCGTATTTTTTTAGATATGATTCTGATTTGGCTGAATTACGATTCAGCTGGAATGCAGCAGGTCAAGACAGTGTTTACTAACTAATATTAGTAATATTATTAGTAGTAATGCTTTCACAAAAGCTTTGCTTGGTCTTGTGCGCTATAATCTAGCAATAGATTGGTCATAATACTAATGCAAACTTTTTC
27_945	ACACCCTCAAGCTTCGCTTGGTGTTGGGCGTTGTCCGCAAGGACTCGCCTTAAATACATTGGCAGCGGCATCGTCAGCTTCTCGCGCAGCACATTGCGCTCCAGAAGGCATCTGGCGGGCTCGCGTCCATGAAGATACCACCCA
41_20737	TATCTCATCACCCAAATCATAATGCGAGAGATACCCTTCTCTTGCTAAGCATGAAAGCACTCTGCGCTCTGCGAGCGACTTCGACTAGTTCGATGGTCGCACTCAATGCAGCGGTCACATTGCTCACAATGTGAACTCATTGAGAGCTGAGGCAGTGCAGCGTCAGCTGCCAGTGCTTAGTCACACAAACTTTA
11_25735	TTTCCCCTCACCCAAATCTTAATGCGAGAGATGCCCTTCTCTCGTCAAGCATGAAGGCGCTCTGCGCTCTGCGAGCGGCCGTCCTCGGATGGTCGCACTCAATGCAGCCGTCACATTGCTTACAGTGTGAACTCATTGAGAGTAGAGGCAGTGCAGCATCCGCTGCGCAGCGCTTAGTCACTCAAACTTTA
12_47852	AAACCCACTCCTACCCTTGGGTAGGGAAGTGTCGGTTTGAGCGCATGCTTAATCTGATCAAAAGTAGTAGGTCTAGTCAGGCTGGTGGCCTGGGACATTGTGTGCTAGAGACGTCGCCCTCGGGCTACTGTCTTCTCACGATGCGTCCTGGGCTATTCAAGCTGGTCTGGCAACGGCCTCTCAGTGGTGGCTTCGGTCCCACACCCCCCCCTTTTTGATCAGATTAA
27_6831	TCTCTCATCACCCAAATCTTAATGCGAGAGATACCCTTCTCTTGCTAAGCACGAAAGCACTCTGTGCTCTGCGAGCGGCTTCCCCGACTTGTTCGGGGGTCGCACTCAATGCAGCCGTCACATTGCTCACAATGTGAACTCATTGGGAGTAGAGACAGCGCAGCAACCGCTGCCAGTGTTTAGTCACTAAAACTTTC
6_32320	TCTCTCCTCACCCAAACCTTAATGCGATAGATGCCCTTCTCTTGTCAAGCAAGAAAGCACTCTGCGCTCTGCGAGCGACTTCGACTTGTTCGAGGGTCGCACTCAATGCAGCAGTCACATTGCTCACAATGTGAACTCATTGAGAGCAGAGGCAGTGCAGCATCCGCTGCCAGTGCTTAGACACGCCAACTTTC
37_79972	TATCTCCTCACCCAAATCATAATGCGAGAGATGCCCTTCTCTTGTCAAGCATGAAAGCACTCTGCACTCTGCGAGCGACTTCGGTCGCACTCAATGCAGCAGTCACATTGTCTCAATGTGAACTCATTGAGAGTGGAGGCAGTGCGGTTGATCCGCGAGTGGTTAGTCAAGCCAACTTAGGTATCGTATCTGGGCTCAGGTGGGACCACCCGCTGAACTTAA
7_44014	TTTCTCCTCACCAATAACATAATGCGAGAGATGCCCTTCTCTTGTTAAGCAGGAAAGCACTCTAGCTCTGCGAGTGATCTTCGGATCGCACTCAATGCAGCAGTCACATTTAACAATGTGAACTCATTGAGAGTGGAGGTAGCGCGAGCAATCGCAAGTACTTAGTCACGCCAACTTAGGTACAGTATCTGGGCTCAGGCGGGACCACCCGCTGAACTTAA
27_54018	ACACCCTCAAGCTTCGCTTGGTGTTGGGCGTTGTCCGCAAGGACTCGCCTCAAATCCATTGGCAGCGGCATCGTCAGCTTCTCGCGCAGCACATTGCGCTCTAGAAGGCTTCTGGCGGGCTCGCGTCCACTAAGATACCACCCA
25_23651	TTTCTCCTCACCAATAACATAATGCGAGAGATGCCCTTCTCTTGCCAAGCACGAAAGCACTCTGCTTTCTGCGCGCGGCTTCGGTCGCACTCAATGCAGCAGTCACATTGTCTCAATGTGAACTCATTGAGAGCAGAGGCAGTGCGGTTCGCCGCGAGTGCTTAGTCAAGCCAACTTAGGTATCGTATCTGGGCTCAGGTGGGACTACCCGCTGAACTTAA
28_25413	TCTCTCCTCACCAATAACATAATGCGAGAGATGCACTGCTCTTGTTAAGCATGAAAGCACTCTAGCTCTGCGAGTGATCTTCGGATCGCACTCAATGCAGCAGTCACATTTCACAATGTGAACTCATTGAGAGTGGAGGTAGCGCGAGCAATCGCAAGTGTTTAGACACACCAACTTAGGTACAGTATCTGGGCTCAGGCGGGACCACCCGCTGAACTTAA
22_165	TCACACATCACCCAAATCATAATGCGAGAGATAACCTTCTCTTGCTAAGCATGAAAGCACTCTACGCTCTGCGAGCGACTTCGATTCGTCGAGGGTTGCACTCAATGCAGCAGTCACATTGCTCACAATGTGAACTCATTGAGAGCTGAGGTAGTGCAGCCTAGCTGCCAGTGCTTAGTCACTCAAACTTTA
27_84579	CGAACCCTCAAGCTACGCTTGGTGTTGGGCGTTTTGCCCGCGCGCGCGCGCGCGGGCTCGCCCCAAATGCATTGGCAGTTGCCGCGCCAGCCTCCCACGCAGCAGTTTGCGCTTCGGAGGGGCTTCCGGCGGGCTCTCCCACCAAGACCGACCGC
22_74825	TATCTCATCACCCAAATCATAATGCGAGAGATACCCTTCTCTTGTTAAGCATGAAAGCACTCTGCGCTCTGCGAGCGACTTCGATTCGTCGATGGTCGCACTCAATGCAGCAGTCACATTGCTCACAATGTGAACTCATTGAGAGCTGAGGCAGTGCAGCGTAAGCTGCCAGTGCTTAGTCACACAAACTTA
14_1373	TTTCTCCTCACCCAAAGCTTAATGCGAGAGATACCCTTCTCTTGCCAAGCATGAAAGCACTCTGCGCTCTGCGAGCGGCTTCTTGACTAGCTCAAGGGTCGCACTCAATGCAGCCGTCACATTTCTCACAATGTGAACTCATTGAGAGCAGAGGCTGTCAGCTCACGCTGTCAGTGCTTAGTCACTTAAACTTTC
25_4697	TTTCTCCTCACCAATAACATAATGCGAGAGATGCCCTTCGCTTGTTAAGCAGGAAAGCACTCTAGCTCTGCGAGTGATCTTCGGATCGCACTCAATGCAGCAGTCACATTTCACAATGTGAACTCATTGAGAGTGGAGGTAGCGCGAGCAATCGCAAGTGTTTAGACAAACGAACTTAGGTACAGAATCTGGGCTCAGGCGGGAGCACCCGCTGAACTTAA
15_15575	TTTCTCCTCACCCAAATCATAATGCGAGAGATACCCTTCTCTTGTTAAGTATGAAAGCACTCTGTGCTCTGAAGCGACTCTTTCTTATGATCGAGGCCGCACTCAATGCAGCCGTCACATTGCTTACAATGTGAACTCATTGAGACAGGGACAGTGCAGCAACCGCTGCTAGTGCTTAGTCACCTAAACTTAGGTAAAGTATCTGGGCTCAGGCGGGACCACCCGCTGAACTTAA
34_75054	CAACCCTCAAGCTCTGCTTGGTGTTGGGCCCCGCCGCACCGGCGGGCCCTAAAGTGTGTGGCGGTGCCGTCTGGCTCCGGGCGTAGTAATTCTTCTCGCTTTGGAGGCCCAGGCGCGTGCTTGCCATCAACCCCCAATTTTTTTCAGGTTGACCTC
2_11325	CACCAATCAAGTTTTACTTGGTATTGGGCTCTTTTGTCCCTAAGAAATTGGGGACAGGCCTTAAAGACATTGGCGGCATAGTCCGGCTTCGAGCGTAGCAAAAAACATCGCTTTTGGAGTTAACTGGATTATTGTTCTTTTGTCCATAAAAAAACTAGAGTAGAAATACTCTATACTTTTTTCAAA
33_22972	CTCCTCACCCAAATCTTAATGCGAGAGATACCCTTCTCTTGCTAAGCATGAAAGCACTCTGCGCTCTGCAGGCGACTTCGACTCGATCGAGGGCCGCACTCAATGCAGCAGTCACATTGCTCACAATGTGAACTCATTGAGAGCAGAGGCAGTGCAGCAGCCGCTGCCAGTGCTTAGTCACGCAAACTTTC
19_18933	TTTCTCCTCACCCAAATCTTAATGCGAGAGATGCCCTTCTCTTGCCAAGCAAGAAAGCACTCTGCGCTCTGCGAGCGGCTTCGACTCGATCGATGGCCGCACTCAATGCAGCAGTCACATTGCTCACAATGTGAACTCATTGAGAGCAGAGGCAGTGCAGCAGCCGCTGCCAGTGCTTAGCCACACAAACTTTC
27_51929	TATCACATCACCCAGATCATAATGCGAGAGATACCCTTCTCTTGCTAAGCTCGAAAGCACTCTGCGCTCTGCGAGCGGCTTCGGCTTGTCCGAGGGACGCACTCAATGCAGCAGTCACATTGCTCACAATGTGAACTGATTGAGAGCCGAGGCAGCTCGGTTTACCGCCAGTGCTTAGTCACACAAACTTTCTTTGTATCTGAAATCAAGCA
27_4281	GCATATTCAAGCCCAGCTTGGTGTTGGGTGCTTGTCCCCCCGCTCGGTGGCGGACTCACCTCAAATGCATTGGCGGCCGGTATGTTGGCTACAGCGCAGCACAAGGCGCCTCTTGCCTCTGCATACCAGTCCCCCAGAAGTCGTCCACAA
39_103339	AACACATCTCACTACCCTTGTGGTGGTTGGGGAGTTGGGCTGACATCGGCGCATGCTGGTGCAGCCTGAAATGCAGTTACCGCGAGCTAGCTTAGCGTACAGAGTCATGCCTTTGGCAGTTTCTGTTCCGCGGCTGGCGTGTTCGCCGGTAAGCGTTTGTCGGTTCGCCGCGCAGACAACTGCGTACCTCTGGTACCACTC
34_47445	CAACCCTCAAGCTCAGCTTGGTGTTGGGCCCCGCCGCCCCGGCGGGCCCTAAAGTCAGTGGCGGTGCCGTCCGGCTCCGAGCGTAGTAATTCTTCTCGCTCTGGAGGTCCGGTCGTGTGCTCGCCAGCAACCCCCAATTCTTTTCAGGTTGACCTCGGATCA
41_65421	CTATCTCCTCACCCAAATCCTAATGCGAGAGATGCCCTTCTCTTGCCAAGCACGAAAGCACTCTGCACTCTGCGCGCGACTCCGGTCGCACTCAATGCAGCAGTCACATTGTCTCAATGTGAACTCATTGAGAGCGGAGGCAGTGCGGTTCGCCGCGAGTGCTCAGTCAAGCCAACCTAGGTATCGTATCTGGGCTCAGGTGGGACTACCCGCTGAACTTAA
32_80675	TCTCTCCTCACCTAAATCTTCATGCGAGAGATGCCCTTCTCTTGCTAAGCATGAAAGCACTCTGCATTCTGCGAGCGGCCTTCGGGTTGCACTCCATGCAGCAGTCACATTGCTCACAATGTGAACTCATGGAGAGTAGAGGCAGTGCGGCGACAGCTGCCAGTGCTTAGACACACCAACTTAGGTACAGTATCTGGGCTCAGGTGGGACCACCCGCTGAACTTAA
37_56127	AAGAAACCCTCAGGCAAGGCTTTCGTGCCAGGCCTGGATTTTGTCAGAGAGGCAGGTGACCCGAGGTCCCTCTGCCCTCTGTAAAACGATGGATATTTTGAAGATTTGCTTCATTCCAACGTGATAGAATATTTCATTCGTTGGTTACAGGCATTTTCAGATCTTTCCATAACAAACCCACAAGATTATTAAAT
39_40484	AAACAAGATCAACTCTAGTTGAGAGTTGGGATTGGTCTTATACATACATCTAGTGGTGTATTTGACTTGATTATATCGAGTTGATGAGCTTCCCAATGCGGCTCAATGTGTGCTAGCGAGACAGTCGTCCCGATCTCACATTTATTGTCGCATTGCAGAGTTCTGTCCACAGCTCGCTAAACAACCTAAAAATCATATCAA
29_2270	CACCACTCAAGCCCGGCTTGGTGTTGGCCGACGCGGGTACACAGCGGGCCAGTCCCCTTCCCGCGCGGCTCAAATACAGCGGCGAGACGGTGTCGAGTTTCCCTTACGCGGTAGCATAATCGCGTATCGGACGACCCTCCCGTCCCGGCCCCCAACCCCCAAGGGAGGCCCCTCGCGGGCCACCCTTCAAG
28_10826	TATCTCCTCACCCAAATCTTAATGCGAGAGATACCCTTCTCTTGTCAAGTACGAAAGCACTCTGAGCTCTGCACGCGTCTTCACTTCGGTGAAGTTCGCACTCAATGCAGCAGTCACATTGCTTACAATGTGAACTCATTGAGAGTTGAGTCAGCGCAGCTAGTCTGCAAGTGCTTAGATCTCTAAACAATGGTCATCTTGTATGATTTGTTTATGAAAACAACTATTCTTCAA
22_10173	GCTTATAACCTTCACCGGCCTTTTTTGGCTGCGTGGTGTTGGATTTTGCTTCGCAAGAAAGCATCGTCTGTAAAGGTTTCGACTCTGGTTCGTGGTGAAAGCAGCAACGATGAGTTTCTTGGAAACCGGTGTTGACTGAAAGCCTCGGATCGAGAGTCGTTAAGCATTGGATCTCAG
14_76952	TAACCCCTCACCCAAATCTTAATGCGAGAGATACCCTTCTCTTGTTAAGCATGAAAGCACTCTGCGCTCTGCGAGCGACTTCGACTTGTTCGATGGTCGCACTCAATGCAGCAGTCACATTGTTCACAATGTGAACTCATTGAGAGTAGAGGCAGTGCGGCCTTACAGCTGCCAGTGCTTAGACACTCAAACTTTT
31_13908	GTTTTCTCCTCACCAATAACATAATGCGAGAGATGCCCTTCTCTTGTTAAGCAGGAAAGCACTCTAGCTCTGCGAGAGATCTTCGGATCTCACTCAATGCAGCAGTCACATTGCTCACAATGTGAACTCATTGAGAGTGGAGGTAGCGCGAGCAATCGCAAGTGTTTAGACACACCAACTTAGGTACAGTATCTGGGCTCAGGCGGGACCACCCGCTGAACTTAA
14_484	AACCGATCAACACCTGTGGGCGTTGGCATTGGCGGTCCGTGCAGTACTGTGCGGTTTGCTTAAAGATATTCAGGTTGATGGGCTCCCAGCTGAGCTCCAAATGTGCTAAAAGACCGTGGTCTTTCGTCATTTGGGTGCGCAGTTGCACGGCTCTATTCGACGACCTTTAAACATCATTATCTA
35_34336	TTTCTCCTCACCCAAAGCATAATGCGACAGATGCCCTTCTGTTGCTAAGCTCGAAAGCACTCTACGCTCTGCGGTGGCCGCTCCGGTGGCCACACTCAATGCAGCAGTCACATTTTACAATGTGAACTCATTGAGAGTAGAGGTAGCGCAGTGTAACAACTGCTAGTGCTTAGACACTCAAACTTTT
14_83885	AACCCCTCAAGCCTAGCTTGGTATTGGGTGCTTGTCCCGCCTCTCGCGCGGCGACTCACCTCAAAGTCATTGGCAGCCCGCATCTCGCCGGCCGTGAGCGCAGCACAGACGCGCTCTTGGCAACGACGGATCGGCTCTCCAAAAGCTTATTTCAAC
22_12324	ACCTCCTCATCTACACTTGTGTAGGTGGACATGTCGGTTCAAATAGTGTATTTGTCCGATCAAATAGAGTAGGTTTGGAACAGGCTAGTGGCCTGGGACACTGTGTGCTAGAGACCTGTACTTTAACAAGTACAATGTCTTCTCACGGTGCGTCCTAGGTCAATTTAAAGCTAGTCTGGAAAGGACCTTAAATGCGCCAAGACTTGTTCTTGGGCAACCCCCTCTCT
14_13721	AAGTTTAATCATCAATCCTAGTGGGTAAAACCAATAGGCTTGGAGCTGGGACTTGTCGATAGACTGTCTCTAATAGCATTTGTTGCGACTCAATAGCGAGACTATATGAAAAGCATGACCATTGAACGCAAGTTCTTATGATTGCCTGTAGTATCTTTGAACTGTTGACTAGTACAAAATAAACACGAAGACTAACCTCTTTAAG
33_13662	TTTCTCCTCACCCAAATCCTAATGCGAGAGATGCCCTTCTCTTGCCAAGCACGAAAGCACTCTGTTCTCTGCGAGCCATCCTCGACTCGTTCGAGGGTCGCACTCAATGCAGCTGTCACATTGCTCACAATGTGAACTCATTGAGAGTAGAGGCAGTGCAGCAGCCGCTGCCAGTGCTTAGTCACGCAAACTTTCTTTGCATCTGAAATCAAGCAGGACCAC
14_48268	AAATCACTCAAGCTTAGGTTTACCTATTGCTTGGTCTTGGAGATGGAAGCCAATTTATTGGAATCCTCTTCGAAATTCAATGGCGAAGACCCTTGCTCTCCCAAGTGTAGTAATAACTTATGTCACTGAAGGAAGCGAGAAATCTTCTGCCGTAACCCCCATATTTTCTAT
22_80550	ACACCCTCAAGCTCCGCTTGGTGTTGGGCGTCTGTCCCCGCTTCACGCGAGGACTCGCCCCAAATTGATTGGCAGCAGCATCGTCGGCTTCTTGCGCAGCACAATGCGCTCTGGGAGGCTTGCGGCGGGCTAGCGACCACGAAGATACCACCCA
6_12428	TATCTCCTCACCCAAATCCTAATGCGAGAGATGCCCTTCTCTTGCCAAGCATGAAAGCACTCTGCTTTCTGCGCGCGGCTTCGGTCGCACTCAATGCAGCAGTCACATTGTCTCAATGTGAACTCATTGGGAGCAGAGGTAGTGCGGTTCACCGCGAGTGCTTAGCTAAGCCAACTTAGGTATCGTATCTGGGCTCAGGTGGGACTACCCGCTGAACTTAA
17_24363	TTTCTCCTCCCCCAAATCTTAATGCGATAGATACCCTTCTCTTGTTAAGCATGAAAGCACTCTGCGCTCTGCGGTCGTCCTCTTCGGAGGGCGCACTCAATGCAGCAGTCACATTGCTAACAGTGTGAACTCGTTGAGAGCCGAGGCAGTGAGGTTAACGCTTCGAAGTGCTTAGTCACCCAAACTTTCTTCTCATCTGAAATC
22_60485	TCTCTCCTCACCAATATCCTAATGCGAGAGATGCCCTTCTCTTGTTAAGCACGAAAGCACTCTAGCTCTGCGAGTTATCTTCGGATAGCACTCAATGCAGCAGTCACATTGTTACAATGTGAACTCATTGAGAGTGGAACTAGCGCGAGCAATCGCAAGTACTTAGTCACACCAACTTAGGTACAGTATCTGGGCTCAGGCGGGACCACCCGCTGAACTTAA
19_22657	TAACCCTCAAGCCTAGCTTGGTGTTGGAGCATGCTACCTAGCAGCTCTTAAAATCAGTGGCAGTGCCCTTCGGCTCTAAGTGTAGTAACTTCTCTCGCTATGGAACCCAGAGGGACCGGGCCAGAACCCCCAACTTCTAATGATTGGAACTGG
6_21997	GTTTTCTCCTCACCCAAATCTTAATGCGACGGATGCCCTTCTGTCGTCAAGCAGGAAAGCACTCTGCGCTCTGCGAGTGGGCTTCGGCCCGCACCCGATGCAGCAGTCACATTGCTCGCAATGTGAACTCATTGGGAGTAGAGGCGGCGCATCTAATGCCAGTGCTTGGACACACAAACTCTTA
28_92904	AACCGATCAACACCTGTGGGCGTTGGCATTGGCGGTCCGTGCAGTATTGTGCGGTTTGCTTAAAGATATTCAGGTTGATGGGCTCCCAGCTGAGCTCCAAATGTGCTAAAAGACTGTGGTCTTTCGTCATTTGGGTGCGCAGTTGCACGGCTCTATTCGACGACCTTTAAACAAATTATCTA
28_30568	TTTCTCCTCACCTAAATCTTCATGCGAGAGATGCCCTTCTCTTGCCAAGCATGAAAGCACTCTGCACTCTGCGAGCGGCCTTCGGGTCGCACTCAATGCAGCAGTCACATTGCTCACAATGTGAGCTCATTGAGAGCGGAGGCAGTGCAGCGACAGCTGCCAGTGCTTGGACACACCAACTTAGGTACAGTATCTGGGCTCAGGCGGGACCACCCGCTGAACTTAA
32_87981	AAACTCTCTTTCTACTACCCTTTGGGGTTTGGGGAAGACTTGTCGGTTGTGCACCTCGGTGTACTCTGATTAAATGGATCAAGTCTGGATTTGGCTGGTGGCCAAGGACACTGTGTGCTAGAGACGTCGCTTCGGCTGACTGTCTTCTCACAGTGCGTCCTGGGCTATTCAGAGCTGGTCTCATCCTAGGCTTCTTCAGTGTGGTCCTAACCGGCCTCACAACCCCACAA
27_2401	ACCATTTGCACTCTGCAAAGAGGGCGAGTTGGGCAGCGAGACGGCGCAAGCAGTCTCCGGCCTGGAATGGAGCAAGATGATGGACGTTTGGTGCATCTCTGTGTGCTATAAACACGCAAGTGTTTGGTCGCAGGGCGTGTGCTGGCGCGCTGTCGCAAACCACATTTTTT
40_14152	TTATTTCCTAACCGAAATCATAATGCGAGAGATAACCTTCTCTTGTTAAGCATGAAAGCACTCTGCGCTCTGCGAGCGGCTTCGATTCGTCGAGGGTCGCACTCAATGCAGCAGTCACATTGTTTACAGTGTGAACTCATTGAGAGTAGAGGCAGTGCGGTGTAACAACTGCCAGTGCTTAGACACTCAAACTTTT
15_14412	TTTCTCCTCACCCAAATCTTAATGCGAGAGATGCCCTTCTCTCGTCAAGCATGAAAGCACTCTGCGCTCTGCGAGCGGTTGTCCTCGGACGATCGCACTCAATGCAGCCGTCACATTGCTAACAGTGTGAACTCGTTGAGAGTAGAGGCAGTGCAGCATCCGCTGCGCAGTGCTTAGTCACTCAAATTTTCTCAGCATCTGAAATGAATTAGGACTACCCGCCGAACTTAA
8_11423	TGTTCTCTCCTAACCAAAATCCTTATGCGAGAGATGCCCTTCTCTTGCCAAGCGCGAAAGCACTCTGCATTCTGCGAGCGACTTCGGTCGCACTCCGTGCAGTAGTCACATTGCTCACAATGTGAACTCATGGAGAGTGGAGGCAGTGCGGCGACAGCTGCCAGTGCTTTGACACACCAACTTAGGTATAGTATCTGGGCTCAGGTGGGACCACCCGCTGAACTTAA
32_89514	AACCCCTCAAGCTCAGCTTGGTATTGGGTGCTTGTCCCGCCTCCTGCGCGGCGACTCACCTCAAAGTCATTGGCAGCCCGCAATCGCCGGCCGTGAGCGCAGCACAGACGCGCTTGTGGAATCCGGCGGCTCGGCTCTCCAAAAGCTTATTTCAACCCAAATTTTTATCCA
41_538	TTCCCCCTCACCCAAATCCTAATGCGAGAGATGCCCTTCTCTTGCCAAGCACGAAAGCACTCTGCACTCTGCGCGCGACTTCGGTCGCACTCAATGCAGCAGTCACATTGTCTCAATGTGAACTCATTGAGAGCGGAGGCAGTGCGGTTCGCCGCGAGTGCTCAGTCAAGCCAACTTAGGTATCGTATCTGGGCTCAGGTGGGACTACCCGCTGAACTTAA
31_25471	TTCCCCCTCACCCAAATAATAATGCGAGAGATACCCTTCTCTTGTCAAGCATGAAAGCGCTCTGTACTTTGCGAGCTACAGTCTTTGGACGGTAGCGCTCAATGCAGCGGTCACATTGCTCATAATGTGAACTCATTGAGAGCGGAGGCAGTCAGTAGGGCGAGAGCCTTGCTGGAGAGCTTAGGCAACCAAACTTCTATTGTATCTG
35_42400	TCTCTCATCACCCAGATCATAATGCGAGAGATACCCTTCTCTTGCTAAGCATGAAAGCACTCTGCGCTCTGCGGGCGGCTTCGAGTCGTCGAGGTCCGCACTCAATGCAGCGGTCACATTGCTCACAATGTGAACTCATTGAGAGATGAGGCAGTGCAGCGTAAGCTGCCAGTGCTTAGTCACTCAAACTTTACATGCATCTGAAATCAAGCA
31_12976	TTTCTCCTCACCTAAATCTTAATGCGAGAGATACCCTTCTCTCGTTAAGCATGAAAGCACTCTGCGCTCTGCGAGCGGTCTTCTTCGGAGGATCGCACTCAATGCAGCAGTCACATTGCTTACAGTGTGAACTCATTGAGAGTAGAGGCAGTGCAGCTTCGGCTGCGCAGTGCTTAGTCACCTAAACTTAGGTACAGTATCTGGGCTCAGGTGGGACCACCCGCTGAACTTAA
6_37662	TTTCTCTTCACCCAAATCTTAATGTGAAAGATGCCCTTCTTTCATTAAACACGAAAGCACTCTGCGCTTTGCAGTGGCCCTCGGGTCGCACTCAATGCAGCAGTCACATTTTACAATGTGAACTCATTGAGCGTAAAGGCAGTGCAGCTCGTCTGCCAGTGCTTAGAGTTACAAATTTTACTAGCATCTGTGGTCAGGTAGGACCACCCGCTGAACTTAA
28_39532	ACCTTTATGCAGCAATGCGATTTGATTCAAGTCTCAGGACCGAATCTAAATGTAGCCAGAAGGTGGTCAGTGTGACTAGCCCGAGTGCTAAGCATTCTTGGTTCTAGTTATGCAGCCATTAACACTATATTTTTATATTTGGCCTCAAATCAAGCAAGACTACC
32_86179	TATCTCATCACCCAAATCATAATGCGAGAGATACCCTTCTCTTGCTAAGCATGAAAGCACTCTGCGCTCTGCGGGCGGCTTCGATTCGTCGACAGTCGCACTCAATGCAGCGGTCACATTGCTCACAATGTGAACTCATTGAGAGCTGAGGCAGTGCAGCGCAAGCTGCCAGTGCTTAGTCACTCAAACGTTTCGACGTTAGAA
3_47216	AATCTTTAGATTTCTTTACCCTTTATGGGTGAGATTTGAGCTTTTTCACTGCTAAGTGAATGGCTTTAAATGCAGTGCTTTGTTAGTAGCGTTTATATTGCGACTCACCAAAGTGTATGAAGGGTTCGCCCACTTCCTTTAGTGTTAGCAGTTTGTTACTGGTGATGCCCACCGAAACCTAGTTTCACGAAGTTAGGCAACTAACTTGAA
41_23964	TATCTCCTCACCCAAATCCTAATGCGAGAGATGCCCTTCTCTTGCCAAGCACGAAAGCACTCTGCACTCTGCGCGCGACTTCGGTCGCACTCAATGCAGCAGTCACATTGTCTCAATGTGAACTCATTGAGAGCGGACGCAGTGCGGTTCGACGCGAGTGCTCAGTCAAGTCAACTTAGGTATCGTATTTGGGCTCAGGTGGGACTACCCCCTGAACTTAA
14_199	TTTCTCCTCACCCAAATCATCATGCGAGAGATGCCCTTCTCTTGCCAAGCATGAAAGCACTCTGCATTCTGCGAGCGGCCTTCGGGTCGCACTCCATGCAGCAGTCACATTGCTCACAATGTGAACTCATGGAGAGTAGAGGCAGTGCGGCGACAGCTGCGAGTGCTTAGACACCCAAACTTTGGAATAGTATCTGGGCTCAGGTGGGACCACCCGCTGAACTTAA
13_20368	AACCCTCTCTCACCTGCGCTCTCTTTCCACACCCTTTCGGGGGCCTGTGGAAGATTTGTTGGTTGTGCGCAGCAATGCGTACTCTGATTAAAAGGATCAAGTCTGGATTTGGCTGGTGGCCAAGGACACTGTGTGCTAGAGACGTCGCTTCGGCTGACTGTCTTCTCACGGTGCGTCCTTGGCTATTCAAAGCTGGTCTCATCCTAGGCTTTTTCAGTGGTGGTCCTTGTGGCCCCACAACCCCCCT
26_15571	CAAAAGACACTCCCATGCAATCGTTGTGTGGGATGTGGTGTTTGGCCTTCCATTGTACCTATAAGGTGTGGTAGGCTAAAGGAAGTGGCTGCTGGCTATGGTGCTGGTCACAACAATTGGTGGATGACACATGTTGTTCTCAAAGTTGTGGCTTGTACTGATTTCAGCGACATTGGCCCTTGGGACCCATGGATCGCATTGAATGCTGGCACCGTGACCCCAGGTAAG
34_15562	AAACCCTCACCCTAGCGATGTCAAAGTCGCGACGCGGTGGACTTGGGCCGTGCCGTCATTGGCTCGTCCTGAAATGCATTAGCTTGTGCTCGTTAGAGTGCTCGGCACGGTGTGATAATTATCTGCGCCGTCGCCTTAGGCCTCTTCTGTGTGCGCTGCTTCCAACCGTCCCGCGAGGGACAACTTTTTAAG
44_9974	TTAACACCTCACCCGCAGACTTCACCGTCTGCGGCGTGGATCTGGATGCTGCCGTCGCTGGCTCGTCCTGAAATGCATTAGCCTCGCGTCTGCCTCTGACGACCTGACGGTGTGATAAACATCTGCATCGTCGACGTCTCTGGTGCTGGGGCTCACAGTCGTCCTTCGGGACAGCTTTCTAAG
3_28868	ATCGTTGCCCCCCCAAACTCCGGTTCGGGCGGGGCGGAAGTTGGCCTCCCGTGCGTGCCTGCGCGCGCGGTTAGCCCAAAAGCGAGTCCTCGGCGACGAGCGCCACGACAATCGGTGGTTTTTTTACCCTCGTTCCTCGTCGTGCGTACCCCGTCGCCTGAACGCGCTCTTGCGACCCTTACGCGTCGCCTCGGCGGCGCTCCCA
7_55038	TAACCTCTCACGATGTATTCTTTTGAAGGATATACGTGGATTTGAGCTTTACGCGGCGCAAGTTGCGAAGCTTTAAAGGTAGCGATTCTAGCTTTGTTTGCTATACAAGCGTGATAAAATCATTTGTTCGCTTGGCAAGTAGAGTGTGATGAATACGTTGTGGATAATGCGGACGCTTTTCGGAGCGTACTCTGT
14_66129	CATTCCTCCACCTTTCGTCTTTTGATCGAGAGGCTGGGATTTGGGGGCCTCTGCGGGCCTTTTGTGGACCCGCTCCCCTTGAATGCATGAGTGAAGACCCTCGCTACCTTGGTGTGATAATGTCTACGCCTCGGCCGGTCGAGATGAGGCCTTTGCTTCCAACCGTCCGTCTTTGGACAACGTAATACGA
48_23046	TACTCTCAATCTCTAAGGAATTTTTTTTCTTGGTAGATTGGATGTGGAGGTCGTGTCGGTTTCGTCAGAATCGACTCCTCTGAAATGCATTAGCATAGGTCTTACTGATCATCTCGGTGTGATAATTATCTGCGCCGCGGTTGTGAAGTTGATGTTGGCCCGTGCTTACAGCCGTCTCGTCGAGACAATTTTTGAC
15_14430	TCACCTCTCACGACGTAACCTTTTTGAAAGGCGTACTGTCGTGGATTTGAGCTTTACGCGACGTAATTGTTGCGAAGCTTTAAATGAAGCCATCCTAGCTTTGTTTGCTAACAAGCGTGATAAATTCATTTGTTCGCTTGGCATGTAGAGTGTGATGAATACGTTGTGGATAATGCGGACGCTTTCGAGCGTACCCACGAACCC
36_65084	AAATTCTCAACTGCTTCAACCTTGTGGTTGCAGCGAAGTTGGACTTTGGAGGGTTATTGCTGGTTTTCATAAGCTGGCTCCTCTTGAACTTTATCGAGCATTCTGAGAGCATGGTAACATTGATGTAGTAATGACTGGCATCGTTGTGAAAATTGCCCCCAGAAAGCTTGCTCCCTGTGGTGCCTGAATGGCTTGCACAACCT
34_27698	AATTCTCAACTCTCTAGCGGTCGTCACGACCGCTGGCAGAGCTTGGATGTGAGGGTTCTGCCGGCTCCTTTTGCAGAGTCTGGCTCCCTTGAAAAACATTAGCGCAGCTTTGCACTGTCTGCTACAGGTGTGATAATCTATCTACGCCTGATTAGTGACGCGCATGAATAGACCTATGTGCTTCTAATCGTCTTCGGACAATTCTTTTGA
34_617	AAACCCTCACCCTTGTGATGTAAAAGTCGCGATGCGGTGGACTTGGACCGTGCCGTAATTGGCTCGTCCTGAAATGCATTAGCTTGTGCTCGTTAGAGTGCTCGGCATGGTGTGATAATTATCTGCGCCGTCGCCTTAGGCCTCTTCTGTGTGCGCTGCTTCTAATCGTCCTCTTTTGGACAACGTAACATTAAG
41_418	ACTCCTCCAACTCCGGTTTTCCAGAGTATGGGATTTGGGTGTTGCTGGTCCCTGGTAGACCGGCTCGCCTTAAATGCATTAGCGAAGCCCTTGCGGCCTTGGCAGTGATAATTATCCGCGCCTCGGCTTAGCGACTTTGAAGGGGAATTGCTTACAACCGTCCTTTGGGACAATACACTACG
25_11377	TAAACTCATCAACCCTCACACTTGCGACTTTAAAATCGCGAGGCGTGGAATTGGACCGTGCCGTAATCGGCTCGTCCTGAAATATATTAGCTTGGGCTTCGTTAGAGTGCTCGGCACTGGTGTGATAATTATCTGCGCCACCGCCTTAGGCCTCTTCTGTTGAGCGCTGCTTCGAATCGTCCTTTGCGGACAATATTACATTAAG
27_1122	ATCGTTGCCCCCCCCAACTCCGGTTCGGGGCGGGGCGGAAGTTGGCCTCCCGTGCGTGCCCGCGCGCGCGGTTAGCCCAAAAGCGAGTCCTCGGCGACGAGCGCCACGACAATCGGTGGTTCTTCGACCCTCGTTCCCCGTCGTGCGCGCCCCGTCGCCCGAACGCGCTCTCGAGACCCTAACGCGTCGCCTCGGCGGCGCTCCCA
21_15902	CATGAAATCCTCAAAATATATCTTTCGTTCATTCGATTGGTTTTATTTTGGACTTGGAGGTCTGCAGATTCACGTCTGCTCCTCTCAAATGCATTAGCTGGATCTCAGTGAGCTCGGTTCCACTCGGCGTGATAAGTATCACTCGCTGAGGACACTGTAAAAAGTGGCCGGGATTGCAGATGAACCGCTTCTAATCGTCTATTAGCTTAGACAATTAAATCTTATG
3_35887	TAACCTCTCACGATGTATTCTTTTTAATAAAGGATATACGTGGATTTGAGCTTTACGCGGCGCAAGTTGCGAAGCTTTAAAGGTAGCGATTCTAGCTTTGTTTGCTATACAAGCGTGATAAAATCATTTGTTCGCTTGGCAAGTAGAGTGTGATGAATACGTTGTGGATAATGCGGACGCTTTTGAGCGTACCCACGAACCC
2_8735	TAAAATACACCTCATCATCTTTGATGGTGGACATTGGATGGTTTGATTGGAGTTCCTGGACATTGATCAATCATCTCAAAATGATTGTGCTGGCGTCGGCTGTTGTCGGTTAGCTTTTAAAGGTGCAAAAAGATGAATTTTCAATTCACTTCCACCTCTTGAGCTATCCATTTTGCAATACTGGTGTTGTGCACTCCTAATGACCCAGGCTATTCAGCTAAACTGGATAACCTGTTA
33_7061	AATCTCTCACCGTCAGGCCTGTTTGATTAATTTCATTCGGGTCCGGGGGTGGATTTGGGTCCTTTGCGTTCCATTGCGGACACAATGACCTTAAATTCAATGTCTGCAGCTTTCTCTTGATGGGGAATGGCTTTGAGTGCATGAACTGTTTTAATTAACTTAGATTTCACTCTTGTAAGCTTCTATTCCTAATGTCTGGGAGATACGCTGTTGGACCCAACCATTACATCATTGTGATGTCGATGTACTTCGGCTTTGCATTGAAT
1_50008	GTACTCTCAAGCTTTGCTTGGTGTTGGGTGTTTGTCCTTGCCTTTGTGCTTGGACTCGCCTTAAATTCATTGGCAGCCAATGTATTGGTTTGAAGCGCAGCACAATTTGCGGTTCTCACTGATCATCATTAGCGTCCATAAAGCACAATTAACAC
11_41988	GTACCCTCAAGCTCTGCTTGGTGTTGGGTGTTTGTCTCGCGGTTCTGCGTAGACTCGCCTTAAAACAATTGGCAGCCGGCATGTTAGCCTGGAGCGCAGCACATTTTGCGCCTCTTGTTAACGTATGTTGGCATCCATCAAGTCCATTTATTTGC
36_41900	GTACCCTCCAGCCCTGCTGGGTGTTGGGCGTTTGTTCCGCTGCGCGCGTGAACTCGCCTCAAATGCATTGGCAGCACGCCGTCCCGTGTGGGAGCGTAGCACATTTCGCGCTCTCCACTGCTGACGGTGGCATCCATAAAGTCTATACTTTTAT
32_81441	TGTACCTCTCAAGCCTGGCTTGATGTTGGGGCACGCCTACCCGGCGGCCCTCGAAACCATCGGCGGTGCCGGTGCGGCCTGGAAGCGCAGCAGAGATGCGAATCCGCGGGCCCGCAGACGCCAGCCGGACAAACGTCCCACGACATTTCACCA
48_54864	ACACCCTCAAGCTCTGCTTGGTGTTGGGCGTCTGTCCCGCCTCCGCGCGCGGACTCGCCCCAAATCCATTGGCAGCGGTCCTTGCCCCCTCTCGCGCAGCACATTGCGCTCCTCGAGGGGTGTGGGCCGCGTCCACGAAGCAACATTATCGT
24_1157	ACACCCTCAAGCTCTGCTTGGTGTTGGGCGTCTGTCCCGCCTCTGCGCGCGGACTCGCCCCAAATTCATTGGCAGCGGTCCTTGCCTCCTCTCGCGCAGCACAATTGCGTGGCGGGGGGGCGCGGTTCGCGTCCACGAAGCAACATTATCGT
1_37425	ACAACCCTCAAGCTCTGCTTGGTATTGGGCCCCGCCAGCCCGGCGAGCCCTAAAATCAGTGGCGGTGCCATCTGGTTCCGAGCGTAGTAATTCTTCTCGCTTTGGAGGCCGGGTGTGTGCTTGCCAGCAACCCCCAATTTTTTTTAA
45_17824	CAACCCTCAAGCTCTGCTTGGTGTTGGGCCCCGCCGCACCGGCGGGCCCTAAAGTCAGTGGCGGTGCCGTCTGGCTTCTAGCGTAGTAATTCTTCTCGCTTTGGAGGCCCAGGCGCGTGCTTTCCATCAACCCCCTATTTTTCTAT
36_38134	ACACCACTCAAGCATTGCTTTATTGCATTGCCTGGACTGTATCAGGGAAGCGGTTTGGTTTGCGTCAACTGCCCTCTGAAAAGTGATAGATGGTCAGGATGTCATCCTATGCCTAACGTTATATGATTTCGGTCGTTCGTTTGCATGATTGGTATTTTGATTGTCATTGAACCCACAGTGTATGCTGTTACTTTCTGAC
36_13597	CAACCCTCAAGCATAGCTTGGTGTTGGGCAAGGTCCTTAGGGGACCTGCCCGTAACTCGTAGGCGGTCGCCGCCCGCACCCCCAGCGTAGCAAGCTTTTCACGCGTTCGCTCGGGGATGGTGTGTGATCCGGCAGCCCAAAAAAAAGACATTTTCCAAG
36_8720	AACCCCCTCAAGCCCAGCTTGGTGTTGGGCGTCTGTCCCGCTCTCGCAGCGCGGACTCGCCCCGAAGACATTGGCGGTGGCCCTGTCGGCTCCTCGCGCAGTACATCTTGCGCGTCTCGGAGGCCCGGCGGACCCCGCCAGCAAGCTTACCCCCACG
48_6414	ACACCCTTAAGCGCTGCTTAGTGTTGGGTGCCTGTCCCGCCTCCGCGCGCGGACTCACCCTAAATGCATTAGCGGCGGCCTGTGCCCCTCCCGCGTAGCATATTGCGCTTCTCGAGGCGGCCAGCGGCCCGCGTCCACGAAGCCGACAACCCGT
44_8935	CAACCCTCAAGCTCTGCTTGGTGTTGGGCCGCGCCGGTTCGCCGGCGGGCCTCAAAATCAGTGGCGGCGCCACCTGGCTCCACGCGTAGTAGTATTCTCTCGCGTCCGGAGGCCCAGGCGGTGGCTGGCCAGCGAACCCCCAATATTCACAA
7_17902	CACCAATCAAGCTAGGCTTGGTATTGGGCCCTTCGTCCCCCCCCTCGGCGGGGGGTCGTGCCCCGAAACCTTCGGCGAAGTCACACCGGCTTTGGGCGTAGTAGAATTTCCACAACGTTCACGAGTCCGGCGAGGCCTTCTGCCGCCAAAAACACCATTTTTACCAA
29_21174	CTAACACTCAAGTTCTACTTGGTATTGGGCTCTGTTATTCATTTTTAATGATAAACAAGCCTTAAATTTAGCCGGCAACAAGCACCAGTTCCGAGCGTAGCAGTAAAATCTTTCGCTTTTGGGGACTTTGGAGCAGTGTTTACCGTATAGTTATACTATA
14_71704	GTACCCTCAAGCTCTGCTTGGTGTTGGGTGTTTGTTCCGCCTTTGCGTGTGAACTCGCCTTAAAACAATTGGCAGCCGGCGTACTTGTTTCGGAGCGCAGCACATTTTGCGCCCCAGATCAGCGTATGTTGGCATCCAAGAAGCCTTATTTTAACGC
40_13489	CGACCCTCAAGTATAACTTGGTGTTGGGTGAAGTCCTTTATGGGGACCCACCCCTAACTTATAGGCGGTCATCGCCCGCTTTTCCCCCAGCGTAGCAGGCTTACACGCACTCGCTCGGGGACAGGTGATTTGACTTGCTCAAAAACCCTTTTCAAAAG
29_16539	GTACTCTCAAGCCTAGCTTGGTGTTGGGTGTTTTGTCTTTGCCATGCTTAGACTCGCCTTAAATTCATTGGCAGCCAATATATTGGTTTGAAGCGCAGCACATTTTGCGATTTAAGCTTATAGCTATTGGAATCCATCAAGATTACTTAACAC
39_35179	GTACTCTCAAGCTTTGCTTGGTGTTGGGTGCTGTCTAGGCTACTAGACTCGCCTCAAAAGAATTGGCAGCCAGTGTATTGGTCTTGAGCGCAGCACAATTTGCACTCTAACCAGCTACTTCTGGTACCCAACAAGCCTATTACAATTC
27_8454	CAACCCCTCAGGCCCTGGTGCCTGGCGTCGGGGCTCTCCCCCTGAAAAGGGAGTCCCCTAGAGATAGTGGCGGACCCGCCGCGGCTCCGAGCGCAGTAGTAAAATTCTCGCTTAGGAGGCCCGCGGAGGTGATATCCGGCCGTAAAAACTCTCCCGGGTCCTCACGGACACGGCAGAACCCCCACAA
36_21820	ACACCCTCAAGCACTGCTTGGTGTTGGGCGTTTGTCCCGCCTCCGCGCGTGAACTCGCCCCAAAGGCATTGGCAGCGGTCTCTGGCACCTCAACGCGCAGTACAATGCGCTCTTGAGACGCCGCAGGCTGCGACCACAAAGCAAACCATCGT
32_74936	ACACCCCTCAAGCTCTGCTTGGTGTTGGGCGTCTGTCCGCCTCTGGATTCGCCGTGCGAAACATCCGTCACAGGGAGGCTAGGACTCGCCCTAAAGGCATTGGCAGCGGCATCCGCCGGGCTTTCCCCATCAGCGCAGCACTGTTCGCGCGGCCGGGGAGCCTCGGAGGCCGCGTCCAGGAAGCCCCATCTTCACA
32_91515	CACACCTCAAGCTCTGCTTGGTATTGGGCCCTCGTCCGTCAGGGACGGGCCTCAAAACCCTCGGCGGCGGTGCCCGGCTTTGAGCGTAGTAGAACTTCCTTTCTCGCTCTGAAAGCCCGTGGCGCCCGCTTGCCGGACGACCCCCCAATCTTTCTTCGAA
34_15497	CAACCCCTCCGGCCGCCTGCTTGTTGGGCGGGCCCGGGTGTTGGGCGTCTTTGTGGCTGCGGCCACTCGCCTGAAAAGCATCGGCGCCGGCGCGTCGGGCCCTGCGCGTAGCACATTGTTCGCGCCCTGGGGACCCCGCCGCGGCGGCTGCCCGCAAGCAACCCACGTCTTTCTTG
28_66462	GTACACTCAAGCTTTGCTTGGTGATGGGCGTTTGTTCCGCTGTAACGCGTGAACTCGCCTCAAATCAATTGGCAGCCGGCAATCTGGTGTTTGAGCGCAGCACATTTTGCGTTCTTCGCTGTGTATTGCGGGCGTCCATGAAGCCTATATTTTCGC
3_34394	ACACCCTCAAGCTACGCTTGGTGTTGGGCGTCTGTCCTCGCTTTCCGCGAGGACTCGCCCTAAATTCATTGGCAGCGGCATCGCCGGCTTCTCGCGCAGCACATTGCGCTTGAGAAGGCCCCCGGCGGGCTCGCATCCAGCAAGAACCCCCCCCA
28_23959	TATCTTCTCAAGCTTTGCTTGGTGTTGGGTGCTTGCCTGTGTATGTAGGCTCACCTTAAAATGATAAGTGCTTGCGTAGCCCTGCAAGTCGCGGAGTAGAATCTGCTTGTTGGGGGGCAACCAGAGGCACTATAACCAACTATCACCATT
32_93213	GACCATTCAAGCTCAGCTTGGTGTTGGGTGCTTGTCCTCCCCCCGTGGCGGACTCACCTCAAATGCATTGGCGGCCGGCATGTTGGCTTCGAGCGCAGTAGAAACGCGCCTGTCCTGACGTGCCCGTCCTCCACAAGGCCTTTTTTAA
14_542	GTACCCTCCAGCCCTGCTGGGTGTTGGGCGTTTGTTCCGCTGCGCGCGTGAACTCGCCTCAAATGCATTGGCAGCCCGCCGTCCCGTGTGGGAGCGTAGCACATTTCGCGCTCTCCACTGCTGACGGTGGCATCCATAAAGTCTACCATTTTAC
33_44154	CAAAATTCAAGCTCAGCTTGGTGATGGGCGTCTGTCCCGCCTCCGCGCGCGGACTCGCCTCAAAAGTAGTTGGCAGCTCCCTTATCGGCACTGAACGCAGCAAATTTGCGGGACGCACCGAAGAAAGGGGCTTACCAGTAAGCAAACCACCCCA
27_73217	CAACCGTCCAGCCATGCTGGGTGTTGGGCGTCTTGTCCCGCCTCGTGCGCGGACTCGCCTCAAAACAATCGGCGTCTGTATGTGGCCCTGATGCGTAGCACAACTCGCACAGTCAGGTCCGCGTGCGGGCAGCCGCCAAAGCACCTTTTTTTTCT
44_4204	CAACCCTCAAGCTCTGCTTGGTATTGGGCTACGTCGGTGCGCCGACGAGCTTCAAAATTAGTGGCGGTGCCGTCCTGGCTCCACGCGTAGTAGTATTATCGCGCGTCCGGATGCCCAGGTGATGCTAGCCAGCAACCCCCCTCTTTTACAAA
32_93281	CAACCCCTCCGGCCGCCCGCTTGTTTGGGCGGGCCGGGCGTTGGGCGTCTTGTGGCTGCGGCCACTCGCCTGAAAAGCATCGGCGCCGGCGCGTCGGCCCCCCGCGCGTAGCACATTGTTCGCGCCCCTGGGGACCCCGCCGCGGCGGCTGCCCGCAAGCAAACCACGTCTTTCTTG
1_11657	GTACCCTCAAGCTTTGCTTGGTGTTGGGTGTTTGTCCCTGCCTTTTGTGCGGCGACTCGCCTTAAAGTAATTGGCAGCCAGTGTTTTGGTAGAAAGCGCAGCACATTTTGCGATTTTATCAAGCAACATTGGCGTCCACTAAGCTTATTTTAACAC
1_38144	GTACTCTCAAGCTTTGCTTGGTGTTGGGTGTTTGTCCTTCCCTCTGTGTTTGGACTCGCCTCAAAAATATTGGCAGCCGGTGTATTGGCATTGAAGCGCAGCACAATTTGCGGTTCTAAGCTCATATCACTGGCACCCATTAAGACTATTAAACAC
32_65979	AAACCTTCAAGCTCTGCTTGGTGTTGGGTGTTTGTTCCGCCTCCGTGCGTGGACTCGCCTCAAATCTATTGGCAGCCGGTCAGTTGGCTTTCGCGCGCAGCACATTGCGTAGCGGCTCCAGCTTGCCTCCTACCATTAAGCTACTCTACATC
10_6149	CGTGCCCTCAAGCTCTGCTTGGTGTTGGGTGTTTGTTACGCCTCTGCGTGTGAACTCGCCTTAAAACAATTGGCAGCCGGCGTACTTGTTTCGGAGCGCAGCACATTTTGCGCTCTAGACCAACGTACAGCGGCATCCACGAAGCCTTATTTAACAA
27_22252	CAACCCTCAAGCTCTGCTTGGTATTGGGCTACGTCGGTGCGCCGACGAGCTTCAAAATTAGTGGCGGTGCCGTCCTGGCTCCACGCGTAGTAGTATTATCGCGCGTCCGGATGCCCAGGCGGTTCTAGCCAGCAACCCCCCTCTATACAAA
27_29692	AACCCCTCAAGCCCAGCTTGGTATTGGGTGCTTGTCCCGCCTCTCGCGCGGCGACTCACCTCAAAGTCATTGGCAGCCCGCAATTGCCGGCCGTGAGCGCAGCACAGACGCGCTTGTGGACCCCGGCGGTTCGGCTCTCCAAAAGCTTAATTCAACCAC
27_75967	CACCCCTCAAGCTTTGCTTGGTATTGGGCCTTCGTCCGCCAGCGGACGGGCCTCGAAATCCTCGGCGGCGGCGCCCGGCTTCGAGCGTAGTAGAAATTCTCATCTCGCTTTGGAGGCCCGTGGCGTCTGCTTGCCGGACGACCCCCAATCTTTCTTCTAA
34_207	CACCCCCTCCGGCCGCCTGCTTGTTGGGCGGAGCCGGGCGTTGGGCGTCTTGTGGCTGCGGCCACTCGCCTGAAAAGCATCGGCGCCGGCGCGTCGGCCCCGCGCGTAGCACATTGTTCGCGTCCTGGGGACCCCGACCGCGGCGGCTGCCCGCAAGCAACCACGTCTTTCTTG
34_15868	AAGAAGCTCAAGCTCAGCTTGGTGTTGGGTGCTTGTCCCGCCTCTGCGCGGCGACTCACCTCAAAAACAGTGGCAGCCCGCATCCGCCGGCCGTGAGCGCAGCACAGTCGCGCCCTAGGTCCTGGCGGGTCGGCTCTCCAGAAGCTCTTTTATGC
32_92073	CGACCCTCAAGCGTAGCTTGGTGTTGGGCACGGTCCTAGGGGACCCGCCCGTAACTCGTAGGCGGCCACCGCCCGCGCCCCCAGCGTAGCAAGCTCACGCATTCGCTCGGGGACGGAGCGTCTGGCCCGCCATGCAAAACCCTTTGTCCCAAG
22_26286	GAACCCTCAAGCTTTGCTTGGTGTTGGGTGTTTGTCTCGCCTTTGCGCGTAGACTCGCCTTAAAGTCATTGGCAGCCATGTAATTCGGCTTTGAGCGCAGCACATTGCGATCTCTCTGCTGGTACATTGGCATCCAGAAGCCTTTTTTTAC
29_1442	GTACTCTCAAGCTTTGCTTGGTGTTGGGTGTTTGTCCCCAGGTTCTTTTTCCTTGGACTCGCCTTGAATGAATTGGCAGCCGGTATATTGGCCTTGAAGCGCAGCACATAGCCGGCTTCTAGGCCCTTTTATCAGCACCCAGTAAGCAAATTAACAC
1_43466	ACACCCTCAAGCTCCGCTTGGTGTTGGGCGTCTGTCTTTGCTTTTTGCGAGGACTCGCTCTAAATCTATTGGCAGCGGCATCGTCGGCTTCTCGCGCAGCACAATGCGTATGGAAGGTCACTGGCGGGCTTGCATCCATCAAGTAACCTTCTA
34_15832	CACCACTCAAGCTATGCTTGGTATTGGGTGCCGTCCTTAGTTGGGCGCGCCTTAAAGACCTCGGCGAGGCCTCACCGACTTTAGGCGTAGTAGAATTTATTCGAACGTCTGTCAAAGGAGAGGACTTTTGCCGACTGAAGCCTTTATTTTTCTA
27_28374	AAGGACATCAAGCTATGCTTGGTCTTGGGCGCGGTCTGAGAGACCCACCCGCAACTCGTTAGTGGCAACCGTTCAGTCCCTAAGGCGTAGCAAAAAAAGAAATCGTCTATATGGGTGCTGCGGGTGGCTGTCTTAAATCTAGCGGCTCTGGAAGCAGGGCTCTCTAA
35_88260	CATTTCTTCAAGCCCGGCTTGTGTGTTGAGCATCTGTTCTCTTCATGGACATGCTTGAAATGCAGTGGCAATGCTGCATCCGGTAGCCCAAGCATTATAGGCCCATCTGCTTTGTTGGCTCCAGTCAGCATTTTAGCCTCCAAACCCTTGACCTTAGCTAA
48_75523	ACCCCCTCAAGCCCTGCTTGGTGTTGGGCGTCTGTCCCCGCCTCCGCGCGCGGACTCGCCCCAAATCCATTGGCAGCAGCCCTTCGCCTCCTCCCGCGCAGCACATTGCGCTTCTCGAGGGCGGCTCTGGGGCGTGCGACCCACGAAGATGACCACCTCTTTG
27_2416	CACCACTCAAGCCTGGCTTGGCCTTGGGCGGCGGGGTCGTCCCCGCGCCCCCATGTTCGTCGGCTGGACGGTCGGAATCTCAGCGTTGTGAATCAACCCGCTCATGAGGACGACCGGACCGCGCCGTAAAACCCCCTCTTCTTCA
27_38450	AAACCCTCAAGCTCAGCTTGGTGTTGGGTGCTTGTCCCGCCTCCGCGCGGCGACTCACCTCAAAGTCAGTGGCAGCCCGCATCAGCCGGCCGTGAGCGCAGCACAGTCGCGCCCTAGGCCCCGGCAGGTCGGCTCTCCAGAAGCACATCTTCTTA
27_20452	ACACCCTCAAGCTCTGCTTGGTGTTGGGCGTCTGTCCCGCCTCTGCGCGCGGACTCGCCCCAAATTCATTGGCAGCGGTCCTTGCCTCCTCTCGCGCAGCACATTTGCGTTTCTCGAGGTGCGCGGCCCGCGTCCACGAAGCAACATTACCAGT
14_4880	TGTACCCTCAAGCTCCGCTTGGTGTTGGGTGTTTGTTCCGCCTCTGCGTGTGAACTAGCCTTAAAACAATTGGCAGCCGGCGTACTTGTTTCGGAGCGCAGCACATTTTGCGCTCTAGACCAATGTACAGCGGCATCCAAGAAGCCTTTTTTTAACAA
14_76539	GTACCCTCAAGCTCTGCTTGGTGTTGGGTGTTTGTTCCGCCTCTGTGTGTGAACTCGCCTCAAAACAATTGGCAGCCGGCGTACTTGTTTCGGAGCGCAGCACATTTTGCGATCCAGATCAACGTACAGCGGCATCCAAGAAGCCTTATTTAACGC
6_31500	ACACCCTCAAGCTCTGCTTGGTGTTGGGCGTCTGTCCCGCCTCTGCGCGCGGACTCGCCCCAAATTCATTGGCAGCGGTCCTTGCCTCCTCTCGCGCAGCACAATTGCGTGGCGGGGGGGGCGCGGTTCGCGTCCACGAAGCAACATTTACCGT
26_12819	TCAATGTATCAAGCTTAGCTTGTCGTTGGGCCCTCTGTCACCTGGTGATAGGTCCAAAAGATAATGAACCGGTGTCGTAAAGACTCTATATGCAACGAGCTTATGACAGCACGCATCTAGTAGTCATATGGCCCGGTTCTCACCCCTTTATTTCTCAA
33_5365	CTGCCCTCAAGCGCGGCTTGTGTGTTGGGCCCCGTCCCCTACCCGGGGGACGGGCCCGAAAGGCAGTGGCGGCGCCGTGCCCGGTCCTCGAGCATATGGGGCTTTGTCACCCGCTCCGGAGGCCCGGCCGGCCGTCGCCGACCCACCCCCCAACTTTTTACC
44_7684	TCAACCATCAAGCCTGGCTTGTTATTGGACCCCTTTGCGACTGAAACATGTGGCAGGTCCGAAAGATAATGACGGTGTCGTGTTTGACCCTAGATGCAACGAGCTTTTCATAGCACGCATTGAAGTGGTCGGCCGACCCGGTCTTAACCATCATTTTCTAA
6_14390	CGACCCCCTCAAGCGCGGCTTGTGCGATGGGCGCCCCGTCCCCGGCGGCCCCGCCCCCCACGCGGGGGAGGGGCCGGGGGACGCGCCCGAAAGGCAGCGGCGGCGCCGAACGCGGCCCGGCCGAGCGCATGGGGACTCCGTTCACGCGCTCGCGCCCCCGCGACGGGACGCCGGCCACCACCACGTCACACCCCCAACC
27_54164	TCAACCATCAAGCCTGGCTTGTCGTTGGACCCCTTTGCGGCTGAAATATGCAGCAGGTCCGAAAGATAATGACGGCGTCGTGTTTGACCCTAGATGCAACGAGCTTTTCATAGCACGCATTGAAGTGGTCGACCGACCCGGTCTTTAACCATCATTTTCTAA
37_47024	TCACATATCAAGCTCTAAGCTTGTTTTGAGCCATCTTGTTCTTTTGATGAACAGGCTTGAAATGCAAGTGGCGATCTGCAGTTTGGTGCCTAGCATTATAGGGCTCTGTCACATGCTTTAGTGGCCCAGACTGGTATATTCAGCCTTTTTTATAAATTAGATTCAAAAGA
14_79878	CTACCTTCAAGCACGGCTTGGTTGTTGAGCCAATTGTCCTGTTGATGGACAGGCTTAAAATGTAGTGGCGATGCCGAGTCCTGGTGCCTGAGCATATGGAGCCTGTCACGTGCTTTAGTGGCCCAGCCGGCATTTTCGTCGATTAAACCTTGAAAAAG
34_54056	CTGCCCTCAAGCGCGGCTTGTGTGTTGGGCGCAGTCCCCCATCCCCGGGGGACGGGCCCGAAAGGCAGTGGCGGCGCCGTGCCCGGTCCTCGAGCGTATGGGGCTCTGTCACCCGCTCAGGAGGCCCGGCCGGCTGCCGCCGACCCAACCCCCGACTTTTTAACC
2_53791	CAACCCTCAAGCCCGTCTTGTGTGATGGGTCGTCGTCCCCCGTGGACGGGCCCGAAAGGCAGTGGCGGCGTCGCGGTTATCCGATCGCCTGGTGTATGGGGCTCTGTCACGCACCACGGCCTGGACCGGCGCCCGCCGACTCTCAACTACTTTCTTA
36_17798	TCACACCTCAAGCTTCAAGCTTGTTTTGAGCCAATCTTTTGTTCTTTTGATGAACAGGCTTGAAATGCAAGTGGCGATATCCAGTTTGGTGCCCGGCATTATAGGGCTCTGTCACATGCTTTAGTGGCCCAGATTGATATATATTCAGCCTTTTTATTAATCATATTTTAAAAGA
32_97258	TTTCTCCTCACCCAAACCTTAATGCGAGAGATACCCTTCTCTTGCCAAGCACGAAAGCACTCTGCGCTCTGCGAGCTTCTCCTTGACTAGCTCAGGGGGTCGCACTCAATGCAGCCGTCACATTTCTCACAATGTGAACTCATTGGGAGCAGAGGCTGTCAGCTCACGCTGTCAGTGCTTGGAGATCTAATTTTTAA
35_28824	TTTCTCCTCACCTAAATCTTCATGCGAGAGATGCCCTTCTCTTGCTAAGCATGAAAGCACTCTGCGCTCTGCGCGCGGCTTCGGACTCGTCCGAGGGCCGCACTCAATGCAGCGGTCACATTGCTCACAATGTGAACTCATTGAGAGCTGAGGCAGTGCAGCGTCAAGCTGCCAGTGCTTAGTCACACAAACTTTA
36_2540	TCTCTCCTCACCCAAACCATAATGCGATAGATGCCCTTCTATTGCTAAACATGAAAGCACTCTACGCTCTGCGAGCTTCTCCTTGACTAGCTCAGGGGGTCGCACTCAATGCAGCCGTCACATTTCTCACAATGTGAACTCATTGGGAGCAGAGGCTGTCAGCTCACGCTGTCAGTGCTTAGTCACTTAAACTTTC
11_14631	GGTTGTCATCAAGAAAATAAATGCGAGAGATGCCCTTCTCTTGCCAAGCGCGAAAGCACTCTGCGCTCTGCGCGCGGCTTCGGACTCGTCCGAGGGCCGCACTCAATGCAGCGGTCACATTGCTCACAATGTGAACTCATTGAGAGCTGAGGCAGTGCAGCGTCAAGCTGCCAGTGCTTAGTCACACAAACTTTA
1_35143	TTTCTCCTCACCCAAACCATAATGCGATAGATGCCCTTCTATTGCTAAACATGCAAGCACTCTGCGCTCTGCGAGCGGCTTCGACTTGTTCGAGGGTCGCACTCAATGCAGCAGTCACATTGCTCACAATGTGAACTCATTGAGAGCTGAGGCAGTGCGGCGTAAGCTGCCAGTGCTTAGTCACACAAACTTTA
35_2275	TATCTCATCACCCAGATCATAATGCGAGAGATGCCCTTCTCTTGCCAAGCGCGAAAGCACTCTGCGCTCTGCGGGCGGCTTCGATTCGTCGAGGTCCGCACTCAATGCAGCGGTCACATTGCTCACAATGTGAACTCATTGAGAGCTGAGGCAGTGCAGCGTAAGCTGCCAGTGCTTAGTCACTCAAACTTTA
35_47245	TTTCTCCTAACCCATATCATAATGCGAGAGATACCCTTCTCTTGCTAAGCATGAAAGCACTCTGCTCTCTGCGGGCGGCTTCGATTCGTCGAGGTCCGCACTCAATGCAGCGGTCACATTGCTCACAATGTGAACTCATTGAGAGCTGAGGCAGTGCAGCGTAAGCTGCCAGTGCTTAGTCACTCAAACTTTA
48_50170	TTTCTCCTAACCCATATCATAATGCGAGAGATACCCTTCTCTTGCTAAGCATGAAAGCACTCTGCGCTCTGCGAGCGGCTTCGACTTGTTCGAGGGTCGCACTCAATGCAGCAGTCACATTGCTCACAATGTGAACTCATTGAGAGCTGAGGCAGTGCGGCGAAAGCTGCCAGTGCTTAGTCACACACACGTA
2_5397	TTTCTCCTCACCAATAACATAATGCGAGAGATGCCCTTCTCTTGTTAAGCACGAAAGCACTCTTCTTCTGCGAGCGTCTCTTGACTTGTTCAGGAGTCGCACTCAATGCAGACGTCACATTTCTCACAATGTGAACTCATTGAGAGCAGGAGCAGTCAGCTAACGCTGTCAGTGCTTAGCCACTTAAACTTTC
11_22207	TATCTCATCACCCAAATCATAATGCGAGAGATACCCTTCTCTTGTTAAACATGAAAGCACTCTGCGCTCTGCGAGCGTCCTTGACTTGTCGAGGGTCGCACTCAATGCAGCAGTCACATTGCTCACAATGTGAACTCATTGAGAGCCGAGGCAGTGCAGCGTAAGCTGCCAGTGCTTAGTCACACAAACTTA
22_44107	CAAACTCCAAGCAAAGCTTGATGTTGGGCGATGTCCGCAGTTGTTGGTGGACAAGCCTGGAACGTGTGGGCTCCGACGGTGGGACCTCAAGCGTAGCAAGACGAAAGTCACCTCGCTTCTGATGGGATCTGTCGATCGGACGTGCCTCTTTTTGGTCGTCACTCTTCGATGAGAGATGACTAGTTTTGATA
34_21589	TTTCTCCTCACCCAAAACTTAATGCGAGAGATACCCTTCTCTTGCCAAGCATGAAAGCACTCTTCTTCTGCGAGCGGCTCTTGACTTGCTCAAGGGTCGCACTCGATGCAGACGTCACATTTTACAATGTGAACTCATTGAGAGCAGAAGCAGTCAGCTAACGCTGTCAGTGCTTAGCCACTTAAACTTTA
33_15241	CAACTCATCACCCAAATCATAATGCGAGAGATAACCTTCTCTTGTTAAGCATGAAAGCACTCTGTGCTCTGCGAGCGACTTAGACTTGTTCTAGGTTGCACTCAATGCAGTGGTCACATTTCTAATGTGAACTCATTGAGAGCTGAGGCAGTGCAGCGTCAGCTGCCAGTGCTTAGTCACACAAACTTTA
11_916	TTTCTCATCACCCAAACCTTAATGCGATAGATGCCCTTCTATTGCTAAGCTCGAAAGCACTCTGAACCCTGCAGCGAAAGTCTTCGGACTGACGCACTCAATGCAGCGGTCACATTGCTCACAATGTGAACTCATTGAGAGCTGAGGCAGTGCAGCGTCAAGCTGCCAGTGCTTAGTCACACAAACTTTA
11_34411	TCTCTCCTCACCCAAATCCTAATGCGAGAGATACCCTTCTCTTGCCAAACACGAAAGCACTCTGCACTCTGCGAGCGGCCCTCGGGTCGCACTCCATGCAGCAGTCACATTGCTCACAATGTGAACTCATGGAGAGCGGAGGCAGTGCAGCGTCAAGCTGCCAGTGCTTAGTCACACAAACTTTA
2_18228	TCTCTCCTCACCCAAATCCTAATGCGAGAGATGCCCTTCTCTTGCCAAACATGAAAGCACTCTGCACTCTGCGAGCGGCCTTCGGGTCGCACTCCATGCAGCAGTCACATTGCTCACAATGTGAACTCATGGGGAGTAGAGGCAGTGCGGCGACAGCTGCCAGTGCTTGGACACACAAATTTTC
44_107	AAACACCCTCAGTTCTCTATTTGAGAACTGGACTTGAGTTATCCCAACGGCGGTTTCAAAACTACTGGCGGGTTGCTTGAAATGCAGGTGCGGCTGGACACATCTTCTGAGCTATAAGCATTACTTATTTAATCCCGTCAGACGGATTATTTCTACTGCTACAGCTAATATAAAGGTCGATTGTCCGTTTGCCCGACTGATGCAGAAAAAACAGAGAGAAATCTTTGTTC
34_18006	AAATCTCACAAATGAAACATTTTTTGTTTCACCTTGTGGACTTGGATTTGCGATCGTAAAAAGATTGCTAATCTGAAATGAATTTCATGAAGCTTAACATGCTTTGAATCTTTTTGCTTAATAGTTTTGCTTTGTCAAATCTTTTGCAATTGATTCAAAAGCCAAAAAGTGAATTGATTTTTACGAAATCGTTTACCTCATT
5_60063	TACCTCATCACCCAGATCATAATGCGAGAGATGCCCTTCTCTTGCCAAGCGCGAAAGCACTCTGCGCTCTGCGAGCGGCTCTCGAACTCGTTCGAGGACCACACTCAATGCAGCGGTAACATTGCTCACAATGTGAACTCATTGAGAGCTGAGGCAGTGCAGCGCCAGCTGCCAGTGCTTAGTCACACAAACTTTA
1_66726	TCTCTCCTAACCCAAACCTTAATGCGAGAGATACCCTTCTCTTGTTAAGCATGAAAGCACTCTGCGCTCTGCGAGCGACTCTTGACTCGTTCAGGGGTCGCACTCAATGCAGCCGTCACATTTCTAACAATGTGAACTCATTGAGAGCAGAGGCTGTCAGCTCACGCTGTCAGTGCTTAGTCACTCAAACTTTC
2_572	TCTTTCCTCACCCAGATCATAATGCGAGAGATACCCTTCTCTTGCTAAGCATGAAAGCACTCTGCGCTCTGCGAGCGATCTCGGCTAGTTCGAGGTCGCACTCAATGCAGCAGTCACATTGCTCACAATGTGAACTCATTGAGAGCTGAGGCAGTGCGGTGCAAACCGCGAGTGCTTAGTCACCCAAACTTTC
25_12083	TCTCTCATCACCCAAATCATAATGCGAGAGATACCCTTCTCTTGCTAAGCTCGAAAGCACTCTGCGCTCTGCGAGCGACTTCGACTTGTTCGGAGGCGCACTCAATGCAGCGGTCACATTGCTCACAATGTGAACTCATTGAGAGCTGAGGCAGTGCAGCGAAAGTTGCGAGTGCTTAGCCACACAAACTTTA
1_25230	TATCTCATCACCCAAATCATAATGCGAGAGATAACCTTCTCTTGCTAAACATGAAAGCACTCTACGCTCTGCGAGCGACTTCGATTCGTCGAGGTTTGCACTCAATGCAGCAGTCACATTGCTCACAATGTGAACTCATTGAGAGCTGAGGTAGTGCAGCCTAGCTGCCAGTGCTTAGTCACTCAAACTTTA
28_643	TTTCTCCTAACCCATATCATAATGCGAGAGATACCCTTCTCTTGCTAAGCATGAAAGCACTCTGCGCTCTGCGAGCGGCTTCGACTTGTTCGAGGGTCGCACTCAATGCAGCAGTCACATTCTCCAATGTGAACTCATTGAGCGCGAGGGTAGTGCAGTTTACTGCCAGTGCTTAGACACTTGAATTTTC
36_19210	TATCTTCTCTTGGCCCCACTTGTGGAGCAAAAAAAAGAGAAAAAATCATAACTGGCCTCCGCTCCCTTGGGAGCTGGCGGCTGAAATATTTTGGGTCTTTTGGACTGGATCTAGCCCTTTGGTAAGTTAACTCTGCGCAAAGAATTTAGGCCGGTCTCTTATAAAAGGACCCCATACTCAACAC
2_12047	TCCTCCCTCAAACCTCGGGTTTGGTGTTGGGCCCGCGTCGGTCGTCCGCGAACGACTGGCCCCAAAGACAATGACGGCGTCCGTGGGACCCTCGGTGCAACGAGCTTTTCGGAGCACGCGTCGAGTATCAAGGACCTTCCGGGCCGGTCTAACCTCCAATTTATCACAA
14_80219	CAACCATCAAGCCCCCAGGCTTGTGTTGGGGACCTGCGGCTGCCGCAGGCCCCGAAAACCAGTGGCGGGCTCGCTGTCACCCCGAGCGTAGTAGCATCTGTCTCGCTCAGGGGCGTGCCGCGGGTGTGTTCCCGGCCGTTAAACAGCAGCCTTGGCAA
20_18003	CAACTCCTCACCCAAATCTTAATGCGAGAGATGCCCTTCTCTTGCCAAGCAAGAAAGCCCTCTGCGCTCTGCGAGCGGTGACCCCGGACTTGTTTCGGGTGCCGCACTCAATGCAGCAGTCACATTGCTCACAATGTGAACTCATTGAGAGCAGAGGCAGTGCAGCAGCCGCTGCCAGTGCTTAGTCACGCAAACTTTC
36_34979	TTTCTCCTCACCCAAAACTTAATGCGAGAGATGCCCTTCTCTTGCCAAACATGAAAGCACTCTGTGCTCTGCGAGCGGTGTCTCCGAGCTTGCTCGGGTGCCGCACTCAATGCAGCCGTCACATTGCTCACAATGTGAACTCATTGAGAGCAGAGGCAGTGCAGCAACCGCTGCCAGTGCTTAGCCACCCAAACTTTC
35_80327	TCTCTCATCACCCAGATCATAATGCGAGAGATGCCCTTCTCTTGCCAAGCGCGACAGCCCTCTGCGCTCTGCGCGCGGCTTCGGACTCGTCCGAGGGCCGCACTCAATGCAGCGGTCACATTGCTCACAATGTGAACTCATTGAGAGCTGAGGCAGTGCAGCGCAAGCTGCCAGTGCTTAGTCACTCAAACTTTA
41_2831	TATCTCATCACCCAGATCATAATGCGAGAGATACCCTTCTCTTGCTAAGCATGAAAGCACTCTGCGCTCTGCGGGCGGCTTCGATTCGTCGAGGTCCGCACTCAATGCAGCGGTCACATTGCTCACAATGTGAACTCATTGAGAGCTGAGGCAGTGCGGTGTAAACCGTTAGTGCTTAGTCACACAAACTTTC
1_38982	TATCTCCTAACCCATATCATAATGCGAGAGATACCCTTCTCTCGCTAAGCATGAAAGCACTCTGCGCTCTGCGAGCGGCTTCGACTTGTTCGAGGGCCGCACTCAATGCAGCAGTCACATTGCTCACAATGTGAACTCATTGAGAGCTGAGGCAGTGCAGCGTAAGCTGCCAGTGCTTAGTCACACAAACTTA
35_41675	TATCTCCTCACCCAAAGCATAATGCGACAGATGCCCTTCTGTTGCTAAGCTCGAAAGCACTCTACGCTCTGCGGTGGCCGCTCCGGTGGCTACACTCAATGCAGCAGTCACATTCTACAATGTGAACTCATTGAGAGCTGAGGCAGTGCAGCGTCAAGCTGCCAGTGCTTAGTCACACAAACTTTA
15_53128	TCTTTCCTCACCCAAATCATAATGCGATAGATGCCCTTCTATTGCTAAACATGAAAGCACTCTGCCCTTGCAGTGACTGGCAACGGTCACACTCAATGCAGACGTCACATTGCTCACAATGTGAACTCATTGAGAGCAGAGGCAGTGCAGCATCCGCTGCCAGTGCTTAGACACGCCAACTTTC
48_1414	TTTCTCCTAACCCATATCATAATGCGAGAGATACCCTTCTCTTGCTAAGCATGAAAGCACTCTGCGCTCTGCGAGCGGCTTCGACTTGTTCGAGGGTCGCACTCAATGCAGCAGTCACATTGCTCACAATGTGAACTCATTGAGAGCTGAGGCAGTGCGGCGAAAGCTGCCAGTGCTTAGTCACACAAACTTACTTGCATCTGAAATCAAGCAGGATC
32_2290	AAATCTCACAATTCTTAATTTTTTTGAGAATTAGTGGACTTGGGTTTGCGATTCTTACCGAATTGCTAATCTGAAATGAATTTCATGAAGCTAACATGCTTTAAATCTTTGCTTAATAGTTTTGCTTTGTCAAATCTTTTGCATCGACCTTAAAAGCCAAAAGTGAATTGATTTTACGAAAATTAAAATCTCATT
33_39023	TTTCTCCTCACCCAAAAGATAATGCGACAGATGCCCTTCTCTTGCCAAGCACGAAAGCACTCTGCGCTCTGCGAGCGGCTTCGACTCGTTCGAGGGCCGCACTCAATGCAGCGGTCACATTGCTCACAATGTGAACTCATTGAGAGCTGAGGCAGTGCAGCGTCAGCTGCCAGTGCTTAGTCACACAAACTTTA
40_17602	TTTCTCCTAACCCATATCATAATGCGAGAGATACCCTTCTCTTGCTAAGCATGAAAGCACTCTGCGCTCTGCGAGCGGCTTCGACTTGTTCGAGGGTCGCAATCAATGCAGCAGTCACATTGCTCACAATGTGAACTCATTGAGAGCTGAGGCAGTGCAGCGTCAGCTGCCAGTGCTTAGTCACACAAACTTTA
1_19560	TTTCTCCTCACCCAAACCTTAATGCGAGAGATACCCTTCTCTTGTCAAGCACGAAAGCACTCTGCGCTCTGCGAGCGGCTTCTGACTAGCTCAGAGGTCGCACTCAATGCAGACGTCACATTTCTCACAATGTGAACTCATTGAGAGTAGAGGCTGTCAGCTCACGCTGTCAGTGCTTAGTCACTCAAACTTTC
13_60064	TTTCTCATCACCCAAATCATAATGCGAGAGATAACCTTCTCTTGCTAAGCACGAAAGCACTATGCGCTCTGCGGGCGACCTCGACTCGTTCGGGTGTCGCACTCAATGCAGCGGTCACATTGCTCACAATGTGAACTCATTGAGAGCTGAGGCAGTGCAGCGTAAGCTGCCAGTGCTTAGTCACTCAAACTTTA
41_5618	TTTCTCCTCACCTAAATCTTAATGCGAGAGATACCCTTCTCTCGTTAAGCATGAAAGCACTCTGCGCTCTGCGAGCGGTCTTCTTCGGAGGATCGCACTCAATGCAGCAGTCACATTGCTTACAGTGTGAACTCATTGAGAGTAGAGGCAGTGCAGCGTCAGCTGCCAGTGCTTAGTCACACAAACTTTA
1_14293	TTTCTCCTCACCCAAATCATCATGCGAGAGATGCCCTTCTCTTGCCAAACATGAAAGCACTCTGCATTCTGCGAGCGGCCTTCGGGTCGCACTCCATGCAGCAGTCACATTGCTCACAGTGTGAACTCGTTGAGAGTAGAGGCAGTGCAGCATCCGCTGCGCAGTGCTTAGTCACTCAAACTTTA
33_68570	CACACCCCAAGCTCTGCTTGATGTTGGACGATGCCTTGGCCCTTCTGGGCCGGGGCACGTCTGGAATCCGTGGGCGCCCCCGCCGAACCACGAGCGTAGCAAGACGCAAGTCACTCGCTTCTGTCGGTCCCGGTGGAGGTCTGCCTTAATCCATTTCTGAA
48_9225	TTTCTCCTAACCCATATCATAATGCGAGAGATACCCTTCTCTTGCTAAGCATGAAAGCACTCTGCGCTCTGCGAGCGGCTTCGACTTGTTCGAGGGTCGCACTCAATGCAGCAGTCACATTGCTCACAATGTGAACTCATTGAGAGCTGAGGCAGTGCGGCGAAAGCTGCCAGTGCTTAGTCACACAAACTTACTTGCATCTGCAATCACGACGGATCACCCGCT
27_5381	GCACTCTCACATCTAATCTTTGTTGGTTAAGATTGTGGAATTGGGATGCGCCAATTGTTATTGATTGGCCCTCCTAAAATGTAGCTCTTGACTGTGGACTACTATAGTAGTTTGGCTTAATAGTTTTGACACTTGTTTGTCAAATCTTTGGCTACATTTACTTTGGTCCATGCAGTCTTGATATACAGAAAACTCAAATACAA
15_15914	CACACCCCAAGCTGTGCTTGATGTTGGGCGAGGTTGCAGGATCTCCTCCTGTAGGAGAGATGCGGCACGCCTGGAACGCGTGGGCGCCGCCGCCGGAGCAGGAGCGTAGCAAGACGCAAGTCATTCGCTCGATGGGACCGGACGGACGGTGTGGCAGCAGACGTGAAAGCGTCTAGCATCCATTAAGCCTTTTTTTCAAC
25_21951	TATCTCATCACCCAGATCATAATGCGAGAGATGCCCTTCTCTTGCCAAGCACGAAAGCACTCTGCGCTCTGCGCGCGGTTTCGGACTCGTCCGAGGGCCGCACTCAATGCAGCGGTAACATTGCTCACAATGTGAACTCATGGAGAGCTGAGGCAGTGCAGCGTCAAGCTGCCAGTGCTTAGTCACACAAACTTTA
27_37020	TTTCTCCTCACCCATATCATAATGCGAGAGATACCCTTCTCTTGCTAAGCATGAAAGCACTCTGCGCTCTGCGAGCGAATTCGACTAGTTCGAGATCGCACTCAATGCAGCAGTCACATTGCTCACAATGTGAACTCATTGAGAGCTGAGGCAGTGCAGCGTAAGCTGTTAGTGCTTAGTCACTCAAACTTTA
32_83099	TTTCTCCTAACCCATATCATAATGCGAGAGATACCCTTCTCTTGCTAAGCATGAAAGCACTCTGCGCTCTGCGAGCGGCTTCGACTTGTTCGAGGGTCGCACTCAATGCAGCAGTCACATTGCTCACAATGTGAACTCATTGAGAGCTGAGGCAGTGCGGCGAAAGCTGCCAGTGCTTAGTCACACAAACTTAGGTATAGTATCTGGGCTCAGGTGGGACCACCCGCTGAACTTAA
34_24086	CTCCTCACCCAAATCATAATGCTAGAGATACCCTTCTCTTGCTAAGCATGAAAGCACTCTGCGCTCTGCGAGCGACTTCCTGACTAGTTCAGGTGTCGCACTCAATGCAGCCGTCGCATTGCTTACAATGTGAACTCATTGAGAGCTGAGGCAGTCAGCGTCAGCTGGAAGTGCTTAGTCACTTAAACTTTT
44_56830	TATCTCCTCACCCAAATCATAATGCGAGAGATGCCCTTCTCTTGCTAAGCATGAAAGCACTCTGCGCTCTGCGAGCGGCTTCGGGCCGCACTCAATGCAGCGGTCACATTGCTCACAATGTGAACTCATTGAGAGCTGAGGCAGTGCAGCGTCAGCTGCCAGTGCTTAGTCACACAAACTTTACTTGCATCTGAAATCAAGCAGGA
33_14660	TTTCTCCTAACCCATATCATAATGCGAGAGATACCCTTCTCTTGCCAAGCACGAAAGCACTCTGCGCTCTGCGAGCGGCTTCGACTCGTTCGAGGGCCGCACTCAATGCAGCGGTCACATTGCTCACAATGTGAACTCATTGAGAGCTGAGGCAGTGCAGCGTCAGCTGCCAGTGCTTAGTCACACAAACTTTA
39_31385	TATCTCATCACCCAAATCATAATGCGAGAGATACCCTTCTCTTGCCAAGCACGAAAGCACTCTGCGCTCTGCGGGCGGCTTCGACTCGTTCGACGGCCGCACTCAATGCAGCGGTCACATTGCTCACAATGTGAACTCATTGAGAGCTGAGGCAGTGCAGCGTAAGCTGCCAGTGCTTAGTCACACAAACTTTC
41_619	TTTCTCCTAACCCATATCATAATGCGAGAGATACCCTTCTCTTGCTAAGCATGAAAGCACTCTGCGCTCTGCGAGCGGCTTCGACTTGTTCGAGGGTCGCACTCAATGCAGCGGTCACATTGCTCACAATGTGAACTCATTGAGAGCTGAGGCAGTGCGGTGTAAACCGTTAGTGCTTAGTCACACAAACTTTC
1_51998	TATCTCATCACCCAGATCATAATGCGAGAGATACCCTTCTCTTGCCAAGCAAGAAAGCACTCTGCGCTCTGCAAGCGGCTTCGACTCGATCGACCGCACTCAATGCAGCAGTCACATTGCTCACAATGTGAACTCATTGAGAGCAGAGGCAGTGCAGCATCCGCTGCCAGTGCTTAGTCACGCAAACTTTC
20_29882	CAACCATCAAGCCCCCGGGCCTGTGTTGGGGACCTGCGGCTGCCGCAGGCCCTGAAATCCAGTGGCGGGCTCGCTGACACACCGAGCGTAGTAGATTTACAACCTCGCTTTGGGAGTGCTGCGGGTGCTAGCCGTAAAACGACCTTGTCTTTAGCACTA
37_79116	CACCGTCCAAGCTGCGGCTTGATGTTGGGCGAGGCTGCGGTCCGAGAGGACGGGCGGCGCGCCTGGAAGGTATGGGCGGCGGAGGCCAGACCGCGAGCGTAGCAAGACGAGAGTCACCCGCTCGGATGGATCTGGCGGACGCGTGTCGAGAAGTCGAGGATGCGAGGGCGACCGCGCAAAGACGACGAAACACACACAA
1_1580	TTTCTCCTCACCCAAATCTTAATGCGAGAGATACCCTTCTCTTGTCAAACATGAAAGCACTCTGTGCTCTGCGGGCGATTTCCATGGCTTGCTGTGGATCGCACTCAATGCAGTCGTCACATTGCTTACAATGTGAACTCGTTGAGAGCAGAGGCAGTAGCAGCGATTGCTGCCAGTGCTTAGCTACTTAAACTTTC
27_11098	ACGCCACTCGAGCTCCCCTCTCTGCTCTGCTGGAAGGGGCTCGGTGTTGGGGCAGTAGGGCCTAGTTCCGCTAGGCTCCCTACGCCCTCAAAAGCATTGCGCGGCCCTCGCATCAGGACCCGAGCACAGTAAACTCTCACGTTGAGCTGCTTAGGGGCACCTGCGCCGGGGCGCTAGCCGTAAAACCCACCAACATAGGCCTGCTCGTCAGGCCGCCTGA
6_17644	TTTCTCCTCACCCAAATCCTAATGCGAGAGATACCATTCTCTTGTCAAGCAAGAAAGCACTCTGTGCTCTGCGAGCGGTTTCAAGGCTTGTCCTTGGTTCCGCACTCAATGCAGCCATCACATTGCTTACAATGTGAACTCATTGAGAGTAGAGACAGTGCAGCGCAAGCTGTCAGTGCTTAGCCATTTAAACTTTC
14_48789	TTTCTCCTCACCCAAAACTTAATGCGAGAGATACCCTTCTCTTGCCAAACACGAAAGCACTCTTCTCTTGCGAGCGTCTCTTGGCTTGTTCAGGAGTCGCACTCAATGCTGGCGTCACATTTCTAACAATGTGAACTCATTGAGAGCTAGAGCAGTCAGCTAACGCTGTCAGTGCTTAGTCACCTAAACTTTC
12_60352	TCTCTCCTCACCCAAATCCTAATGCGAGAGATGCCCTTCTCTTGCCAAGCATGAAAGCACTCTGCGCTCTGCGAGCGGCTTCTTGACTAGCTCAGGGGTCGCACTCAATGCAGCCGTCACATTTCTTTTAATGTGAACTCATTGAGAGCAGAGGCTGTCAGCTCACGCTGTCAGTGCTTAGTCACTCAAACTTTC
33_38301	GGTCTCTCAAGCCTGGCTTGGTGTTGGGGCACGCCCTCTTACGAGCGGCGGCCCTCGAAATCATCGGCGGTGCCGGTGCGGCCTGGAAGCGCAGCAAAATGCGAAGCCTACCCACTGATACCCGCCGGATCAAACGTCTTCGGACACTTTTTTACA
33_13354	TATCTCATCACCCAAATCATAATGCGAGAGATACCCTTCTCTTGCTAAGCATGAAAGCACTCTGCGCTCTGCGAGCGGCTTCGACTCGTTCGACGGCCGCAACTCAATGCAGTGGTCACATTGCTCACAATGTGAACTCATTGAGAGCTGAGGCAGTGCGGCGTAAGCTGCCAGTGCTTAGTCACACAAACTTTA
32_12738	GGTCTCTCAAGCCTGGCTTGGTGTTGGAGCGCGCCCTCTCACGAGCGGCGGCTCTCGAAATCATCGGCGGTGCCGGTGCGGCCTGGAAGCGCAGCAAAATGCGAAGCCTACCCACCGATACCCGCCGGATCAAACGTCTTCGGACACTTTTTTCACA
14_19288	TTTCTCATCACCCAAACCTTAATGCGAGAGATACCCTTCTCTTGTAAAGCATGAAAGCACTCTGCACTCTGCAAGCGATGTCTTGACTCGTTCAAGTATCGCACTCAATGCAGCCGTCACATTTTACAATGTGAACTCATTGAGAGTAGAGGCATTCAGCTCACGCTGTCAGTGCTTAGTCACTCAAACTTTC
35_16251	TATCTCATCACCCAGATCATAATGCGAGAGATACCCTTCTCTTGCTAAGCATGAAAGCACTCTGCGCTCTGCGGGCGGCTTCGGACTCGTCCGAGGGCCGCACTCAATGCAGCGGTCACATTGCTCACAATGTGAACTCATTGAGAGCTGAGGCAGTGCAGCGTCAAGCTGCCAGTGCTTAGTCACACAAACTTTA
20_35952	TTTCTCCTCACCCAAACCTTAATGCGAGAGATACCCTTCTCTTGCCAAGCACGAAAGCACTCTGCGCTCTGCGAGCGGCTTCTTGACTAGCTCAGGGGTCGCACTCAATGCAGCCGTCACACTTCTCACAATGTGAACTCATTGAGAGCAGAGGCTGTCAGCTCACGCTGTCAGTGCTTAGTCACTTAAACTTCC
14_38218	TATCTCATCACCCAGATCATAATGCGAGAGATACCCTTCTCTTGCTAAGCATGAAAGCACTCTGCGCTCTGCGAGCGACTTTGACTAGTTCGAGGTCGCACTCAATGCAGCAGTCACATTGCTCACAATGTTAACTCATTGAGAGCTGAGGCAGTGCGGTGCAAACCGCCAGTGCTTAGTCACACAAACTTTC
27_30963	TATCTCATAACCCATATCATAATGCGAGAGATACCCTTCTCTTGCTAAGCTCGAAAGCACTCTGTTCTCTGCGAGCGATACGACTCGTTCGTGTCGCACTCAATGCAGCAGTCACATTGCTCACAATGTGAACTCATTGAGAGCCGAGGCAGTGCAGCATTAGCTGTTAGTGCTTAGTCACACAAACTTTC
37_85490	TATCTCATCACCCAAATCATAATGCGAGAGATACCCTTCTCTTGCTAAGCATGAAAGCACTCTGCGCTCTGCGAGCGGCTTCGACTTGTTCGAGGTTCGCACTCAATGCAGCAGTCACATTGCTCACAATGTGAACTCATTGAGAGCTGAGGCAGTGCGGCGTAAGCTGCCAGTGCTTAGTCACACAAACTTTA
35_139	TATCTCATCACCCAGATCATAATGCGAGAGATACCCTTCTCTTGCTAAGCATGAAAGCACTCTGCGCTCTGCGGGCGGCTTCGATTCGTCGAGGTCCGCACTCAATGCAGCGGTCACATTGCTCACAATGTGAACTCATTGAGAGCTTAGGCAGTGCAGCGTAAGCTTCCAGTGCTTAGTCACTCAAACTTTACATGCATCTGAAATTAAGCAG
32_94122	TTTCTCCTCACCCAAATCTTAATGCGAGAGATGCCCTTCTCTTGCCAAGTACGAAAGCACTCTGCGCTCTGCGAGCGGTGACCCCGGACTTGTTTCGGGTGCCGCACTCAATGCAGCCGTCACATTGCTCACAATGTGAACTCATTGAGAGCAGAGGCAGTGCAGCATTTGCTGCCAGTGCTTAGCCAACCAAACTCTC
33_21592	TATCTCATCACCAATATCATAATGCGAGAGATAACCTTCTCTTGCTAAGCATGAAAGCACTCTGTTCTCTGCGAGCGGTCTCGTACCGCGCTCAATGCAACAGTCACATTGCTCACAATGTGAACTCATTGAGAGCTGAGGCAGTGCAGCCTAGCTGCCATTGCTTAGACACTTAAACTTTA
5_642	TATCTCATCACCCAAATCATAATGCGAGAGATACCCTTCTCTTGCTAAGCATGAAAGCACTCTGCGCTCTGCGAGCGGCTTCGACTCGTTCGATACCGCAACTCAATGAAGCAGTCACATTGCTCACAATGTGAACTCATTGAGAGCTGAGGCAGTGCGGCGTAAGCTGCCAGTGCTTAGTCACTCAAACTTTA
40_695	TATCTCATCACCCAAATCATAATGCGAGAGATAACCTTCTCTTGCTAAACATGAAAGCACTCTGCGCTCTGCGAGCGGCTTCGATTCGTCGAGGGTCGCACTCAATGCAGCAGTCACATTGCTCACAATGTGAACTCATTGAGAGCTGAGGCAGTGCAGTTTATCTGCCAGTGCTTAGTCACTTAAACTTTT
20_2237	TATCTCATCACCCATATCATAATGCGAGAGATACCCTTCTCTTGCTAAGCTCGAAAGCACTCTGCGCTCTGCGAGCGGCTTCGACTTGTTCGAGGGTCGCACTCAATGCAGCAGTCACATTGCTCACAATGTGAACTCATTGAGAGCTGAGGCAGTGTAGCGTAAGCTACCAGTGCTTAGTCACACAAACTTTA
40_5121	AACACCTCAACTTGACCTCAAGTTGGACTTGAGCAGTTTCCAAACTTCTCCCTCAAAAGGGGTTTTGTGCGGAATGCTTAAAATTCAGGTGCAGCTGGGGATCCCCATTTCATTGTCCTAGGCTACAAGCATTTCTGCTTAATCCCGTCAAACGGATTATACCTTTTTGCTGCAGCCAAACGATAATTGGGCCCGAAACGCTGACTGATGCAGGATTTCTGACAGATTTTTTTTTTTCTGTCTGTTCC
28_3496	TATCTCCTAACCCATATCATAATGCGAGAGATATCCTTCTCTTGCTAAACATGAAAGCACTCTGCGCTCAGCGAGCGGCTCCGACTTGTTCGGGACCGCACTCAATGCAGCAGTCACATTGCTCACAATGTGAACTCATTGAGAGCTGAGGCAGTGCAGCGTAAGCTGCCAGTGCTTAGTCACACAAACTTA
1_13354	CTCGTTTTCTCCTCACCCAAACCTTAATGCGAGAGATACCCTTCTCTTGCCAAGCACGAAAGCACCCTTCTTCTGCGAGCGGCTTTTGACTAGCTCAAGGGTCGCACTCAATGCAGACGTCACATTTCTCACAATGTGAACTCATTGAGAGCAGAGGATTTCAGCTCACGCTGTCAGTGCTTAGTCACTTAAACTTTC
2_6510	TTTCTCCTCACCCAAAACTTAATGCGAGAGATACCCTTCTCTTGCCAAGCACGAAAGCACTCTTCTTCTGCGAGCGGCTTTTGACTAGCTCAAGGGTCGCACTCAATGCAGACGTCACATTTCTCACAATGTGAACTCATTGAGAGCAGAAGCAGTCAGCTCACGCTGTCTGTGCTTAGCCACTTAAACTTTC
27_73263	CAACCCTCAAGCTCTGCTTGGTATTGGGCCCCGCCAGTTCTGGCGGGCCCTAAAGTCAGTGGCGGTGCCTTCCGGCTCCGAGCGTAGTAATTCTTCTCGCTCTGGAGACCCGGTTGTGTGCTTGCCAACAACCCCCAATTTTTTAA
33_3750	TATCTCATCACCAATATCATAATGCGAGAGATAACCTTCTCTTGCTAAGCATGAAAGCACTCTGTTCTCTGCGAGCGGTCTCGTACCGCGCTCAATGCAGCAGTCACATTGCTCACAATGTGAACTCATTGAGAGCTGAGGCAGTGCAGCGTCAGCTGCCAGTGCTTAGTCACACAAACTTTA
39_33829	TACCTCATCACCCAAATCATAATGCGAGAGATGCCCTTCTCTTGCCAAGCACGACAGCACTCTGCGCTCTGCGAGCGGCTTCGACTCGTTCGAGGGCCGCACTCAATGCAGCGGTCACATTGCTAACAATGTGAACTCATTGAGAGCTGAGGCAGTGCAGCGTCAGCTGCCAGTGCTTAGTCACACAAACTTTA
27_52964	TTTCTCCTAACCCAAATCATAATGCGAGAGATACCCTTCTCTTGCTAAGCATGAAAGCACTCTGCGCTCTGCGAGCGGCTTCGACTAGTTCGAGGGTCGCACTCAATGCAGCAGTCACATTGCTCACAATGTGAACTCATTGAGAGCCGAGGCAGTGCGGTGCAAACCGCCAGTGCTTAGTCACACAAACTTTC
14_1103	TTTCTCCTCACCCAAAACTTAATGCGAGAGATACCCTTCTCTTGTCAAGCATGAAAGCACTCTGTTTCTGCCAGCGATTCTTGACTTGTTCAGGAGTCGCACTCAATGCAGACGTCACATTTCTTTTAATGTGAACTCATTGGGAGTAGGAATTGTCAGCTAACGCTGTCAGTGCTTAGTCACTTAAACTTTC
37_65	ACAACCTCAACTCTTCTTCATTGCGGAGAAAGAGTTGGATTTGAGCATTTCCACAAGTTCGTCTTGGAGGATTGCTTGAAATATGAGGTTCGGCCGGCAGTTGCCTGGGCTACAAGCATTTCATACTTAATCCCGTCAAACGGATTATATCCTTTGCTGCAGCCAACATACAGGGTAACTTTGCCAGTGATCCGACTGATGCAGGAAAGTTGAGAACTTTTGCTTCTCTTCTAA
41_31321	TATCTCCTCACCCAGATCATAATGCGAGAGATACCCTTCTCTTGCTAAGCATGAAAGCACTCTGCGCTCTGCGAGCGGCTTCGACTTGTTCGAGGGTCGCACTCAATGCAGCAGTCACATTGCTCACAATGTGAACTCATTGAGAGCTGAGGCAGTGCAGCGAAAGCTGCGAGTGCTTAGTCACACAAACTTTA
48_14310	TTTCTCCTAACCCATATCATAATGCGAGAGATACCCTTCTCTTGCTAAGCATGAAAGCACTCTGCGCTCTGCGAGCGGCTTCGACTTGTTCGAGGGTCGCACTCAATGCAGCAGTCACATTGCTCACAATGTGAACTCATTGAGAGCTGAGGCAGTGCAGCGAAAGCTGCCAGTGCTTAGTCACAAACTTA
30_18070	CTTTTTCTCATCACCCAAATCATAATGCGAGAGATACCCTTCTCTTGCTAAGCATGAAAGCACTCTGCGCTCTGCGAGCGACTTCGGTCGCACTCAATGCAGCAGTCACATTGCTCACAATGTGAACTCATTGAGAGCTGAGGCAGTGCAGCGCAAGCTGTTAGTGCTTAGTCACACAAACTTA
14_79288	TATCTCATCACCCAGATCATAATGCGAGAGATACCCTTCTCTTGCTAAGCATGAAAGCACTCTGCGCTCTGCGAGCGATCTCGGCTTGTTCGAGGTCGCACTCAATGCAGCAGTCACATTGCTCACAATGTGAACTCATTGAGAGCTGAGGCAGTGCGGTGCAAACCGCGAGTGCTTAGTCACCCAAACTTTC
41_34903	CTTTATCTCATCACCCAGATCATAATGCGAGAGATGCCCTTCTCTTGCCAAGCACGAAAGCACTCTGCGCTCTGCGAGCGGCTTCGACTCGTTCGAGGGCCGCACTCAATGCAGCGGTCACATTGCTCACAATGTGAACTCATTGAGAGCTGAGGCAGTGCAGCGTCAGCTGCCAGTGCTTAGTCACACAAACTTTA
3_1006	GTTTTCTCCTCACCCAAACCTTAATGCGAGAGATACCCTTCTCTTGCCAAGCACGAAAGCACTCTGCGCTCTGCGAGCTTCTCCTTGACTAGCTCAGGGGGTCGCACTCAATGCAGCCGTCACATTTCTCACAATGTGAACTCATTGGGAGCAGAGGCTGTCAGCTCACGCTGTCAGTGCTTAGTCACTTAAACTTTC
33_34185	TTTTCTCATCACCCAAATCATAATGTGAGAGATAACCTTCTCTTGCTAAGCATGAAAGCACTCTGTTCTCTGCGAGCGGTCTCGTACCGCGCTCAATGCAGCAGTCACATTGCTCACAATGTGAACTCATTGAGAGCTGAGGCAGTGCAGCCTAGCTGCCATTGCTTAGACACTTAAACTTTA
19_33637	TATCTCATCACCCAAATCATAATGCGAGAGATGCCCTTCTCTTGCCAAGCACGAAAGCACTCTGCGCTCTGCGGGCGGCTTCGACTTGTTCGAGGTTGCACTCAATGCAGCGGTCACATTGCTCACAATGTGAACTCATTGAGAGCTGAGGCAGTGCAGCGTAAGCTGCCAGTGCTTAGTCACACAAACTTTAATTCAGCATCTGGGCTCAGGTGGGACTACCCGCTGAACTTAA
6_25263	CACACCCCAAGCTGTGCTTGATGTTGGGCGAGGTTGCAGGATCTCCTCCTGTAGGAGAGATGCGGCACGCCTGGAACGCGTGGGCGCCGCCGCCGGAGCAGGAGCGTAGCAAGACGCAAGTCATTCGCTCGATGGGACCGGACGGACGGTGTGGCAGCGGACGTGAAAGCGTCTGAAGTTAATTAAGAAGCAAACTGGTTTG
35_69245	TATCTCATCACCCAGATCATAATGCGAGAGATGCCCTTCTCTTGCCAAGCGCGAAAGCACTCTGCGCTCTGCGCGCGGCTTCGGACTCGTCCGAGGGCCGCACTCAATGCAGCGGTCACATTGCTCACAATGTGAACTCATTGAGAGCTGAGGCAGTGCAGCGTCAAGCTGCCAGTGCTTAGTCACACAAACTTAGGTACAGTATCTGGGCTCAGGCGGGACCACCCGCTGAACTTAA
35_78961	TATCTCATCACCCAGATCATACTGCGAGCGATGCCCTTCTCTTGCCAAGCGCGAAAGCACTCTGCGCTCTGCGCGCGGCTTCGGACTCGTCCGAGGGCCGCACTCAATGCAGCGGTCACATTGCTCACAATGTGAACTCATTGAGAGCTGAGGCAGTGCAGCGTCAAGCTGCCAGTGCTTAGTCACACAAACTTTACTTGCATCTGAAATCAAGCAGGATCA
41_21552	TTTCTCCTAACCCATATCATAATGCGAGAGATACCCTTCTCTTGCTAAGCATGAAAGCACTCTGCGCTCTGCGAGCGGCTTCGACTTGTTCGAGGGTCGCACTCAATGCAGCAGTCACATTGCTCACAATGTGAACTCATTGAGAGCTGAGGCAGTGCGGCGAAAGCTGCCAGTGCTTAGTCACACAAACTTACTTGCATCTGGCTGAACTTAA
7_59741	GCAACCCTCAAGCACTGCTTGGCATTGGATGGTACCTCTTGGTACATCTCAAAAATATTGGCAGTGGCATTCAGCTTCTAGTGTAGTAATTTTCTCGCTTAGGAGCCATGAGTGTCCAACTGCTTAGAACCCTCTGATTTATCACAA
44_4120	CAACCATCAAGCCCAGCTTGGTATTGGGTGCCGTCCTCCCGGGGGCGCGCCTGGAAATCAGCGGCGGTGCAGCCCGGCGATCGAGCGTAGTAACAAAACTTCCCGCTTCGAATTCGCCCGGGCGTTCCGGCCGAACAACCCCCCTATTACCCCAAT
14_51179	TCACCCTCAAGCTCAGCTTGGTATTGGGACTCTCGTCTCCCCCGGGGGGCGGTCCCGAAAGGCAGCGGCGGTGCGGCCGGTCCTCGAGCGCAGTAACTACTATCGCCCTGAGGACCCGGACGAGCCTGCCGGACAACCACACAACTTCTAC
39_95724	CAACCCTCAAACTTAGGTTTGATGTTGGGCAATTGCCAGTAAAGCATGCCTAAAATTTAGTGATGGTATTCTTTAACCACAAGCGCACAGATGCTGCTATGCTGGAAGATGATAACTATCTTAAACCCCTAAAATTCTGAATGTTGA
14_26844	TAACCACTCAAGCCTTTGCTTGGTATTGGAGCATGCTACCTAGCAGCTCTTAAAATCAGTGGCAGTGCCCTCTGGCTCTAAGCGTAGTAACTCTTCTCGCTATGGAACCCAGAGGGACCGCGCCAAAACCCCCAACTTCTAAT
35_4384	TAACCCTCAAGCCTAGCTTGGTGTTGGAGCCTGCCTCTGGGCAGCTCTTAAAATCAGTGGCGGTGCCGTCTGGCTCTAAGCGTAGTAATTTTTCTCGCTACAGAGTCCCGGCGGTTGCTTGCCAACAACCCCAAATTTTCTAT
44_62913	TAACCCTCAAGCCCAGCTTGGTGTTGGGGCATGCCTCCGGGCAGCCCTTAAAATCAGTGGCGGTGCCGTCCGGCTCTAAGTGCAGTAACTTATCTCGCTCCAGAGCCCGGAGGGTGCCCTGCCAGAACCCCTAATTTTCTAT
34_20720	TAACCCTCAAGCCTAGCTTGGTGTTGGGGCATGCTTCTGCAGCCCTTAAAATCAGTGGCAGTGCCCGTTGGCTCTAAGCGTAGTAACTCTTCTCGCTATGGAACCCAGAGGGACCGCGCCAAAACCCCCAACTTCTAAT
34_76243	TAACCCCTCAAGCTCGGCTTGGTGTTGGGGCCTGCCGCACGGGCAGCCCTTAAAATCAGTGGCGGTGCCGTCTGGCTCTAAGCGTAGTAATTCTTCTCGCTATAGAGTCCCGGTGGATGCTTGCCATTAACCCCCAATTTCAAT
3_47769	CAACCCTCAAGCTCTGCTTGGTGTTGAGCCCCGCCGCACCGGCGGGCCCTAAAGTCAGTGGCGGTGCCGTCTGGCTCCGATCGTAGTAATTCTTCTCGCTATGGAGTCCTGGTGGATGCTTGCCATCAACCCCCAATTTTTTTCA
2_22469	TAACCCTCAAGCCTAGCTTGGTGTTGGAGCATGCCCTCGGGCAGCTCTTAAAATCAGTGGCAGTGCCCTCTGGCTCTAAGCGTAGTAACTCTTCTCGCTATGGAACCCGGAGGGTACGCGCCAGAACCCCCAACTTTCTAT
32_60157	CACCTTCTACAAAGGTTTTGGGGATGGCACAGCCGCCCTTAAAAAGCTTGGTGGTAACTGGAACCCACGCACAGTAATCTCTGCGAAGGCGACCAGGTAAACACCGAAAACTCTTCT
11_37285	TGACCAAATCACCCTATGGTGGACTTGGAGCTGGCCGTCTGGCCTCTCTTAAAATTAGTGGCGGTGCTCTTAAGCTCTACGCGTAGTAATTTTCTCGCTATAGGGTCTTATGGGTACTTGCCAACAACCCCAACTTTCTAA
44_5735	CAACCCTCAAGCAATGCTTGGTCTTGGGCTCCGCCAGTAATCCGGCGGGCCTTAAAATCAGTGGCGGTGCCGTCAGGCTCTGAGCGTAGTAAATCTTCTCGCTACAGGGTCCTGGTGGATGCTAGCCATCAACCCCCCAATTTTCTAT
44_3950	AAACCCTCAAGCTCAGCTTGGTGTTGGGGCCTGCCCACCGGCAGCCCTTAAAATCAGTGGCGGTGCCATCTGGCTCTAAGCGTAGTAATTTCTCTCGCTATAGGGTCCCGGTGGAGACTTGCCAAAACCCCCAATTTTTCTAT
33_68403	TCACCCCTCAAGCTCAGCTTGGTGTTGGGGCCTGCCTGTCACAGGGCAGCCCTTAAAAGCAGTGGCGGTGCCATCTGGCTCTACGCGTAGTAATACTTTTCGCGACAGAGTCCCGGTGGTGTCTTGCCAGAACCCCCCATATTTTTAATG
18_60833	TCACCCCTCAAGCCTAGCTTGGTGTTGGGGCCCGCCCGTCAGGGCAGCCCTTAAAATCAGTGGCGGCGCCGTCAGGCTCTAAGCGTAGTAATACTCCTCGCTATAGAGCCCTGGCGGACTCTTGCCAAAACCCCTAATTTTTTAT
36_12571	TAACCCTCAAGCCTAGCTTGGTGTTGGGGCATGCTTCTGCAGCCCTTAAAATCAGTGGCAGTGCCCGTTGGCTCTAAGCGTAGTAATACTCCTCGATACAGAACCCAGTGGATACGCGCCAGAACCCCAAATTTTCTAT
36_18926	TAACCCTCAAGCCTAGCTTGGTGTTGGAGCATGCCCTCGGGCAGCTCTTAAAATCAGTGGCAGTGCCCTCTGGCTCTAAGCGTAGTAACTCTTCTCGCTATGGAACCCAGAGGTACCGCGCCAAAACCCCCAACTTCTAAT
14_63001	TAACCCTCAAGCCTAGCTTGGTGTTGGGGCATGCCTCCGGGCAGCTCTTAAAATCAGTGGCAGTGCCTTCCGGCTCTAAGCGTAGTAATTCTTCTCGCTATAGGGTCCGGAGGTCCGCTCGCCAGAACCCCTAATTTTCTAT
27_38554	CAACCCTCAAGCTCAGCTTGGTATTGGGTGTCACCTAGCAGTGGTGCACCTTAAAATTAGTGGCGGTGCCATCTGGCTTCAAGTGTAGTAATTCTCTCGCTTTGGAGGTTTAGGTGTGTGCTTGCCATCAACCCCTAATTTTTCAAA
32_76552	CAACCCTCAAGCTCAGCTTGGTATTGGGTGTCACCTGGCAATGGTGCACCTTAAAATCAGTGGCGGTGCCGTCTGGCTTCAAGCGTAGTAATTCTCTCGCTTTGGAGGTTTAGGTGTGTGCTTGCCATCAACCCCTAATTTTTCAAA
27_11931	TAACCCTCAAGCCTAGCTTGGTGTTGGAGCATGCCCTCGGGCAGCTCTTAAAATCAGTGGCAGTGCCATTCGGCTCTAAGCGTAGTAATACTCCTCGCTACAGAGTCCGGGCGGTCCGCGCCAGAACCCCTAATTTTCTAT
32_6096	CAACCCTCAAGCTCAGCTTGGTATTGGGCCTCGCCGTCTGGCGGGCCTTAAAATCAGTGGCGGTGCCGTCTGGCTCCAAGCGTAGTAATTTTTCTCTCGCTTTCGGAGGCCGGCGTGTGCTTGCCAACAACCCCCAATTTTTTCA
33_74882	CAACCCTCAAGCTCTGCTTGGTATTGGGGCATGCCTCCGGGCAGCCCTTAAAATCAGTGGCGGTGCCGTCCGGCTCTAAGCGTAGTAACTTTTCTCGCTCCAGAGCCCGGAGGGTGCCCTGCCAGAACCCCTAATTTTCTAT
14_77645	TCACCCTTCAAGCTTTGCTTGGTGTTGGGGCATGCCATCACAGGCAGCCCTTAAAATCAGTGGCAGTAACCATTAGGCTCTAAGCGTAGTAATTCTTCTCGCTATAGCGTCTGGTGGTCGCGCGCCAAAACCCCCCATTTTTCAT
32_75078	TCACCCCTCAAGCTCAGCTTGGTGTTGGGGCCTGCCTGTCACAGGGCAGCCCTTAAAAGCAGTGGCGGTGCCATCTGGCTCTACGCGTAGTAATACTTCTCGCGACAGAGTCCCGGTGGTGTCTTGCCAGAACCCCCCATATTTTAATG
34_52802	TAACCCTCAAGCCTAGCTTGGTGTTGGAGCATGCTACCTAGCAGCTCTTAAAATCAGTGGCAGTGCCCTCTGGCTCTAAGTGTAGTAACTCTTCTCGCTATGGAAACCGGATGGTACGCGCCAGAACCCCCAACTTTCTAT
14_9229	TCACCCCTCAAGCCCAGCTTGGTGTTGGGGCATGCCTCCGGGCAGCCCTTAAAATCAGTGGCGGTGCCGTCCGGCTCTAAGCGTAGTAACTTTTCTCGCTCCAGAGCCCGGAGGGTGCCCTGCCAGAACCCCTAATTTTCTAT
15_20291	TAACCCTCAAGCCTAGCTTGGTGTTGGAGCATGCTATCTAGCAGCTCTTAATATCAGTGGCAGTGCCCTCTGGCTCTAAGCGTAGTAACTTCTCTCGCTATAGAACCCAGAGGGACCGCGCCAGAACCCCTATCTTCTAAT
14_731	TCACCCTTCAGGCTTCGGCCTGGTGTTGAGGACTGCCGTCAAGGCACCCTCTAAAATCAGTGGCGGCGCCCTCTGGCTCTAAGCGTAGTAACATACCGCTATAGGGTCCCGGGGACGCTCGCCAGAACACCCAACTTCTTAAT
14_6580	TAACCCTCAAGCCTAGCTTGGTGTTGGAGCATGCTACCTAGCAGCTCTTAAAATCAGTGGCAGTGCCCTCTGGCTCTAAGCGTAGTAACTTCTCTCGCTATGGAACCCAGAGGGACCGCGCCAGAACCACCCCCAACTTCTAAT
14_3181	TCACCCTTCAAGCTCTGCTTGGTGTTGGGGCCTGCTGTTACAGGCAGCCCTTAAAATCAGTGGCAGTGGTCATTAGGCTCTAAGCGTAGTAATTCTTCTCGCTATAGCGTCTAGTGGTTGCGCGCCAAAACCCCCAACTTTTTAT
21_36607	TAACCCTCAAGCCTAGCTTGGTGTTGGAGCATGCCCTCGGGCAGCTCTTAAAATCAGTGGCAGTGCCATTCGGCTCTAAGCGTAGTAATACTCCTCGCTATGGATACGGATGGTTGCGCGCCAGAAGCCCTAATTTTCTATGGTTGACCTCGG
14_6138	TAACCCTCAAGCCTAGCTTGGTGTTGGAGCATGCCCTTGGGCAGCTCTCAAAATCAGTGGCAGTGCCTCTCGGCTCTAAGCGTAGTAATACTCCTCGCTATAGTGTCCGTTGGGTCCGCGCCAGAACCCCTAATTTTTCTAT
14_6911	TAACCCTCAAGCTCAGCTTGGTGTTGGGGCATACCTCCGGGTAGCCCTCAAAATCAGTGGCAGTGCCTCTCGGCTCTAAGCGTAGTAATACTCCTCGCTACAGAGTCCGGGCGGTCCGCGCCAGAACCCCTAATTTTCTAT
14_3474	TAACCCTCAAGCCTAGCTTGGTGTTGGAGCATGCTATCTAGCAGCTCTTAAAATCAGTGGCAGTGCCCTCTGGCTCTAAGCGTAGTAACTTCTCTCGCTATGGAACCCAGAGGGACCGCGCCAAAACCCCTAATTTCTAAT
44_31104	CAACACCTCAAAGCTCGCTTTGGTTATGGGACGGGTCGGCCCCTCTCGTGGGGGCATGCCCTCCTTAACGTTGCCCGACGATAGCGAACCAGCAGCCTGGCAGTAGACGTAGTAAATCTTTCTCGTTTGCCTGCTGAGGAGGCCGGTCGCCAACGAAAACCCCAAAACCT
14_14737	AAACCCCTCAAGCTTTTGTTTATTCATGACTTGGTATTGGATCTGGAGTGGACATGTGCTATTCCTATCCGAAACTCATTGGCAAAGTTGTCTGTACTGACAAGCGTAGTGATCAACATTATGTTTCGCTGTGATGTAGACAATCTTCCGCCGTTAACCCCCCAATTTCAAGT
39_12157	ATACCAACTCAAGCGAGCTTTTGCGAGATCGCTTGGTCATGGGACCGGGGCCGCCGCCTTCAGGGGCGGAGGCCCCGCTCCCCAATTTCATGGAGCGGAGCCCGGTGTTTGGGCGTCGGAAGTAATAAGCACATTTCCTCCGACGCTTCCCAGCCGAATGACTCCTGCCCGCCAAAGCTCCCACTTGTCTTCAAG
40_68727	CGTCTTCTCAAGCTCTTTTGCTTGGATAACATTGGAGAAGCAATACACGGTCCATTTGGGCTCTGTGTGCTCTCCAGAAAAACATAGGCGGTATGGTTCTAGCAAACCAGACGTAATAATTATTTATCTCGTCCTTTGTTTTGGAGCTGTTGCTTGCCTCTTAATCCACATCTTTTTTCA
6_32296	AGCCCCTCGCCTGCACCCTTTGCTTGCAAACGGAGCCTGGGCGGTACCTGGCGGATGGCCACCTCAGCGTGGCCACCGCCGAAATGCATCGGCAGACCCTTCATGGCTGTGATTGTGATAAGATTTTACTTACAATTGCTAGACTGATAGGTGTCTCGCCAGAACCATCTGCTTGGTCCTCCACGGGATCACACAGTACTCAACATC
27_32699	AAATCTCTCAAGCTTAGGTTTTTACCTATTGCTTGGTCTTGGAGATGGAAGCCAATTCATTGGAATCCTCTTCGAAATTCAATGGCGAAGACCCTTGCTCTCCCAAGTGTAGTAATAACTTATATCACTGAAGGAAGCGAGAAATCTTCCGCCGAAACCCCCATATTTTTCTAT
15_24959	TGATAGTAAGATGGGTAGGTGGATAGGGGAGATTTATACTTCTTTGTCTGCCCCCAAGGTGCCGGCATTGGATTCTGGTCAAAGCGCGCAAGGGTCGGCAAGACGGAGGCCTGTGCCAGAGGGCAATGCTCTTCTCAGGCTGAAGGAATTAATGACCACATAAAAATACACCTTTTTAACCTC
36_23848	CTATTGATAGATGGGCTGAGTTTACGAGGCCCGCCGGGGCGTCGTTTATTTGAAATACAAGACTACGGTTAGTTGTGCTACTACGTATCCACGACTACCCACCTCTTCTA
11_25669	CACTCTATTGATAGATGGGCTGAGTTTACGAGGCCCGCTAGGGCGTCGTTTATTTGAAATACAAGACTACGGTTTAGTTGTGCTACTACGTATCCACAATTTGCCACCTCTTCTA
29_29565	CCTTCTTAACACGTAGTGTTAGACATGGCCCGGCCGCTGGCCCCGCCGAAAAGAAACGTTGCGGGCTGAGCGAACTAGAAACAGGACGCTTGGCCGCCGAGAACATTAACAA
39_2162	TCCACCCTCAAGCCCCTGCGGGCTTGGTGTTGGGGCTTCTACGGCGGGGTTCGTCCCCCGGTAGGCCCTTAAAGTCAGTGGCGGGCTCGCTAGCACTCCGGGCGTAGTAGCATTTTACACGTCGCCTAGGGGGTCTGGCGGGCAACCTGCCGTAAAACCGCGACTGCTGTCGCACACTTTATAGAA
2_57466	AGTCCACTTAAGCCCTGCTTAGTGTTGGGAGACTGCTCCAGCGGTGCTACCCTGTAGCTACCCTGCAGCTCCTCAAAGACAGCGGCGGAGTTGTGGTATCATCTGAGCTTAGTAACTTGTTCTAGCTTTCGAGAGTATCACTTCACCTGCCGTTACACCACCTAATTTTTAT
14_15314	CAGCCCTCGAGCCCCCGTTTATTCAGGGGATCGGTGTTGGGGCACTGCGGTAACTCGCAGGCCCCGAAATGCAGTGGCGGTCCCGCCGCGGCGCCCCCATGCGTAGTAACGTCTAGTCTCGCATCGGGTCCCGGCGGAGGCCAGCCGTCAAGCCTATTTATTCTCAGAATA
27_11923	CCACCCTCAAGCGCAAGCTTGGTGTTGGGGATCGCCCCTCCCTCGCGGAGGCTGGCGTCCCTCGAATCCATCGGCGGTGCCGGTGCGGCCCTGAGCGCAGCAGCGATGCAGCTCGAGGGTCCGCTCGACACGTGCCGCGAACGGCAGCGGAGACGCGGCCACGCTTCAAA
3_21577	CAACCCTCGAGCCCTCCGTGGCCCGGCGTTGGGGATCTCCGGCTCCGGCCGTAGGCCCCGAAATACAGTGGCGGACCCGCGACGGCCCCTCCTTTGCGCAGTAGCACTAGCCTCGCATCGGGAGCCCGCGGGCGCTCCGGCCGCAAAACACCCAAATCACCACAA
40_49157	CAACCCTCAAGCCCCCCCGGCTTGGTGTTGGGGCCCTGCGGCTGCCGCAGACCCCCAAATGGAGTGGCGGGCTCGCGGCGAACTCCGAGCGTAGTAGAATCCTATCTCGCTAGGGAGGCGCGGCGCGCTCCGGCCGTTAAAGAAACTTCTTTTATCCCAA
6_1374	CGACCATCGAGCCCCCGGGCTCGCGTTGGGGATCTGCGGCCGCGCGCAGGCCCCGAAAACCAGTGGCGGGCTCGCCGTCACCCCGAGCGTAGTAGCACTCGTATCTCGCTCAGGGCGTGCCGCGGGCTCCGGCCGTTAAACCGCCTCTTTAGCACCCAAA
30_17777	CAACCCTCAAGCTCCTGGCTTGGTGTTGGGGCCCTGCGGCTGCCGCAGGCCCCGAAATAGAGTGGCGGGCTCGCGGCGAACTCCGAGCGTAGTAGAATCCTATCTCGCTAGGGAGGCGCGGCGCGCTCCGGCCGTTAAAGGAACTTCTTTTAACCCCA
39_92854	CAACCCTCAAGCACTGCTTGGTGTTGGGGCTCTACGCGTCCAGCGTAGGCCCTGAAAATCAGTGGCGGGCTCGCCATCGGTTCGGGCGCAGTAGCGATATCTCGCCCGGGACTGGTGACGTGCTCCGGCCGTTAAACCCCCCAAACCACTGAA
36_28283	CTACCCGTCAAGCGAAGCTTGTGTTGGGGCGCCGCGGCCGCCGCGGGCCCCGAAATGCAGTGGCGGGACCGCCGCCGCGCCGAGCGTAGTAGCCTAGCCTCGCTCCGGAGCGGCGGCGGCCACCGGCCGTAAAAGCCCCCACGTACACAAGA
7_23181	GACGCCGCTCGAGCCCCCGTGCTCGGTGTTGGGGCGCTAGGTCTCCCAGAGGCCTAGGCCCCCAAGTAGCAGTGCGCGGTCCGGCTGCGGGCCCCGGGTACAGTAACTTCACCGTTGAGATGCCCTGGGAGCCGCTGGCTGGGTCAGCCGTAAAACCCCCGACATAGGCCTCTTTCTGCCCGCGCCCGGAGACGGGTTTCGGGGGGGAGGAGACCGCCCAA
39_3724	GACGCCGCTCGAGCCTCCGTGCTCGGTGTTGGGGCGCTAGGTCTCCCAGAGGCCTAGGCCCTCAAGTAGCAGTGCGCGGTCCGGCTGCGGGCCCCGGGTACAGTAACTTCACCGTTGAGATGCCCTGGGACTCGCTGGCCGGGTCAGCCGTAAAACCCCCGACATAGGCCTCCCCCCGCCCGCTCCCGGGTGACGGGAGACCGCCTAA
29_9057	CACCACTCAAGCCCGGCTTGGTGTTGGCCGACGCGGGTGTGGCGGTACCCGCTACCGCCCGCGCGGCTCAAATACAGCGGCGAAACGGTGTCGAGTTTCCCCTACGTGGTAGTAATAATCTCGTATCGGATGACCTTCCCGGTTCAGCCCGAAACCAGTCGGGGCCTAAGGCCCCAACCCAG
37_3537	CGACCCTCAAGCCCTGCGGCTTGGTGTTGGGGCCCTCTACGGCGCTCGCCGTAGGCCCCGAAATACAGTGGCGGATCCGACGGGACCCCGAGCGCAGTAGCATCTGTTCTCGCTTAGGGCGTCGCGGCGGGCACCGGCCGTAAAACCCACAGGCGCCTCCGGGCCCTGTAACCCACCAA
34_73096	CAACCCTCAAGCCCCTCGGCTTGGTGTTGGGGTCCTGCGGCTGCCGCAGGCCCCGAAATGGAGTGGCGGGCTCGCGGCGAACTCCGAGCGTAGTAGAATCCTATCTCGCTAGGGAGGCGCAGCGCGCTCCGGCCGTTAAAGGTACTTTTAACCCAAA
14_35130	CAACCCTCAAGCCCCCGGGCTTGGTGTTGGGGCCCCACGGCCGCCGTGGGCCCCGAAATTGAGTGGCGGGCTCGCTGCAGACTCCGAGCGTAGTAGTAACCTATCTCGCTAGGGAGGCGCGGCGCGCTCCGGCCGTTAAAACCTTAAAACCCAA
14_25919	TAATTCCTTCCCAGAAGGGAGCTTCTGTTTCCACAGAGGTTTCCTCCAGGGGTGTTGGCACCTGTCGCCGCCTAGGCGACCGGAGCCCAAATGCAGTGGCGGACACGCAAGCGGTCCCTAGCGCAGTAACAAAAACTTCGCTCAGGAGGCTCGCAGCAGTGGACCACAGCCTAACGCAAAAAGCTTTTTTTGCAACCAAAA
18_61598	CAACCCCTCAGGCCCTGGTGCCTGGCGTCGGGGCTCTCCCTCCCGGGAGGCCCCCAGAGACAGTGGCGGACCCGCCGCGGCTCCGAGCGCAGTAGTAACATTCTCGCTCTGGAGGTCCGCGGGGGGGCTCCCGGCCGTAAAACCCCGGCGCAAGCCGAACTTCTTTAA
32_96215	CGACCCTTAAGCCTCAGTTGCTTAGTGTTGGGGGCTCGCCGCAAATGGCGACCCCTTAAAGATATTGGCGGAGTCGAGTTGAACTCTGAGCGTAGTAAATCTTTTCTCGCTTTTCGAAGTCATCACGGCGACGGCCACTAAACCAACCAATATTCTAGT
21_21757	CAACCCGTCAAGCGCCGCTTGTGCTGGGGCCCTGCGGCCGCCGCAGGCCCCGAAATGGAGTGGCGGGACCGCCGCCGCGCCGAGCGTAGTAGCGATAGCCTCGCTCCGGAGCGGCGGCGGCCACCGGCCGTAAAAGCCCCCACCCGTAACCA
29_28193	CAACCCTCGCACGCCCCTTCGGGGGCGGCGGTGTTGGGGACCGGCCGCCCAGCGGCCGCCCCCGAAATGCAGTGGCGGTCCCGCCGGCGCCTCCCCCGCGTAGTAGCACTACACCTCGCGGACAGGGAGCGACGACGGGCCCAAAGCCGTAAAAACCCCCGACTGAAGGCCCCCGGGCCGAAGA
10_25381	CAACCCTCAGGGCTCTCCGGCACTGGTCGGAGGGCGCTGGTGTAGGGGATCGGCAGTCCCAGCGGCTGCCGTCCCTGAAACGTAGTGGCGGTCCCACCGTGAACTCCCCTGTGCAGTACTTCGCTCGCAGAGGGACAGCGGTGCGGCCACGCCGTAAAACACCCAACTCTCCAA
34_29009	CAACCCTCGGTGCCCTAGTGGCCCGGCGTTGGGGGCCTGCGCCTCGCCGCAGCCCCCTAAATCCAGTGGCGGTCCGCTGAGGCCACCCTTGCGTAGTAGCTAAACCTCGCATCGGGAACCCAGCGGCCACCGGCCTCTAAACCCACGACAAAGACCGCCACCGCGCGGCAA
47_8880	CAACCCTCGGTGCCCCAGTGGCCCGGCGTTGGGGACCTGCGCCTCCGCAGCCCCCTAAATCCAGTGGCGGTCCGCTGAGGCCACCCTTGCGTAGTAGCCAAAACCTCGCATCGGTAACCCGGCGGCCACCGGCCTCTAAACCCCCTACGAAGACCGCCCCGCGCGGCAA
44_13641	CAACCCTCAAGCACTGCTTGGTGTTGGGGCCCTACAGTTACCTGTAGGCCTTGAAAATTAGTGGCGGGCTCGCTATAACTCCGAGCGTAGTAGAAACACCTCGCTTAGGACGTGATGGCGGGATCCGGCCGTTAAACCCCCCAATTTTCTGAA
35_37039	TTCGTAACCCTCAAGCCCTGGCTGCTTGGTGTTGGGGTGCTCTACAGCCTGCTGTAGGCCCCAAAAATCAGTGGCGGTCTCACTGGGACTCCGAGCGTAGTAGATTTCTCTCGCTTAGGGGCGACCGGTGGGTTTCCAGCCGTTAAAACCCCCAAATTTTAAAA
36_16746	CAACCCTCAAGCCCTCGCTTGGTGTTGGGGCCCTGCGGCTGCCGCAGGCCCCGAAATGGAGTGGCGGGCTCGCGGCGACTCCGAGTGTAGTAGAATCCTATTCTCGCTAGGGAGTCGTGGCGCGCTCCGGCCGTTAAAGGACCCACCTTTTAACACAA
36_5975	CAACCCTCGCGCCCCGCGCGGTGTTGGGGCCCTGCGGCTGCCGCAGGCCCTGAAATTCAGTGGCGGGCTCGCCAGGACTCCCAGCGCAGTAGCTTAACCTCGCTGTGGAGTACTGGTTGGTTCCAGCCGTGAAACACTTCTTTTACAA
32_75799	CAACCCTCAAGCCCTTGCTTGGTGTTGGGGCCCTGCGGCTGCCGCAGGCCCCGAAATGGAGTGGCGGGCTCGCGGCGACTCCGAGCGTAGTAGAATCCTATTCTCGCTAGGGAGTCGCGGCGCGCTCCAGCCGTTAAAAGACCCATCTTGTAATACAA
29_3780	CACCACTCAAGCCCGGCTTGGTGTTGGCCGACGCGGGTGCGGCGGTTCCTGCCACCGCCCGCGCGGCTTAAATGCAGCGGCGAAACGGTGTCGAGTTTCCCCTACGTGGTAGTAACAATCTCGTATCGGATGACCTTCCCGGCTCAGCCCAAAACCAGTCGGGGCCTCCGGCCCCAACCCAG
44_5003	CAACCCTCCGGAAGGGTCGTCCTCACGAGCGGCCCCGCTCCGGGCGTTGGGGATCTGCGAACGTAGCAGGCCCCGAAAATCAGCGGCGGACCCGCGCGGCCCCTCCCTTGCGTAGTAGCATTCGCCTCGCATCGGTGACCCGCGGGACTCCAGCCCCTAAACCCCCCAACAAGCCCGGCCTGGCCGGCACAA
33_46217	CGACCCCTCGAGCGCCCTCGCGCGCGCTCGGTGTTGGGGCCCTACGTGCGTCGTAGGCCCTGAATTCCAGTGGCGGGCTCGCCGTGTTCCCGAGCGTAGTAATGCTACGTCGCTCAGGGGCGCGCGGCGGGCGCCGGCCGTGAAACGACGAAACACAACCCCAA
34_3025	CAACCCTCAAGCCCTGCTTGGTGTTGGGGCCCTGCGGCTGCCGCAGGCCCTGAAATGAAGTGGCGGGCTCGCTGCAACCTCCGAGCGTAGTAGAAACCTATTCTCGCTAGGGAGGCGCGGCGCGCTCCGGCCGTTAAAGAACCCCATTCTTTAGCACAA
27_77886	CAACCCCTCAGGCCCTGGTGCCTGGCGTCGGGGCTCTCCCTCCCGGGAGGCCCCCAGAGACAGTGGCGGACCCGCCGCGGCTCCGAGCGCAGTAGTAAAATTCTCGCTTAGGGGTACCGCGGGGGGATCTCCGGCCGTAAAACTAGGTCCTCACGGACCGACCCAAACAA
32_85263	CAACCCTCAAGCCCTCGGCCTGGTGTTGGGGCCCTGCGGCTGCCGCAGGCCCCGAAATGGAGTGGCGGGCTCGCGGCGAACTCCGAGCGTAGTAGAATCCTATCTCGCTAGGGAGGCGCGGCGCGCTCCGGCCGTTAAAGGAACTTCTAACCCAA
34_80470	CAACCCCCGAGCACGGCTTGGTGTTGGGGCACTACGGGCGACCGTAGGCCCTGAAAATTAGTGGCGGACACGCTGGAGGTCCGGGCGTAGTAGTTACATCTCGCCCGCGGTCCCCCGGCGCGCTCCGGCCGTTAAACCCCCCAATCTTACAGAA
22_55600	CAACCCTCAAGCTCTCCCGCTTGGTGTTGGGGCACTGCGGTTCGCCGCAGGCTCTGAAATTCAGTGGCGGGCTCGCTATAACTCCGAGCGTAGTAATTCACCTCGTTCTGGAAGAGTGGCGGGCACTGGCCGTAAAACCCCCATATTTTACAA
35_8966	CAACCCTCGGGCCCGAATTCGTGGCCCGGCGTTGGGGACCTACGCCCCGCCGTAGGCCCCGAAAAGCAGTGGCGGACCCGCGCCGGCCCCCCCTTGCGTAGTAGCATCAGCCTCGCATCGGGAGCCCGCGGGCGTCTCCGGCCTCTAAACCCCCACCAAAGACCGCCCCCGGCGGCACCAAA
14_77569	AAAACCTCAGTCTCTGATTTGTCATTGATTGGTCTTGCTTCGGATGCCCATGGCGTCCCCTGCGAAATCCAATGGCGAAGAGCCACGCAGCCAAAGCGTAGTATAATCAACCTCGTAATGGATGTGTGTGTGCTTCTGCCGTAACCCCCAAATTCTTAGT
34_62324	CAACCCTCAGGCTCTGCCTGGCGTTGGGGACCTGCGCCTCGCAGCCCCCGAAAGACGGCGGCGGTCCCGTCCCGGCACCGAGCGTAGTAGCACATCTCGCTATGGGCGTTCGGGCGGTGGCCTGCCGGAAAACCCCCTATTTTCGT
33_40493	CAACCCCTCGGGCCCTAGTGCCCGGCGTCGGGGCCTTTCCCTCACGGGAAGCCCCTAGAGACAGTGGCGGACCCGCCGCGGCTCCGAGCGCAGTAGTAACTTCTCGCTTAGGAGGCCCGTAGCAGGCTCCCGGCCGTAAAACCCCCCAATATCTCAA
34_10346	CAACCCTCAAGCCCTCGCTTGGTGTTGGGGCCCTGCGGCTGCCGCAGGCCCTGAAATGGAGTGGCGGGCTCGCGGCGACTCCGAGCGTAGTAGAATCCTATTCTCGCTAGGGAGTCGCGGCGCGCTCCGGCCGTTAAAGGACCCATGTTGTAACACAA
29_3417	CAACCCCCAGGCCCTCGTTGCCTGTTGTTGGGGCTTTCAGGGTAGTCCAGCGGACCCCCTGAGCCCTGAAAAGCAGTGGCGGGCTCGCCAGGTCACCGAGCGTAGTAAATTACCTCTCGCTCAGGGGCCGTTGCGGGTGCCAGCCGTGAAAACGCAGAAACTCACTTCTACACAATAGTG
34_678	CAACCCTCAGGCCCGGCCTGGTGTTGGGGCGCTGCGCCTCGCAGCCCCCGAAAGACAGCGGCGGTCCCGTCCCGGCACCGAGCGTAGTAGCACATCTCGCTATGGGCGTTCGGGCGGCGGCCGGCCGGAAAATCGTTTTTCCTT
33_32915	CAACCCCCAGGCCCTCGTTGCCTGTTGTTGGGGCGTTCAGGGCTGGTCTAACGACCCCCTGAGCCCTGAAAAGCAGTGGCGGGCTCGCCAGGTCACCGAGCGTAGTAATTTTCTCTCGCTTAGGGGCCCGGCGGGTGCTAGCCGTGAAAACGCAGAAACGCACTTTCTACAGTGG
30_1927	CAACCCCCAAGCCCCGCTTGGTGTTGGGGCGCTGCGCGCGAGCGCAGGCCCTGAAAATTAGTGGGCGGGCCCGCTGAAGGTCCGGGCGTAGTAGTGACATCTCGCCCGCGGTCCCCGGCGCGCCTCGGCCGTTAAACCCCCAAACTTACAGAA
27_25204	CAACCCTCGAGCCCTCCGTGGCCCGGCGTTGGGGATCTCCGGCTCCGGCCGTAGGCCCCGAAATACAGTGGCGGACCCGCGACGGCCCCTCCTTTGCGCAGTAGCACTAGCCTCGCATCGGGAGCCCGCGGGCGCTCCGGCCTCTAAACCCCACTTTTAAAGCCCGTCTCCGGCGGCACCAA
27_12663	CAACCCTCCGGAAGGGTCGTCCTCACGGGCGGCCCCGCCCCGGGCGTTGGGGATCTGCGAACGTAGCAGGCCCCGAAAATCAGCGGCGGACCCGCGCGGCCCCTCCCTTGCGTAGTAGCATCAGCCTCGCATCGGTGACCCGCGGGACTTCAGCCCCTAAACCCCCCACCAAGCCCGGCCTGGCCGGCACAA
28_76743	CAACCCTCGGTGCCCCCGTGGCCCGGTGTTGGGGGCCCGCGCCTCGCCGCGGCCCCCTAAATCCAGTGGCGGTCCGCTGCGGCCACCCTTGCGTAGTAGTATAAACCTCGCATCGGTAACCCGGCGGCCACCGGCCTCTAAACCCCCAATCAAGACCGCCCAGCGCGGCAA
44_60753	CAACCCCTCAAGCACAGCTTGGTGTTGGGGCACTGCGTCTCCCGCAGGCCCCCAAATCCAGTGGCGGACGCGCCAGGTCCCCGAGCGCAGTAGTTTCTTCTCGCTCCGGGCGGCCGGCGTGGGCTTGCCTCGCCCCATCTCCACAAGGTTGACCTCG
27_62032	CAACCCTCAAGCCCCCGGGCTTGGTGTTGGGGCCCCACGGCCGCCGTGGGCCCCGAAATGGAGTGGCGGGCTCGCTGCAGACTCCGAGCGTAGTAGTAACCTATCTCGCTAGGGAGGCGCGGCGCGCTCCGGCCGTTAAAACATCTTAACCCAA
28_54733	CAACCCTCAAGCCCTCGCTTGGTGTTGGGGCCCTGCGGCTGCCGCAGGCCCCGAAATGGAGTGGCGGGCTCGCGGCGACTCCGAGCGTAGTAGAATCCTATTCTCGCTAGGGAGTCGCGGCGCGCTCCGGCCGTTAAAAGACCCATCTTTTAGCACAA
27_30451	CAACCCCTCAGGCCCTGGTGCCTGGCGTCGGGGCGTTCCCTCGCGGGAAGCCCCCAGAGACAGTGGCGGACCAGTCGCGGCTCCGAGCGCAGTAGTAACATTCTCGCTTAGGAGGTCTGCGGCGGGCTCCCGGCCGTAAAACCCAGACCCCTCACAGGGCTGACTTCTCAA
14_80147	CAACCATCAAGCTCAGCTTGTGTTGGGGCCCTGCGGCCGTCCGCAGGCCCTTAAAACCAGTGGCGGGCTCTTTGTCACTCCGAGCGCAGTAATATACATCTCGCTTCGGACCGTGCAGAGGGTTCCAGCCGTAAAACACCCCCTTTCTCACGCAA
27_68535	CAACCCCTCAGGCCCTGGTGCCTGGCGTCGGGGCTCTCCCTCGCGGGAGGCCCCCAGAGAGAGTGGCGGACCCGCCGCGGCTCCGAGCGCAGTAGTAAAATTCTCGCTCCGGGGTACCGCGGTCGGCACCGGCCGTGAAACTAGGTCTCCGGACCGACCCAAACAA
14_3926	CAGCCCTCGAGCCCCCGTTTATTCAGGGGATCGGTGTTGGGGCACTGCGGTAACTCGCAGGCCCCGAAATGCAGTGGCGGTCCCGCCGCGGCGCCCCCATGCGTAGTAACGTCTAGTCTCGCATCGGGTCCCGGCGGAGGCCAGCCGTCAAGCCTATTTTTCTCACGAATG
32_18514	TTCAACCCTCAAGCCCCCGGCTTGGTGTTGGGGCCCTGCGGCTGCCGCAGGCCCCGAAATGGAGTGGCGGGCTCGCGGCGAACTCCGAGCGTAGTAGAATCCTATCTCGCTAGGGAGACGCGGCGCGCTCCGGCCGTTAAAGCAATCATCTTTAACCCAA
20_36764	CAACCACCAAGCCCCAGGCTTGTGTTGGGGCCCTGCGGAGACGCAGACCCCTAAAAGCAGTGGCGGGCTCGCTGTCATCCCGAGCGCAGTATTGTATCTTCGCTTTGGGCGTGGCGGCGGGTTCCGGCCGTGAAACCGTATATTTTCTCAAGGTTGACCTCG
35_75177	CAACCCTCAAGCCTCCGGCTTGGTGTTGGGGCCCTGCGGCTGCCGCAGGCTCCGAAATGGAGTGGCGGGCTCGCGGCGAACTCCGAGCGTAGTAGAATCCTATCTCGCTAGGGAGGCGCGGCGCGCTCCGGCCGTTAAAGGAAACATCTTTTAACCCAA
41_4862	CGACCCTCAAGCCCCCGCGGCTTGGTGTTGGGGTTCCCCTACGGCAGCTGCCGTAGGCCCCGAAATACATTGGCGGACCCGACGGGACCCCGAGCGCAGTAGCACCTGTTCTCGCTTAGGGCGTCGCGGCGGGCACCGGCCGTAAAACCCCACGGGCGCCTCCGGGCCCTGTGAACCCACCAAGGTTGAC
10_26607	AAAAACCTCAGTCTCTGATTTATCATTGATTGGTCTTGCATCGGATGCCTTTGGCGTCCCCTGCGAAATCCAATGGCGAAGAGCCACGCAGCCAAAGCGTAGTATAATAACCTCGTAATGGATGTGTGTGCGCTTCTGCCGCAACCCCCCCAATTCTTAGT
1_1377	AGACTTCAACCCCTCGGGTTTTCCCCGGGGAGGCTGGACTTGGGCGTTGCCATTCACTTGGCTCGCCTCTAATGTGTCAGTGGTGATCAGACCAATGACCGGAGTAATAAGTTTCTCTGGCCTGTCGGTCGACGATGGCTGCTCATAACCCGCCCTCGGGCATCTATGA
28_29033	AAATATCAACCTTGACTTGGGTTTTGTGCTCTAGTCTTGGCTTGGAATTGGGTGCTTGCCGCTTTTACGAGCGGCTCACCTTAAATGTATTAGCTGGATCTGTCTTTGAGACTTGGTTTGACTTGGCGTAATAAGTATTTCGCTAAGGACATTCTTCGGAGTGGCCTCGTTTCTAGGACGCTTGTCCGCTTTCCAATACAAGTTCCACCTCGTGGACATGACTTTTTTATT
27_87100	CAAACCCTCAAGCACCGCTTGGTCTTGGGCGCAGGTCCCCGCGGACCCGCCCGTAACGCGTCGGCGGTACCGTCCGGCTCTAAGCGTAGCAAGAATTTTCCCTCGCTTCGGAGCTCGCGGCGGCGCCTGCCGGGAAAGCAAAGCACCCAAA
12_6032	AATTCTCAAATCCCCATTATGATTGATTTCGTATTGGGAATTTGGATCTGGGAGCGTGCAGGCCTAGTCTGCTCTCCTTAAATGCATTAGTCGGACTTGTTGCTGACGGCGTTGGCGTGATAATTATCTATGCCTTCGTCTCTGCTCTCTATGGTCCAGCTTCTAACCGTCCTTTTAGGACTCTTTCTTGACA
36_46613	AATTCTCAATCCATATGATTTTGTCACATGGACTTGGACGGTGGGGGCTTGCAGGCTTCTTTCGAGTCTGCTCTCCTTAAATGCATTAGTGGGACTTGTTGCGACAGTCTATGGTGTGATAATTATCTATACCTTGACTGGTGCAGTGTTACGGTCCAGCTTCTTAACGGTTCATTCAATTGGACAACTCCTTGACA
22_5300	TTATTCTCACATCGAACTCAATTTGTTTTGAGCTTCGAAGGTGGATGTGGGGGTTGCGGGACTCTTTAAGTTAAGAGATCGGCTCCTCTGAAATGTATTAGTTGACTTTATCGTGGTTCAAGTGCATCAGACGTGATAATTGTCATCGTTTGAGTTATGTCTTGGACATTAAATCGAAGTCAGCTTTCTAACTGTCTCTTGACTGAGACTACTCTTCGGAGTACTATAATGACTA
33_2427	ACTACCCTCAATCAAGTTTCCTATTTCACTAGGGGATGCCGATTGGATATGGCCGTTCGGTTTGCCTTTCAGGCTGCCGGTCAGCTGAAATACATTCACGCTGTGGGAGCTGCTTTCCTTTCGAGGGGAGGCGAGTTCCGATTTGGTAGGTGACCTTTGCCGGTTACATGCCTTCGTTGCCCGCTAAGCTTCCCAATATGCGTTGTGCAGGACGCCTTTTGGC
33_2711	ACTACCCTCAACTAAGTTTCCTATTTTATGTAGGGGATGCCGGTTGGATCTGGCCGTCCGGCTTGCCTTTTGGGTTGCCGGTCAGCTGAAATACATTCACGCTCTGGGGGGCTGCTTTCCTTCTAGGAGAGGCGAGTTCCGACTTGGTAGGTGATCTTTGCCGGTTACATGCCTTCGTTGCCCGCTAAGCTTTCCAGTAGCGTTGTGCAGGACGCCATTTGGC
14_83744	AATTCTCAACTACAAACATTGGTTTTTACGAACTGGCGTTTTTTGTAGCTTGGACTTTGAAGTGTGCCGGAGACTCTTAAGTGCGGTGTATTCGGCTCCTTTTTAAATGCATTAGCTGGAACCTTTTGTGGACCAGACTATGGTGTGATAATTATCTACGCTATGGTTTGTGAAAGCATTTATTTTATGGGGTTTCGCTTCTAATCGTCCGCAAGGACAACAACCATCTTAATTGATGACA
14_77420	AATTCTCAACTTTCCAGATTTTCTAGTAAAGTCTGATAAAGCTTGGACTTGGAGTGTGCTGGCTTTCTTATAGAGTCAGCTCCTCTTTAAATGCATTAGCAAAACCTTTGTGGATCAGCTTTGGTGTGATAATTATCTACGCCGTTGTTGTGAAACAATTTTGAAGGATTTGCTTCAAACTGTCCTAGGACAATTCTTAATTGACA
44_30832	AGCTCTCAAGCCAGCCTACCTTGTTGAGGTGGTGTTGGTTTGGACTTGGATGTGTTTGCTGGACTTGTTGTGAGACCAGCTCATCCGAAACGCATTTGCTGGCCTGCTGGTCCGTGAACTCGGTGTGATAAGCATCACTCGCTGGGTGTAATGGACTTTGAAAAGCCAGCTTTGTTTCCCACTCGTGGACACTTAAGTG
33_6756	AATTCTCAATCCATGTGATTTTTTCACATGGACTTGGATGTGGGAGCTTGCAGGCTTTTTAAGTCTGCTCTCCTTAAATGCATTAGCTGGACTTTTTGTGGCAGCCTATGGTGTGATAATTATCTACGCCTTGACTGATGCATTTCTGTGGTCAAGCTTCTAACAGTCCATTCAATTGGACAACTCAATTGACA
27_687	AATTCTCAACCTCTCTAGTTTTCTGAACTAGTAGATGGCTTGGATGTGGGGGTATGTGCAGGCTTTCACAAGTCAGCTCCCCTGAAATGCATTAGCCGGTACTATCTGACCGTCTATTGGTGTGATAATTATCTACGCCGTGGACTGAAGAATTTGTGCTGCTTACAACCGTCCTGCATGGGACAATCAATGACA
36_49803	AATTCTCAACCAAGTCTTGATTTATTTCTGAGGCTTGGCTTGGATTTGGGGGCTTGCCGGCGACCCTTTGGGGCTGTCGGCTCTCCTTAAAAGCATTAGCAAAGGCGAGTCTTGCATGAACGGCCTTCGGCGTGATAATGATCGTCGTGACTGGAGTGCGAGGCATGAATCGTCGGTGCTTCCAATATCGTATTCGCTCCGGCGGACGACTCTTTG
39_82119	CAACACTCAAGCTCTGCTTGGTATTGGGCGCCGCCCTGTGCGGGCGCGCCTCAAACTCCTCGGCGTCGCCGTCTGTCTTTAAGCGCAGCGAGATCATTTTCCAGCGTTTTCAAAGCCGGGCCTCGACCGCCGGACAACACCTTCTACTTTTCAA
44_62502	CAACACTCAAGCTCTGCTTGGTATTGGGCGCCGCCCTGTGCGGCCGCGCCTTAAACTCCTCGGCGTCGCCGTCCGTCTTTAAGCGCAGCGAGATCATTTTCCAGCGTTTTCAAAGCCGGGCCTCGACCGCCGGACAACACCTTCTACTTTTAAA
33_23203	AATTCTCAAGCTGGATGGCTTTATTGCTTATTCTAGTTTGGATTTGGACTCTGCCGTGTTATGACGGCTGGTCTTAAAGGTATTAGCTGAATCTTGGTACGGGATTGGTTCTACTCAGCGTGATAATTTTCTGACCGCTGAGGACATCTTTCGGGATGGCCAGACCTGTCTTCGAATCGCTTCCAATTTGGTGTTAATGGCTCTTTGGAGCTGTTGCCCACTTTTCAA
37_18593	CACCCCTCAAGCCTCGCTTGGTGTTGAGCGCCGCGGCCCCCTCCGCGCGCTCAAATGTCCCCGGCGGAGCCGACCGTCTCTAAGCGTTGTGGCTTTCACGAGTTTCGCTTGGTGGGACGCGTCCGGCTCGCCGCCGTGAAACCCCCCTTTACATCA
41_22441	CACCAATCAAGCCTGGCTTGGTGTTGGGCCCCGGGGGTGACCCGGACCCCAATGTCCGCCGGCCGGACGACCCGGACCTCAGCGTTATGGCACTGTCACAAGTTCCGCTGGAGGGGAAGGGGCGACCGCGCCGTCAACGATATTTTCTCACA
32_46834	CACCTCTCCAGCCTCGCTGGGTCTTGGGCACCGCGGCCTCCGCGCGCCTCCATGTCCCCCCGGCCGCGCCGGCCGTCTCCCAGCGTTGTGGTCTTACCGTCCGCTTTGGAGCCCGGCCGACGCGTCGCCGTCGCCCCCCTTGTCTTTCA
6_8186	CACCACTCAAGCCTCGCTTGGTATTGGGCGGCGGGAGTCCCCCGCGCCCCCAATTCATCGGCTGGACGGTTCGAATCTCAGCGTTGTGGTTTATCAAATCGCTGGCGAAGACGACCGGACGTGCCGTTAAAATTCATTACA
36_12552	CACCACTCAAGCCCGGCTTGGTATTGGGCGGCGGGGCTCTCCCGCGCCTTAATTTCACCGGCTGGACGACCCGTATCTCAGCGTTGCGGCATCAAATTCGCTGGCGAGAGGGGTGGCCCGTGCCGTTAAAATTTCAATCAA
44_1284	CACCAATCAAGCCTGGCTTGGTATTGGGCCCCGGGGGTGACCCGGGCCTCAAAGTTGTCGGCTGGAAAGCTCTGATCTCAGCGTCGTGGTTAAGCATTCGCGAAGAGAGGGGCGATCTGTGCCGTTAAACCCATCAAA
35_73796	CACCAATCAAGCCTGGCTTGGCGTTGGGACCCCGGGGCGACCGGGTCCTCAAAGTCGTCGGCTGGAAAGCTCTGATCTCAGCGTCGTGGTCAAACAATTCGCGAAGTGAAGAGTGGTCTGCTGCCGTTAAACCCTCAATCAAA
44_2162	CACCAATCAAGCCTGGCTTGGTATTGGGATCCCGGGGTGACCGGGTCCTCAAAGTCGTCGGCTGGAAAGCTCTGATCTCAGCGTCGTGGTTAATCAATTCGCGAAGTGAAGAGCGGTCTGCTGCCGTTAAACCTCAATCAAA
6_2386	CACCAATCAAGCCTGGCTTGGTGTTGGGCCCCGGGGGCGACCCGGACCCCAATGTCCGCCGGCCGGACGACCCGGACCTCAGCGTTATGGCACTGTCACAAGTTCCGCTGGAGGGGAAGGGCGACCGCGCCGTCACAACTACTTTCTGAAA
27_26993	CACCACTCAAGCCTGGCTTGGTATTGGGCGCCGCGGCTCGCCGCGCGCCCCAACGTCTCCGGCTGGGCCCCTCGCCTCGAAGCGTCGTGACATCTGTTTTCGCTCGCGAGCGCGGGAGGCCTTCCACGCCGTCAAAACGCCCCCATCAAA
33_2086	CACCACTCAAGCCTCGCTTGGTATTGGGCGACGGGGACCTCCCGCGCCTTCAATTCATCGGCTGTTCGTTTGAATCTCAGCGTTGTGGTTTCATCAAATCGCTGGCGAGGAGGATTGAGCGCGCCGTTAAACTTCTTTACA
28_36164	CACCACTCAAGCCTGGCTTGGTATTGGGCGTCCGCGGCCGCTTCACGCGACCGCGCGCTCTAATGTCTTCGGCTGAGCCGTCCGTCTCTAAGCGTTGTGGTCTTTTCAGATTCGCTTGCGAGGCTGGGCTGGTTCGATCGCCGTTAAACACCCCTCTTTCAA
34_16647	CAACCCTCAGGCCCGGCCTGGTGTTGGGGACCTGCGCCTCGCAGCCCCCCAAAGACAGCGGCGGTCGCGCGTCGGCTCCCAGCGTAGTATCTTGTCTCGCTGCGGGTGCCGCGCGCCGGCCGGCCGGAACCTCTCTTTTTTACAT
34_7083	CCACCCTCAGGCCCTGCCTGGTGTTGGGGGACTGCGCCCGCAGCCCCCGAAAGACAGCGGCGGTCCCGGCCCAGCCCCGAGCGTAGTAGCATACCTCGCTCCGGGCGCTGGGCGGGCTCGGCCGTGAGCCTCTTATACGTAC
6_42776	TCACCCCTCAAGCCCGGCTTGTTGTTGGACGTCCGGCGGAGCCTTCGGGCCCTGCCCGTCTCAAAGATAATGACGGCGTCTGTGAGGACTCCTGTACACTGAGCTTTCGGGCACGTACTAGGTTAGAACTTCAGACCCGGTCTTCTGGTGGCGTCGCCTAAAAACGACACCACCGCTTCTATATCAA
7_258	TCAACCATCAAGCTTGGCTTGTCGTTGGACTTATTGGCTGGGATGCCCCGACCGGTCCGAAAGATAATGAACGGGTGCTCAGTGGCCCTAGATGCAACGAGCTTTCTAAGCACGCATTGAACGGTCGTTAAGCCCGGTCTTCCCTCTATTTTTCTAC
34_29340	TCAACCCTCAAGCCTGGCTTGTTGTTGGACCCGGGACCCTTTTCAGGGTTCACCGGTCTCAAAGACAATGACGGCGTCCGTGAGACCCTCGGTACAATGAGCTTTCTGAGCACGTACCGCAGTGGGCTGGCGGACCCGGTCCTCCTTTTTCAATTTCTAA
32_95861	TCAAAGTATCAAGCTTGGCTTGTCGTTGGGCCCTTTGTCACCTGGTGATAGGCCCAAAAGATAATGGCCGGTGTCGTAAAGACTCTATGTGCAACGAGCTTATAACAGCACGCATCTAGTGGTCATATGGCCCGGTTCTCACCTCTTTATTTCTCAA
29_14122	TCACCCCTCAAGCCCCGGCTTGGTGTTGGGCACGCCTGGAGCTTTGACCCCCCGGCGACCCTAAAGATAATGACGGCGTCCCAGAGGACCCCAGTACATTGAGCTTTCGGGCACGTACTCGGTTTTGGACCCTGGAGCGACCGGTCTCTTTTTTAAATTTCTGAA
2_24542	TCACAGTTCAAACCCCGGGTTTGGTGTTGGACCAATGTTGGGTCGACCAACTGGTCTTAAAGACAATGACGGCGTCCGTGGGACCCTCAGTGCAACGAGCTTTCACAAGCACGCATTGAGTTACAAGGACCCTCCGGGCCGGTCTACTTTTACATTTTCTGAA
32_80884	TCAACCATCAAGCCTGGCTTGTCGTTGGACCCCTTTGCAACTGAAACATTTGGCAGGTCCAAAAGATAATGACGGTGTCGTGTTTGACCCTAGATGCAACGAGCTTTTTATAGCACGCATTGAAGTGGTCGGGCGACCCGGTCTTAACCATCATTTTCTAA
33_14836	TCACCTCTCAAGCCTGGCTTGTTGTTGGATCTTGGTCATGCTGCAGTTATGATCTATCCTAAAGATAACGACGGCGTCTGTGAGGACCCTAGTACACTGAGCTTTTATTAGCACGTATTAGTGGAAGTTCAGACCCGGTCTTACCCCATATTTTTATCAA
14_56400	TCAACCATCAAGCCTGGCTTGTTATTGGACTTCTGCGGCTGAAACATGTAGCAGGTCCGAAATATAATGACGGTGTCGTGTTTGACCCTAGATGCAACGAGCTTTTTATAGCACGCATTGAAGTGGTCGACCGGACTGGTCTTAACCATCAATTTCTAA
4_27757	TCCTCCCTCAAACCTCGGGTTTGGTGTTGGGCCAAGTTGCGATATGTGAACAACTGGCCCCAAAGACAATGACGGCGTCCGCGGGACCCTCGGTGCAACGAGCTTTCAGGAGCACGCGTCGAGTCTAAAGGTCCCTCCGGGCCGGTCCAACCCTTTTTTACTTCTAA
29_1458	TCACCCCTCAAGCCTAGCTTGGTGTTGGACGTCAGTGAGTCTTCTCACTCGTCCCAAAGATAATGACGGTGGTCGTGGACGACACCAGTACACTGAGCCTTTTGGCACGTATTGATCGAGTCTCGATTCCCGGTCTTTAACCACAAATTTTTCTAA
1_43610	TCACAGCTCAAACCCTGGGTTTGGTGTTGGACCGATGTTGGGTCAACCAACTGGTCTTAAAGACAATGACGGCGTCCGTGGGACCCTCAGTGCAACGAGCTTTCACAAGCACGCATTGAGTCGCAAGGACCCTCCGGGCCGGTCTACCTTTTCATTTTCTGAA
33_40	TCACCTCTCAAGCCCGGCTTGTTGTTGGACACCAGGTCCGGGTTTACCCCCGACCGGTCCCAAAAGTAATGACGGCGTCCGTGGGACTCTCGGTGCAACGAGCTTTTTCCAAGCACGCAACGAGTCGAAATGTCTCCCGGCACGGTCGACAACCCCATTTTTCACAA
34_6761	TCAACCATCAAGCTTGGCTTGTAGTTGGACTTATTGGCTGGGGGATTTGCCCCGACCGGTCCGAAAGATAATGAACGGGTGCTCAGTGGCCCTAGATGCAACGAGCTTTCTAAGCACGCATTGAACGGTCGTTAGGCCCGGTCTTCTCTATAATTCTCCAC
20_48376	TCAACCCTCAAGCCCCCGGCTTGGTGTTGGAGTTCTGGCCTGGGTTCACCCCCGTGGCCGCTCCCAACGACAATGACGGCGTCCCCGAGCGACCCCCGGTACACTGAGCTTTTTACCGAGCACGTACTGGATTGGGCCTCGCGGGCACGGTCTGCCTCCCCTCAGGGAGAACTTTTTATCAA
14_80189	TCACAGCTCAAACCCTGGGTTTGGTGTTGGACCGACGTTGGGTCGACCAACTGGTCTGAAAGACAATGACGGCGTCCGTGGGACCCTCAGTGCAACGAGCTTTCACAAGCACGCATTGAGTTGCAAGGACCCTCCGGGCCGGTCTACTGTAACATTTTCTAAA
27_5362	TCCTCCCTCAAACCTCGTGTTTGGTGTTGGACCGCGTTGGTTGAGTGACCAACTGGTCTCAAAGACAATGACGGCGTCCGTGGGACCCTCGGTGCAACGAGCTTTTAACGAGCACGCGTCGAGTTTCAAGGACCCTCCGGGCCGGTCTAGACCTCTATTTTTCTTA
34_3676	CGTATTTCTTTGGCTGTTTCTAGGCAACTAGGCGCAGTCAAGATTTGAGTCTTCTACTCTAGGGTAGTGATTTGAAATTTGTAACGGTTTAGTGGTGACGGCGTTTGAGCTGCCCCACTACGTATTCGAAAGTGCTGCAAAGCTCTACTGTACGTGGTGATCAGGCAGTGAGTCTAGCCAGTGGACCGTCCAACAATAGTCTACCTTTGGTAGCGAA
48_20245	CGTATTTCTTTGGCTGTTTCTAGGCAACTAGGCGCAGTCAAGATTTGAGTCTTCTACTCTAGGGTAGTGATTTGAAATTTGTAACGGTTTAGTGGTGACGGCGTTTGAGCTGCCCCACTACGTATTCGAAAGTGCTGCAAAGCTTTACTGTACGTGGTGATAAGGTGGTGAGTCTAACCATTGTTCCGTCCAATAATAGTCTACCTTTGGTAGCGAA
37_16287	CGTATTTATTTGAGTGATTCTAGGTAACTAGGACCAGTCAAGATTTGAGTTGTCTACTCTAGGGTAGTGATTTGAAATTGGTAACGGTTTGGTGGTGACGGTGTTTGAGCTGCCCCACTACGTATTCGAAAGTGCTGCAAAGCTCTACTTTACGTGGTGATCAGGCAGTGAGTCTAGTCATTGGACCGTCCAACAATAGTCTACCTTTGGTAGCGAA
14_1589	GTATTTATTTGACTGGTTTGGGCAACTTTGCCAGTCAAGATTTGAGTCGTCTACTTTTGTAGTGATTTGAAATTTGTAACGGGTTGGTGGTGACGGCGTTTGAGCTGCCCACTGCGTATTCGAATGGCTGCAAAGCTTTACTGTACGTGGTGATCAGGTGGTGAGTCTAACCATTGTTCCGTCCAATAATAGTCTACCTTTGGTAGCGAA
44_4172	CAACCCTCAAGCCCAGCTTGGTATTGGGTGTCACCTGGCAATGGTGCATCTTAAAATCAGTAGCGGTGCTATCTGGCTTCAAGCGTAGTAAAACAATCGCTTTGGAGGTTTGGATATGTTGCTTGCTATCAACCCCTAATTTATTCAAA
39_46901	CAACCCTCAAGCCCTCGCTTGCTTGGTGTTGGGGCCCTGCGGCTGCCGCAGGCCCTGAAATAAAGTGGCGGGCTCGCGGCGACTCCGAGCGCAGTAGAATCCTATTCTCGCTAGGGAGGCGCGGCGCGCTCCGGCCGTTAAAGATCTCTTAACACAA
30_7087	CAACCCTCAAGCCCCCCCCGGCTTGGTGTTGGGGCCCTGCGGCTGCCGCAGGCCCCGAAATGGAGTGGCGGGCTCGCGGCGATCTCCGAGCGTAGTAGAATCCTATCTCGCTAGGGAGGCGCGGCGCGCTCCGGCCGTTAAAGGAACTTCTTTTAACCCAA
34_78765	CAACCCTCAAGCCCCGCTTGGTGTTGGGGCCCTGCGGCTGCCGCAGGCCCTGAAAGGAAGTGGCGGGCTCGCTGCAACTCCGAGCGTAGTAGAACTCTATCTCGCTAGGGAGACGCGGCGCGTTCCGGCCGTAAACCCCCCCATATCTAAA
28_54769	CAACCCTCAAGCCCTCGCTTGGTGTTGGGGCCCTGCGGCCGCCGCAGGCCCTGAAATGGAGTGGCGGGCTCGCGGCGACTCCGAGCGTAGTAGAATCCTATTCTCGCTAGGGAGGCGCGGCGCGCTCCGGCCGTTAAAGATCTCTTAATACAA
27_666	AATTCTCAATCTTCTTTGGATTTTTTCATTGGAGACTTGGATGTGAGGGTTTGCCGGTTGTTCAATCGGCTCCCTTTAAATGTGTTAGCGTTGCCTCAGCCGATCGAACGCCCCTCGGTATGATAATTATCTATGCCGTGTCGGGGATCGCACGAGAGTATGCTTCTAACAGTCCCTCTTGGGGGGACATATTCATCATA
22_65800	CGACCCTCAGGCCAACCCCTCATAAGGCGGGCCTGGTGTTGGGGCATCTACGCGTTAGGCGTAGGCTCCGAAATTCAGCGGCGGGCTTGCCGAGACACCGAACGCAGTAAATCATACCTCGTTCAGGGCGTCCCGGCGGGCATCTCCGGCCGTTAAACCCCCCAATTTTTCACAA
28_72390	CAACCCTCAAGCACTGCTTGGTGTTGGGGCGCGGCCCGTCACAGGGCCGGCCCTGAAATCCAGTGGCGAGCTCGCCAGGACCCCGAGCGCAGTAATACATCTCGTTCTGGAAGGCCCTGGCGGTGCCCTGCCGTTAAACCCCCAACTTCTGAAA
29_16180	CAACCCTCAAGCCTGGCTTGGTGTTGGGGCGCTGCTCCGAGAGGAGCAGGCCCTGAAATCTAGTGGCGAGCTCGCCAGGACCCCGAGCGTAGTAGTTTATATCTCGTTCTGGAAGGCCCTGGCGGTGCCCTGCCGTTAAACCCCCCAACTTCTGAAA
27_76464	GTACCTTCAAGCACTGCTTGGTGTTGGGTGTTTGTCCTTGCTCAAAGGACTCGCCTTAAAGTCATTGGCAGCCAGTATTTTGGTTTGAAGCGCAGCACAAGTCGCGATTCAAGCTTGGATAGTAGCTTCCAGTAAGTCATTTATCAC
36_6984	CAACCCCTCAAGCACGGCTTGTGTGATGGGCCATCCGCCCCCGTAACGGAGGGCGGGCCCCAAATGGAGTGTGCGGCGCGGTGCGCTTGGCTGCAGTGTATGGGAACCTCTCACACTGGCGGTGCGCCACCACGCTTGCCTTTCTGATATCCTCTCG
37_82621	CTATACCTCAAGCTCGGCTTGTGTATTGGGCCTACCGTTCCTCTGGACGGTGACCTGAAAGGCAGTGGCGGCGTCGCGTCCCGGTCCTTGAAGCGTATGGGGCTTTGTCACCCGCTTAGAGGCCGGCCGACCCCGTAGCCCATCGTGGATCTTCCACATTTTTTTTTCT
36_64328	CAAACCCTCAAGCCCGGCTTGCGTGATGGGTCGCAGCGTCCCCGAGTCGGGGGACGGGCCCGAAAGGCAGTGGCGGCGTCGCGGTCATCCGGACAGCCGAAGCGTATGGGGACCATTCGTCACACGCTAGCGGCGCGGACCGACGCTCGCCTGGAACAAAAACTTTCTACG
27_55452	CAAACCCTCAAGCCCGGCTTGCGTGATGGGTCGTCGCGTCCCCCGATCTCCCGGGGACGGGCCCGAAAGGCAGTGGCGGCGTCGCGGTCATCCGATCAGCCGAAGCGTATGGGGACCCTCCGTCACACGCTAGCGGCGCGGACCGACGCTCGCCTGGACAAACACCTCCAAG
28_77789	CAAACCCTCAAGCCCGGCTTGTGTGATGGGTCGCAGCGTCCCCGCTCTCGGGGGACGGGCCCGAAAGGCAGTGGCGGCGTCGCGGTCATCCGATCAGCCGAAGCGTATGGGGACTCTCCGTCACACGCTAGCGGCGCGGACCGACGCTCGCCCGGTACAAACCACTCTTTCCACG
6_34687	CTGCCCCTCAAGCGCGGCTTGTGTGTTGGGCGTTGTTCCTCCCCTCCTGCCACTCTTCCGGCGGACGGGTAGGGGGGGGAACATGTCCGAAAGGCAGCGGCGGTGTCGCGTCCGGTCCTCGAGCGTATGGGGCTCTGTCACTCGCTCTGAAGGCCCGGCCGGCGCCCGCCACCAACCGAATCGTTTTTTCTTA
14_16723	TAACCACTCAAGCCTGTCTTGGTGTTGGGGATTGCGAATCTTGCAGCCCTAGAGTCCAGTAGCGTCACCTGTAGGTCCTAAGCGTAGTAATTTCTCCTCGCTACAGAGCCTGCCGGTGGATAGTGTAAATCCAGTTAAGTCTGTGTGTCCTGCTATTAAACCCCCAAATTTTTAAA
39_95740	TAACCCTCAAGCCTAGCTTGGTGTTGGGGCCTGCCTCCAGGCAGCCCTTAAAGTCAGTGGCGGTGCCATCGGCCTCTCAGCGTAGTAATTCTTTCTCGCTATGGAGTCCCGGTGGGTGCTTGCCATCAACCTTAAAAAAACTTTTCTAT
6_16289	AAACCAATCCAGCCTCGTGCTTGGGTCTTGGGCCTTTCGCCTCTGGGCGGGCCTCAAAATCAGTGGCGGCGCCTCCTGGCTCTACGCGTAGTAATACTCCTCGCTATAGATGTCTGGTGGTGTCCTGCCAAAACCCCCCCATTTTTTAA
44_11903	CAACCCTCAAGCTCTGCTTGGTATTGGGCCATCGCCATCCGGCGGGCCTCAAAATCAGTGGCGGCGTCATCCGACTCTAAGCGTAGTAATTCTTCTCGCTCTGGAGCTTGGCTGGCTGCTTGCCATCGAACCCCCAATTTTTAAA
33_12753	CAACCCTCAAGCTCAGCTTGGTATTGGGGCTCGCGGTTCCGCGGCCCCTAAAATCAGTGGCGGTGCCTGTCGGCTCTACGCGTAGTAATACTCCTCGCGATTGAGACCGGTAGGTCTACTTGCCAGCAACCCCCAATTTTTACA
34_81000	TAACCCCTCAAGCTCAGCTTGGTGTTGGGGCCTGCCTCTGGGCAGCCCTTAAAATCAGTGGCGGTGCCATCTGGCTCTAAGCGTAGTAACTTCTCTCGCTATAGGGTCCCGGTGGATGCTGGCCAACAACCCCAATTTTTCTAT
14_42982	CAACCCTCAAGCTCTGCTTGGTGTTGGGGTTCGCGGTCTCGCGGCCCTTAAAATCAGTGGCGGTGCCATCTGGCTCTAAGCGTAGTAATTCTTCTCGCTATGGAGTCCTGGTGGATGCTTGCCATCAACCCCCAATTTTTACA
5_58391	TAACCCTCAAGCCTAGCTTGGTGTTGGGGCCTGCCTCTGGGCAGCCCTTAAAGCAAGTGGCGGTGCCGTCTGGCTCTAAGCGTAGTAATAAATCCTCGCTACAGTGTCTGGCGGTTAGCTTGCCAAAACCACTAAACTTCTAT
37_71400	TAACCCTCAAGCCTAGCTTGGTGTTGGAGCATGCTACCTTAGCAGCTCTTAAAATCAGTGGCAGTGCCTTTCGGCTCTAAGCGTAGTAATTCTTCTCGCTATGGAACCCGGAGGGTATGCGCCAGAACCCCCAACTTTCTAT
40_8595	TAACCCTCAAGCCTAGCTTGGTGTTGGAGCATGCTATCCAGCAGTTCTTAAAATCAGTGGCAGTGCCCTTCGGCTCTAAGCGTAATAACTTGTCTCGCTATGGAGACCGGAGGGTACGCGCCAAAACCCCCCACTTTCTATG
2_16869	TAACCCTAAAGCCTAGCTTGGTGTTGGAGCATGCTACCTAAGCAGCTCTTAAAATCAGTGGCAGTGCCCTTCGGCTCTAAGCGTAGTAACTTCTCTCGCTATGGATACGGATGGTTGCGCGCCAGAACCCCTAATTTTCTAT
14_30361	TAACCCTCAAGCCTAGCTTGGTGTTGGAGCATGCCCTCGGGCAGCTCTTAAAATCAGTGGCAGTGCCATTCGGCTCTAAGCGTAGTAATACTCCTCGCTATGGAACCCGGAGGGTGCGCGCCAGAACCCCCAACTTTCTAT
33_4074	TAACCCTCAAGCCTAGCTTGGTGTTGGAGCGTGCCTTCGGGCGGCTCTCAAAATCAGTGGCAGTGCCTCTCGGCTCTAAGCGTAGTAACTTCTCTCGCTATGGAACCCAGAGGGACCGCGCCAGAACCCCCAACTTCTAAT
37_37184	TAACCCCTCAAGCTTAGCTTGGTATTGGGGCCTGCCAGCCTGGCAGCCCTTAAAATCAGTGGCGGTGCCATCGGGCTCTCAGCGTAGTAATTCTTTCTCGCTATGGAGTCCCGGTGGGTGCTTGCCATCAACCTTAAAACTTTTTCTAT
14_60964	TCACCCCTCAAGCTCAGCTTGGTGTTGGGGCATGCCCGTCACAGGGCAGCCCTTAAAAGCAGTGGCGGTGCAATCTGGCTCTAAGCGTAGTAATACTCCTCGCTATAGGGTCCCGGTGGTGTCCTGCCAGAACCCCAAATTTTATCAT
32_3462	CAACCCTCAAGCTCAGCTTGGTATTGGGTGTCACCTGGCAATGGTGCACCTTAAAATCAGTGGCGGTGCCATCTGGCTTCAAGCGTAGTAATTCTCTCGCTTTGGATGTTTGGATGTGTGCCTGCCATCAACTCCTAATTTATCAAAA
1_30178	CAGCACTCAAGCCCAGCTTGGTCTTGAGCCCAGCCGGTCACGGCGGGCTTTAAAATTAGTGGCGGCGCCCCCTGGCTCTAAGCGTAGTAGTAAGACCCTCGCTTCTGAGTCCCGGCGGGCGCTGGCCAGCAACCCCCAACCTCCTCA
44_20896	CAACCCTCAAGCACAGCTTGGTCTTGGGCCGCGCCGCTAACCCGGCGGGTCTTAAAATCAGTGGCGGTGCCGTCGGGCCCTGAGCGTAGTACATCTCCTCGCTATAGGGTCCCGGCGGATGCTGGCCAGCAACCCCCAATCTTCTAT
14_13101	TAACCCTCAAGCTCAGCTTGGTGTTGGGGCCTGCTGCACTGGCAGCCCTTAAAATCAGTGGCGGCGCCGTCTGGCTCCGAGCGTAGTAATTCTTCTCGCTTTGGAGGCCCAGGCGCGTGCTTGCCATCAACCCCCAATTTTTCTAT
20_12633	TAACCCTCAAGCTCAGCTTGGTCTTGGGGTTCGCGGTCTCGCGGCCCCTAAAATCAGTGGCGGTGCCTGTCGGCTCTACGCGTAGTAATACTCCTCGCGATTGAGTCCGGTAGGTGTACTTGCCAGCAACCCCCAATTTTTTACA
28_90086	TACCACTCAAGCTAAGCTTGGTCTTGGGGCCCGCCCACCAGCGGCCTCTAAAATCAGTGGCGGTGCCGGTCGGCTCTAAGCGTAGTAATACTCCTCGCTATAGGGTCCGGTCGGTTGCTTGCCAACAACCCTAATTTTTATCA
39_85880	CAACCCTCAAGCTCTGCTTGGTATTGGGGCCTGCGAATCTCGCAGCCCTTAAAATCAGTGGCGGTGCCCGTTGGCTCTGAGCGTAGTAATACTTATCGCTACGGAGTCTAGCAGGTTACTAGCCAGCAACCCCAAATTTCTAT
33_22002	TAACCCTCAAGCCTAGCTTGGTGTTGGAGCATGCTATCCAGCAGTTCTTTAAATCAGTGGCAGTGCCCTTCGGCTCTAAGCGTAGTAACTTTTCTCGCTATGGAGACCGGAGGGTACGCGCCAAAACCCCCAACTTGCTATGGTT
1_14448	TTATAACCCTCAAGCCTAGCTTGGTGTTGGAGCATGCTACCTAGCAGCTCTTAAAATCAGTGGCAGTGCCCTTCGGCTCTAAGCGTAGTAATTTCTCTCGCTATGGAACCTAGAGGGACCGCGCCAGAACCCCTAACTTCTAAT
2_46046	TAACCCTCAAGCCTAGCTTGGTGTTGGAGCATGCTACCTAGCAGCTCTTAAAATCAGTGGCAGTGCCCTCTGGCTCTAAGCGTAGTAACTTCTCTCGCTATGGAACCCAGAGGGACCGCGCCAGAACCCCCAACTTTTTTACTA
14_39066	TAGCCCTCAAGCCTAGCTTGGTGTTGGAGCATGCTTCCTAGCAGCTCTTAAAATCAGTGGCAGTGCCCTTCGGCTCTAAGCGTAGTAACTTCTCTCGCTATGGAACCCGGAGGGTACGCACCAGAACCCCCAACTTTCTAT
34_70759	TAACCCTCAAGCCTAGCTTGGTGTTGGAGCATGCTACCTAGCAGCTCTTAAAATCAGTGGCAGTGCCCTTCGGCTCTAAGCGTAGTAACTTCTCTCGCTATGGAAACCGGGTGGCATGCGCCAAAACCCCCAACTTTCTAA
36_959	AACCCCTCAAGCCTAGCTTGGTGTTGGAGCGTGCCTTCGGGCGGCTCTCAAAATCAGTGGCAGTGCCTCTCGGCTCTAAGCGTAGTAATACTCCTCGCTATAGAACCCAGAGGGACCGCGCCAGAACCCCTAACTTCTAAT
36_11536	TAACCCTCAAGCCTAGCTTGGTGTTGGAGCATGCTACCTAGCAGCTCTTAAAATCAGTGGCAGTGCCCTTCGGCTCTAAGCGTAGTAACACCTCTCGCTATGGAACCCAGAGGGACCGCGCCAAAACCCCCCATTTTTAAT
27_34805	TAACCCTCAAGCCTAGCTTGGTGTTGGGGCATACCTCCGGGTAGCCCTCAAAATCAGTGGCAGTGCCTATCGGCTCTAAGCGTAGTAATACTCCTCGCTATAGTGTCCGGTAGGTCCGCGCCAGAACCCCAACTTTCTAT
44_6976	CAACCCTCAAGCTCTGCTTGGTGTTGGGCCGCGCCGGTTCGCCGGCGGGCCTCAAAATCAGTGGCGGCGCCATCTGGCTCCACGCGTAGTAGTTTTCTCTCGCGTCCGGACGTCCGGTGGTGGCTAGCCAGCAACCCCCCATTTTCACA
36_13466	TAACCCTAAAGCTCAGCTTGGTGTTGGGGCCTGCTGCACTGGCAGCCCTTAAAATCAGTGGCGGCGCCATCTGGCTCTAAGCGTAGTAATTCTTCTCGCTATGGAGTCCTGGTGGATGCTTGCCATCAACCCCCAATTTTTACA
2_49017	TGACCAATCAAGCTCTGCTTGGTCTTGGGGCCCGCTGTACCGGCGGCTCTTAAAATCAGTGGCGGTGCCGTCTGGCTCTAAGCGTAGTAATACTTCTCGCTATAGGGTCTAGTCGTCCACCCGCCAGAACCCCCAACTTTCTTA
14_5598	TAACCCTCAAGCCTAGCTTGGTGTTGGAGCATGCTACCTAGCAGCTCTTAAAATCAGTGGCAGTGCCGCCGGGCTCTACGCGTAGTAACACCTCTCGCTATGGAAACCGGATGGTACGCGCCAGAACCCCCAACTTTCTAT
44_815	CAACCCTCAAGCATAGCTTGGTCTTGGGCTCCGCCGCTAACCCGGCGGGTCTTAAAATCAGTGGCGGTGCCGTCGGGCCCTGAGCGTAGTAAATCTCCTCGCTATAGGGTCCCGGTGGATACTGGCCAACAACCCCCAATTTTCTAT
19_43970	TCACCCCTCAAGCCTAGCTTGGTGTTGGAGCATGCTATCCAGCAGTTCTTAAAATCAGTGGCAGTGCCCTTCGGCTCTAAGCGTAGTAACTTTTCTCGCTATGGAGACCGGAGGGTACGCGCCAAAACCCCCAACTTTCTAT
28_47962	TCACCCCTCAAGCGCTTGCTTGGTGTTGGGGCGTGCCCTCGCGGGGGCAGCCCTCAAAATCAGTGGCGGCAGCCGCCTGGCTCCGAGCGTAGTAACTTTACTCCTCGCTATGGTGCCGGTGCGGGTCGTTGGCCATCAACCCTCCACGTCCATGAC
2_1426	TAACCCCTCGGGCTTCGGCCTGGTGTTGAGGCCTGCTGTCAAGGCACCCTCTAAAATCAGTGGCAGTGCCCTCTGGCTCTAAGTGTAGTAACTCTTCTCGCTATGGAACCCAGAGGGACCGCGCCAAAACCCCCAACTTCTAAT
4_25081	TAACCCTCAAGCCTAGCTTGGTGTTGGAGCGTGCCTTCGGGCGGCTCTCAAAATCAGTGGCAGTGCCTCTCGGCTCTAAGCGTAGTAATACTCCTCGCTATAGAGTCGGTCGGTGACGCGCCAGAACACCCAACTTCTTAAT
21_36291	TGAACCCTCAAGCCTAGCTTGGTGTTGGAGCATGCTACCTAGCAGCTCTTAAAATCAGTGGCAGTGCCCTCTGGCTCTAAGCGTAGTAACTTCTCTCGCTATGGAACCCGGAGGGTACGCGCCAGAACCCCCAACTTTCTAT
20_36063	TAACCCTCAAGCCTAGCTTGGTGTTGGAGCATGCTACCTAGCAGCTCTTAAAATCAGTGGCAGTGCCCTCTGGCTCTAAGCGTAGTAACTTCTCTCGCTATGGAACCCAGAGGGACCGCGCCAGAACCCCCAATTTTCTAT
33_30567	CAACCCTCAAGCTCTGCTTGGTATTGGGTGCCACCTCACATGGTGCACCTCAAAATCAGTGGCGGTGCCATGTGGCTTCCAAGTATAGTAATATTTCTTGCTTTGGAAGTTTGGATGTGTGCTTGCCAACAACCCTCCAAATCTATCAAA
22_55037	TAACCCTCAAGCCTAGCTTGGTGTTGGGGCATGCTTCTGCAGCCCTTAAAATCAGTGGCAGTGCCCGTTGGCTCTAAGCGTAGTAATACTCCTCGCTACAGAGTCCGGGCGGTCCGCGCCAGAACCCCTAATTTTCTAT
1_65409	CAACCCTCAAGCTCTGCTTGGTCTTGGGCCTGGCCGTGATGGCCGGTCTTAAAATCAGTGGCGGTGCCGTCGCAGGCTCCAAGCGCAGTACATCTCTCGCTCTGGAAACTTGGCGGTGCCTGCCAGACAACCCCTAATTGTCTCTTTC
34_9793	GTACCCTCAAGCATAGCTTGGTATTGGGCTCCGCTGCTTACACAGCGTGCCTTAAAATCAGTGGCGGTGCCGTCGGGCTCCTGAGCGCAGTAAATATCCTCGCTTTAGGACCCGGTGGACGCTTGCCAGCAACCCCCAACTTTTTTA
36_66220	TAACCCTCAAGCCTAGCTTGGTGTTGGAGCGTGCCTTCGGGCGGCTCTCAAAATCAGTGGCAGTGCCCTCTGGCTCTAAGCGTAGTAACTTCTCTCGCTATAGAACCCAGAGGGACCGCGCCAGAACCCCCAACTTCTAAT
32_76309	CAACCCTCAAGCCTGGCTTGGTATTGGGCGCCGCTGCTTACCCAGCGCGCCTTAAAATCAGTGGCGGTGCCGTCGGGCTCCTGAGCGCAGTAAACATCCTCGCTTTAGGGACCGGTGGACGCTTGTCATCAAACCCAACTTTCTTA
18_2094	TAACCCCTCAAGCTTAGCTTGGTATTGGGGCCTGCCATCCTGGCAGCCCTTAAAATCAGTGGCGGTGCCATCCGGCTCTAAGCGTAGTAATTCTTCTCGCTATGGAGTCCTGGTGGATGCTTGCCATTAATCTTTTAACTTCTAT
20_40217	TAACCCTCAAGCCTAGCTTGGTGTTGGAGCGTGCTACCCAAGCAGCTCTTAAAATCGGTGGCAGTGCCATTCGGCTCTAAGCGTAGTAATACTCCTCGCTATGGATACGGATGGTTGCGCGCCAGAACCCCTAATTTTCTAT
14_6010	TAACCCTCAAGCCTAGCTTGGTGTTGGAGCATGCCCTCGGGCAGCTCTTAAAATCAGTGGCAGTGCCCTTCGGCTCTAAGCGTAGTAACTTCTCTCGCTATGGAACCCGGAGCGTACGCGCCAGAACCCCCAACTTTCTAT
33_49519	TAGCCTATCCAGCTCTGCTGGGTCCTGGGCTCGCCGTCTGGCGGGCCCCAAAGCAAGTGGCGGCGCCGTCCGGTGCTGGAGCGTAGTACAACCCCTCGCTACCGGCCCTGGGCGCGCGCCCGCCAGCGACCCCTTCTAC
20_26706	AACCACTCACGCCTAGCGTGGTATTGGGGCACGCGGTCCCCGCGGCCCTCAAAATTAGTGGCGGCGCCGGTGGGCTCTAAGCGTAGTACATACTCCCGCTATAGAGTTCCCCCCGGTGGCTCGCCAGAACCCCCAATTTTTTACA
36_43193	TCACCCCTCAAGCCTAGCTTGGTGTTGGAGCATGCTACCGAGCAGCTCTTAAAATCAGTGGCAGTGCCCTCTGGCTCTAAGCGTAGTAACTTCTCTCGCTATGGAACCCAGAGGGACCGCGCCAGAACCCCCAACTTCTAAT
37_97112	TAACCACTCAAGCTTACGCTTGGTATTGGGGTTCGCGGTCTCGCGGCCCCTAAAATCAGTGGCGGTGCCTGTCGGCTCTACGCGTAGTAATACTCCTCGCGACTGAGTCCGGTAGGTCTACTTGCCAGCAACCCCCAATTTTTTACA
14_1380	TGACCAATCAAGCTCTGCTTGGCCTTGGGGCCCGCTGTACCGGCGGCCCTTAAAATTAGTGGCGGTGCCGTCTGGGTCTAAGCGTAGTAATACTTCTCGCTATAGGGTCCAGTCGTTTACCCGCCAGAACCCCCAACTTTCTTA
48_75033	TAACCCTCAAGCCTAGCTTGGTGTTGGAGCATGCTACCTAAGCAGCTCTTAAAATCAGTTGCAGTGCCATTCGGCTCTAAGCGTAGTAATACTCCTCGCTATGGATACGGATGGTTGCGCGCCATAACCCCTAATTTTCTAT
14_3110	TAACCCTCAAGCCTAGCTTGGTGTTGGAGCATGCTACCTAGCAGCTCTTAAAATCAGTGGCAGTGCCCTCTGGCTCTAAGTGTAGTAACTTCTCTCGCTATAGAACCTGGAGGGTACGCGCCAAAACCCCAAACTTTCTAT
29_26678	TCACCCCTCAAGCCTAGCTTGGTGTTGGGGCCCGCCCGTTAGGGCAGCCCTTAAAATCAGTGGCGGCGCCGTCAGGCTCTAAGCGTAGTAATACTTCTCGCTATAGAGCCCTGGCGGTGTCTTGCCAAAACCCCTAATTTTTTTAT
14_56272	TAACCCTCAAGCCTAGCTTGGTGTTGGAGCATGCTACCTCAGCAGCTCTTAAAATCAGTGGCAGTGCTCTCCGGCTCTAAGCGTAGTAATTCTTCTCGCTATGGAACCCGGAGGGTACGCGCCAGAACCCCCAACTTTCTAT
14_20202	TAACCCTCAAGCCCAGCTTGGTGTTTGGGCATGCCTCCGGGCAGCCCTTAAAATCAGTGGCGGTGCCGTCCGGCTCTAAGCGTAGTAACTTTTCTCGCTATGGAGACCGGAGGGTACGCGCCAAAACCCCCAACTTTCTAT
28_14015	TAACCCTCAAGCCTAGCTTGGTGTTGGGGCATACCTCCGGGTAGCCCTCAAAATCAGTGGCAGTGCCTATCGGCTCTAAGCGTAGTAATACTCCTCGCTATAGGGTCGGTCGGTGACGCGCCAGAACCCCCAACTTTCTAT
28_4793	TAACCCTCAAGCCTAGCTTGGTGTTGGAGCATGCTACCTAGCAGCTCTTAAAATCAGTGGCAGTGCCCTCTGGCTCTAAGTGTAGTAACTTCTCTCGCTATAGAATCTGGAGGGTACGCGCCAAAACCCCCAACTTCTAAT
27_85539	TAACCCTCAAGCCTAGCTTGGTGTTGGAGCATGCTACCTAGCAGCTCGTAAAATTAGTGGCAGTGCCCTCTGGCTCTAAGGGTAGTAATTCTTCTCGCTATAGAACCTAGAGGGTCCGCGCCAGAACCCCCAACTTTCTAT
19_39228	TAACCCTCAAGCTCAGCTTGGTGTTGGGGCCTGCTGCACTGGCAGCCCTTAAAATCAGTGGTGGCGCCATCTGGCTCTAAGCGTAGTAATTCTTCTCGCTATGGAGTCCTGGTGGACACTTGCCATCAACCCCCAATTTTTCTAT
33_159	TAACCCTCAAGCCTAGCTTGGTGTTGGGGCCTGCCTCCAGGCAGCCCTTAAAGTAAGTGGCGGTGCCGTTTGGCTCTAAGCGTAGTAATAAACCCTCGCTATAGTGTCCGGCGGTTAGCTTGCCTAAACCCCTAAATTTCTAT
14_33157	CAACACTCAAGCCTAGCTTGGTCTTGGGCCTCGCCGGAAACGGCGGGCCTTAAAATCAGTGGCGGCGCCTCTCGGGCCCTAAGCGTAGTAATACTCCTCGCTACAGGGACCCGGTGGACGCTGGCCAGCAGCCCCCAACTTTCTAA
33_411	TGACCACTCAAGCCCTCGGCTTGGTATTGGGGTTCGCGGTTCCGCGGCCCTTAAAATCAGTGGCGGTGCCGTCTGGCTCTAAGCGTAGTAATTCTCTCGCTACAGGGTCTAGGCGGTTGCTTGCCAGAATCTCCCCTTTTATA
44_53921	TTACGACCCTCAAGCTCAGCTTGGTATTGGGGCCTGCCAGCCTGGCAGCCCTTAAAGTCAGTGGCGGTGCCATCGGGCTCTCAGCGTAGTAATTCTTTCTCGCTATGGAGTCCCGGTGGGTGCTTGCCATCAACCTAAAAAAAACTTTTCTATGGT
14_21107	TGACCAACTCACCATAATGGTGGTCTTGGGGATGGCTAACTAGCCTCCCTTAAAATCAGTGGCGGTGCTGTCAAGCTCTAAGCGTAGTAATTTTCTCGCTATAGCGTCTTGATGGTGACTTGCCATAACCCCAACTCTTTAA
14_8347	TAACCACTCAAGCTCACGCTTGGTCTTGGGGTTCGCGGTCTCGCGTCCCCTAAAATCAGTGGCGGTGCCTGTCGGCTCTACGCGTAGTAATACTCCTCGCGATTGAGTCCGGTAGGTGTACTTGCCAGCAACCCCCAATTTTTTACA
13_56538	TAACCCTCAGGCCTAGCTTGGTGTTGGAGCATGCTATCTAGCAGCTCTTAAAATCAGTGGCAGTGCCCTTCGGCTCTAAGCGTAGTAACTTCTCTCGCTATGGAAACCGGATGGTACGCGCCAAAACCCCCAACTTTCTAT
32_1674	CAACACTCAAGCTCTGCTTGGTATTGGACCGCATCAGTTCTGATCGGTCTTAAAATCAGTGGCGGTGCCATCGTGCTCTAAGCGTAGTAATACTCCTCGCTACAGGGTCTCGGCGCGTGCTTGCCAGCAACCCCCAACTTTCTAA
34_71998	TAGCCTATCCAGCCCCGCTGGGTCCTGGGCTCGCCGTCTGGCGGGCCCCAAAGCTAGTGGCGGTGCCGCCCGATGCTGGAGCGTAGTACAACCCCTCGCTACCGGCCCTGAGCGCGCGCCCGCCAGCGACCCCTTCTAC
39_92436	TAACCCTCAAGCCTAGCTTGGTGTTGTAGCATGCTATCCAGCAGTTCTTAAAATCAGCGGCAGTGCACTTCGGCTCTAAGCGTAGTAACTTTTCTCGCTATGGAGACCGGAGGGTACGCGCCAAAACACCCAACTTTCTAT
14_15514	TAACCCTCAAGCCTAGCTTGGTGTTGGAGCGTGCCTTCGGGCGGCTCTCAAAATCAGTGGCAGTGCCTCTCGGCTCTAAGCGTAGTAATACTCCTCGCTATAGAGTCGGTCGGTGACGCGCCAGAACCCCCAATTTTCTAT
14_4941	TAACCCTCAAGCCTAGCTTGGTGTTGGAGCATGCTATCTAGCAGCTCTTAAAATCAGTGGCAGTGCCTTCCGGCTCTAAGCGTAGTAATTCTTCTCGCTATAGAAACCGGTTGGTCCGCGCCAGAACCCCCAATTTTCTAT
14_38595	TAACCCTCAAGCCTAGCTTGGTGTTGGAGCATGCTACCGAGCAGCTCTTAAAATAAGTGGCAGTGCCCTTCGGCTCTAAGCGTAGTAACTTCTCTCGCTATAGAACCTGGAGGGTACGCGCCAAAACCCCCAACTTTCTAT
14_13127	CAACCCTCAAGCACAGCTTGGTCTTGGGCTTCGCCGCTAACCCGGCGGGTCTTAAAATCAGTGGCGGTGCCGTCGGGCCCTGAGCGCAGTAATCTCTCTCGCTATAGGGTCCCGGCGGATGCTGGCCAGTAACCCCCAATTTTCTAT
14_15932	TAACCCTCAAGCCCAGCTTGGTGTTGGGGCATGCTATCCAGCAGTTCTTAAAATCAGTGGCAGTGCCCTTCGGCTCTAAGCGTAGTAACTTTTCTCGCTATGGAGACCGGAGGTTACGCGCCAAAACCCCCAACTTTCTAT
14_4846	TAACCCTCAAGCCTAGCTTGGTGTTGGAGCATGCTACCTAGCAGCTCTTAAAATCAGTGGCAGTGCCCTTCGGCTCTAAGCGTAGTAACACCTCTCGCTATGGAAACCGGATGGTACGCGCCAGAACCCCCAACTTTCTAT
14_21213	TAACCCCTCAAGCTCAGCTTGGTGTTGGGGCCTGCTGCACTGGCAGCCCTTAAAATCAGTGGCGGCGCCATCTGGCTCTAAGCGTAGTAATTCTTCTCGCTATGGAGTCCTGGTGGATGCTTGCCATCAACCCCCAATTTTTCTAT
35_60998	TCACCCCTCAAGCTCAGCTTGGTGTTGGGGCCTGCCCGTCACAGGGCAGCCCTTAAAAGCAGTGGCGGTGCCATCTGGCTCTAAGCGTAGTAATACTCCTCGCTATAGATGTCTGGTGGTGTCCTGCCAAAACCCCCCATATTTTTAATGATTGACCTC
5_55258	TAACCCTCAAGCCTAGCTTGGTGTTGGAGCATGCTACCTAAGCAGCTCTTAAAATCAGTGGCAGTGCCCTTCGGCTCTAAGCGTAGTAACTTCTCTCGCTATGGAACCCGGAGGGTAAGCGCCAGAACCCCCAACTTTCTATGGTTGACCTCGGA
28_6022	AATCATCAACCCTCGAGTGACTTTGCGGTCGCTCGGGCGGATTGGACTTGGGGGCTCTGTCGGCGTAAGTCGACTCCTCTCGAAGGCATTAGCTGAACGCCCGTCGCTCGGTACTGTAATGCGGTGTGATAGTCTTATTCACCTCCGTTGTTACTTTGGCGAGTGATGTGCGCGTACGCTGTCTCATATTATTATTATTAACAA
34_10363	AATCATCAATTTAACATTGCTTTTTGTAATGCTGAATTGGAATTGGGGACTTGTTGGTCTTACGACTGACTTCCCTTGAATGCATTAGTGGAATCGAGTTGCAATGCTACGTGTAGTGTGATAATATCTTCACTGCATAGTTGTGATGAAGTTCTGCTTCTAACAGTCCTTCGTTGGACAATACTTGACC
27_15055	AATCATCAACCTCACCGGCTTTGTTGCTTTGGTGTAGGCTTGGATTTGGGGATTATTGCGGGCCTTCCTCAGGGGTGTCGGCTTCCCTTGAATGTATTAGTCGGATTTGCCCTCCGTATCCGAGCGGTGTGATAAACGTCATTCATCGATCGGCGGTGGCTGTGTTCGGCTTCTAACCGTCGCCTCAGGCGACAAGCTTTCTTGACTCA
6_1726	CAACCCTCCGCGTCGGTTCCCTCCAGGGGGTCCCGGGGCGGGTGTTGGGGATCGTCACAGCGCCCTAGCGGCGATCGACGTCCCCTAAATCCAGTGGCAGCCACGCGGCGGCCTCCCTCGCGCAGTAACCAATCTCGCGGGCGGACCGTCGGCGTCGGATCGCCGTAAAACCACCAACTTTCTTAT
29_5314	CAGCCCTCAGAACCCCTCTCTTACGGGAGGGCGTTACTGGTGTTGGGGAACGAGCGTCCACCGCGGCGCCCGTCCCTTAAATCTATTGGCGGCTCCGGAGTCTGTTTCCCCTGCGTAGTATTGCATCTCGCTTTGGTGACTTCTTCGGGCTGCTGCGGCCTCTGGCTGCGAAACCCCCACTA
11_16690	CAACCCTCAGAACCCCTCTCTCGGGAGGGCGTGACTGGTGTTGGGGAACGAGCGCCCCCCGCGGCGCCCGTCCCTTAAATCTATTGGCGGCTCCGGAGTCTGTCTCCCCTGCGTAGTATTGCATCTCGCTTTGGTGACGTCCCCGGGCTGCTGTGGCTCTGCCACGACACCCCACTA
34_33483	CAACCCCTCAGGCCCCCCCCCACCCTCCTGGGGGCGGGCCTGGTGCTGGGGCCCGGCCGCCGCCCCGGCGGCCGTCCCCTAAATGCAGTGGCGGTCACGCCGCAATCCCTTGCGCAGTAGCACACCTCGCACCGGAGAGCGTCGCGGTCCACGCCGTGAAAACCCCCAACTTCAAC
6_1590	CAACCCCTCGAGCCCGTTCCGGCGGCTCGGTGTTGGGGATCGGCCCCGCCCCTGGTGGCGGGCCGGCCCCGAAATCCAGTGGCGGTCCCGCCGCAGCCCTCCTCTGCGTAGTAGAAACACCTCGCTCTGGAACTCAGCGTGGCCACGCCGTAAAACCCCCAAGTTTTACTGAA
6_61058	CAACCCCTCAGGCCCCGCTTTCGGGGCCTGGCGTTGGGGACCCGGCCCCGCCCCCGCGCGGTGGCCGGCCCCGAAATCCAGTGGCGGACACGCCGCGGCTTCCTCTGCGTAGTAGCAATCGCCTCGCAGCTGGGACGCGGCGCGCCCACGCCCCGACACAACGAAACATCGT
36_68106	CAACCCTCAGGTCCCCCTTCCGGGGGCGGACCTGGTGTTGGGGCCCGGCCGTCTCACGGCGGCCGACCCCTAAATGCAGTGGCGGTCTCGCCGCAATCCCTTGCGTAGTAATTACACCTCGCACCGGAGAGCGACGCGGCCACGCCGTTAAACCCCCAATTTTCAAT
25_31392	GACGCCTTTCGAGCCCCTCTGACGGGCTCGGTGTTGGGGCGCTAGGGGGCGGTTTCTCGCGAAGCCCCCCCCTAGGCCCCCAAGCAGAAGTGCGCGGTCCGGCTGCGGGCCCCGGGTACAGTAACTTCACCGTTAGATGCCCTGGGAGAAGCAGCTGGGCCTGCCGTAAAACCCCCGACATAGGGACCCCCGTGCCTCGCGGCGAGGGAGGGACCGCCATA
44_3595	TACGCCACTCGAGCCCCCTGTGGGCTCGGTGTTGGGGCACTAGAGGCAGCCGCCCCTAGGCCCCCAAAACCATTGCGCGGTCCCCGTGACAGGACCCGAGCACAGTAAACTCTCCTGTTGAGCTGCTCTGGGACACTGCGCGGCGGTGCCAGCCGTAAAACCCCCGACACAGGCCCCCCCTCCCCGGGGAGGCCGCCTGA
29_15948	CAACCCTCAGAACCCCTCTCGTACGGGAGGGCGTTACTGGTGTTGGGGAACGAGCGTCCACCGCGGCGCCCGTCCCTTAAATCTATTGGCGGCTCCGGAGTCTGTCTCCCCTGCGTAGTATTGCATCTCGCTTTGGTGACTTCTTCGGGCTGCTGCGGCGTCTGGCTGCGAAACCCCTACTA
14_60661	CAACCCTCGCGCCCGGCCTCTGTGCCGGGGGCGGTGTTGGGGATCGGCCGCCCGTCAGCGGGAGGCCGGCCCCGAAATCCAGTGGCGACCACGCCGTAGCCTCCTCCGCGTAGTAGTAGACACACCTCGCGGGCGGAGAGCGACGCGGTCCTGCCGTAAAACCCCCCAACTTTTGCACTA
34_43136	CAACCCTCAGACCCCAGGGCCTCCCGGGGGACTGGCGTTGGGGACCGGCCCCGCCCCGTGCGGCGGCCGCCCCCGAAATCCAGTGGCGGTCACGCCGCGGCTTCCTCTGCGTAGTAGCAATCGCCTCGCAGTATGGGACGCGGCGCGGCCACGCCCGAAAAGACGTACATCTCGT
41_16060	CAACCCTCAGAACCCCTCTCTCGGGAGGGCGTTACTGGTGTTGGGGATCGAGCGCCCCCCGCGGCGCCCGTCCCTTAAATCTATTGGCGGCTCCGGAGTCTGTCTCCCCTGCGTAGTATTGCATCTCGCTTTGGTGACTTCCCCGGGCTGCTGTAAAACCCCCAGCGCCTGAG
14_78383	CAACCCTCACGCCCGGCTTCGTGTCGGGCGTGGTGTTGGGGATCGGCCTCCCGGTTACGGGCGGCCGGCCCCGAAATAAAGTGGCGACCACGCCGTAGCCTCCTCTGCGTAGTAGTGAAAGCCTCGCAGGCGGAGAGCGGTGCGGCCTGCCGTAAAACCCCCAACTTCTGAA
13_16278	CAACCCTCGAGCCCTCGTGGCCCGGCGTTGGGGATCTGCCACGGCAGGCCCCGAAATACAGTGGCGGACCCGTTAGGCCCTTCCTTTGCGTAGTAGCATCAGCCTCGCATCGGGAGCCGGCGGGCTCTCCTGCCTCTAAACCCCCCAACAAGCCCGCTCCGGCGGCACCAA
6_18798	CAACCCTCAAGCCCCTGCGGGCTTGGTGCTGGGGATCGGCGGTAAAGCGCCGGCCCCGAAACTCAGTGGCGGTCACGCCGCGGCATCCATTGCGCAGTAGTAATGCCTCGCACTGGGAACGCGACGCGGCCACGCCGTAAAACGCATAGCCTTCGAGCTCCTGAG
25_36549	CAACCCCTCAAGCCCAGCTTGGTGTTGGGGACCGACCCGCCCCCGGGCGCCGTCGGCCCTGAAATGAAGTGGCGGTCCCGCCGTGGAACCTCTGCGTAGTAGCAACACCTCGCACTGGACAGCGGCGGCGGCCACGCCCAACCCCATATCTTTCAA
29_2742	CACCACTCAAGCCCGGCTTGGTGTTGGCCGACGCGGGTACGGCGGCGATCCGGCCTTAACGGCCGGGTTTCCCCCCCGCGCGGCTCAAATGCAGCGGCGAAACGGTGTCGAGTTTCCCCTACGTGGTAACTAAATCTCGTATTGGATGACCTTCCCGTCTCAGCTCAAAACCCCCTGGAGCCCCCCCCTTTCGGGCCCCATCTAAG
2_7131	CAACCCTCGCGCCCCGGCCTCTGTGCCGAGGCGCGGTGTTGGGGATCGGCCGCCCGCCAGCGGGAGGCCGCCCCCTAAATCCAGTGGCGCCCACGCCGTAGCCTCCTCCGCGTAGTAGTTACACACCTCGCGGGCGGAGAGCGGCGCGGCCCTGCCGTAAAACACCCCCATTCTTTCACAA
26_40415	CAACCCCTCGGTGCCCCTCCACGGCGGCCCGGCGTTGGGGCTCCACGCGTGGCGTGGTCCCTGAAAATCAGCGGCGGTCCCACGGCGGATCTTCCCTTGCGTAGTAGCTAACGCCTCGCATCGGAAGCCCCTGGGCCCCTGCCGTCAAAACACCCCACAAGCCCGCCCCCGCGCGGCACAC
6_4986	CAACCCTCGGTGCCCCTTCTGGCGGCCCGGTGTTGGGGTTCCACGCCTGGCGTGGTCCCTGAAAATCAGCGGCGGACCCGCTGTGGCCCTTCCCTTGCGTAGTAGCAAACGCCTCGCATCGGGAGCCCACGGGCGCCTGCCGTCAAAACCCCCTACAAGCCCGCCCCCGCGCGGCACAT
22_46113	CAACCCTCGGGACCCCTCTTCGGAGGGTTGCATCCCGGTGTTGGGGACCGGCCTCCGCGGCCGCCCCCGAAATCTAGTGTGCGGCCCCATCGCGGCCTCCTCTGCGTAGTAACTTAACCTCGCATGCGGAGAGCGGTGCGGCCACGCCGTAAAACCCCCGACCTACACCAAT
21_37277	CAACCCTCAGGGCCCGTTCGCGGGACCTGGCGTTGGGGATCGGCCGCGCCCGTAGAGGCCGGCCGGCCCTGAAATACAGTGGCGGTCACGTCGCGACCTCCCCCGCGTAGTAATAACTCACCTCGCGGCGGGAAGGCGGCGCGGCCACGCCGTAAAACACCCTACTTCTCAA
48_69396	CAACCCTCGCAACCGGCTTTCTTGCTGGATGTGGTGTTGGGGATCGGCTGCCTTCTAGGTGGCCGGCCCCGAAATAGAGTGGCGGTCTCGTCGTGGCCTCCTCTGCGTAGTAGCAATATCTCGCAGGCGGAGAGCGGCGTGGCTATGCCGTAAAACACCCAACTCTTCTAA
27_76832	CAACCCTCAGGCCCCCCTTCCGGGGGCGGGCCTGGTGTTGGGGACCGGCCGCCTCCTCTGGCGGCCGACCCCTAAATTCAGTGGCGGCCGCGCCGCGAGCCCTTGCGTAGTAAACTAACCTCGCACCGGTGAGCGGAGCGGTCCACGCCGTGAAACCCCCAAATTTCAAT
34_84520	CAACCCTCAGGACCCCTCTCTCGGGAGGGGCACTGGTGTTGGGGATCGGCCCGCCCCCGCGCGGCTGCCGGCCCCGAAATACAGTGGCGGTCTCGCTGTAGCCTCCCCTGCGTAGTAACATACCTCGCACTGGAGAGCAGCGCGGCCACGCCGTGAAACCCCCCAACTTCTGAA
6_47541	CAACCCTCAGGGCTCTTCGGCACTGTTCGGAGGGCGCTGGTGTTGGGGATCGGCAGTCCTAGCGGCTGCCGTCCCCTAAATGTAGTGGCGGTCTCACTGTGACCTCCCCTGTGCAGTACTTCGCTCGCAGAGGGATAGCGGTGCGGCCACGCCGTAAAACGCCCAACTCTTCAA
29_9694	CACCACTCAAGCCCGGCTTGGTGTTGGCCGACGCGGGTACGGCGGCGATCCGGCCTAACGGCCGGGCTCCCCACCCCCGCGCGGCTCAAATGCAGCGGCGAAACGGTGTCGAGTTTCCCCTACGTGGTAACTAAATCTCGTATTGGATGACCTTCCCGTCTCAGCCCAAAACTTCCTGGAGCCCCCCTCCGGGCCCCATCTAAG
18_8577	CAACCCTCAGGCCCCCCTTTCCGGGTGCCTGGCGTTGGGGATCGGCCCTGCAGCCCAGGGCCGGCCCCGAAATACAGTGGCGGTCACGCCGCGGCTTCCTCTGCGTAGTAGTAACATCCTCGCATAGGGACGCGGCGCGGCCACGCCGTAAAGCGGGCGCGAGCCCAGCACACTTCTCAA
11_24242	CAACCCTCGCACCCGGCTCGCGCCGGGGGCGGTGTTGGGGATCGGCCGCCCCCCCCCAGCGGGTGGCCGTCCCTTAAATTCAGTGGCGACCTCGCCGTAGCCTCCCCCGCGCAGTAGTCAAACACCTCGCGGGCGGAGGGCGGAGTGGTCACGCCGTAAAACCCCCCAAACCATCACAA
33_73206	CAACCCTCAGGCCCCCTTCGCGGGCGGTTCTGGTGTTGGGGCTCGGCCGCTACCCTGCGGCCGTCCCCTAAATTCAGTGGCGGCCTCGCCGTGATCCCTTGCGTAGTAATGCACCTCGCACTGGAGAGCGCCGTGGCCACGCCGTAAAACCCCCAACTTTCAAT
24_7930	TAGCACCGCTCGAGCCCGCCCCTCGGGGCGGAGGCTTGGTGTTGGGGACCCGCGGGACGGGCGGCCGCAAGGCCCCCGGCGCACCCCGCGGCCCTGAAATGCAGTGGCGGCCCTCCTAGGCAAGCCCCCAGCGGAGTAGAATACTTTACGTCTCGCTCGGGCGCCCTGGACGGGACAGCCTCGAAACCCAACGGGGGTCCACACCCCTACACCCTGTTGGCCTCGGGTCGGACAAGATTACCCTCTGAACTTAA
27_13903	CAACCCCTCAGGCCCTGGTGCCTGGCGTCGGGGCTTTCCCCTAGCGGGGAATCCCCCAGAGACAGTGGCGGACCCGCCGCGGCTCCGAGCGCAGTAGTAACATTCTCGCTTAGGGGTTTCCGCGGAGGGATTCCGGCCGTAAAACCCGGCGCTCCCCGGAGCCCGAACCCACAA
1_4608	CAACCCTCAAGCCTCGCTTGGTGTTGGGGATCGGCTCCTTCCGGGAGCCGCCCCCGAAATCTAGTGGCGATCATACCAACGCATCCTTAGCGTAGTAACATACCCTCGCTCTGGAACGTGGTGCGGTCACGCCGTTAAACACCCCACTTCTCAA
29_13007	CAACCCCTCAAGCCCGGCTTGGTGCTGGGGACCGACCGCCCGCGGGCGCCGTCGGCCCTGAAATGAAGTGGCGGTCCCGCCGCGGACCCTCTGCGTAGTAGCGACACCTCGCAGGGGAGACCGGCGGCGACCTCGCCCAACCCCCCTTCTAA
6_5381	CAACCCTCGAGCCCCTTCGGGCTTGGCGTTGGGGATCGGCCACCGCCCCGGCGGCCGGCCCCGAAATACAGTGGCGGTCACGCCGCGGCTTCCTCTGCGTAGTAGCATAACCTCGCATTGGGACGCGGCGCGGCCACGCCGTAAATCAGACGAATCTTTCTGAA
34_76124	CAACCCTCAGAACCCCTCTCTCGGGAGGGCGTTACTGGTGTTGGGGAACGAGCGCCCCCCGCGGCGCCCCTCCCTTAAATCTATTGGCGGCTCCGGAGTCTGTCTCCCCTGCGTAGTATTGCATCTCGCTTTGGTGACGTCCCCGGGCCGCTGTGGCACTGCCACGAACCCCTTCTA
27_86040	CAACCCTCCGCGCCGGTTCCCTCCAGGGGGCTCCGGGGCGGGTGTTGGGGATCGTCCAGCGCCCTGGCGGCGGTCGACGTCCCCTAAATCCAGTGGCAGCCACGCGGCGGCCTCCCTCGCGCAGTAACCAATCTCGCGGGCGGACCGTCGGCGTAGGATCGCCGTAAAACCACCAACTTTCTCAT
33_30623	CAACCCCTCGGTGCCCCTCCACGGCGGCCCGGCGTTGGGGCTCCACGCCACGCGTGGTCCCTGAAAATCAGCGGCGGTCCCGCGGCGGATCTCCCCTTGCGTAGTAGCCAATGCCTCGCATCGGGAGCCCCCGGGCCCCTGCCGTCAAAACACCCCCACAAGCCCGCCCCCGCGCGGCACAC
32_83294	CAACCCCTCAAGCCCTGCTTGGTGTTGGGGATCGGCCGCCCCCGGGCGCCGCCGGCCCTGAAATGAAGTGGCGGTCCCGCCGTGGAACCTCTGCGCAGTAGCAACACTCGCACTGGCGACCGGCGGCGACCACGCCCAACCCCCCCATCTTTACA
28_93103	CAACCCTCAGGGCTCTCCGGCACTGGTCGGAGGGCGCTGGTGTTGGGGATCGGCAGTCCCAGCGGCTGCCGTCCCTGAAATGTAGTGGCGGTCCCACCGTGACCTCCCCTGTGCAGTACATCGCTCGCAGAGGGATAGCGGTGCGGCCACGCCGTAAAACGCCCAACTCTTCAA
40_74770	CAACCCTCGAGCCCTGTTGGCTCGGTGTTGGAGGTCGGCCGCTGCGGCTACGAGTCGTGGGCGGCCGTCTCCGAAATACAGTGGCGGTCTCGCTGGACCCTCCTCTGCGTAGTAGCAACACCTCGCACTGGAAGACAGCCTGGCCACGCCGTAAAACCCCTACGTTTTACTGAA
33_692	CAACCCTCGGGACCCGTTTCGGCGGGACCCGGCGTTGGGGATCGGCCGTCCTCCGCGGCGTGCCGGCCCCGAAATACAGTGGCGGTCTCGTTGTGACTCCCCTGCGTAGTAGTAACATTCTCGCATGCGGATAGCGACGCGGCCACGCCGTAAAACCCCCAACTTTTACCAA
34_6383	CAACCCTCAGAACCCCTCTCCCGGGAGGGCGTTACTGGTGTTGGGGAACGAGCGCCCCCCGCGTCGCCCGCCCCTTAAATCTATTGGCGGCTCCGGAGCCTGTCTCCCCTGCGTAGTATTGCATCTCGCTTTGGTGACGTTCCCGGGCTGCTGTGGCTCCGCCACGAAACCCCCACTA
33_12763	CAACCCTCGGGACCCCTCTCCTCGGAGTGGGTTGCATCCCGGCGTTGGGGATCGGCCGCCTATTACCGGTGGCCGGCCCCGAAATTCAGTGTGCGGCCCCGTCTGCGGCCTCCTCTGCGTAGTAACACAATTCTCGCAGGCGGAGAGCGACGAGTCCACGCCGTAAAACCCCCGACCATACCAAA
6_69863	TCAACCCTCGGTGCCCCTCTGGCGGCCCGGTGTTGGGGCTCCACGCCACGCGTGGTCCCTGAAAATCAGCGGCGGACCCACGGCGGATCTTCCCTTGCGTAGTACCTAACGCCTCGCATCGGAAACCCCTAGGCTCCTGCCGTTAAAAACCCCCTACAAGTCCGCCCCCGCGCGGCACAT
28_87999	CAACCCCTCAGGCCCCCCTTTCGGGGGCGGGCCTGGTGTTGGGGCTCGGCCGCTACCCTGCGGCCGTCCCCTAAATGCAGTGGCGGCCTCGCCGCAATCCCTTGCGTAGTACTATACCTCGCACCGGAGCGCGACGCGGCCACGCCGTAAAACCCCCAATTTTCAAT
27_5883	CAACCCCCTCACGCCCCCTCGCGGGGCGTGGCGTTGGGGACCGGCCCCGCCACGTCGGCGGCCGCCCCCGAAATCCAGTGGCGGCCACGCCGCGGCTCCCTCTGCGCAGTAGCAATCGCCTCGCAGCCTGGGACGCGCGCGCGGCCACGCCTCGACGCAAAAATCATATCGT
32_974	CAACCCTCAAGCCCCTCGGGTCTTGGTGTTGGGGATCGGCCGCTGCGCAACCCGCGGCGGCCGGCCCCGAAATCCAGTGGCGGCCTCGCTGTAGCGTCTCCTGCGTAGTAGAAACACCTCGCAGCGGACCGCGGCGCCGGCCCCGCCGTAAAACCCCCAACTTTCTGA
27_18165	CAACCCTCAGGCCCCGCCTGGCGTTGGGGATCGGCGCGGCCCTCACAGGGCTGCCGGCCCCGAAAACTAGTGGCGGTCTCGCTGTAGCCCTCCTCTGCGCAGTAGCAACGCTCGCACTGGAACTCGGCGCGGCCACGCCGTAAAACAACCCAACCACCGAAA
27_93562	CAACCCTCGTCCCCCGTCTAGGCGGGAGGGCGGTGTTGGGGATGGGCCTGCCTCCGGGCCGGCCCGCCCCTAAATGTAGTGGCGACCACGCCGTAGCCTCCTCTGCGTAGTAGTAACTCACCTCGCGGGCGGAGAGCGGTGCGGCCTGCCGTAAAACCCCCTACTTTCTCAA
10_42162	CAACCCTCAGAACCCCTCTCTCGGGAGGGCGTTACTGGTGTTGGGGATGGAGCGCCCCCCCGCGGCGCCCCTCCCTTAAATCTATTGGCGGCTCCGGAGTCTGTCTCCCCTGCGTAGTATTGCATCTCGCTTTGGTGACTTCTTCGGGCTGCTGTGGCACTGCCACGAAACCCTCTA
12_32972	CAACCCTCGCACGCCCCTCTGGGGGCGGCGGTGTTGGGGACCGGCCGCCCAGCGGCCGCCCCCGAAATGCAGTGGCGGTCCCGCCGGCGCCTCCCCCGCGTAGTAGCACACACCTCGCGGACCGGGAGCGACGACGGGCCCAACGCCGTAAAACCCCCCCCCCAACTGAAGGCCTCCGGGCCGAAGA
32_46413	CAACCCTCGCCCCCGGCTTCTGTCGGAGGCGGTGTTGGGGATCGGCCTCCCGTCTTCCGGGTGGCCGGCCCCGAAATTGAGTGGCGACCACGCCGTAGCCTCCTCTGCGTAGTAGTTAAACACTCGCGGGCGGAGAGCGGTGCGGCCTGCCGTAAAACCCCCAACTCTTCTAA
36_56200	CAACCCTCAAGCCCCCGGGCTTGGTGCTGGGGATCGGCCGTCACGGGCCGGCCCCGAAATAGATTGGCGGTCCCGCCGTCGCCTCCTCTGCGTAGTAGCGACACCTCGCACTGGGACGCGGCGCGGCCATGCCGTAAAACCCCAACTTCTGAAA
32_67655	CAACCCCTCGGGCCCCCTTCACGGGGCGGCCCGGTGTTGGGGATCGCCCGCCCCTCGCGGCGGGCGTCCCTCAAATCTAGTGGCGGACCTTCCGCGCCTCCCCTGCGTAGTACTGCACCTCGCACCGGAGCGCGCTGGGGCCCTGCCGTTAAACCCCCCACTTCTCAA
28_90005	CAACCCTCAGGGCTCTCCGGCACTGTCCGGAGGGTGCTGGTGTTGGGGATCGGCAGTCCCAGCGGCTGCCGTCCCCGAAACGTAGTGGCGGTCTCACTGTGACCTCCCCTGTGCAGTACTTCGCTCGCAGAGGGATAGCGGTGCGGCCACGCCGTAAAACGCCCAACTCTTCAA
14_30462	CAACCCCTCATGCCCCGCTCGCGGGGCGTGGCGTTGGGGACCGGCCCCGCCAACGTCGGCGGCCGCCCCCGAAATCCAGTGGCGGCCACGCCGCGGCTCCCTCTGCGCAGTAGCAATCGCCTCGCAGCCTGGGACGCGGCGCGGCCACGCCTCGACGCAAAACATCACATCGT
10_42323	CAACCCCTCACGCCCCCTCGCGGGGCGTGGCGTTGGGGACCGGCCCCGCCACGTCGGCGGCCGCCCCCGAAATCCAGTGGCGGCCACGCCGCGGCTCCCTCTGCGCAGTAGCAATCGCCTCGCAGCCTGGGACGCGGCGCGGCCACGCCTCGACGCAAAAATCATATATCGT
28_59935	CAACCCCTCAAGCCCCAGCGGCTTGGTGTTGGGGATCGACCCGCCGCCTGACCCCCCCGGGGGGATGGCAGGGTCGGCCCTGAAATACAGTGGCGGTCCCGCCGCGGCCCCCTCTGCGTAGTAGCACACCTCGCAGTGGAGAGCGGCGCGGCCACGCCCAACCCCATACTTCTCAA
32_28642	CAACCCTCGGGTCCCGCTTTGCTGCGGGCTCCGGCGTTGGGGACCGGCCTCCGCCTTGGACGGCCGCCCCCGAAACCTAGTGGCGGTCCCGCCGCGGCCTTCTCTGCGTAGTAGCAAAACACCTCGCACTGGAGAGCGGCGCGGCCACGCCGTAAAAAAAAACGAACTTCTGAA
26_10126	TTTCAACCCTCGCATCCGGCTCGCGCCGGGGGCGGTGTTGGGGATCGGCCGCCCCCCAGCGGGTGGCCGTCCCTTAAATCCAGTGGCGACCTCGCCGTAGCCTACCCCGCGCAGTAGTAAAACACCTCGCGGGCGGAGGGCGGAGTGGTCACGCCGTAAAACCCCCCAAACCATCACAA
27_74726	CAACCCTCAAGCACTGCTTGGTGTTGGGGGCCGGCGAGGTCGTCTTTCTCGACGCGCCGCCCCCGAAATGACTTGGCGGCCCCGTCGCGGCCCTTCCTCTTGCGTAGTAGCACACACCTCGCATCGGGAGCCCGACGGCGGCCACTGCCGTAAAACACCCAACTTTCTCAGA
32_113	CAACCCTCGGCCCCCGGTGGCCGGCGTTGGGGACCGGGGCGCCCCCGCGCGCCCCGTCCCCGAATTACAGTGGCGGCCCGGCCGCGCCTCCTCTGCGTAGTAGCACACCTCGCAGCCCGGAGAGCGGCCCGGCCACGCCGTGAAACCCCCACTACCAA
29_24477	CAACCCTCAGAACCCCTCTCTTACGGGAGGGCGTTACTGGTGTTGGGGAACGAGCGTCCACCGCGGCGCCCGTCGCTTAAATCTATTGGCGGCTCCGGAGTCTGTCTCCGCTGCGTAGTATTGCATCTCGCTTTGGTGACTTCTTCGGGCTGCTGCGGCCTCTGGCTGCGAAAGCCCCACTA
28_30690	CAACCCTCGGATCCCCGGCTTGCTGGGGAACCGGTGTTGGGGCTCGGGGGACCCAGCGTCCTCCCGTCCCCTAAATACAGTGGCGGTCACGCTGCAGCTTCCTCTGCGTAGTAATGCACCTCGCAGCCTGGAGAGCGGCGCGGCCACGCCGTAAAACCCCCTACTTCTTAA
32_91175	CAACCCTCGAGCCCCTTTGGGGGATCGGTGTTGGGGACCGGGTGCTGCCCGTAGCAATCTTGATAGTTTGTTGCGGGCGGCGGCCGCCCCCTAAATTCAGTGGCGGTCCCGCCGCAGCCTCTCCGTGCGTAGTAGCATTTGCTCACGCTTCGCAAGGGAGAGAGCGGCGCGGCTATGCCGTAAAACAACCCAACTTTCTGAAA
5_39988	CAACCCTCAAGCAACTTCTGCTTGGTGTTGGGGATCGGCCGTAAAATGCCGCCCCCGAAATCTATTGGCGATCTCGCTGTAGCTTCCTATGCGTAGTAGTAACATCTCGCATCTGGAGAGCGGCGCGGTCATGCCGTAAAACACCCAACTTTTCA
37_57549	CAACCCTCAGAACCCCTCTCTCGGGAGGGCGTTACTGGTGTTGGGGAACGAGCGCCCCCCCCCGCGGCGCCCGTCCCTTAAATCTATTGGCGGCTCCGGAGTCTGTCTCCCCTGCGTAGTATTGCATCTCGCTTTGGTGACGTCCCCGGGCTGCTGTGGCTCTGCCACGAAACCCCCACTA
26_20102	CAACCCTCAAGCAACTTCTGCTTGGTGTTGGGGATCGGCCGTTAAACGCCGCCCCCGAAATCTATTGGCGATCTCGCTGTAGCTTCCTATGCGTAGTAGTAACATCTCGCATCTGGAGAGCGGCGCGGTCATGCCGTAAAACACCCAACTTCTCCAAA
6_48871	CAACCCCTCGAGCCCGTTCCGGCGGCTCGGTGTTGGGGATCGGCCCCGCCCCTGGTGGCGGGCCGGCCCCGAAATCCAGTGGCGGTCCCGCCGCAGCCCTCCTCTGCGTAGTAGCACACCTCGCACCGGGAGCGCGGCGCGGCCACGCCGTTAAACCCCCCCCCAACTTCTGAAA
14_77627	CAACCCTCGGGCCCCGCATTCGTGCGGGCTCCGGCGTTGGGGACCGGCCTCCGCATCGGACGGCCGCCCCCGAAACCCAGTGGCGGTCCCGCCGCGGCCTTCTCTGCGCAGTAGCATACACCTCGCACTGGAGAGCGGCGCGGCCACGCCGTAAAAGAAACGAACTTTCTGAA
30_49810	CAACCCTCGAGCCCTCGTGGCCCGGCGTTGGGGATCTGCCCAGGCAGGCCCCGAAAACCAGTGGCGGACCCGTCCGGGACCTCTCCTTGCGTAGTAGCATCAGCCTCGCATCGGGAGCCGGCGGGCCTTCCGGCCTCTAAAACCCCCCACAAGTCCGCTCCGGCGGCATCAA
13_54997	CAACCCTCACGCCCGGCTTCGTGTCGGGGGTGGTGGTGGGGATCGGCCTCCCGGTTACGGGCGGCCGGCCCCGAAATAGAGTGGCGACCACGCCGTAGCCTCCTCTGCGTAGTAGTGAAAGCCTCGCAGGCGGAGAGCGGTGCGGCCTGTCGTAAAACCCCCAACTCTTCTAAGGTTGACCTCAG
21_23213	CAACCCTCAGAACCCCTCTCTCGGGAGGGCGTTACTGGTGTTGGGGAACGAGCGCCCCCCGTGGTGCCCGTCCCTTAAATCGATTGGCGGCTCCGGAGTCTGTCTCCCCTGCGTAGTATTGCATCTCGCTTTGGTGACGTCCCCGGGCTGCTGTGGCCCTGCCACGAAACCCCCACTAGGTTGACC
12_12561	CAACCCTCAGAACCCCTCTCTTACGGGAGGGCGTTACTGGTGTTGGGGAACGAGCGTCCACCGCGGCGCCCGTCCCTTAAATCTATTGGCGGCTCCGGAGTCTGTCTCCCCTGCGTAGTATTGCATCTCGCTTTGGTGACTTCTTCGGGCTGCTGCGGCCTCTGGCTGCGAAACCCCCAAGTTTTACTGAA
40_1891	GGAATCGATGCTGACTTTTATGTTCCAGTGTCGGATTTGGACGGTTGCCGGGGATCCCCCCGGCTCGTCTCGAAATGCGTTAACGTGGACTTTTTTTGACGTCCGATATCCGGTGCGATAATGATTCGCCGGGAGGGGAATGGTCGAGAGTCCGTGATCGTGTTGCATGTATTCGTATTCTATGTACACAATACTATCTATT
14_44850	ACAACCCTCAAGCCTCGCTTGGTGTTGGGGCCTACTGTCACCGGCAGCCCTTAAAATCAGTGGCGGTGCCGCCTGGCCCTGAGCGTAGTAATCCTTCTCGCTACAGCGTCCGGCAGGTGCTCGCCATCAACCCCCCTCACCTCCTAT
36_27898	CAACCCTCAAGCTCTGCTTGGTGTTGGGCCCCGCCGCACCGGCGGGCCCTAAAGTCAGTGGCGGTGCCGTCTGGCTCCGAGCGTAGTAATTTATCTCGCTATTGGGTCCGGTGGTTGCTTGCCAACAACCCCCAATTTTTCTAT
44_35750	CAACCCTCAAGCGCTGCTTGGTGTTGGGCCCCGCCCGCTGCGGCCGGCCCCAAAGACAGTGGCGGCGCCGCTCGGCCCCAAGCGCAGTACAACCCCTCGCTCTGGGACCCCGCGGTGGCCGGCCAGGACCCCCAACTCTGT
20_1105	CAACCCTCAAGCGCTGCTTGGTGTTGGGCCCTGCCGTCCCCGGCTGGCCCTAAAAACAGTGGCGGTGCCGTCTGGCTCTAAGCGTAGTACATCTCTCGCTAAAGG
36_9651	CACCCCTCAAGCTCTGCTTGGTGTTGGGCCCCGCCGCACCGGCGGGCCCTAAAGTCAGTGGCGGTGCCGTCTGGCTCCGAGCGTAGTAATTCTTCTCGCTTTGGAGGCCCAGGCGCGTGCTTGCCATCAACCCCCAATTTTTTTCA
5_51999	CAACCCTCAAGCCTCGCTTGGTGTTGGGCCCCGCCGCCTGGCGGGCCCTAAAGTCAGTGGCGGTGCCGTCCGGCTCCGAGCGTAGTAACACTTCTCGCTTTGGAGACCCGGCTGTGTGCCTGCCAGCAACCCCCCATTTTTTCA
33_60544	TAACCCCTCAAGCATAGCTTGGTGTTGGGGCCTGCTCCCGGGCAGCCCTTAAAATCAGTGGCAGTGCCTTCTGGCTCTAAGCGTAGTAATACTTCTCGCTATAGGGTCTAGTAGTCCACTCGCTAGAAACCCCAACTTTTAAT
34_74918	CAACCCTCAAGCCTCGCTTGGTGTTGGGCCCGGCCGCTACGGCCGGCCCTAAAGTCAGTGGCGGCACCGTCTGGTCCTAAGCGTAGTAATGCTCTCGCTCTAGGCCCCGGCGGCCGCACGCCAGCAACCCCCATCTTTCTAC
37_96375	CAACCCTCAAGCCCTGCTTGGTGTTGGGCCCCCGCCCGCCGCGGCCGGCCCTAAAATCAGTGGCGGCGCCGTCGGGCCCTAAGCGTAGTAATGCTCGCGCTCCAGGGCCCCGCGGCCGCCCGCCAGGAACCCCACTTCGAC
6_214	CAACCCTCAAGCTCCGCTTGGTATTGGGCTCCGCCGACCCGGCGGGCCCTAAAGTCAGTGGCGGTGCCGTCCGGCTCCGAGCGTAGTAATTCTTCTCGCTCTGGAGGTCCGGTCGTGTGCTTGCCAGCAACCCCCAATTTTTTTCA
6_32252	CAACCCTCAAGCCTCGCTTGGTGTTGGGCCCTGCCCGTCGCGGCCGGCCCCAAAGTCAGTGGCGGCACCGTCTGGTCCTACGCGCAGTAATCCTCTCGCTCTAGGCCCCGGCGGCGGCACGCCAGCAACCCCCAACTCTCCAC
2_16754	CAACCCTCAAGCCTCGCTTGGTGTTGGGCCCCGCCCGCTGCGGCCGGCCCCAAAGTCAGTGGCGGCACCGTACGGTCCTAAGCGTAGTAATGCTCTCGCTCCAGTACCCTACGGCCGCGCGCCAGAACCCCAAACTTCTAT
20_20195	CAACCCTCAAGCTCTGCTTGGTGTTGGGCCCCGCCGCACCGGCGGGCCCTAAAGTCAGTGGCGGTGCCGTCTGGCTCCGAGCGTAGTAATTCTTCTCGCTTTGGATGCCCAGGCGCGTGCTTGCCATCAACCCCCAATTTTTTACA
33_35763	CAGCCCTCAAGCCTGGCTTGGTGTTGGGCCTGGCCGTCCCGCGGCCGGCCCCAAAGGCAGCGGCGGCGCCGCCCGGCCCTGAGCGTAGTACGTCTCTCGCTCCAGGGCGTGGCGGTGGCCTGCCAGACCCCCGACTCTGT
27_76381	CAACCCTCAAGCCTCGCTTGGTGTTGGGTCCGGCCCGCCGCGGCCGGCCCTAAAGTCAGTGGCGGCACCGTCTGGTCCTAAGCGTAGTAATGCTCTCGCTCTAGGCCCCGGCGGCCGTACGCCAGCAACCCCCACTTTCTAT
33_25117	ACAACCCTCAAGCTCTGCTTGGTATTGGGCCCCGCCGACCCGGCGAGCCCTAAAATCAGTGGCGGTGCCATCCGGTTCCGAGCGTAGTAATTCTTCTCGCTTTGGAGGCCGGGCGTGTGCTTGCCAGCAACCCCCAATTTTTTCAA
34_12212	CAACCCTCAAGCCTGGCTTGGTGTTGGGCGCGGCCCGTGGGCCGGCCCCAAAGGCAGTGGCGGCGCCGCCGGGCCCTGAGCGTAGTACGCCTCTCGCTCCAGGGTCCCGCGGTGGCCGGCCAGAACCCCTCTCCTC
14_6916	CAACCCTCAAGCTCTGCTTGGTGTTGGGCCCCGCCGCACCGGCGGGCCCTAAAGTCAGTGGCGGTGACATCTGGCTCCGAGCGTAGTAATTCTTCTCGCTTTGGAGGCCCAGGCGCGTGCTTGCCATCAACCCCCAATTTTTTTCA
33_28845	TTCAACCCTCAAGCGCGGCTTGGTGTTGGGCGCGGCCCGCCGGCCGGCCCCAAAGGCAGTGGCGGCGCCGCCCGGCCCTGAGCGTAGTAACTCTCCCGCTCCAGGGCCCGGACGGCGGCCTGCCAGCAACCCCGACTCTGT
35_84603	CTGCCCTCAAGCGCGGCTTGTGTGTTGGGCGTTCGCCCCCCGGCGGGGGCGTGCCCGAAAGGCAGTGGCGGCGCCGTGCCCGATCCTCGAGCGTATGGGGCTCTGTCACCCGCTCTGGAGGCCTGGCCGGCTGCCGTCGACCCGTCAGACCTTACTTTACC
27_35441	CAACCCTCAAGCCTAGCTTGGTGTTGGGCCCCGCCGCCTGGCGGGCCCTAAAGTCAGTGGCGGTGCCGCCTGGCCCCGAGCGCAGTAACTCTTCTCGCTCTGGAGGCCTGGGCGCGTGCCTGCCAACAACCCCTCATTTTTTCA
35_84031	CAACCCTCAAGCGCGGCTTGGTGTTGGGCGCGGCCCGCGCGGCCGGCCCCAAAGGCAGTGGCGGCGCCGCCGGCCCCGAAGCGTAGTACGACTCTCGCTCCCGGGTCCCGCGGTGGCCTGCCAGAACCCCCGACTCTGT
39_92770	CAACCCTCAAGCTCTGCTTGGTGTTGGGCCCCGCCGCCCCGGCGGGCCCTAAAGTCAGTGGCGGTGCCGTCCGGCTCCGAGCGTAGTAATTTTTCTCGCTTTGGAGGCCTGGGCGTGTGCTTGCCATCAACCCCCAATTTTTTTCA
27_26169	CAACCCTCAAGCCCTGCTTGGTGTTAGGCCAGGCCCGTCGCGGCCGGCCCTAAAGACAGTGGCGGCGCCGCCCGGCTCCCAGCGTAGTACTCCTCTCGCTGCGGCGCCTGGTGGTGGCCTGCCAGACCCTAACTCTGTGGTTGACCTC
32_58045	CAACCCTCAAGCCTTGGCTTGGTGTTGGCGCCCTGCGTCTGCAGGCGCCCAAATTCAGTGGCGGACACGCCCCGGTCTCCGAGCGCAGTAACCATTCTCGCTTTGGGCGTCCGGCGTGGGCTTGCCTCGCAACCCATTTTCTCA
5_11650	CAACCCTCAAGCCCAGCTTGGTGTTGGGGACCGGCCGCGACTTTAACCGCCGCGGCCGCCCCCGAAATACAGTGGCGGTCTCGCTGCAGCCTCCCTTGCGTAGTAGCACACCTCGCACCGGAGCGCGGCGCGGCCACGCCGTTAAACCCCCAAACTTCTGAA
34_5962	CAACCCCTCAAGCCCAGCTTGGTGTTGGGGCACTGCGTCCCGCAGGCCCCCAAATCCAGTGGCGGACGCGCCAGGTCCCCGAGCGCAGTAGTTTCTCCTCGCTCTGGGCGGCCGGCGCGGGCTTGCCTCGCCCCATCACGCACAG
22_4537	CAACCCTCAGGTGACATCATCTGATGTTGGGTGTTGCGTGGAGCATGCCCTAAAGCCAACGACGGCGGCGTGCCGACCTCAAGCACACAGCAGTGCGATGCTGGGAAGAGCGCCGTCAGGACCCCTCCAAGA
28_54737	CAACCCCTCAGGCCCTGGTGCCTGGCGTCGGGGCGCTCCCGCCTAGCGCGGGAGGCCCCCAGAGACAGTGGCGGACCCGCCGCGGCTCCGAGCTCAGTAGTAAAATATCTCGCTTAGGACGTCCGCGGGGGGGCTCCCGGCCGTAAAATCCGGCGCTCCTCGGAGCCCGACTCTTCTAA
35_13265	CAACCCCTCAGGCCCTGGTGCCTGGCGTCGGGGCGCTCCCGCCTAGCGCGGGAGGCCCCCAGAGACAGTGGCGGACCCGCCGCGGCTCCGAGCGCAGTAGTAAAATATCTCGCTTAGGACGTCCGCGGGGCGGCTCCCGGCCGTAAAACCCGGCGCTCCCCGGAGCCCGACTCCTCAA
14_12716	CAACCCTCGAGCCGCTTTTAGTGGATCGGTGTTGGGGCACTACGGTAAAACGTAGGCCCCGAAATGAAGTGGCGGTCCCGTCGCGGCGTCCTATGCGTAGTAACTTTCAGTCTCGCATCGGGTCCCGGCGGTGACCTGCCGTCAACCTAATTATTTTCTATG
3_24894	TCAACCCCTCAGGCCCTAGCGCCTGGCGTCGGGGGCTTCCCCTCACCGGGAACCCCTTAGAAACAGTGGCGGACCCGCCGCGGCTCCGAGCGCAGTAGTTAAAATTTCTCGCTTCTGGAGTTAACCGCGGGGGAGTCTGAGCCGTTAAACACCGGTCCCCGGACCGAATCACCAA
14_81405	CAGCCCTCGAGCCGCTTTTAGTGGATCGGTGTTGGGGCACTACCGTCAAACGTAGGCCCCTAAATGAAGTGGCGGTCCCGCCGCGGCGTCCTATGCGTAGTAACTTTCAGTCTCGCATCGGGTCCCGGCGGTGACCTGCCGTCAACCTAATTATTTTCTATG
32_94286	TTGACTCTCTGACCGCTTCGGCGGCCAGGATCTGAGCGGACCAGCGGTTTACCGCTCGCCGCTCTAAACGCATGCAGCCGGCCTCTAGAGTGTTTGACTCGGAATGGCTTGATAATGTCTTTGACTTATTAGCTATCTGAATCTAGCGTCTCCTTAGGCCAAGGCGCCAGATTGTTTGTGCCTGCGAAAGCGGCATTTACACTCGACA
21_6295	TTGACTCTCTGACCGCTTCGGCGGCCAGGATCTGAACGGACCAGCTTTATCGCTCGCTGTTCTAAACGCATGCAGCCGGCCTCTAGAGTGTTTGACTCGGAATGGCTTGATAATGTCTTTTGACTTATTAGCTGTCCGAATTTTGCGTCTCCTTAGGTTAAGGCGCCAGATTGTTTATACCAGCGTAAGCGGTATTTACACTCGACA
8_22919	GTTGACTCTCTGACCGCTTCGGCGGCCAGGATCTGAGCGGACCAGTGGTTAACCGCTCGCCGCTCTAAACGCATGCAGCCAGCCTCTAGAGTGTTGGACTCGGAATGGCTTGATAATGTCTTTGACTTATTAGTTATCCGGATTCAGCGTCTCCTTAGGCCAAGGCGCCAGATTGTTTGTGCCTGCGAAAGCGGCGCTTACACTCGACA
28_97337	CAACCCTCAAGCGCGGCTTGTGTGTTGGGCCTTCGTCCCCCGTGGACGGGCCCAAAAGGCAGTGGCGGTGCCGCGGTCCGGTGCCCGAGCGTATGGGTTTTTTTTGACACCCGCTCCGGGGGCCCGGCCGGCGCTGGCCGATCGAACGATTTCTTCTCA
33_72826	CAACCCCTTCAAGCCCGGCTTGTGTGTTGGGCGTCGTCCCCGCTGGACGCGCCCGAAAGGCAGTGGCGGCTCCGTGTCCGGTGCCCGAGCGTATGGGCTTCAATCACCCGCTCTGGTGGCCCGGCCGGCGCTGGCCTTCTCAGTCTTGACCAACTTTTGGTTGAGGCCTTGTGAACTTTCGT
14_82610	CAACCCTCAAGCCTAGCTTGGTGTTGGGCTCCGCTGCCTAGCGGGCCCTAAAGTCAGTGGCGGTGCTGTCCGGCTCCGAGCGTAGTAATTCTTCTCGCTCTGGAGGCCCGGGCATGTGCTTGCCAGCAACCCCCCAATTTTATCA
28_68609	CGCACCCTCAAGCGCGGCTTGTGTGTTGGGCCCCCGCGTCCCCGCGTTCCGGGGGACGGGCCCGAAAGGCAGTGGCGGCGTCGCGGTTATCCGATCAGCCAGAGCGTATGGGGACACTGTTCACACGCTCGGGGCGCGGACCGGCGCCGGCCTGGTCACCGATTCTCTCTCCTCCAC
27_87300	CACACCCTCAAGCGCGGCTTGTGTGTTGGGCCTTCGCGTCCCCGCTTCTAGGGGGACGGGCCCCAAAGGCAGTGGCGGCGTCGCGGTGATCCGATCAGCCAGAGCGTATGGGGACTCTGTTCACACGTTCTCGGTGCGGACCGGCGCCAGCCCGGTGACCCCGATCTTTCCCAA
35_72685	CACACCCTCAAGCGCGGCTTGTGTGTTGGGCCTCCGCGTCCCCCGTGTTCGGGGGGACGGGCCCGAAAGGCAGTGGCGGCGTCGCGGTTATCCGATCAGCCAGAGCGTATGGGGACTCCGTTCACACGCCTCCGGTGCGGACCGGCGCCAGCCCGATCTTCTTTTTGTAACAA
32_7108	CGAACCCCTCAAGCACGGCTTGTGTGATGGGCCCCGCGTCCCCAGCTCCGGCGGGGACGGGCCCGAAATGCAGTGGCGGCGTCGCGGTAATCCGATCAGCCTGAGCGTATGGGGACTCTCGTCACACGTCTCACGGTGCGGACCGACGCCCGCCTGACCACCAGATACTTTCTCATC
33_64528	CAACCCCTCAAGCCCGGCTTGTGTGATTGGCGCCTGTCCCCCCTCCCGGGGGACACGCCCGAAAGGCAGTGGCGGCGTCGCGGTTATCCGAATTGCCTGAGCGTATGGGGCTTTGTCACGCGCTCACGGTGAGGACCGGTGCCAGCCCAACCACCTCTTTCTTCTGT
10_16242	CAACCCTCAAGCGCGGCTTGTGTGTTGGGCCTCGTCCCCTGTGGACGTGCCCGAAATGCAGTGGCGGTACCGTGCTCCGGTGCCCGAGCGTATGGGCTTATCACCCGCTCTGAGGCCCGGCCGGTGTCTGCCGACTTGGTGAACTTCTTTTCA
11_31511	ACAACCCTCAAGCTCTGCTTGGTATTGGGCACCGCCGACCCGGCGAGCCCTAAAATCAGTGGCGGTGCCATCTGGCTCCGAGCGTAGTAATTCTTCTCGCTTTGGAGGCCGGGTGTGTGCTTGCCAGCAACCCCCAATTTTTTTAA
28_71615	CAAACCCTCAAGCCCGGCTTGTGTGATGGGCCCCGCGTCCGCCCTTTAGGGCCGGACGGGCCCGAAATGCAGTGGCGGCGTCGCGGTAATCCGATCAGCCAGAGCGTATGGGGACATCTCGTCACACGCTTCAGGTGCGGACCGGCGCCCGCCCGAGACCAAATCTCACACCAAG
37_81525	CAAACCCTCAAGCACGGCTTGTGTGATGGGTCCCGCGTCCGCCTTCCGGGGCGGACGGGCCCGAAATGCAGTGGCGGCGTCGCGGTAATCCGATCAGCCAGAGCGTATGGGGACATCTCGTCACACGCTTCAGGTGCGGACCGGCGCCCGCCCGACACCAAATCTCACACCAAG
27_52194	CAACCCCCTCAAGCCCGGCTTGTGTGTTGGGCGTCGTCCCCGCTGGACGCGCCCGAAAGGCAGTGGCGGCTCCGCGTCCGGTGCCCGAGCGTATGGGCTCTATCACCCGCTCTGGTGGCCCGGCCGGCGTTGGCCTTGTGAATCGACTTTCGT
5_15772	CAACCCTCAAGCCTAGCTTGGTGTTGGGCTCCGCCCGCCTGGCGGGCCCTAAAGTCAGTGGCGGTGCTGTCCAGCTCCGAGCGTAGTAAATCTTCTCGCTCTGGAGGCCTGGGCATGTGCCTGCCAGCAACCCCCCAATTTTATCA
2_32886	CAACCCCTCAAGCGCGGCTTGTGTGTTGGGCCCCGCGTCCCCCGTGGACGGGCCTGAAAGGCAGTGACGGCGTCGTGCTCCGGTGCCCGAGCGTGTGGGAATTTCAAACCGCTCGAGTGGCCCGGCCGGCGCTGGTCGAATCATTTTCTCGT
28_88602	CAAACCTCAGGCCATCGCCTGCTGTTGGGACGTCCCGGTCTTTTGCGGGAGCCCCGAATCTCAGTGGCGGAGCCGCCCTGGACTCTGAGCGTAGTAACAGAAATCGCCCACGAGCACAGGCGGTGCCAGCCGTAAAACGCCCACCACTTCAAG
44_16317	AAACCTCTCCGGTTTGCAATTTTGTAGACACGGTTTTTGGCGTGGGGAGTGGCCGCCGCGCTTCGGTGCGGGCAGGTTCCCCCGCTTAAACGTGAAGCTAGCGGTAGATAATAATTGTGTTGACTCGTAGAATATACCGTCACCAGCCTTTAGAATCCGCCGCCTAAACTTCGGGCTTTCGGCCCCTGAC
14_8700	AAACCACTTCGGTAGTATTCAATTACCGGCGTTGGCGGCGGGTGGTCCCACTGTGGGATCCCCCCGCTTAAACCTGGCGCGGGGTAAGCTAGCCATGCAAACCGCAAATAGTAGAATTTCCTTCTTTTGCGCGAGCGGCTCTAGCCCCCCCTTCAAAGTAAACCCCATCT
4_11849	CAAAACCTCTCCGGTGTCCCGGTTTTGTTACCGGGGTGCGCGGGCATGCTGGCGCGGGGATGCGGCCGCCGCGCTTCGGTGCGGGCGGGCCTTCCCCCGCTTAAAGGTGTGGAAGCTAGCGGGGTGCGCCCCGGATCGCGACGACTCGTAAGCCATTACCGTCGAAGGCATCCGGACGCCCCCACCTCCAAACTCGGTGGCACCTCGGTGCCCCTCAAAC
48_37673	CCCCCCCACTCAAGCACTTTATGCTTGGAATATTTTGGATGAGCAGCTGCCATGGTTGCTGTCCATAAATTCATAGGCAGTATGGTTTTCTTTCCAGCTTGGGCGTGATAAATTACACTTATACGGTTCAATATTGGAGCAATCGTACTTGCCCTTAACCCCCAACATATTTTTTTTT
48_694	CCCCCCCACTCAAGCACTTTATGCTTGGAATATTTTGGATGAGCAGCTGCCATGGTTGCTGTCCATAAATTCATAGGCAGTATGGTTTTCTTTCCAGGCTGGGCGTGATAAATTACCCTTTTCCCTTTCATTATTGGAGGCATGGTACTTGCCCTTAACCCCCAACTAATTTTTTTT
21_25364	TCAACACCCCTCGAGCAATTTTTGCTTGGATTATTTGGAGTATGCAGGTGTCTTTTGACCCTGCAGCTCAGAAAGCTATAGGCAGTGTCCACTTTGTCTTGAATCAGATAATACTAGCATTATCATCTGAGCGGGTAAGTGGAAGTATTTGCCAGAAACTGAATGTTTTCTTATGA
25_4459	AAAGCCATCAAGCGAGCGTGCCTCGCCTGGTTCTGGGGGATGGTCTGCCCTCTGGGGAAGCCCACTCCCGAAATACAATGGCGGACAATCCACCAGTGGAACTGCGGCGTAGTAAGTTAATTCTTTCGCCTGCAGCAATGGAGGGATCATCCTGCCGGTTGCAAAACCCCCACATCCAAC
48_6324	CCCCCCCACTCAAGCACTTTATGCTTGGAATATTTTGGTTGAGCAGCTGCCATTGTTGCTGTCCATAAATTCATAGGCAGTATGGTTTTCTTTCCAGGCTTGGCCTGATATATTACACTTATACCGTTCAATATTGGAGGCATCGTACTTGCCCTTAACCCACAACTTATTTTTTTTT
27_74852	AAAGCCATCAAGCGAGCTTGCCTCGCCTGGTTCTGGGTGATGGCCTGCCCTCTGGGAAGCCCACTCCCGAAATCCAACGGCGGACAACCCACCAGTGGAACCTGCGGCGTAGTAAGTTAACTCTTTCGCCTGCAGCCATGGAGGGATCGTCCTGCCGGATGCAATACCCCCACATCCAAT
48_39555	CCCCCCCACTCAAGCACTTTATGCTTAGAATATTTTGGATGAGCAGCTGCCATGGTTGCTGTCCATAAATTCATAGGCAGTATGGTTTTCTTTCCAGGCTGGTCGTGATAAATTACACTTATTCCGTTCAATATTTGAGGCTTCGTACTTGCCCTTTACCCACAACCTATTTTTTTTT
27_78033	AAAAGGCATCAAGCACCTTGGCTTGGTCGTGAGGGATGAGCGCCTGTGACGGTCACCCTCGAAATCGATCGGCGGATTTTCCGGAGAGCGTCTTGCGGCGATCATAACTGAACGCCTTCGCAGCGGCACGTTCTCCGAGTCGCCGTAAAACCCCCCAACATTCAAT
29_4214	AAAGCCATCAAGCGAGCTTTGCCTCGCCTGGTTCTGGGGGATGGTCTGCCCTCTGGGCAGCCCACTCCCGAAATTAAATGGCGGACAACCCACCGGTGGAACTGCGGCGTAGTAAGTTAATTCTTTCGCCTGCAGCCATGGAGGGATCATCCTGCCGGTTGCAAAACCCCCACATCCAAT
48_17589	CCCCCCCACTCAAGCACTTTATGCTTGGAATATTTTGGATGAGCAGCTGCCATGGTTGCTGTCCATAAATTCATAGGCAGTATGGTTTTCTTTCCAGGGTGGGCGTGATAAATTACCCTTATAACGTTCAATATTGGAAGCCTCGTAATTGCCCTTAACCCACAA
27_2834	ACAACCACTTCACATCTAATGTGGTATTGACTGATGTGGAAGGCACTTGCGGTGCTTGTCCCACTCAGTCGAAATGTATAGGCCAGAGAAGCAAACCATGGCAACAGACTCACAGAGTATTATACAATGCTAAACTAGTCGGGTTACGGGTTGAAATCTGTGCCACTGGACCCCCCGTTCATCTAATTCATAGA
20_35600	TTAAAAGCCATCAAGCGAGCTTGTCTCGCCTGGTTCTGGGGGATGGTCTGCCCTCTGGGGAGCTCCACCCCCGAAATCCAACGGCGGACAACCCACCCGTGGAACTGCGGCGTAGTAAGTTAATTCTTTCGCCAGCAGCCATGGAGGGATCATCCTGCCGGTTGCAAAACCCCCACATCCAAT
48_32628	CCCCCCCACTCAAGCACTCTATGCTTGGAATATTTTGGATGAGCAGCTGCCATGGTTGCTGTCCATAAATTCATAGGCAGTATGGTTTTCCTTCCAGGCTGGGCGTAATAAATTACACTTATAGCGTTCAATATTGGAGGCATCGTACGTGCCCTTAACCCA
27_42933	TCAACACCCCTCAAGCAATTTTTGCTTGGACCATTTGGAGCATGCAGGTGTCTTCGGACCCCGCGGCTCAGAAAGCTATAGGCAGTGTCCACTTCGTCTTGACGCAGATAATACTAAGCATTATCATCTGAACGAGTGGGTGGAAGTATTTGCCAGAAACTAAATATTTTTCTTATGAGGTTGACCTGAGATCAGG
28_70207	AAAAACCTCAACCATAATTTATTATGAGTTGGTATTGCATTGGACTTCTTGTGGGTCCTCTGCGAAATTCAATGGCGAAGAGCCACGCAACCAAAGCGTAGTATAACTATTTCGTTATGGAAGCGTTGGTGCCTCTGCCGTAACCCCCCAATTTCTTAGT
27_92179	AAACCCTCAAGCCCTTCGGTGTTGCCCCGCCCCTGGCGACGGCTCCGCCTGGCTTGGTGTTGGGTGTTTGTCCCCGCTCTCCGCGTGGACTCGCCCCAAATGCATTGGCAGCGGCCTTCCAGCTTCTCGCGCAGCACATTGCGCAGCAGGGCACGGCGAGGCGCGCGTCCAGCAAGCAACCCCCCAA
39_40974	ACATCCTCAAGCTCTGCTTGGTGTTGGGCGTCTGTCCCCCCGCCGCAAGGCGAGGACTCGCCCCAAAGGCATTGGCAGCGGTTCCCGCCGGACCACCCCAGCAGCGCAGCACTGTTCGCGCAACCGGGGACCGGCGCGTGTCCAGCGTCCACGAAGGCCCGATCTCGCATCGCG
31_42035	GTACCCTCAAGCTTTGCTTGGTGTTGGGCGTCTTGTCTTTTCCATTTGTGATTAGACTCGCCTTAAAGTAATTGGCAGCCAGTGTTTTTGGTAGTAAGCGCAGCACAATTTGCGTATTGGGAAACATTCGTTTCACTGCGCTTAGAGGACATCTTTCT
40_22536	GTACCCTCAAGCTTTGCTTGGTGTTGGGCGTTTTGTCCCGCGTTGCGCGTGGACTCGCCTTAAAGCGATTGGCAGCCGGCATATTTGGCCTTGGAGCGCAGCACATTTTGCGCTTCTTGTCATGAATGCGGGCGTCCATTAAGCCTATATATTTTGC
28_30407	GTACCCTCAAGCTCTGCTTGGTGTTGGGTGTTTGTCCCCCCTTTTGTGCGTGGACTCGCCTTAAAGCGATTGGCAGCCGGCATATTGGCCTTGGAGCGCAGCACATTTTGCGCTTCTTGTCAATTATTGTTGGCATCCATCAAGTACAATTCTAAC
32_77096	CAACCCTCAAGCTTTGCTTGGTGTTGGGCGTCTGTCCCGCCTCCGCGCGCGGACTCGCCTCAAAGTCATTGGCGGCTGTTCCCCTTCGGCTCGTAAGCGCAGCACAGTCGGCGCCCGGAGCTCTGGTGGATGGCGTCCAGCAAGCCATTTTTCAAG
36_40778	GTACCTTCAAGCTTTGCTTGGTGATGGGTGTTTGTCCTGCCCTCTGCGGCTGGACTCGCCTTAAAATTATTGGCAGCCGGCATATTGGCCTTTGGAGCGCAGCACATTTTGCGATCTAAGCCGTTATACTGGTACCCATAAAGCGTACTTTCTCAC
39_107352	GTACCTTCAAGCTCTGCTTGGTGTTGGGTGTTTGTCTCGCCATTCGCGTGTAGACTCGCCTCAAAACGATTGGCAGCCGGCGTATTGATTTCGGAGCGCAGTACATCTCGCGCTTTGCACTCACAACGACGACGATCCAAAAGTACATTTTTACAC
13_54756	GTACCCTCAAGCTTTGCTTGGTGTTGGGCGTCTTGTCTTTTCTTTAGTGATCAGACTCGCCTCAAAGTAATTGGCAGCCAGTGTTTTTGGTAGTAAGCGCAGCACATTTTGCGTCTTAGTCCCTAGACAGTGGCATCCATAAAGCCTCTTTCTCAC
25_9970	ACACCCTCAAGCTCCGCTTGGTGTTGGGCGTCTGTCTGCGCTTCTCGCGAGGACTCGCCCCAAATTCATTGGCAGCGGCATCGCCGGCTTCTCGCGCAGCACAATGCGTCACAGAAGGCTACTGGCGGGCTTGCGTCCATCAAGTAACCCCCCCAA
45_16571	GTATCTTCAAGCTTTGCTTGGTGTTGGGTGTTTGTCCTGCTCTACGCGTGGACTCGCCTTAAATTAATTGGCAGCCGGTAATCTGGTGTTAAGAGCGCAGCACATTGTGCGCTCCTCGCTGTGTATTGCGGCGTCCATTAAGCCTATATTTTTTGC
36_32756	GTACCCTCAAGCTCTGCTTGGTGTTGGGTGTTTGTCCTTCCTTTACGTTTGGACTCGCCTCAAAGCAATTGGCAGCCAATATATTGGTTTGAAGCGCAGCACATTTTGCGATTTAAGCTTATAGCTATTGGAATCCATCAAGATTACTTAACAC
39_10542	GTACCCTCCAGCCCTGCTGGGTATTGGGCGTTTTGTTCCGCTACGCGCGTGAACTCGCCTCAAATGCATTGGCAGCCCGCCGTCCCGTGTGGGAGCGCAGCACATTTTGCGCTCTCTGCTGCTGACGGTGGCATCCACAAGTCTACCATTTTAC
39_49689	ACACCTTCAAGCACTGCTTGGTGATGGGCGTCTGTCCCGCCTCCGCGCGCGGACTCGCCCCAAATGCATTGGCAGCGGTCCCGACCGCCTCTCGCGCAGCACATTTGTGCTTCTCGAGGCGTTGGGGCCTGCGTCCAGTAAGCCTTTTTTCAAC
2_4383	ACACCCTCAAGCTTCGCTTGGTGTTGGGCGTCTGTCCGCGCTTTCTGCGTGGACTCGCCCCAAATCCATTGGCAGCGGCATCGCCAGCTTCTCGCGCAGCACATTGCGCCTGGGAAGGCTTCTGGCGGGTCTGCATCCATCAAGAACCCCCTCA
10_51473	ACACCCTCAAGCTATGCTTGGTGTTGGGCGTCTGTCCCGCCTTCGTGCGCGGACTCGCCTCAAAGTCATTGGCAGCGGTCTCGTCGGCTTCTCGCGCAGCACATTTGCGCTTCTCGGAGCCCCGGCGGATCAGCGTCCAGCAAGCGATTTCATG
11_7207	ACACCCTCAAGCACTGCTTGGTGATGGGCGTCTGTCCCGCCCTCTGCGCGCGGACTCGCCCCAAAGGTATTGGCAGCGGTCCTGTCCGCCTCCCGCGCAGCACAGATGCGCTTCTCGAGGCTTCGGGGCCCGCGTCCATAAGCCTTTTTTCAAC
25_30206	ACACCCTCAAGCTCTGCTTGGTGTTGGGTGTTTGTCTCGCCTCTGCGCGTAGACTCGCCTCAAAACAATTGGCAGCCGGCGTATTGATTTCGGAGCGCAGTACATCTCGCGCTTTGCACTCATAACGACGACGTCCAAAAGTACATTTTTACAC
33_68814	ACACCCTCAAGCTTCGCTTAGTATTAGGCGCCTGTCCCGCCTTCGCGCGCGGACTCGCCTAGAAGACATTAGCAGCAGTCGTGCCAGCTTCTCGCGCAGCACATTGCGCTTCTCAAGGCTCCGGCGGACCATCGTCCATCAAGTCCACCCCCA
6_47614	AATACTCTCCAGCCCTGCTGGGTGTTGGGTGTTTGTTCCGCTGCGCGCGTGAACTCGCCTCAAATGCATTGGCAGCCCGCCGTCCCGTGTGGGAGCGCAGCACATTTTGCGCTCTCCGCTGTGAGCGGCGGCGTCCATCAAGCTCAACCCCCA
11_41053	GTACCCTCAAGCTTTGCTTGGTGTTGGGTGTTTGTCTCTTCCCTTGTGGGGAGACTCGCCTTAAAGTAATTGGCAGCCAGTGTTTTGGTAGTAAGCGCAGCACATTTTGCGTCTTGGTCCCTAAAATAATGGCAACCATAAGCTCTTTTTCAC
33_71104	ACACCCTCAAGCTCAGCTTGGTGTTGGGCGTCTGTCCCGCTTCGTGCGCGGACTCGCCTCAAATGCATTGGCAGCGGTCTTGCCAGCTTCTCGCGCAGCACATTGCGCTTCTAGAGGCTTTGGCGGATCGGCGTCCATCAAGTACACCCACA
11_2834	ACCCCCTCAAGCTCTGCTTGGTGTTGGGCGTCTGTCCCGCCTTGTGCGCGGACTCGCCTAGAAGACATTGGCAGCGGTCGTGCCAGCTTCTCGCGCAGCACATTGCGCTTCTCGAGGCATTGGCGGATCAGCGTCCATGAAGCCCACTTCCA
33_68776	CCACCCTCAAGCTCCGCTTGGTGTTGGGCGTTTGTCCTCGCCTCTGGCGAGGACTCGCCCCAAATACATTGGCAGCAGCACCTCCAGCTTCTCGCGCAGCACATGCAGTATGAGGAGTCGGTAGTAGGTTTGTTTCCACTAAGCATCGATA
1_20468	AACCCCCTCAAGCTCTGCTTGGTGTTAGGCGTTTGTCTTAGCTTCTGGCATAGACTTGCCTTAAAATTATTGGCAGCTACCTCTCTGGCTTTAAGCGCAGCACTATTGCGCCTATTCTTTAAGAGTGTGGTTATCTAGAAGCCCTCTTTTT
44_24843	AAAAACCTTCAAGCTCTGCTTGGTGTTGGGTGTTTGTCCCCGCCGTGGTGCGTGGACTCGCCTCAAAACTATTGGCAGCCGGTTTACTGGCTTTGGCGCAGCACAACGCGCCACAAGCACACTGAATCTGGCCTCCAGAAGCTCCTTCTAA
28_87308	ACACCCTCAAGCTCTGCTTGGTGTTGGGCGTCTGTCTTGCCTTGTGCAAAGACTCGCTCTAAATATATTGGCAGCAGCATTACCAGCTTCTTGCGCAGCACATTGCGCTTTAGGATTTTGGTAGGCTTGTATCCATGAAGAACCTCTCA
36_6235	AAACCTTCAAGCCCAGCTTGGCGTTGGGTGCTTGTCCTCCCCCGTGGTGGACTCACCTCAAATGCATTGGCGGCCGGCATGTTGGCTTCGAGCGCAGTAGAACGCGCCTGGCGTCTTGACGTACTGGTCCTCCACGAGACTATTCTCA
36_13893	GTACCCTCAAGCTTTGCTTGGTGTTGGGCGTTTTGTCTTTTACCAGACTCGCCTTAAAGTCATTGGCAGCCAGTGTTTTTGGTAGTAAGCGCAGCACAATTTGCGTCTTAGTCCTTGAATCGCGGCATCCATAAAGCCTCTTTTTCAC
14_13008	GATACCTCAAGCTCTGCTTGGTGTTGGGTGTTTGTCCTGTCAAAGGGACTCGCCTCAAAGCAATTGGCAGCCGATGTACCGGTCGTGGAGCGCAGCACATGCGAGCCTCCCGTCAGCGCGTCGGCATCCATAAGCCCATTTTCTCAA
29_20190	GTACATTCAGGCTTTGCTTAGTGTTAGGTGTTTGTCTTCCCTAGGGAGACTCGCCTTAAAACAATTAGCAGCCGGCACATTGGTTACGGAGCGCAGCACATGTGGCGTCCTTTCCATGAATCTAGCGTCTATTAAGACATTTTTTAC
35_92828	GTACATTTAGGCTTTGCTTGGTGTTAGGTGTTTGTCTTCCCTAGGGAGACTCGCCTTAAAACAATTGGCAGCCGGCACATTGGTCACGGAGCGCAGCACATGTGGCGTCCTTTCCATGAATCTGGGGTCCATTAAGACATTTTTCAC
44_58095	GTACCCTCAAGCTATGCTTGGTGTTGGGTGATTGTCCACTAGGACTCGCCTTAAAGACATTGGCAGCCAGTATTTTGGTAGAAAAGCGCAGCACATTTTGCGATTTTACTCCAGTAATATTAGCACCCATTAAGCTCAATTATCAC
31_19008	ACACCCTCAAGCGCAGCTTGGTGTTGGGCGTCTGTCCTCCGGGACTCGCCTCAAAAGGATTGGCAGCCACTTTAGCGGCTTAGAGCGCAGCAGAATTGCGTCCTCTGGCAGCGGAAGGAGGCATCCACAAGCTTACTTTCCA
30_37547	ACACCCTCAAGCTCTGCTTGGTGTTGGGCGTCTGTCCCGCTTCCGCGCGGACTCGCCCCAAAAGTATTGGCAGCTACCCGGCCAGCTTCTCGCGCAGCACATTGCGCTTCTCGAGGCAACGGCGGGCACGCGTCCATCAAGCTCAACCCCCAGTTTGACCTCGGA
26_10463	ACACCCTCAAGCTCTGCTTGGTGTTGGGCGTCTGTCCCGCTGTTTCGGCGTGGACTCGCCCCAAATGTATTGGCAGCGGCTCAAGCCCAGCTTCTCGCGCAGCAGTTCGCGCTTCTCGAGGCATAAGGGGGAGCCTGCGTCCATGAAGTCCACTTCTTG
30_22620	ACACCCTCAAGCTTCGCTTGGTGTTGGGCGCCTGTCCCGCCTTCGCGCGCGGACTCGCCTAGAAGACATTGGCAGCTACCCGGCCAGCTTCTCGCGCAGCACATTGCGCTTCTCGAGGCAACGGCGGGCACGCGTCCATCAAGCTCAACCCCCAGTTTG
1_3544	ACACCTTCAAGCTCTGCTTGGTGTTGGGCGTCTGTCCTGCCCCTTGGGGCGTGGACTCGCCTTAAATCTATTGGCGGCCGGTACCGTGGCTTTGAGCGCAGCACATCAGCGACCTCATCGCCGGAGCGTATCGACTCCCAGAAGCCCATTTTCTATG
29_22155	GTACCCTCAAGCTCTGCTTGGTGTTGGGTGTTTGTTGGGTTCTCTGCAATCCAACTCGCCTTAAATGTATTGGCAGCCGGCGTATTGGCATATGAGCGCAGCACATTTTGCGATCATAGCCGCTATGTTGGCGTCCAGCAAGCCTAATATTATCAC
21_18461	CAACCCTCAAGCCCAGCTTGGTATTTGGGTGCTTGTCCTGCCACTGCTGCAGCGACTCACCTCAAACTCATTGGCAGCCCGCATCCGTCGGCCGTGAGCGCAGCACAAACGCGCTCGAGGCACGGGCGGATCGGCTCTCCAGAAGCTACCACCCCA
23_46140	GGAAGCTCAAGCTCAGCTTGGTGTTGGGTGCTTGTCCCGCCTCTGCGCGGCGACTCACCTCAAAAACAGTGGCAGCCCGCATCCGCCGGCCGTGAGCGCAGCACAGTCGCGCCCTAGGTCCTGGCGGGTCGGCTCTCCAGAAGCTCTTTTGTACAT
36_13541	ACACCCTCAAGCTCCGCTTGGTGTTGGGCGTCTGTCCGCGCTTCCACGCGTGGACTCGCCCCAAATCTATTGGCAGCGGCTCCGCCGGCTTCTCGCGCAGCACTTTGCGCTCCAGGAGGCTCTCGGCGGGATCGCGTCCATCAAGAAACCCCTCA
36_67613	ACACCCTCAAGCTCCGCTTGGTGTTGGGCGTCTGTCCCTGCTTTCTAGCGGGGACTCGCCCCAAATTCATTGGCAGCGACATCGCCGGCTTCTCGCGCAGCACATTGCGCTCCAGAAGGCTTCCGGCGGGTTCGCGTCCATCAAGAAACCACCCA
36_21390	GTACCTTCAAGCTCTGCTTGGTGTTAGGCGTCTGTCCCGCCTCACAGCGCAGACTCGCCTTAAATCTATTAGCAGCCAGCACGTTAGCTTCGAGCGCAGCAGAAACGCGAACTTAAGGCCTAGCAGATCGGCTTCTAGAAGCTACCCCCTATAA
30_1564	ACACCCTCAAGCTCTGCTTGGTGTTGGGCGTCTGTCCCGCTTCGTGCGCGGACTCGCCCCAAAGGTATTGGCAGCGGTCTTGCCAGCTTCTCGCGCAGCACATTTGCGTTTCTCGAAGCTACGGCGGATCGGCGTCCATCAAGCCCACATCACA
30_22712	ACACCCTCAAGCTTCGCTTGGTGTTGGGCGCCTGTCCCGCCTTCGCGCGCGGACTCGCCTAGAAGACATTGGCAGCGGTCGTGCCAGCTTCTCGCGCAGCACATTGCGCTTCTCGAGGCTCCGGCGGGCACGCGTCCATCAAGCTCAACCCCCA
28_71621	AAACCCTCAAGCACAGCTTGGTGTTGGGTGTCTGTCCCCCCGGACCGGGGGGACTCGCCTCAAATGCATTGGCAGCCGGCACGTTGGCTTCGAGCGCAGCAGATAAGCGCCCGGCGTCTGGCGGTGGCGGCTCTCCAGCAAGGAAACCCACTA
29_2942	ACACCCTCAAGCTCTGCTTGGTGTTGGGCGTCTGTCCCGCCTCTGTGCGCGGACTCGCCTCAAAGTCATTGGCAGCGGTCTCGCCGGCTTCTCGCGCAGCACATTTGCGCTTCTCGAAGCCCCGGCGGATCGGCGTCCAGCAAGCTCTTTACG
6_16247	ACACCCTCAAGCTACGCTTGGTGCTGGGCGTCTGTCCTTGCTTACAGCAGGGACTCGCCCCAAATTCATTGGCAGCGGCATTGTCGGCTTCTTGCGCAGCACTTTGCGCCTTGGAGATCCCCGACAAGCCTGCGTCCACTAAGAAACCCCCCA
21_20875	ACACCCTCAAGCTCTGCTTGGTGTTGGGCGTCTGTCCCGCCTCCCGGGCGTGGACTCGCCTCAAAGCGATTGGCGGCTGGTATGATGGCCTGGAGTGCAGCAGGATTGCGCCCCTTGTCCGGAGGCCGGCTCCCACAAGCTTATTTCAACCAC
5_23798	ACACCCTCAAGCTCCGCTTGGTGTTGGGCGTCTGTCCCGCTTCATGCGTGGACTCGCCCCAAAGTCATTGGCAGCGGTCGTGCCAGCTTCTCGCGCAGCACATTTGCGTTTCTCGAAGTTTGGTGGATCGGCATCCAGTAAGCTCTTTCATG
27_83326	CAAACCTTCAAGCCTAGCTTGGTGTTGGGTGACTGTCCCGCCCCGCAGCGTGGACTCGCCTCAAAGTCATTGGCAGCGGACCCGGTAGCTGATTGCGCAGCACATGGCGCCAGAGGCTCTAGGTCCGCTCTCCACGAGCGCAGTCTCACAA
28_2372	ACACCCTCAAGCGCAGCTTGGTGTTGGGCGTCTGTCCCGCTTCGGCGCGGACTCGCCTCAAAGTCATTGGCAGCGGTCCAGCCGGCCCATCGCGCAGCACATTTGCGTCGGCGGCAGCAACGGCAGATCGCGTCCAGCAAGCCACACCACG
10_27332	ACACCCTCAAGCTCTGCTTGGTGTTGGGCGTCTGTCCTTGCCTTGTGCAAAGACTCGCTCTAAATGTATTGGCAGCGGCATCGCCAGCTTCTTGCGCAGCACATTGCGCTTTAAGATTTTGGTGAGCTTGCATCCATCAAGAACCCCCCAA
45_2995	ACACCCTCAAGCACTGCTTGGTGTTGGGCGTCTGTCCCGCCTCCGCGCGTGGACTCGCCCCAAAGTCATTGGCAGCGGTCTCTGGCACCTCAACGCGCAGTACAATGCGTTCGTCGGGGTGCCGTAGGCGCGACCATAAGCTATTTACCGT
36_30838	GTACCCTCAAGCTTTGCTTGGTGTTGGGCGTTTTGTCTTTTCACAAAGACTTGCCTCAAAGTAATTGGCAGCCAGTGTTTTGGTAGTAAGCGCAGCACATTTTGCGTCTTAGTCCCTTGACAGCGGCATCCACAAAGCCTCTTTCTCAC
40_70777	AACCCCCTCAAGCTCTGCTTGGTGTTGGGCGTTTGTCCCGCCTCGTGCGCGGACTCGCCTTAAAATCATTGGCGGCCTTTGGATTCGGCTCGAGCGCAGCACATCGCGTCTTCGGTCCGACCCGCGCTCCAGCAAGACCTTTCTACG
32_25919	ACACCCTCAAGCTTTGCTTGGTGTTGGGCGTCTGTCCCATGGGACTCGCCCCAAAGGCATTGGCAGCGGTCCTTCCGGGCCTCCTAATCGCGCAGCACTGTTCGCGCCGCCTGGAGCCCGTGTGGATTCAGCAATCCATCAAGCCCACTTTTTTTTCGA
34_83586	AAACCCTCAAGCACTGCTTGGTGTTGGGCGCTTGTCCCCGCCCCTCGGGGCGGCGGACTCGCCTCAAAAGCATTGGCGGCCTTTGTCTTGGGCTTCGAGCGCAGCAGACTCGCGCCTCGCGATCCTCCGGCAGGGGCGTCCAACAAGACGCATCTCCAA
2_31557	TGTACCCTCAAGCTTTGCTTGGTGATGGGTGTTTGTTCCGCTGCAACGCGTGAACTCGCCTCAAACCAATTGGCAGCCGGCAATCTGGTGTTTGAGCGCAGCACATTTTGCGCTCTTCGCTGTGTATTGCGGGCGTCCATGAAGCCTATATTTTCAC
5_54272	CAACCCTCAAGCACTGCTTGGTGTTGGGCGTCTGTCCCGCCTCTGCGCGTGGACTCGCCTCAAAGTCATTGGCGGCTGTTCCCCTTCGGCTCGTAAGCGCAGCACAGTCAGCGCCCGGAGCTCTGGTGGATGGCGTCCAGCAAGCTACATTTCTAG
20_50465	GTACCTTCAAGCTCTGCTTGGTGTTGGGCGTATTGTCAAATCCTCAGCGGTTAGACTCGCCTTAAAGTAATTGGCAGCCAGTGTTTTTGGTAGTAAGCGCAGCACATTTTGCGTCTTAGTCCGTCAACGGTGGCATCCACAAAGCCTCTTTCTCAC
21_4213	GTACCTTCAAGCTCTGCTTGGTGTTGGGTGTTTGTCTCGCCTCTGCGTGTAGACTCGCCTCAAGACAATTGGCAGCCGGCGTATTGATTTCGGAGCGCAGTATATCTCGCGCTTTGCACTCATAACGACGACGATCCAAAAGTACATTTTTACAC
32_7466	GTACCTTCAAGCCTCGCTTGGTGCTGGGTGTTTGTCTCGCCTCTGCGCGCAGACTCGCCTCAAAACAATTGGCAGCCGGCGTATTGATTTCGGAGCGCAGTACATCTCGCGCTTTGCACTCACCACGGCGGCGTCCAAAAGTACATTTTTACAC
32_78581	ACACCCTTAAGCTCCGCTTAGTGTTAGGCGTCTGTCCCCGCTTTACGCGGGGACTCACCTCAAATTTATTAGCAGCGGCATCGTTGGCTTCTTGCGCAGCACATTGCGCTCTAGAAGGCTCCTAACAGGCTCGCGTCCATCAAGATACCATCTA
39_29984	GTACCCTCAAGCTTTGCTTGGTGTTGGGCGTTTGTCTACTTATTATAATTAGACTCGCCTTAAAGTAATTGGCAGCCAGTGTTTTTGGTAGTAAGCGCAGCACATTTTGCGTCTTCGTCTTCAAACAGCGGCAACCATAAAGCCTCTTTCTCAC
1_53336	ACACCCTCAAGCTCTGCTTGGTGTTGGGCGTCTGTCCGCGCTTCGCGCGAGGACTCGCCCCAAATCTATTGGCAGCGACGTCGTCGGCTTCTCGCGCAGCACATTGCGCTCTGGAAGGTTCCCGGCGGACTCGCGACCATCAAGACATCATCTA
15_53368	AACCCCCTCAAGCTCTGCTTGGTGTTGGGCGTTTGTCCCGCCTCGTGCGCGGACTCGCCTTAAATCTATTAGCAGCCAGCACGTTAGCTTCGAGCGCAGCAGAAACGCGAACTTAAGGCCTAGCAGATCGGCTTCTAGAAGCTACCCCCTATAA
47_29547	ACACCCTCAAGCTTCGCTTGGTGTTGGGCGCCTGTCCCGCCTTCGCGCGCGGACTCGCCTAGAAGACATTGGCAGCGGTCGTGCCAGCTTCTCGCGCAGCACATTGCGCTTCTCGAGGCTCCGGGGACCCAGGGTCCATCAAGCCCACCCCAA
10_50623	AACCCCCTCAAGCTCTGCTTGGTGTTGGGTGTTTGTTCCGCCTGCGCGCGCGGACTCGCCTCAAATTCATTGGCAGCCGGTATGTTGGCTTCGTGCACAGCACATTGTGTCGCGACTCCAGCCTGCCTCCTTCCATCAAGACCCCCTATTA
32_89553	AAACCTTCAAGCTCAGCTTGGTGTTGGGTGCTTGTCCTCCCCCGCGGCGGACTCACCTCAAATGCATTGGCGGCCGGTATGTTGGCTTCGAGCGCAGTAGAAACGCGCCTGGCGTCTTGACATACGGGTCCCCCACAAGACCTTTCTTAA
33_5043	AAACCCTCAAGCACAGCTTGGTGTTGGGCGTTTGTCCCGCCGCGGCGCGGACTCGCCTCAAAAGCATTGGCGGCCTGTGTATTGGCTTCGAGCGCAGCAGAATGCGGCTCGGGACCTCTTGCGCGGGTGTCCATCAAGATCTCCCCCAAA
6_27451	GAAACTTCAAGCTCAGCTTGGTGTTGGGTGCTTGTCCCCGCCCGCGGCGGACTCACCTCAAATGCATTGGCGGCCGGTATGTTGGCTACAGCGCAGTACAACGCGTCTGGTGTCTTGATATACTGGTCCTCCAGAAGACCTTCTTTG
35_25327	TACCTCTTCAAGCTCTGCTTGGTGTTGGGTGCTTGCCTAGCTAGGCTCACCTTAAAGAGATGAGTGCTTGCGAGGCCCGTAAGTAGCGGAGTAGAACCTGCTTCCTAGGGGCTGTTTGGGGCACTGTAAACTTACTTTCACC
39_15923	GTACCTTCAAGCTCTGCTTGGTGTTGGGTGTTTGTCTGCAAAGACTCGCCTTAAAGCAATTGGCAGCCGGCATATTGTCTAGGAGCGCAGCACATTTTGCGCTTGTTTTACAAGATGTTGGCGTCCACAAGCCTTTTTTCAC
40_42973	GAACCCTCAAGCCCCCCCGGTGTTGCCCTGCCTCTGGCTCGGGCTCCACCTGGCTTGGTGTTGGGCGTCTGTCCCCACTGGTGTGGACTCGCTCCAAATGCATTGGCAGCGGCCTCCCGGCTCCTCGCGCAGCACACCGCGCAGAGGGACCCGGGTCGGCGCGCGTCCAGCAAGCATCTCCCAA
28_64161	ACACCCTCAAGCTCAGCTTGGTGTTGGGCGTCTGTCCCGCTCCTGTAGCGCGGACTCGCCTCAAAGTCATTGGCGGCGGTCGTGCCGGCTCCTCGCGCAGCACATTTGCGCTTCTTGGACAGCCGGCGGATTCGCAACCCAGCAAGATACCTTTTTG
6_16371	ACACCCTCAAGCTCTGCTTGGTGTTGGGCGTCTGTCCCTGCGGGGACTCGCCCCAAAGTCATTGGCAGCCTCTGCCCGCTTCCCGCGCAGCACTGTCGCGCTTTTGGGAGGACCTACGGGCAGACTGGCGTCCAGCAAGCGCCCTTTTTTTCAATCA
14_12129	GTACCCTCAAGCTATGCTTGGTGTTGGGTGTTTGTCCTCTCCTCGCGTTTGGACTCGCCTTAAAGAAATTGGCAGCCAGTGTATTGGTATTGAAGCGCAGCACAATTTGCGATTCTAGCTAATAGCCACTTGCGACCATCAAGTCTTCTTAACAC
8_6273	ACACCCTCAAGCTCTGCTTGGTGTTGGGCGTCTGTCCCGCCTTCGCGCGCGGACTCGCCTCAAAGTCATTGGCAGCGGCCTCGCCGGCTCCTCGCGCAGCACATTTGCGCTTCTCGGAGCTCCCGGCGGGCCCGCGTCCAGCAAGCACTTCTACG
14_30271	ACCCCCTCAAGCTCTGCTTGGTGTTGGGCGTCTGTCCCGCCTCGTGCGCGGACTCGCCTTGAAGATATTGGCAGCGGTCGTGCCAGCTTCTCGCGCAGCACATTGCGCTTCTCGAGGCATCGGCGGATCGGCGTCCATCGAGTCCACATCCACA
22_42796	ACACCCTCAAGCTCTGCTTGGTGTTGGGCGTCTGTCCCGCCTCTGCGCGTGGACTCGCCCCAAATTCATTGGCAGCGGTCTTTGCCTCCTCTCGCGCAGCACATTGCGCTTCTCGAGGTGTCTGCGGGGCCCGCGTCCACGAAGCATTACCAGT
28_74786	ACACCCTCAATCTCCGCTTGGTGTTGGGCGTCTGTCCCCGCTTTACGCGGGGACTCGCCTCAAATTTATTGGCAGCGGCATCGTTAGCTTCTTGCGCAGCACATTGTGCTCTAGAAGGCTCCCAACAGGCTCGCGTCCATCAAGATACCATCTA
36_3639	GTACCCTCAAGCTCTGCTTGGTGTTGGGTGTTTGTCTCGTGTTACGCGTAGACTCGCCTTAAAGCGATTGGCAGCCGGCATATTGGCCTTGGAGCGCAGCACATTTTGCGCTTCTAGCCATGAATGTTGGCGTCCATTAAGCCTATACATTTGC
39_17112	ACACCCTCAAGCTCTGCTTGGTGTTGGGCGTCTGTCTCCGCTTCACGCGAGGACTCGCCCCAAATTCATTGGCAGCGACATCGTTGGCTTCTCGCGCAGCGCATCGCGTATGAGAAGGTCCCCGGCGGGCTCGCGATCATCAAGAAATTACCCA
5_55748	ACACCCTCAAGCTACTCTTGGTGTTGTGCGTCTGTCCCCGCTTCCTGCGAGGACTCTCCCCAAATCTATTGGCATCGGCATCGCCGGCTTCTCGCGCAGCACATTGCGCTTCGGAAGGCTCCCGGCGGGCTCGCGTCCAGCAAGAACCCCCCA
34_4563	GTACCCTCAAGCTTTGCTTGGTGTTGGGCGTTTTGTCTCCTAGTAGACTCGCCTTAAAATCATTGGCAGCCAGTGTTTTTGGTAGTAAGCGCAGCACATTTTGCGTCTTAGTCCTTGAATCGTGGCATCCATGAAGCCTCTTTTTCAC
32_5	TACCTCTTCAAGCTCTGCTTGGTGTTGGGTGCTTGCCTTGCTAGGCTCACCTTGAAATAATGAGTGCTTGCGAGGCCCGTAAGTAGCGGAGTAGAATCTGCTTCCAGGGGGCTGTTCGGGGCACTGTAAACCAATCTTTCACC
27_84146	ACACCCTCAAGCTCTGCTTGGTGTTGGGCGTCTGTCCCGCCCCCTTGGGGATGGGACTCGCCTTAAATGTATTGGCGGCCGGTATTGTGGCTTTGAGCGCAGCAGAATTGCGGACCTCATCGCCTTCCAGTACTGGCTCCCAGAAGCCCATTTTTCTTG
34_3074	ATACTTTCAAGCACTGCTTGGTGATGGGCGTCTGTCCCGCCTCCGCGCGCGGACTCGCCACAGATGCATTGGCAGCGGTCCTGACCGCCTCTCGCGCAGCACATTTGCGCTTCTCGAGGCGTCTCGGGGCCTGCGTCCACCAAGCCCGTCTCAGCAC
35_5662	ACACCTTCAAGCCTAGCTTGGTGTTGGGCGTCTGTCCCGCACTCGTTGCGCGGACTCGCCTCAAAGTCATTGGCGGCGGTCGTGCCGGCTCCTCGCGCAGCACATTTGCGCTTCTCGGAAGCCCGGTGGATCAGCATCCAGCAAGCTACTTTACATG
35_56457	ACACCCTCAAGCTCTGCTTGGTGTTGGGCGTCTGTCCGCGCTTCCCGCGAGGGCTCGCCCCAAATTTATTGGCAGCGGCATCGCCGGCTTCTCGCGCAGCACAATGCGTCACGGAAGGTTACCGGCGGGCTTGCGTCCATCAAGTTAACCCTCAA
14_30893	ACCCCCTCAAGCTCTGCTTGGTGTTGTGCGTCTGTCCCGCTTTACGCGTGGACTCGCCCCAAAGTCATTGGCAGCGGTCGTGCCAGCTTCTCGCGCAGCACATTGCGCTTCTTGAGGCACCGGTGGGCCCGCGTCCATCAAGCTCACCCCCCCA
29_11189	ACACCCTCAAGCTCTGCTTGGTGTTGGGCGTCTGTCCCGCTTCCGCGCGGACTCGCCCCAAAAGTATTGGCAGCTACCCGGCCAGCTTCTCGCGCAGCACATTGCGCTTCTCGAGGCTCCGGCGGACCAGCGTCCATCAAGTCCACCCCCA
36_17291	ACACCCTCAAGCCTAGCTTGGTGTTGGGCGTTGTCCGCAAGGACTCGCCTCAAATTCATTGGCAGCGGCATCGTCAGCTTCTCGCGCAGCACATTGCGCTTCAGAAGGCTTCTGGCGGGCTCGCGTCCACTAAGATACCCGCTGAACTTAA
32_89823	ACACCCTCAAGCACTGCTTGGTGTTGGGCGTCTGTCCCGCTTCGTGCGTGGACTCGCCCCAAAGTCATTGGCGGCGGTCGTGCCAGCTTCTCGCGCAGCATACGCGCTACGGAGGCAAGTCGATCAGCATCCACAAAGCACTTTTCACA
27_70962	CAATGTTCAAGCTTTGCCTGCTGTTGGGCGTCTGTCCCCGCCACTTCGCGTGGGGACTCGCCTTGAATCTATCAGCGTCCGTATGGTTAGGCTAAGAGCGCAGCAGATTACAGCGCCTCGAAGCCTAGCGTAACGCCTGCTGTAAAACCACATTTAAACTT
39_4471	ACACCCTCAAGCCTCGCTTGGTGTTGGGCGCCTGTCCCGCTCTCGTTGCGCGGACTCGCCTCGAAGTCATTGGCGGCGGTCGTGCCGGCTCCTCGCGCAGCACATTTGCGCTTCTCGGAGGCCCGGCGGATCAGCAATCCAGCAAGCCCCATTTCACG
8_7439	GCACCCTCAAGCGCTGCTTGGTGTTGGGCGTTGTTGTCCCGCGTTTGTGCGTGGACTCGCCTTAAAGCAATTGGCAGCCGGCGGTTCGGCCTAGGAGCGCAGCACAATTCGCGCCCTTCTGACGACCTGGCGGCACCCATAAGCCTTTTTCAC
2_26629	GTACCCTCAAGCTTTGCTTGGTGTTGGGTGTTTGTCCGAGCAAACTGCAAGGACTCGCCTTAAAAGTATTGGCAGCCAGTGTATCAGTCTTGGAGCGCAGCACAATTTGCGTCTCTAGCAGTTATTCTGGTATCCAGTAAGCCTATTTTAAC
3_49564	CAAACCTTCAAGCCCAGCTTGGTGTTGGGTGACTGTCCCGCCTCGCGGTGCGGACTCGCCTCAAAGACATTGGCAGCAGACTCGGTAGCTAATTGCGCAGCACATCGCGCCAGAGGCCCCGGGCCCGCTCTCCACGAGCACAGTCTCATCA
31_34415	ACACCCTCAAGCTCTGCTTGGTGTTGGGCGTCTGTCCCGCTTCCGCGCGGACTCGCCCCAAAAGTATTGGCAGCTACCCGGCCAGCTTCTCGCGCAGCACATTGCGCTTCAGGAGGCTCACAACGGGCTTGCGTCCATCAAGAACCCTCTA
34_4143	CCACTCTCAAGCTCCGCTTGGTGTTGGGCGTTTGTCCTCGCCTCTGGCGACGACTCGCCCCAAATACATTGGCAGCAGCACTCCAGCTTCTTGCGCAGCACATGCAGTATGAGGAGCTGGTAGTAGGCTTGTTTCCACCAAGAATCGATA
27_91252	GTAAACTCAAGCTCTGCTTGGTGTTGGGTGCTTGTCTCTGCTTTGCAGCGACTCTCCCTAAATATATTGGCAGCCCATAGAGTGGTTTGAAGCGCAGCACAATTGCAATTCAAGCTGAACTATTGGCGTCCACTAAGGCATTATCAC
34_16389	GTACCCTCAAGCTTTGCTTGGTGTTGGGCGTTTGTCCCGCCTCGTGCGCGGACTCGCCTTAAAATCATTGGCGGCCTTTGGATTCGGCTCGGGCGCAGCACATCGCGTCTCGGCCCGGCCCGCTGGCGTCCAGCAAGCGCAACTTTA
28_64413	GAACCCTCAAGCCCCCCGGTGTTGCCCTGCCTCTGGCGTGGGCTCCACCTGGCTTGGTGTTGGGCGTCTGTCCCCACTGGCGTGGACTCGCTCCAAATGCATTGGCAGCGGCCTCCCGGCTCCTCGCGCAGCACACCGCGCAGAGGGGTCCGGCTCGGCGCGCGTCCAGCAAGCACCCCCCAA
3_39661	GTACCCTCAAGCTCTGCTTGGTGTTGGGTGTTTGTCCCGCGTTGCGTGTGGACTCGCCTTAAAGCGATTGGCAGCCGGCATATTGTCTTGGAGCGCAGCACATTTTGCGCCTCCAGTCATGATTGTTGGCGTCCATTAAGCCTATACATTTGC
25_22805	AACCCCCTCAAGCTCTGCTTGGTGTTGGGCGCCTGTCCCGCCTCGCGCGCGGACTCGCCTTGAAGACATTGGCGGCGGTCGTGCCAGCTTCTCGCGCAGCACATTGCGCTTCTCGAGGCTTTGGCGGACCAGCGTCCAGCAAGTCCACCTCCC
37_98351	GTACTCTCAAGTTTTGCTTGGTGTTGGGTGTTTGTCCCGCTGCATGCGTGGACTCGCCTCAAAACAATTGGCAGCCGGCATATTGGTCCTGGAGCGCAGCACATTTTGCACTTCCAGTCCTGCATGTTGGCACCCACAAGCCTATTTTACAC
11_31289	ACACCCTCAAGCTCTGCTTGGTGTTGGGCGTCTGTCCCTGCGGGGACTCGCCCCAAAGTCATTGGCAGCCTCTGCCCGCTTCCCGCGCAGCACTGTCGCGCTTTTGGGAGGATCTACGGGTGGACTGGCGTCCAGCAAGCCCTGAACTTAA
39_99412	TAACACTCAAGCTCTGCTTGGTGTTGGGCGTTTGTCCCGCCTCGTGCGCGGACTCGCCTTAAAATCATTGGCGGCCTTTGGATTCGGCTCGAGCGCAGCACATCGCGTCTTCGGTCCGACCCGCTGGCGTCCAGCAAGCGCAACTTTA
5_46562	ACACCCTCAAGCTTAGCTTGGTGTTGGGCGTTGTCCGCAAGGACTCGCCTCAAATTCATTGGCAGCGGCATCGTCAGCTTCTCGCGCAGCACATTGCGCTTCAGGAGGCTTCTGGCGAGCTTGCGTCCACTAAGATACCACCCA
35_81352	GTACCTTCAAGCTTTGCTTGGTGTTGGGTGTTTGTCCTTGGGGACTCGCCTTAAAGTAATTGGCAGCCAGTGTCTTGGTTTTGAAGCGCAGCACAAGTCGCGATTCGAAATTATACGCTAGCTCCCACAAGCCTTTATCAC
36_62625	AAACCCTCAAGCACTGCTTGGTGTTGGGCGCTTGTCGTCCGCCCTGTCTAGGGCGGGGACTCGCCTCAAAAGCATTGGCGGCCCGTGTATCGGCTTCGAGCGCAGCAGAAACTCGCGTCTCGCATGCCATCCGCGCGGGCGTCCCATCAAGACACACCCCAAA
36_4048	ACACCCTCAAGCTCCGCTTGGTGTTGGGCGTCTGTCTGCGCTTCTTGCGAAGACTCGCCCCAAATCTATTGGCAGCGGCATCGCCGGCTTCTCGCGCAGTACAATGCGTCATGGAAGGCTACCGGCGGGCTTGCGTCCATCAAGTAACCCCCCCAA
33_65666	GTACCCTCAAGCTCTGCTTGGTGTTGGGTGTTTGTCCTCGCTCCTCTGGGGTAGGACTCGCCTTAAAGTAATTGGCAGCCAGTGTTTTGGTTTGAAGCGCAGCACAAGTCGCGATTCAAGCTTAATCAGTAGCTTTCCATAAGACATCTATCAC
27_75091	CAACCCTCAAGCCCAGCTTGGTATTGGGTGCTTGTCCCGCCTCTGTGCGGCGACTCACCTCAAAAACATTGGCAGCCCGTATCCACGGCCGTGAGCGCAGCACAATCGCACTCTAGGTATCGATGGGTCGGCTCTCCAGAAGCTACCCCCCAA
32_87928	ACACCCTCAAGCTACGCTTGGTGTTGGGCGTCTGTCCCCGCTTCCTGCAAGGACTCGCCCCAAATCTATTGGCAGCGGCATCGCCGGCTTCTCGCGCAGCACATTGCGCTTCGGAAGGCTCCCGGCGGGCTCGCGTACAGCAAGAACCCCCCA
40_14364	ACACCGTCAAGCTCTGCTTGGTGTTGGGCGTTTGTCTCCACCCTCCCATCGGAGTGGGGACTCGCCTTAAAGCGATTGGCAGCGGCCCTTTTTGCCATCTTCTTGCGCAGCACTTTTGCGCTTAGCGAGCCAGCAGCGGGCCTGCAAACCAGCAAGCATCACCTCTTT
29_3306	GTACCCTCAAGCTTTGCTTGGTGTTGGGTGTTTGTCCTTTCCCTGCGTCAGGACTCGCCTTAAATTCATTGGCAGCCGATGTATTGGTTTGAAGCGCAGCACAATTTGCGATTCAGGCTGGTGATCATGGGCATCCAGTAAGCACATTTTAACAC
7_32826	ACACCCTCAAGCTCCGCTTGGTGTTGGGCGTCTTTCCCACGCTACCCGCGTGGGACTCACCCCAAAGACATTGGCAGCGGCTTCGCCGGCTTCTTGCGCAGCACTTTGCGCTCCATGAGGCTTTCGGCGGGCTCGCGTCCATCAAGAACCCCCCA
34_49748	ACACCCTCAAGCTCTGCTTGGTGTTGGGCGTCTGTCCTTGCTACACGCAAAGACTCGCCTTAAATTCATTGGCAGTGGCACCGTCGGCTTCTCGCGCAGCACATTGCGCTATGGAAGGCTACCGGCAGTCCAGCTACCATTAAGAAACTACTCG
10_51115	ACACCCTGAAGCTACGCTTGGTGTTGGGCGTCTGTCCCCGCTTCCCGCGAGGACTCGCCCCAAATCCATTGGCAGCGGCATCGCCGGCTTCTCGCGCAGCACATTGCGCTCTAGAAGGCTCCCGGCGGGCTCGCGTCCAGCAAGAACCCCTCCA
36_117	GTACCCTCAAGCTCTGCTTGGTGTTGGGTGTTTGTCCTTCCTTTACGTTTGGACTCGCCTCAAAGCAATTGGCAGCCGGCAAATTGGTCTTGGAGCGCAGCACATTTTGCATTTCTTACCAATATACTGGCGTCCATCAAGTCATAATATCAC
34_3483	ACACCCTCAAGCACTGCTTGGTGTTGGGCGTCTGTCCCGCCTCCGCGCGTGGACTCGCCCCAAAGTCATTGGCAGCGGTCTCTGGCACCTCAACGCGCAGTACAATGCGTAATTGGGGTGCCGTGGGCGCGACCACAAAGCTTTTTACCGT
34_4756	AAACCTTCAAGCTAAGCTTGGTGTTGGGTGCTTGTCCTCCCCAGTGGTGGACTCACCTCAAATGCATTGGCGGCCGGTATGTTGGCTTCGAGCGCAGTAGAAACGCGTCTGGTGTCTTGACGTACTGGTCCTCCACGAGCCCTTTATTA
32_2525	GTACCTTCAAGCTCTGCTTGGTGATGGGTGTTTGTCCTATCCTTTGCGACTGGACTAGCCTCAAAATTATTGGCAGCCGGCATATAGGCCTTTGGAGCGCAGCACATTTTGCGATCTGATCCTATAAACTGGCAACCATAAAAGTATAATCATCAC
[truncated: 4,014 more rows]
